# Supplementary material for: Isomerism in double-pillared-layer coordination polymers – structures and photoreactivity
Source: IUCrJ. 2018 Feb 14;5(Pt 2):182–9. doi: 10.1107/S2052252518001379 (PMC5947723; doi:10.1107/S2052252518001379)
Supplement: Supplementary file 1 [file m-05-00182-sup1.cif]

 
data_1 
_database_code_depnum_ccdc_archive 'CCDC 1558995,1822407,1558997,1558998,1559000,1558999'
#==============================================================================

# PROCESSING SUMMARY (IUCr Office Use Only)

_journal_date_recd_electronic      2017-09-18
_journal_date_to_coeditor         ?
_journal_date_from_coeditor       ?
_journal_date_accepted     ?
_journal_date_printers_first      ?
_journal_date_printers_final      ?
_journal_date_proofs_out          ?
_journal_date_proofs_in           ?
_journal_coeditor_name            ?
_journal_coeditor_code      LC5095
_journal_coeditor_notes
; ?
;
_journal_paper_category      FA
_journal_techeditor_code      ?
_iucr_compatibility_tag          ACTA95
_journal_techeditor_notes  
;
;
_journal_coden_ASTM               ?
_journal_name_full                ?
_journal_year                     ?
_journal_volume                   ?
_journal_issue                    ?
_journal_page_first               ?
_journal_page_last                ?
_journal_suppl_publ_number        ?
_journal_suppl_publ_pages         ?

#==============================================================================
  
_audit_creation_method            'SHELXL-2014/7' 
_shelx_SHELXL_version_number      '2014/7' 
_chemical_name_systematic         ? 
_chemical_name_common             ? 
_chemical_melting_point           ? 
_chemical_formula_moiety          ? 
_chemical_formula_sum 
 'C56 H40 N4 O8 Zn2' 
_chemical_formula_weight          1027.66 
  
loop_ 
 _atom_type_symbol 
 _atom_type_description 
 _atom_type_scat_dispersion_real 
 _atom_type_scat_dispersion_imag 
 _atom_type_scat_source 
 'C'  'C'   0.0033   0.0016 
 'International Tables Vol C Tables 4.2.6.8 and 6.1.1.4' 
 'H'  'H'   0.0000   0.0000 
 'International Tables Vol C Tables 4.2.6.8 and 6.1.1.4' 
 'N'  'N'   0.0061   0.0033 
 'International Tables Vol C Tables 4.2.6.8 and 6.1.1.4' 
 'O'  'O'   0.0106   0.0060 
 'International Tables Vol C Tables 4.2.6.8 and 6.1.1.4' 
 'Zn'  'Zn'   0.2839   1.4301 
 'International Tables Vol C Tables 4.2.6.8 and 6.1.1.4' 
  
_space_group_crystal_system       monoclinic 
_space_group_IT_number            14 
_space_group_name_H-M_alt         'P 21/c' 
_space_group_name_Hall            '-P 2ybc' 
  
_shelx_space_group_comment 
; 
The symmetry employed for this shelxl refinement is uniquely defined 
by the following loop, which should always be used as a source of 
symmetry information in preference to the above space-group names. 
They are only intended as comments. 
; 
  
loop_ 
 _space_group_symop_operation_xyz 
 'x, y, z' 
 '-x, y+1/2, -z+1/2' 
 '-x, -y, -z' 
 'x, -y-1/2, z-1/2' 
  
_cell_length_a                    20.3028(9) 
_cell_length_b                    19.3686(9) 
_cell_length_c                    15.9389(7) 
_cell_angle_alpha                 90 
_cell_angle_beta                  103.500(2) 
_cell_angle_gamma                 90 
_cell_volume                      6094.6(5) 
_cell_formula_units_Z             4 
_cell_measurement_temperature     100(2) 
_cell_measurement_reflns_used     9779 
_cell_measurement_theta_min       2.34 
_cell_measurement_theta_max       28.24 
  
_exptl_crystal_description        Block 
_exptl_crystal_colour             Pale_Yellow 
_exptl_crystal_density_meas       'Not Measured' 
_exptl_crystal_density_method     'Not Measured' 
_exptl_crystal_density_diffrn     1.120 
_exptl_crystal_F_000              2112 
_exptl_transmission_factor_min    ? 
_exptl_transmission_factor_max    ? 
_exptl_crystal_size_max           0.310 
_exptl_crystal_size_mid           0.250 
_exptl_crystal_size_min           0.190 
_exptl_absorpt_coefficient_mu     0.835 
_shelx_estimated_absorpt_T_min    0.782 
_shelx_estimated_absorpt_T_max    0.857 
_exptl_absorpt_correction_type    Multi-scan 
_exptl_absorpt_correction_T_min   0.6880 
_exptl_absorpt_correction_T_max   0.7457 
_exptl_absorpt_process_details    'SADABS (Sheldrick, 2011)' 
_exptl_absorpt_special_details    ? 
_diffrn_ambient_temperature       100(2) 
_diffrn_radiation_wavelength      0.71073 
_diffrn_radiation_type            MoK\a 
_diffrn_source                    ? 
_diffrn_measurement_device_type   'Bruker D8 Venture' 
_diffrn_measurement_method        '\f and \w scans' 
_diffrn_detector_area_resol_mean  ? 
_diffrn_reflns_number             128744 
_diffrn_reflns_av_unetI/netI      0.0175 
_diffrn_reflns_av_R_equivalents   0.0378 
_diffrn_reflns_limit_h_min        -25 
_diffrn_reflns_limit_h_max        25 
_diffrn_reflns_limit_k_min        -23 
_diffrn_reflns_limit_k_max        23 
_diffrn_reflns_limit_l_min        -19 
_diffrn_reflns_limit_l_max        19 
_diffrn_reflns_theta_min          2.063 
_diffrn_reflns_theta_max          25.999 
_diffrn_reflns_theta_full         25.242 
_diffrn_measured_fraction_theta_max   0.998 
_diffrn_measured_fraction_theta_full  0.998 
_diffrn_reflns_Laue_measured_fraction_max    0.998 
_diffrn_reflns_Laue_measured_fraction_full   0.998 
_diffrn_reflns_point_group_measured_fraction_max   0.998 
_diffrn_reflns_point_group_measured_fraction_full  0.998 
_reflns_number_total              11944 
_reflns_number_gt                 10294 
_reflns_threshold_expression      'I > 2\s(I)' 
_reflns_Friedel_coverage          0.000 
_reflns_Friedel_fraction_max      . 
_reflns_Friedel_fraction_full     . 
  
_reflns_special_details 
; 
 Reflections were merged by SHELXL according to the crystal 
 class for the calculation of statistics and refinement. 
  
 _reflns_Friedel_fraction is defined as the number of unique 
 Friedel pairs measured divided by the number that would be 
 possible theoretically, ignoring centric projections and 
 systematic absences. 
; 
  
_computing_data_collection        'Bruker APEX2' 
_computing_cell_refinement        'Bruker SAINT' 
_computing_data_reduction         'Bruker SAINT' 
_computing_structure_solution     'SHELXS-97 (Sheldrick 2008)' 
_computing_structure_refinement 'SHELXL-2014/7 (Sheldrick, 2014)' 
_computing_molecular_graphics     'Bruker SHELXTL' 
_computing_publication_material   'Bruker SHELXTL' 
_refine_special_details           
;
 Our initial attempt to refine the structure using the normal data was
 not satisfactory and hence the data were SQUEEZED. O4 was disordered 
 with occupancies fixed at 0.6 and 0.4. Anisotropic thermal parameters 
 were refined for these two O atoms without any restraints/constraints. 
 The two bpeb ligands were disordered. Two disorder components were 
 included and a common occupancy was refined to 0.605(6). Anisotropic 
 thermal parameters were refined for all the non-hydrogen atoms in the 
 major component. Soft constraints like FLAT SAME were used for some 
 of the phenyl and pyridyl rings. For the non-hydrogen atoms in the 
 minor disorder, only isotropic thermal parameter could be refined 
 after all the options tried. Again, FLAT and SAME were used to retain 
 a reasonably ideal geometry of few phenyl and  pyridyl rings. The 
 agreement factors are much better for this data as compared to 
 the normal data.
  
; 
_refine_ls_structure_factor_coef  Fsqd 
_refine_ls_matrix_type            full 
_refine_ls_weighting_scheme       calc 
_refine_ls_weighting_details 
'w=1/[\s^2^(Fo^2^)+(0.0319P)^2^+24.9520P] where P=(Fo^2^+2Fc^2^)/3' 
_atom_sites_solution_primary      ? 
_atom_sites_solution_secondary    ? 
_atom_sites_solution_hydrogens    geom 
_refine_ls_hydrogen_treatment     constr 
_refine_ls_extinction_method      none 
_refine_ls_extinction_coef        . 
_refine_ls_number_reflns          11944 
_refine_ls_number_parameters      817 
_refine_ls_number_restraints      56 
_refine_ls_R_factor_all           0.0804 
_refine_ls_R_factor_gt            0.0719 
_refine_ls_wR_factor_ref          0.1606 
_refine_ls_wR_factor_gt           0.1571 
_refine_ls_goodness_of_fit_ref    1.176 
_refine_ls_restrained_S_all       1.174 
_refine_ls_shift/su_max           0.001 
_refine_ls_shift/su_mean          0.000 
  
loop_ 
 _atom_site_label 
 _atom_site_type_symbol 
 _atom_site_fract_x 
 _atom_site_fract_y 
 _atom_site_fract_z 
 _atom_site_U_iso_or_equiv 
 _atom_site_adp_type 
 _atom_site_occupancy 
 _atom_site_site_symmetry_order 
 _atom_site_calc_flag 
 _atom_site_refinement_flags_posn 
 _atom_site_refinement_flags_adp 
 _atom_site_refinement_flags_occupancy 
 _atom_site_disorder_assembly 
 _atom_site_disorder_group 
Zn1 Zn 0.83225(2) 0.44184(2) 0.63870(3) 0.02214(13) Uani 1 1 d . . . . . 
Zn2 Zn 0.81884(2) 0.55904(2) 0.83594(3) 0.02146(12) Uani 1 1 d . . . . . 
O1 O 0.82995(17) 0.54032(15) 0.6033(2) 0.0381(8) Uani 1 1 d . . . . . 
O2 O 0.79866(16) 0.59234(18) 0.7127(2) 0.0377(8) Uani 1 1 d . . . . . 
O3 O 0.8232(2) 0.8448(2) 0.3830(4) 0.0789(17) Uani 1 1 d . . . . . 
O4 O 0.8256(4) 0.9034(4) 0.4865(5) 0.0385(17) Uani 0.6 1 d . . P . . 
O4A O 0.8096(8) 0.9119(6) 0.5190(8) 0.049(3) Uani 0.4 1 d . . P . . 
O5 O 0.81994(17) 0.46003(15) 0.8719(2) 0.0371(8) Uani 1 1 d . . . . . 
O6 O 0.84739(17) 0.40779(18) 0.7610(2) 0.0398(8) Uani 1 1 d . . . . . 
O7 O 0.8215(2) 0.1502(2) 1.0832(4) 0.0719(15) Uani 1 1 d . . . . . 
O8 O 0.8360(3) 0.0910(2) 0.9703(4) 0.0917(19) Uani 1 1 d . . . . . 
N1 N 0.7208(10) 0.4465(9) 0.6250(10) 0.031(3) Uani 0.605(6) 1 d . . P A 1 
C1 C 0.6942(9) 0.3906(9) 0.6755(11) 0.043(4) Uani 0.605(6) 1 d . . P A 1 
H1 H 0.7247 0.3577 0.7076 0.051 Uiso 0.605(6) 1 calc R U P A 1 
C2 C 0.6296(6) 0.3873(9) 0.6752(9) 0.040(3) Uani 0.605(6) 1 d . . P A 1 
H2 H 0.6131 0.3473 0.6982 0.048 Uiso 0.605(6) 1 calc R U P A 1 
C3 C 0.5839(7) 0.4404(8) 0.6425(9) 0.042(3) Uani 0.605(6) 1 d . . P A 1 
C4 C 0.6111(5) 0.4914(7) 0.6018(9) 0.044(3) Uani 0.605(6) 1 d . . P A 1 
H4 H 0.5836 0.5288 0.5757 0.053 Uiso 0.605(6) 1 calc R U P A 1 
C5 C 0.6778(8) 0.4888(7) 0.5985(10) 0.045(3) Uani 0.605(6) 1 d . . P A 1 
H5 H 0.6926 0.5271 0.5704 0.054 Uiso 0.605(6) 1 calc R U P A 1 
C6 C 0.5142(5) 0.4465(8) 0.6460(6) 0.052(3) Uani 0.605(6) 1 d . . P A 1 
H6 H 0.4901 0.4856 0.6187 0.062 Uiso 0.605(6) 1 calc R U P A 1 
C7 C 0.4813(5) 0.4034(7) 0.6831(6) 0.048(3) Uani 0.605(6) 1 d . . P A 1 
H7 H 0.5059 0.3647 0.7108 0.058 Uiso 0.605(6) 1 calc R U P A 1 
C8 C 0.4085(4) 0.4084(7) 0.6869(6) 0.049(3) Uani 0.605(6) 1 d . . P A 1 
C9 C 0.3825(5) 0.3541(7) 0.7317(7) 0.061(3) Uani 0.605(6) 1 d . . P A 1 
H9 H 0.4117 0.3184 0.7592 0.073 Uiso 0.605(6) 1 calc R U P A 1 
C10 C 0.3147(5) 0.3541(6) 0.7350(6) 0.057(3) Uani 0.605(6) 1 d . . P A 1 
H10 H 0.2979 0.3179 0.7644 0.069 Uiso 0.605(6) 1 calc R U P A 1 
C11 C 0.2708(5) 0.4068(7) 0.6952(6) 0.053(3) Uani 0.605(6) 1 d . . P A 1 
C12 C 0.2969(5) 0.4597(7) 0.6532(7) 0.057(3) Uani 0.605(6) 1 d . . P A 1 
H12 H 0.2686 0.4969 0.6281 0.069 Uiso 0.605(6) 1 calc R U P A 1 
C13 C 0.3648(5) 0.4579(7) 0.6481(7) 0.064(3) Uani 0.605(6) 1 d . . P A 1 
H13 H 0.3809 0.4929 0.6161 0.077 Uiso 0.605(6) 1 calc R U P A 1 
C14 C 0.2001(4) 0.4054(6) 0.7003(5) 0.053(3) Uani 0.605(6) 1 d . . P A 1 
H14 H 0.1868 0.3691 0.7328 0.064 Uiso 0.605(6) 1 calc R U P A 1 
C15 C 0.1543(5) 0.4486(6) 0.6647(6) 0.044(2) Uani 0.605(6) 1 d . . P A 1 
H15 H 0.1690 0.4865 0.6358 0.052 Uiso 0.605(6) 1 calc R U P A 1 
N2 N -0.0630(11) 0.4460(6) 0.6508(10) 0.026(3) Uani 0.605(6) 1 d D . P A 1 
C16 C -0.0175(7) 0.3994(7) 0.6993(9) 0.034(3) Uani 0.605(6) 1 d D . P A 1 
H16 H -0.0356 0.3652 0.7302 0.040 Uiso 0.605(6) 1 calc R U P A 1 
C17 C 0.0515(5) 0.3984(7) 0.7067(7) 0.038(3) Uani 0.605(6) 1 d D . P A 1 
H17 H 0.0786 0.3644 0.7416 0.046 Uiso 0.605(6) 1 calc R U P A 1 
C18 C 0.0814(6) 0.4466(6) 0.6634(6) 0.033(2) Uani 0.605(6) 1 d D . P A 1 
C19 C 0.0381(5) 0.4937(6) 0.6150(9) 0.032(2) Uani 0.605(6) 1 d D . P A 1 
H19 H 0.0561 0.5283 0.5845 0.038 Uiso 0.605(6) 1 calc R U P A 1 
C20 C -0.0297(7) 0.4927(7) 0.6094(10) 0.031(3) Uani 0.605(6) 1 d D . P A 1 
H20 H -0.0564 0.5268 0.5742 0.037 Uiso 0.605(6) 1 calc R U P A 1 
N3 N 0.7070(5) 0.5613(6) 0.8221(7) 0.020(2) Uani 0.605(6) 1 d . . P A 1 
C21 C 0.6715(5) 0.6141(6) 0.7798(7) 0.033(2) Uani 0.605(6) 1 d . . P A 1 
H21 H 0.6938 0.6466 0.7515 0.040 Uiso 0.605(6) 1 calc R U P A 1 
C22 C 0.6057(5) 0.6224(7) 0.7762(7) 0.043(2) Uani 0.605(6) 1 d . . P A 1 
H22 H 0.5818 0.6595 0.7438 0.051 Uiso 0.605(6) 1 calc R U P A 1 
C23 C 0.5719(4) 0.5777(6) 0.8189(6) 0.0323(19) Uani 0.605(6) 1 d . . P A 1 
C24 C 0.6102(5) 0.5260(7) 0.8646(8) 0.055(3) Uani 0.605(6) 1 d . . P A 1 
H24 H 0.5902 0.4943 0.8967 0.066 Uiso 0.605(6) 1 calc R U P A 1 
C25 C 0.6776(7) 0.5200(7) 0.8642(10) 0.055(4) Uani 0.605(6) 1 d . . P A 1 
H25 H 0.7033 0.4838 0.8963 0.066 Uiso 0.605(6) 1 calc R U P A 1 
C26 C 0.5004(4) 0.5901(7) 0.8174(6) 0.044(2) Uani 0.605(6) 1 d . . P A 1 
H26 H 0.4808 0.6299 0.7866 0.052 Uiso 0.605(6) 1 calc R U P A 1 
C27 C 0.4605(6) 0.5537(11) 0.8525(9) 0.070(5) Uani 0.605(6) 1 d . . P A 1 
H27 H 0.4801 0.5137 0.8827 0.083 Uiso 0.605(6) 1 calc R U P A 1 
C28 C 0.3903(4) 0.5658(5) 0.8521(5) 0.050(3) Uani 0.605(6) 1 d D . P A 1 
C29 C 0.3534(4) 0.6241(6) 0.8174(5) 0.057(3) Uani 0.605(6) 1 d D . P A 1 
H29 H 0.3759 0.6607 0.7957 0.068 Uiso 0.605(6) 1 calc R U P A 1 
C30 C 0.2841(4) 0.6300(7) 0.8139(6) 0.064(4) Uani 0.605(6) 1 d D . P A 1 
H30 H 0.2605 0.6704 0.7901 0.077 Uiso 0.605(6) 1 calc R U P A 1 
C31 C 0.2501(5) 0.5785(6) 0.8440(5) 0.061(4) Uani 0.605(6) 1 d D . P A 1 
C32 C 0.2867(6) 0.5217(7) 0.8810(7) 0.064(4) Uani 0.605(6) 1 d D . P A 1 
H32 H 0.2645 0.4866 0.9056 0.077 Uiso 0.605(6) 1 calc R U P A 1 
C33 C 0.3555(5) 0.5146(7) 0.8834(7) 0.062(3) Uani 0.605(6) 1 d D . P A 1 
H33 H 0.3786 0.4738 0.9069 0.074 Uiso 0.605(6) 1 calc R U P A 1 
C34 C 0.1771(4) 0.5874(6) 0.8342(5) 0.052(3) Uani 0.605(6) 1 d . . P A 1 
H34 H 0.1578 0.6285 0.8063 0.062 Uiso 0.605(6) 1 calc R U P A 1 
C35 C 0.1387(5) 0.5482(5) 0.8577(6) 0.047(2) Uani 0.605(6) 1 d . . P A 1 
H35 H 0.1593 0.5068 0.8831 0.056 Uiso 0.605(6) 1 calc R U P A 1 
N4 N -0.0713(8) 0.5562(6) 0.8478(8) 0.025(3) Uani 0.605(6) 1 d D . P A 1 
C36 C -0.0421(6) 0.6044(7) 0.8070(8) 0.029(3) Uani 0.605(6) 1 d D . P A 1 
H36 H -0.0697 0.6400 0.7762 0.035 Uiso 0.605(6) 1 calc R U P A 1 
C37 C 0.0250(5) 0.6040(6) 0.8082(7) 0.032(3) Uani 0.605(6) 1 d D . P A 1 
H37 H 0.0432 0.6385 0.7777 0.038 Uiso 0.605(6) 1 calc R U P A 1 
C38 C 0.0671(6) 0.5531(6) 0.8540(6) 0.032(2) Uani 0.605(6) 1 d D . P A 1 
C39 C 0.0356(5) 0.5040(6) 0.8947(8) 0.031(3) Uani 0.605(6) 1 d D . P A 1 
H39 H 0.0616 0.4677 0.9263 0.038 Uiso 0.605(6) 1 calc R U P A 1 
C40 C -0.0304(7) 0.5073(6) 0.8902(9) 0.028(3) Uani 0.605(6) 1 d D . P A 1 
H40 H -0.0498 0.4725 0.9189 0.033 Uiso 0.605(6) 1 calc R U P A 1 
N1Z N 0.7253(14) 0.4391(15) 0.6393(15) 0.019(5) Uiso 0.395(6) 1 d . . P A 2 
C1Z C 0.6966(18) 0.4017(15) 0.6636(17) 0.040(7) Uiso 0.395(6) 1 d . . P A 2 
H1Z H 0.7187 0.3592 0.6817 0.048 Uiso 0.395(6) 1 calc R U P A 2 
C2Z C 0.6218(17) 0.4083(13) 0.673(2) 0.051(8) Uiso 0.395(6) 1 d . . P A 2 
H2Z H 0.6026 0.3784 0.7082 0.061 Uiso 0.395(6) 1 calc R U P A 2 
C3Z C 0.5876(14) 0.4603(12) 0.6269(16) 0.038(6) Uiso 0.395(6) 1 d . . P A 2 
C4Z C 0.6165(11) 0.5049(11) 0.5782(12) 0.038(5) Uiso 0.395(6) 1 d . . P A 2 
H4Z H 0.5899 0.5389 0.5427 0.045 Uiso 0.395(6) 1 calc R U P A 2 
C5Z C 0.6854(11) 0.4989(10) 0.5822(12) 0.024(4) Uiso 0.395(6) 1 d . . P A 2 
H5Z H 0.7077 0.5298 0.5517 0.029 Uiso 0.395(6) 1 calc R U P A 2 
C6Z C 0.5132(9) 0.4694(9) 0.6208(12) 0.047(5) Uiso 0.395(6) 1 d . . P A 2 
H6Z H 0.4899 0.5022 0.5801 0.056 Uiso 0.395(6) 1 calc R U P A 2 
C7Z C 0.4783(11) 0.4367(10) 0.6659(13) 0.051(5) Uiso 0.395(6) 1 d . . P A 2 
H7Z H 0.5018 0.4014 0.7022 0.061 Uiso 0.395(6) 1 calc R U P A 2 
C8Z C 0.4066(9) 0.4466(7) 0.6689(9) 0.042(4) Uiso 0.395(6) 1 d D . P A 2 
C9Z C 0.3761(8) 0.3960(8) 0.7099(9) 0.048(4) Uiso 0.395(6) 1 d D . P A 2 
H9Z H 0.4025 0.3585 0.7378 0.057 Uiso 0.395(6) 1 calc R U P A 2 
C10Z C 0.3086(7) 0.3997(7) 0.7107(8) 0.033(3) Uiso 0.395(6) 1 d D . P A 2 
H10Z H 0.2890 0.3651 0.7395 0.040 Uiso 0.395(6) 1 calc R U P A 2 
C11Z C 0.2686(7) 0.4543(6) 0.6690(8) 0.027(3) Uiso 0.395(6) 1 d D . P A 2 
C12Z C 0.3010(7) 0.5050(8) 0.6293(10) 0.051(4) Uiso 0.395(6) 1 d D . P A 2 
H12Z H 0.2749 0.5426 0.6011 0.061 Uiso 0.395(6) 1 calc R U P A 2 
C13Z C 0.3687(8) 0.5022(9) 0.6299(11) 0.058(4) Uiso 0.395(6) 1 d D . P A 2 
H13Z H 0.3892 0.5379 0.6039 0.069 Uiso 0.395(6) 1 calc R U P A 2 
C14Z C 0.1979(6) 0.4602(6) 0.6605(7) 0.028(2) Uiso 0.395(6) 1 d . . P A 2 
H14Z H 0.1765 0.4985 0.6282 0.033 Uiso 0.395(6) 1 calc R U P A 2 
C15Z C 0.1551(7) 0.4155(8) 0.6945(9) 0.035(3) Uiso 0.395(6) 1 d . . P A 2 
H15Z H 0.1749 0.3769 0.7278 0.042 Uiso 0.395(6) 1 calc R U P A 2 
N2Z N -0.0560(16) 0.4376(9) 0.6590(15) 0.016(4) Uiso 0.395(6) 1 d D . P A 2 
C16Z C -0.0262(10) 0.3854(9) 0.7013(12) 0.018(4) Uiso 0.395(6) 1 d D . P A 2 
H16Z H -0.0517 0.3521 0.7239 0.021 Uiso 0.395(6) 1 calc R U P A 2 
C17Z C 0.0447(9) 0.3777(7) 0.7139(11) 0.022(4) Uiso 0.395(6) 1 d D . P A 2 
H17Z H 0.0667 0.3392 0.7453 0.027 Uiso 0.395(6) 1 calc R U P A 2 
C18Z C 0.0821(9) 0.4260(7) 0.6809(9) 0.018(3) Uiso 0.395(6) 1 d D . P A 2 
C19Z C 0.0469(10) 0.4813(11) 0.6367(12) 0.027(5) Uiso 0.395(6) 1 d D . P A 2 
H19Z H 0.0700 0.5167 0.6139 0.033 Uiso 0.395(6) 1 calc R U P A 2 
C20Z C -0.0242(11) 0.4839(11) 0.6261(13) 0.019(5) Uiso 0.395(6) 1 d D . P A 2 
H20Z H -0.0490 0.5207 0.5941 0.022 Uiso 0.395(6) 1 calc R U P A 2 
N3Z N 0.7198(11) 0.5526(13) 0.8313(16) 0.037(6) Uiso 0.395(6) 1 d . . P A 2 
C21Z C 0.6682(11) 0.5900(10) 0.7793(14) 0.041(6) Uiso 0.395(6) 1 d . . P A 2 
H21Z H 0.6820 0.6178 0.7373 0.050 Uiso 0.395(6) 1 calc R U P A 2 
C22Z C 0.5972(12) 0.5941(11) 0.7775(17) 0.060(7) Uiso 0.395(6) 1 d . . P A 2 
H22Z H 0.5674 0.6250 0.7406 0.072 Uiso 0.395(6) 1 calc R U P A 2 
C23Z C 0.5750(11) 0.5488(9) 0.8350(12) 0.039(5) Uiso 0.395(6) 1 d . . P A 2 
C24Z C 0.6203(9) 0.5042(8) 0.8833(11) 0.037(4) Uiso 0.395(6) 1 d . . P A 2 
H24Z H 0.6055 0.4724 0.9204 0.044 Uiso 0.395(6) 1 calc R U P A 2 
C25Z C 0.6872(11) 0.5046(10) 0.8792(13) 0.037(5) Uiso 0.395(6) 1 d . . P A 2 
H25Z H 0.7152 0.4698 0.9111 0.045 Uiso 0.395(6) 1 calc R U P A 2 
C26Z C 0.4979(12) 0.5554(12) 0.8316(14) 0.065(6) Uiso 0.395(6) 1 d . . P A 2 
H26Z H 0.4729 0.5900 0.7955 0.079 Uiso 0.395(6) 1 calc R U P A 2 
C27Z C 0.4710(18) 0.5226(16) 0.868(2) 0.095(12) Uiso 0.395(6) 1 d . . P A 2 
H27Z H 0.4976 0.4889 0.9041 0.115 Uiso 0.395(6) 1 calc R U P A 2 
C28Z C 0.3938(10) 0.5243(8) 0.8692(10) 0.053(4) Uiso 0.395(6) 1 d D . P A 2 
C29Z C 0.3543(10) 0.5730(10) 0.8254(11) 0.069(5) Uiso 0.395(6) 1 d D . P A 2 
H29Z H 0.3734 0.6060 0.7939 0.082 Uiso 0.395(6) 1 calc R U P A 2 
C30Z C 0.2828(10) 0.5772(10) 0.8243(12) 0.071(5) Uiso 0.395(6) 1 d D . P A 2 
H30Z H 0.2548 0.6123 0.7930 0.085 Uiso 0.395(6) 1 calc R U P A 2 
C31Z C 0.2576(9) 0.5281(8) 0.8707(11) 0.041(4) Uiso 0.395(6) 1 d D . P A 2 
C32Z C 0.2992(7) 0.4778(8) 0.9142(10) 0.046(3) Uiso 0.395(6) 1 d D . P A 2 
H32Z H 0.2809 0.4429 0.9439 0.055 Uiso 0.395(6) 1 calc R U P A 2 
C33Z C 0.3701(8) 0.4770(9) 0.9157(11) 0.061(4) Uiso 0.395(6) 1 d D . P A 2 
H33Z H 0.3994 0.4438 0.9489 0.074 Uiso 0.395(6) 1 calc R U P A 2 
C34Z C 0.1848(6) 0.5299(6) 0.8738(7) 0.027(2) Uiso 0.395(6) 1 d . . P A 2 
H34Z H 0.1706 0.4953 0.9080 0.032 Uiso 0.395(6) 1 calc R U P A 2 
C35Z C 0.1333(8) 0.5778(8) 0.8312(9) 0.036(3) Uiso 0.395(6) 1 d . . P A 2 
H35Z H 0.1457 0.6144 0.7983 0.043 Uiso 0.395(6) 1 calc R U P A 2 
N4Z N -0.0781(12) 0.5644(10) 0.8375(12) 0.015(4) Uiso 0.395(6) 1 d D . P A 2 
C36Z C -0.0525(10) 0.6166(10) 0.8028(12) 0.022(5) Uiso 0.395(6) 1 d D . P A 2 
H36Z H -0.0827 0.6519 0.7758 0.026 Uiso 0.395(6) 1 calc R U P A 2 
C37Z C 0.0172(9) 0.6238(8) 0.8030(11) 0.022(4) Uiso 0.395(6) 1 d D . P A 2 
H37Z H 0.0330 0.6640 0.7798 0.027 Uiso 0.395(6) 1 calc R U P A 2 
C38Z C 0.0613(11) 0.5717(8) 0.8371(10) 0.019(4) Uiso 0.395(6) 1 d D . P A 2 
C39Z C 0.0357(10) 0.5189(10) 0.8778(13) 0.032(5) Uiso 0.395(6) 1 d D . P A 2 
H39Z H 0.0647 0.4836 0.9071 0.039 Uiso 0.395(6) 1 calc R U P A 2 
C40Z C -0.0344(12) 0.5179(13) 0.8756(13) 0.026(6) Uiso 0.395(6) 1 d D . P A 2 
H40Z H -0.0509 0.4808 0.9038 0.031 Uiso 0.395(6) 1 calc R U P A 2 
C41 C 0.8141(2) 0.5920(2) 0.6407(3) 0.0261(9) Uani 1 1 d . . . . . 
C42 C 0.8130(2) 0.6603(2) 0.5955(2) 0.0221(8) Uani 1 1 d . . . . . 
C43 C 0.8113(2) 0.7222(2) 0.6393(3) 0.0300(9) Uani 1 1 d . . . . . 
H43 H 0.8088 0.7221 0.6980 0.036 Uiso 1 1 calc R U . . . 
C44 C 0.8134(2) 0.7845(2) 0.5958(3) 0.0396(12) Uani 1 1 d . . . . . 
H44 H 0.8126 0.8270 0.6252 0.048 Uiso 1 1 calc R U . . . 
C45 C 0.8167(2) 0.7843(2) 0.5095(3) 0.0372(11) Uani 1 1 d . . . . . 
C46 C 0.8177(2) 0.7225(2) 0.4673(3) 0.0350(10) Uani 1 1 d . . . . . 
H46 H 0.8188 0.7225 0.4080 0.042 Uiso 1 1 calc R U . . . 
C47 C 0.8171(2) 0.6606(2) 0.5098(3) 0.0291(9) Uani 1 1 d . . . . . 
H47 H 0.8194 0.6183 0.4805 0.035 Uiso 1 1 calc R U . . . 
C48 C 0.8202(3) 0.8516(3) 0.4612(5) 0.062(2) Uani 1 1 d . . . . . 
C49 C 0.83203(19) 0.4079(2) 0.8321(3) 0.0242(8) Uani 1 1 d . . . . . 
C50 C 0.82906(19) 0.3392(2) 0.8760(3) 0.0214(8) Uani 1 1 d . . . . . 
C51 C 0.8212(2) 0.3376(2) 0.9595(3) 0.0301(9) Uani 1 1 d . . . . . 
H51 H 0.8161 0.3795 0.9883 0.036 Uiso 1 1 calc R U . . . 
C52 C 0.8206(3) 0.2751(2) 1.0013(3) 0.0374(11) Uani 1 1 d . . . . . 
H52 H 0.8154 0.2742 1.0590 0.045 Uiso 1 1 calc R U . . . 
C53 C 0.8278(2) 0.2138(2) 0.9593(3) 0.0357(11) Uani 1 1 d . . . . . 
C54 C 0.8344(3) 0.2155(2) 0.8750(3) 0.0386(11) Uani 1 1 d . . . . . 
H54 H 0.8378 0.1735 0.8455 0.046 Uiso 1 1 calc R U . . . 
C55 C 0.8362(2) 0.2773(2) 0.8334(3) 0.0318(10) Uani 1 1 d . . . . . 
H55 H 0.8421 0.2781 0.7760 0.038 Uiso 1 1 calc R U . . . 
C56 C 0.8280(2) 0.1454(3) 1.0058(5) 0.0573(18) Uani 1 1 d . . . . . 
  
loop_ 
 _atom_site_aniso_label 
 _atom_site_aniso_U_11 
 _atom_site_aniso_U_22 
 _atom_site_aniso_U_33 
 _atom_site_aniso_U_23 
 _atom_site_aniso_U_13 
 _atom_site_aniso_U_12 
Zn1 0.0301(3) 0.0138(2) 0.0250(2) -0.00135(18) 0.01170(19) -0.00096(18) 
Zn2 0.0292(3) 0.0148(2) 0.0227(2) -0.00091(17) 0.01069(18) -0.00016(18) 
O1 0.0436(19) 0.0156(14) 0.063(2) 0.0091(14) 0.0271(17) 0.0039(13) 
O2 0.0347(18) 0.049(2) 0.0309(16) 0.0153(15) 0.0106(14) 0.0044(15) 
O3 0.053(3) 0.077(3) 0.118(4) 0.078(3) 0.042(3) 0.021(2) 
O4 0.044(4) 0.018(4) 0.052(5) 0.008(4) 0.009(4) 0.001(3) 
O4A 0.094(11) 0.012(4) 0.042(7) -0.004(4) 0.018(6) -0.003(5) 
O5 0.047(2) 0.0170(15) 0.054(2) 0.0060(14) 0.0253(16) 0.0007(13) 
O6 0.045(2) 0.046(2) 0.0342(17) 0.0188(15) 0.0213(15) 0.0055(16) 
O7 0.043(2) 0.059(3) 0.127(4) 0.067(3) 0.047(3) 0.0237(19) 
O8 0.097(4) 0.016(2) 0.138(5) 0.022(2) -0.020(3) -0.004(2) 
N1 0.044(6) 0.026(7) 0.020(6) -0.001(5) 0.002(5) 0.000(4) 
C1 0.038(6) 0.053(8) 0.036(6) 0.022(5) 0.007(4) -0.018(5) 
C2 0.021(5) 0.054(9) 0.046(6) 0.000(6) 0.009(4) 0.001(6) 
C3 0.034(6) 0.050(8) 0.041(6) -0.010(6) 0.009(5) -0.010(6) 
C4 0.023(5) 0.046(7) 0.061(8) 0.011(6) 0.002(5) 0.007(5) 
C5 0.045(7) 0.032(6) 0.060(8) 0.010(5) 0.016(6) -0.009(5) 
C6 0.031(5) 0.094(9) 0.027(5) 0.012(6) 0.002(4) 0.006(5) 
C7 0.028(5) 0.081(9) 0.033(5) -0.015(5) 0.003(4) -0.003(5) 
C8 0.023(4) 0.080(8) 0.047(5) -0.017(5) 0.016(4) -0.013(5) 
C9 0.025(4) 0.107(10) 0.055(6) -0.015(6) 0.018(4) -0.023(5) 
C10 0.035(5) 0.087(8) 0.054(6) -0.015(6) 0.018(4) -0.019(5) 
C11 0.031(5) 0.095(9) 0.035(5) -0.018(5) 0.012(4) -0.012(5) 
C12 0.026(5) 0.097(10) 0.048(6) -0.009(6) 0.005(4) -0.007(5) 
C13 0.021(5) 0.104(10) 0.069(7) -0.019(7) 0.016(5) -0.003(5) 
C14 0.027(5) 0.100(8) 0.030(4) -0.025(5) 0.002(3) -0.013(5) 
C15 0.045(6) 0.056(6) 0.034(4) -0.019(4) 0.017(4) -0.009(5) 
N2 0.033(7) 0.021(5) 0.025(5) -0.001(3) 0.009(4) 0.009(4) 
C16 0.037(6) 0.027(6) 0.040(6) -0.002(5) 0.016(4) -0.003(5) 
C17 0.026(5) 0.039(7) 0.049(6) -0.012(5) 0.011(4) -0.002(5) 
C18 0.047(6) 0.028(5) 0.026(5) -0.011(4) 0.012(4) -0.013(5) 
C19 0.028(5) 0.035(6) 0.037(7) -0.006(5) 0.014(5) -0.010(4) 
C20 0.034(6) 0.027(6) 0.035(7) 0.008(5) 0.014(5) -0.006(4) 
N3 0.007(4) 0.032(5) 0.020(4) -0.009(3) 0.002(3) 0.004(4) 
C21 0.027(5) 0.024(5) 0.047(6) 0.003(4) 0.004(3) 0.003(4) 
C22 0.031(5) 0.050(7) 0.049(6) 0.003(5) 0.012(4) 0.004(5) 
C23 0.026(4) 0.047(6) 0.023(4) -0.002(4) 0.004(3) -0.001(4) 
C24 0.031(6) 0.060(7) 0.077(8) 0.034(6) 0.018(5) 0.014(5) 
C25 0.036(6) 0.053(7) 0.076(9) 0.036(6) 0.013(5) 0.014(5) 
C26 0.011(4) 0.074(8) 0.046(5) -0.001(5) 0.008(3) 0.005(4) 
C27 0.029(5) 0.136(16) 0.049(6) -0.047(9) 0.020(5) -0.018(8) 
C28 0.014(4) 0.092(9) 0.039(5) -0.019(5) -0.003(3) 0.006(5) 
C29 0.025(4) 0.102(9) 0.045(5) -0.018(5) 0.011(4) 0.000(5) 
C30 0.016(4) 0.122(11) 0.052(6) -0.033(6) 0.001(4) 0.011(5) 
C31 0.024(5) 0.130(12) 0.030(4) -0.028(6) 0.008(4) 0.006(6) 
C32 0.040(7) 0.118(12) 0.036(5) -0.012(6) 0.011(5) -0.022(7) 
C33 0.026(5) 0.095(9) 0.066(7) -0.003(6) 0.012(5) 0.000(5) 
C34 0.030(5) 0.101(8) 0.025(4) -0.023(5) 0.006(3) -0.030(5) 
C35 0.067(7) 0.033(5) 0.035(5) -0.019(4) 0.000(4) 0.004(5) 
N4 0.029(6) 0.017(5) 0.024(5) 0.005(3) -0.003(4) 0.009(4) 
C36 0.022(5) 0.029(6) 0.035(5) 0.005(4) 0.005(4) 0.008(4) 
C37 0.035(6) 0.022(5) 0.041(5) -0.003(5) 0.014(4) -0.006(5) 
C38 0.032(5) 0.038(6) 0.023(5) -0.009(4) -0.001(4) 0.008(5) 
C39 0.042(6) 0.018(5) 0.028(5) 0.003(4) -0.004(4) 0.007(4) 
C40 0.037(6) 0.016(5) 0.023(5) 0.010(4) -0.009(4) 0.007(4) 
C41 0.020(2) 0.024(2) 0.037(2) 0.0104(18) 0.0115(17) 0.0031(16) 
C42 0.024(2) 0.0184(19) 0.0236(19) 0.0017(15) 0.0043(16) -0.0025(15) 
C43 0.038(2) 0.025(2) 0.024(2) -0.0030(17) 0.0012(18) 0.0067(18) 
C44 0.042(3) 0.017(2) 0.050(3) -0.003(2) -0.008(2) 0.0041(19) 
C45 0.028(2) 0.023(2) 0.055(3) 0.017(2) -0.003(2) -0.0044(18) 
C46 0.038(3) 0.037(3) 0.032(2) 0.012(2) 0.013(2) 0.001(2) 
C47 0.038(2) 0.023(2) 0.028(2) -0.0012(17) 0.0109(18) -0.0003(18) 
C48 0.022(3) 0.036(3) 0.114(6) 0.042(4) -0.010(3) -0.007(2) 
C49 0.0160(19) 0.024(2) 0.034(2) 0.0048(17) 0.0077(16) 0.0000(15) 
C50 0.0187(19) 0.0191(19) 0.026(2) 0.0009(15) 0.0052(15) -0.0036(15) 
C51 0.043(3) 0.018(2) 0.031(2) 0.0032(17) 0.0110(19) 0.0009(18) 
C52 0.047(3) 0.038(3) 0.029(2) 0.015(2) 0.011(2) 0.003(2) 
C53 0.027(2) 0.021(2) 0.057(3) 0.014(2) 0.004(2) -0.0034(17) 
C54 0.046(3) 0.017(2) 0.050(3) -0.0030(19) 0.005(2) -0.0019(19) 
C55 0.034(2) 0.029(2) 0.033(2) -0.0034(18) 0.0088(19) 0.0071(19) 
C56 0.023(3) 0.042(3) 0.102(5) 0.044(3) 0.005(3) -0.003(2) 
  
_geom_special_details 
; 
 All esds (except the esd in the dihedral angle between two l.s. planes) 
 are estimated using the full covariance matrix.  The cell esds are taken 
 into account individually in the estimation of esds in distances, angles 
 and torsion angles; correlations between esds in cell parameters are only 
 used when they are defined by crystal symmetry.  An approximate (isotropic) 
 treatment of cell esds is used for estimating esds involving l.s. planes. 
; 
  
loop_ 
 _geom_bond_atom_site_label_1 
 _geom_bond_atom_site_label_2 
 _geom_bond_distance 
 _geom_bond_site_symmetry_2 
 _geom_bond_publ_flag 
Zn1 O7 1.980(4) 4_565 ? 
Zn1 O1 1.986(3) . ? 
Zn1 O6 2.013(3) . ? 
Zn1 N2 2.09(2) 1_655 ? 
Zn1 N1Z 2.17(3) . ? 
Zn1 N2Z 2.22(3) 1_655 ? 
Zn1 N1 2.223(19) . ? 
Zn2 N3Z 2.00(2) . ? 
Zn2 O5 2.000(3) . ? 
Zn2 O3 2.001(4) 4_576 ? 
Zn2 O2 2.017(3) . ? 
Zn2 N4Z 2.09(2) 1_655 ? 
Zn2 N4 2.195(16) 1_655 ? 
Zn2 N3 2.230(10) . ? 
Zn2 O4 2.481(8) 4_576 ? 
O1 C41 1.244(5) . ? 
O2 C41 1.258(5) . ? 
O3 C48 1.269(9) . ? 
O3 Zn2 2.001(4) 4_575 ? 
O4 O4A 0.693(10) . ? 
O4 C48 1.078(10) . ? 
O4 Zn2 2.481(8) 4_575 ? 
O4A C48 1.534(13) . ? 
O5 C49 1.246(5) . ? 
O6 C49 1.242(5) . ? 
O7 C56 1.273(8) . ? 
O7 Zn1 1.980(4) 4_566 ? 
O8 C56 1.226(8) . ? 
N1 C5 1.20(2) . ? 
N1 C1 1.52(2) . ? 
C1 C2 1.31(2) . ? 
C2 C3 1.40(2) . ? 
C3 C4 1.366(19) . ? 
C3 C6 1.434(16) . ? 
C4 C5 1.368(19) . ? 
C6 C7 1.296(17) . ? 
C7 C8 1.497(13) . ? 
C8 C13 1.354(17) . ? 
C8 C9 1.438(16) . ? 
C9 C10 1.388(12) . ? 
C10 C11 1.407(16) . ? 
C11 C12 1.393(16) . ? 
C11 C14 1.456(13) . ? 
C12 C13 1.402(14) . ? 
C14 C15 1.281(15) . ? 
C15 C18 1.475(14) . ? 
N2 C20 1.385(18) . ? 
N2 C16 1.391(19) . ? 
N2 Zn1 2.09(2) 1_455 ? 
C16 C17 1.379(16) . ? 
C17 C18 1.384(13) . ? 
C18 C19 1.373(14) . ? 
C19 C20 1.358(16) . ? 
N3 C25 1.277(18) . ? 
N3 C21 1.339(16) . ? 
C21 C22 1.334(14) . ? 
C22 C23 1.379(16) . ? 
C23 C24 1.368(15) . ? 
C23 C26 1.466(11) . ? 
C24 C25 1.376(17) . ? 
C26 C27 1.30(2) . ? 
C27 C28 1.441(14) . ? 
C28 C33 1.377(13) . ? 
C28 C29 1.396(12) . ? 
C29 C30 1.399(10) . ? 
C30 C31 1.362(14) . ? 
C31 C32 1.381(13) . ? 
C31 C34 1.463(12) . ? 
C32 C33 1.395(13) . ? 
C34 C35 1.209(14) . ? 
C35 C38 1.445(16) . ? 
N4 C40 1.334(14) . ? 
N4 C36 1.351(15) . ? 
N4 Zn2 2.195(16) 1_455 ? 
C36 C37 1.358(15) . ? 
C37 C38 1.395(13) . ? 
C38 C39 1.388(14) . ? 
C39 C40 1.326(15) . ? 
N1Z C1Z 1.06(3) . ? 
N1Z C5Z 1.58(3) . ? 
C1Z C2Z 1.57(5) . ? 
C2Z C3Z 1.34(3) . ? 
C3Z C4Z 1.38(3) . ? 
C3Z C6Z 1.50(3) . ? 
C4Z C5Z 1.39(3) . ? 
C6Z C7Z 1.29(3) . ? 
C7Z C8Z 1.48(3) . ? 
C8Z C13Z 1.384(18) . ? 
C8Z C9Z 1.400(17) . ? 
C9Z C10Z 1.376(19) . ? 
C10Z C11Z 1.403(15) . ? 
C11Z C12Z 1.411(16) . ? 
C11Z C14Z 1.414(19) . ? 
C12Z C13Z 1.373(19) . ? 
C14Z C15Z 1.420(18) . ? 
C15Z C18Z 1.46(2) . ? 
N2Z C20Z 1.29(3) . ? 
N2Z C16Z 1.29(2) . ? 
N2Z Zn1 2.22(3) 1_455 ? 
C16Z C17Z 1.41(2) . ? 
C17Z C18Z 1.386(15) . ? 
C18Z C19Z 1.385(16) . ? 
C19Z C20Z 1.41(3) . ? 
N3Z C21Z 1.38(3) . ? 
N3Z C25Z 1.46(3) . ? 
C21Z C22Z 1.44(3) . ? 
C22Z C23Z 1.42(3) . ? 
C23Z C24Z 1.36(2) . ? 
C23Z C26Z 1.56(3) . ? 
C24Z C25Z 1.37(3) . ? 
C26Z C27Z 1.09(4) . ? 
C27Z C28Z 1.57(4) . ? 
C28Z C29Z 1.325(19) . ? 
C28Z C33Z 1.337(19) . ? 
C29Z C30Z 1.45(2) . ? 
C30Z C31Z 1.376(19) . ? 
C31Z C32Z 1.367(17) . ? 
C31Z C34Z 1.49(2) . ? 
C32Z C33Z 1.433(19) . ? 
C34Z C35Z 1.443(18) . ? 
C35Z C38Z 1.49(3) . ? 
N4Z C40Z 1.31(2) . ? 
N4Z C36Z 1.32(2) . ? 
N4Z Zn2 2.09(2) 1_455 ? 
C36Z C37Z 1.42(2) . ? 
C37Z C38Z 1.375(16) . ? 
C38Z C39Z 1.376(18) . ? 
C39Z C40Z 1.42(3) . ? 
C41 C42 1.506(5) . ? 
C42 C47 1.388(6) . ? 
C42 C43 1.391(6) . ? 
C43 C44 1.396(6) . ? 
C44 C45 1.393(7) . ? 
C45 C46 1.375(7) . ? 
C45 C48 1.524(6) . ? 
C46 C47 1.378(6) . ? 
C49 C50 1.512(5) . ? 
C50 C51 1.377(6) . ? 
C50 C55 1.402(6) . ? 
C51 C52 1.384(6) . ? 
C52 C53 1.387(7) . ? 
C53 C54 1.382(7) . ? 
C53 C56 1.518(6) . ? 
C54 C55 1.374(6) . ? 
  
loop_ 
 _geom_angle_atom_site_label_1 
 _geom_angle_atom_site_label_2 
 _geom_angle_atom_site_label_3 
 _geom_angle 
 _geom_angle_site_symmetry_1 
 _geom_angle_site_symmetry_3 
 _geom_angle_publ_flag 
O7 Zn1 O1 138.2(2) 4_565 . ? 
O7 Zn1 O6 96.6(2) 4_565 . ? 
O1 Zn1 O6 125.28(15) . . ? 
O7 Zn1 N2 94.6(4) 4_565 1_655 ? 
O1 Zn1 N2 86.8(3) . 1_655 ? 
O6 Zn1 N2 90.1(4) . 1_655 ? 
O7 Zn1 N1Z 88.5(8) 4_565 . ? 
O1 Zn1 N1Z 93.9(8) . . ? 
O6 Zn1 N1Z 85.1(6) . . ? 
O7 Zn1 N2Z 92.0(6) 4_565 1_655 ? 
O1 Zn1 N2Z 91.8(4) . 1_655 ? 
O6 Zn1 N2Z 85.8(5) . 1_655 ? 
N1Z Zn1 N2Z 170.9(8) . 1_655 ? 
O7 Zn1 N1 89.4(5) 4_565 . ? 
O1 Zn1 N1 88.7(5) . . ? 
O6 Zn1 N1 91.7(4) . . ? 
N2 Zn1 N1 175.4(6) 1_655 . ? 
N3Z Zn2 O5 83.9(7) . . ? 
N3Z Zn2 O3 91.6(7) . 4_576 ? 
O5 Zn2 O3 142.0(2) . 4_576 ? 
N3Z Zn2 O2 90.6(7) . . ? 
O5 Zn2 O2 124.86(14) . . ? 
O3 Zn2 O2 92.8(2) 4_576 . ? 
N3Z Zn2 N4Z 178.4(9) . 1_655 ? 
O5 Zn2 N4Z 95.7(5) . 1_655 ? 
O3 Zn2 N4Z 89.6(6) 4_576 1_655 ? 
O2 Zn2 N4Z 88.4(5) . 1_655 ? 
O5 Zn2 N4 90.5(3) . 1_655 ? 
O3 Zn2 N4 92.0(4) 4_576 1_655 ? 
O2 Zn2 N4 93.6(3) . 1_655 ? 
O5 Zn2 N3 89.4(3) . . ? 
O3 Zn2 N3 88.5(3) 4_576 . ? 
O2 Zn2 N3 85.8(3) . . ? 
N4 Zn2 N3 179.2(5) 1_655 . ? 
N3Z Zn2 O4 83.2(7) . 4_576 ? 
O5 Zn2 O4 90.6(2) . 4_576 ? 
O3 Zn2 O4 51.5(2) 4_576 4_576 ? 
O2 Zn2 O4 143.3(2) . 4_576 ? 
N4Z Zn2 O4 98.3(6) 1_655 4_576 ? 
N4 Zn2 O4 95.6(4) 1_655 4_576 ? 
N3 Zn2 O4 85.1(3) . 4_576 ? 
C41 O1 Zn1 128.9(3) . . ? 
C41 O2 Zn2 148.1(3) . . ? 
C48 O3 Zn2 105.3(4) . 4_575 ? 
O4A O4 C48 118.5(18) . . ? 
O4A O4 Zn2 136.4(17) . 4_575 ? 
C48 O4 Zn2 86.1(6) . 4_575 ? 
O4 O4A C48 38.2(12) . . ? 
C49 O5 Zn2 128.4(3) . . ? 
C49 O6 Zn1 150.2(3) . . ? 
C56 O7 Zn1 110.0(4) . 4_566 ? 
C5 N1 C1 110.7(16) . . ? 
C5 N1 Zn1 134.6(13) . . ? 
C1 N1 Zn1 113.5(11) . . ? 
C2 C1 N1 120.7(16) . . ? 
C1 C2 C3 122.7(15) . . ? 
C4 C3 C2 113.6(11) . . ? 
C4 C3 C6 118.1(14) . . ? 
C2 C3 C6 128.3(14) . . ? 
C3 C4 C5 120.4(12) . . ? 
N1 C5 C4 131.0(14) . . ? 
C7 C6 C3 125.7(13) . . ? 
C6 C7 C8 126.6(12) . . ? 
C13 C8 C9 117.9(10) . . ? 
C13 C8 C7 125.1(11) . . ? 
C9 C8 C7 117.0(11) . . ? 
C10 C9 C8 120.1(12) . . ? 
C9 C10 C11 120.8(11) . . ? 
C12 C11 C10 118.6(10) . . ? 
C12 C11 C14 122.0(12) . . ? 
C10 C11 C14 119.4(10) . . ? 
C11 C12 C13 120.0(12) . . ? 
C8 C13 C12 122.6(12) . . ? 
C15 C14 C11 125.9(11) . . ? 
C14 C15 C18 127.7(11) . . ? 
C20 N2 C16 110.7(16) . . ? 
C20 N2 Zn1 125.5(11) . 1_455 ? 
C16 N2 Zn1 123.7(10) . 1_455 ? 
C17 C16 N2 126.0(12) . . ? 
C16 C17 C18 120.2(11) . . ? 
C19 C18 C17 115.5(10) . . ? 
C19 C18 C15 120.0(9) . . ? 
C17 C18 C15 124.4(11) . . ? 
C20 C19 C18 122.3(11) . . ? 
C19 C20 N2 125.3(14) . . ? 
C25 N3 C21 118.7(11) . . ? 
C25 N3 Zn2 121.6(10) . . ? 
C21 N3 Zn2 118.8(8) . . ? 
C22 C21 N3 122.0(11) . . ? 
C21 C22 C23 120.8(10) . . ? 
C24 C23 C22 115.8(9) . . ? 
C24 C23 C26 124.5(11) . . ? 
C22 C23 C26 119.6(10) . . ? 
C23 C24 C25 120.1(10) . . ? 
N3 C25 C24 122.4(12) . . ? 
C27 C26 C23 128.4(13) . . ? 
C26 C27 C28 128.8(17) . . ? 
C33 C28 C29 116.9(9) . . ? 
C33 C28 C27 118.2(12) . . ? 
C29 C28 C27 124.8(12) . . ? 
C28 C29 C30 121.6(10) . . ? 
C31 C30 C29 120.9(11) . . ? 
C30 C31 C32 117.8(10) . . ? 
C30 C31 C34 117.4(9) . . ? 
C32 C31 C34 124.7(10) . . ? 
C31 C32 C33 121.7(11) . . ? 
C28 C33 C32 121.0(10) . . ? 
C35 C34 C31 127.1(12) . . ? 
C34 C35 C38 131.4(12) . . ? 
C40 N4 C36 116.3(15) . . ? 
C40 N4 Zn2 124.1(10) . 1_455 ? 
C36 N4 Zn2 119.5(9) . 1_455 ? 
N4 C36 C37 122.7(12) . . ? 
C36 C37 C38 120.1(10) . . ? 
C39 C38 C37 115.8(10) . . ? 
C39 C38 C35 120.3(9) . . ? 
C37 C38 C35 123.8(11) . . ? 
C40 C39 C38 120.8(10) . . ? 
C39 C40 N4 124.2(13) . . ? 
C1Z N1Z C5Z 117(3) . . ? 
C1Z N1Z Zn1 131(3) . . ? 
C5Z N1Z Zn1 111.0(16) . . ? 
N1Z C1Z C2Z 128(3) . . ? 
C3Z C2Z C1Z 113(3) . . ? 
C2Z C3Z C4Z 123(3) . . ? 
C2Z C3Z C6Z 121(3) . . ? 
C4Z C3Z C6Z 116(2) . . ? 
C3Z C4Z C5Z 118(2) . . ? 
C4Z C5Z N1Z 117.7(17) . . ? 
C7Z C6Z C3Z 125.6(19) . . ? 
C6Z C7Z C8Z 128.9(17) . . ? 
C13Z C8Z C9Z 119.7(17) . . ? 
C13Z C8Z C7Z 122.3(14) . . ? 
C9Z C8Z C7Z 118.0(14) . . ? 
C10Z C9Z C8Z 121.2(14) . . ? 
C9Z C10Z C11Z 120.2(13) . . ? 
C10Z C11Z C12Z 117.2(14) . . ? 
C10Z C11Z C14Z 124.6(13) . . ? 
C12Z C11Z C14Z 118.1(10) . . ? 
C13Z C12Z C11Z 122.8(14) . . ? 
C12Z C13Z C8Z 118.9(15) . . ? 
C11Z C14Z C15Z 127.8(12) . . ? 
C14Z C15Z C18Z 123.2(13) . . ? 
C20Z N2Z C16Z 123(3) . . ? 
C20Z N2Z Zn1 120.6(17) . 1_455 ? 
C16Z N2Z Zn1 116.4(16) . 1_455 ? 
N2Z C16Z C17Z 119.7(19) . . ? 
C18Z C17Z C16Z 120.4(14) . . ? 
C19Z C18Z C17Z 116.8(16) . . ? 
C19Z C18Z C15Z 124.7(15) . . ? 
C17Z C18Z C15Z 118.5(13) . . ? 
C18Z C19Z C20Z 118.7(16) . . ? 
N2Z C20Z C19Z 121.5(19) . . ? 
C21Z N3Z C25Z 106.0(19) . . ? 
C21Z N3Z Zn2 127.2(18) . . ? 
C25Z N3Z Zn2 126.7(16) . . ? 
N3Z C21Z C22Z 131(2) . . ? 
C23Z C22Z C21Z 115(2) . . ? 
C24Z C23Z C22Z 118.9(18) . . ? 
C24Z C23Z C26Z 127.7(17) . . ? 
C22Z C23Z C26Z 113(2) . . ? 
C23Z C24Z C25Z 120.9(17) . . ? 
C24Z C25Z N3Z 127.1(18) . . ? 
C27Z C26Z C23Z 124(3) . . ? 
C26Z C27Z C28Z 128(3) . . ? 
C29Z C28Z C33Z 122(2) . . ? 
C29Z C28Z C27Z 119.4(19) . . ? 
C33Z C28Z C27Z 118.7(17) . . ? 
C28Z C29Z C30Z 121.8(18) . . ? 
C31Z C30Z C29Z 116.9(16) . . ? 
C32Z C31Z C30Z 120.0(18) . . ? 
C32Z C31Z C34Z 120.1(12) . . ? 
C30Z C31Z C34Z 119.9(15) . . ? 
C31Z C32Z C33Z 121.1(15) . . ? 
C28Z C33Z C32Z 118.2(16) . . ? 
C35Z C34Z C31Z 128.0(12) . . ? 
C34Z C35Z C38Z 122.2(14) . . ? 
C40Z N4Z C36Z 116(2) . . ? 
C40Z N4Z Zn2 122.7(15) . 1_455 ? 
C36Z N4Z Zn2 121.7(15) . 1_455 ? 
N4Z C36Z C37Z 124.4(17) . . ? 
C38Z C37Z C36Z 119.1(16) . . ? 
C37Z C38Z C39Z 116.6(18) . . ? 
C37Z C38Z C35Z 118.3(14) . . ? 
C39Z C38Z C35Z 124.9(16) . . ? 
C38Z C39Z C40Z 119.1(16) . . ? 
N4Z C40Z C39Z 124.9(19) . . ? 
O1 C41 O2 126.1(4) . . ? 
O1 C41 C42 117.0(4) . . ? 
O2 C41 C42 116.9(4) . . ? 
C47 C42 C43 120.3(4) . . ? 
C47 C42 C41 118.5(4) . . ? 
C43 C42 C41 121.1(4) . . ? 
C42 C43 C44 119.2(4) . . ? 
C45 C44 C43 120.1(4) . . ? 
C46 C45 C44 119.7(4) . . ? 
C46 C45 C48 119.3(5) . . ? 
C44 C45 C48 121.0(5) . . ? 
C45 C46 C47 120.9(4) . . ? 
C46 C47 C42 119.7(4) . . ? 
O4 C48 O3 116.1(7) . . ? 
O4 C48 C45 128.3(8) . . ? 
O3 C48 C45 115.3(6) . . ? 
O4 C48 O4A 23.4(7) . . ? 
O3 C48 O4A 135.6(6) . . ? 
C45 C48 O4A 108.6(7) . . ? 
O6 C49 O5 125.9(4) . . ? 
O6 C49 C50 117.7(4) . . ? 
O5 C49 C50 116.3(4) . . ? 
C51 C50 C55 119.8(4) . . ? 
C51 C50 C49 119.5(4) . . ? 
C55 C50 C49 120.6(4) . . ? 
C50 C51 C52 120.1(4) . . ? 
C51 C52 C53 120.2(4) . . ? 
C54 C53 C52 119.6(4) . . ? 
C54 C53 C56 120.4(5) . . ? 
C52 C53 C56 120.0(5) . . ? 
C55 C54 C53 120.6(4) . . ? 
C54 C55 C50 119.6(4) . . ? 
O8 C56 O7 124.4(5) . . ? 
O8 C56 C53 120.7(6) . . ? 
O7 C56 C53 114.8(6) . . ? 
  
_refine_diff_density_max    1.671 
_refine_diff_density_min   -0.562 
_refine_diff_density_rms    0.088 

# SQUEEZE RESULTS (Version =  20216)
# Note: Data are Listed for all Voids in the P1 Unit Cell
# i.e. Centre of Gravity, Solvent Accessible Volume,
# Recovered number of Electrons in the Void and
# Details about the Squeezed Material
# Solvent Accessible Volume =      1633
# Electrons Found in S.A.V. =       521
loop_
  _platon_squeeze_void_nr
  _platon_squeeze_void_average_x
  _platon_squeeze_void_average_y
  _platon_squeeze_void_average_z
  _platon_squeeze_void_volume
  _platon_squeeze_void_count_electrons
  _platon_squeeze_void_content
   1  0.008  0.247 -0.034       112        40 ' '
   2  0.517  0.250  0.043       593       181 ' '
   3 -0.008  0.753  0.033       112        40 ' '
   4  0.483  0.750  0.113       595       181 ' '
   5  0.008  0.253  0.466       113        40 ' '
   6  0.992  0.747  0.533       111        40 ' '
_platon_squeeze_void_probe_radius                  1.20
_platon_squeeze_details                           

;
 Our initial attempt to refine the structure using the normal data is 
 described here. Zn2(bdc)2(bpeb)2]1.5DMF.3.5H2O crystallized in P2(1)/c with 
 Z = 4.The asymmetric unit contains the repeating unit of the double pillared
 -layer structure. O4 is dissorderd with occupancies fixed at 0.6 and 0.4. 
 Anisotropic thermal parameters were refined for these two  O atoms without 
 any restraints/constraints. The two bpeb ligands are disordered which is 
 usually the case. A common occupancy was refined to 0.574(8). Anisotropic 
 thermal parameters were refined for all the non-hydrogen 
 atoms in the major component. Soft constraints like FLAT SAME were used for 
 some of the phenyl and pyridyl rings. For the non-hydrogen atoms in the minor 
 disorder, only isotropic thermal parameter could be efined. Again, FLAT and 
 SAME were used to keep the ideal geometry of few phenyl and  pyridyl rings. 
 In the channel disordered DMF and water molecules were located. A common 
 occupancy factor was refined for two disorder models of DMF to be 0.60(1).
 Anisotropic thermal refinements were made only for the major component and 
 another DMF with  occupancy of 0.5. Diordered O atoms were assigned to left
 -oeverelectron densities.5 x 0.5 and 4 x 0.25. But the fragments of DMF were
 also seen, but could not be refined satisfactorily. But still the anisotropic
 thermal parameters of C40 and other atoms were so weird and picked up by the 
 Alert levels A and B in the checkCIF. Hence we have no other choice but to 
 resort to SQEEZE program.Thanks to Tony Speck. Solvent accessible void = 
 1633 Ang^3^ and 26.8% 
;
  
_shelx_res_file 
; 
  
    xtl1_sqd.res created by SHELXL-2014/7 
  
  
TITL E398_a.res in P2(1)/c [Zn2(bdc)2(bpeb)2] Squeezed 
CELL  0.71073  20.3028  19.3686  15.9389   90.000  103.500   90.000 
ZERR    4.000   0.0009   0.0009   0.0007    0.000    0.002    0.000 
LATT 1 
SYMM -X, 1/2+Y, 1/2-Z 
SFAC C  H  N  O  Zn 
UNIT 224 160 16 32 8 
OMIT  -1.00  52.00 
SIZE 0.31 0.25 0.19 
L.S. 8 0  147 
ACTA 
TEMP -173.150 
WGHT    0.031900   24.952000 
FVAR       0.44654   0.60457 
ZN1   5    0.832254    0.441839    0.638700    11.00000    0.03014    0.01383 =
         0.02504   -0.00135    0.01170   -0.00096 
ZN2   5    0.818843    0.559038    0.835938    11.00000    0.02918    0.01481 =
         0.02268   -0.00091    0.01069   -0.00016 
O1    4    0.829946    0.540323    0.603336    11.00000    0.04356    0.01557 =
         0.06251    0.00913    0.02708    0.00387 
O2    4    0.798657    0.592337    0.712688    11.00000    0.03465    0.04891 =
         0.03087    0.01530    0.01061    0.00438 
O3    4    0.823226    0.844835    0.382962    11.00000    0.05264    0.07716 = 
         0.11800    0.07824    0.04229    0.02064 
O4    4    0.825596    0.903424    0.486542    10.60000    0.04447    0.01773 = 
         0.05240    0.00801    0.00930    0.00142 
O4A   4    0.809552    0.911909    0.519022    10.40000    0.09404    0.01215 = 
         0.04211   -0.00389    0.01809   -0.00269 
O5    4    0.819938    0.460033    0.871853    11.00000    0.04724    0.01697 = 
         0.05373    0.00600    0.02528    0.00067 
O6    4    0.847387    0.407786    0.761049    11.00000    0.04492    0.04636 = 
         0.03419    0.01885    0.02129    0.00554 
O7    4    0.821508    0.150203    1.083153    11.00000    0.04276    0.05945 = 
         0.12691    0.06698    0.04680    0.02373 
O8    4    0.835964    0.090958    0.970264    11.00000    0.09737    0.01598 = 
         0.13806    0.02200   -0.02033   -0.00375 
PART   1 
N1    3    0.720821    0.446471    0.624993    21.00000    0.04438    0.02582 = 
         0.01964   -0.00129    0.00224    0.00016 
C1    1    0.694191    0.390575    0.675508    21.00000    0.03842    0.05277 = 
         0.03553    0.02184    0.00657   -0.01836 
AFIX  43 
H1    2    0.724672    0.357689    0.707596    21.00000   -1.20000 
AFIX   0 
C2    1    0.629559    0.387308    0.675221    21.00000    0.02059    0.05432 = 
         0.04605   -0.00007    0.00865    0.00111 
AFIX  43 
H2    2    0.613076    0.347323    0.698155    21.00000   -1.20000 
AFIX   0 
C3    1    0.583891    0.440386    0.642474    21.00000    0.03436    0.04950 = 
         0.04098   -0.01014    0.00894   -0.00954 
C4    1    0.611106    0.491350    0.601797    21.00000    0.02262    0.04616 = 
         0.06074    0.01078    0.00175    0.00706 
AFIX  43 
H4    2    0.583563    0.528768    0.575683    21.00000   -1.20000 
AFIX   0 
C5    1    0.677791    0.488803    0.598460    21.00000    0.04450    0.03234 = 
         0.06010    0.00997    0.01648   -0.00906 
AFIX  43 
H5    2    0.692574    0.527056    0.570353    21.00000   -1.20000 
AFIX   0 
C6    1    0.514206    0.446509    0.645987    21.00000    0.03138    0.09445 = 
         0.02709    0.01168    0.00174    0.00625 
AFIX  43 
H6    2    0.490062    0.485583    0.618717    21.00000   -1.20000 
AFIX   0 
C7    1    0.481300    0.403391    0.683115    21.00000    0.02828    0.08053 = 
         0.03291   -0.01537    0.00300   -0.00349 
AFIX  43 
H7    2    0.505890    0.364695    0.710766    21.00000   -1.20000 
AFIX   0 
C8    1    0.408473    0.408360    0.686863    21.00000    0.02300    0.07985 = 
         0.04710   -0.01698    0.01639   -0.01346 
C9    1    0.382473    0.354147    0.731722    21.00000    0.02524    0.10689 = 
         0.05486   -0.01488    0.01825   -0.02264 
AFIX  43 
H9    2    0.411687    0.318359    0.759167    21.00000   -1.20000 
AFIX   0 
C10   1    0.314740    0.354061    0.734959    21.00000    0.03497    0.08655 = 
         0.05390   -0.01478    0.01830   -0.01930 
AFIX  43 
H10   2    0.297859    0.317926    0.764395    21.00000   -1.20000 
AFIX   0 
C11   1    0.270803    0.406830    0.695178    21.00000    0.03069    0.09485 = 
         0.03477   -0.01818    0.01151   -0.01161 
C12   1    0.296875    0.459668    0.653236    21.00000    0.02558    0.09692 = 
         0.04778   -0.00903    0.00528   -0.00704 
AFIX  43 
H12   2    0.268601    0.496904    0.628135    21.00000   -1.20000 
AFIX   0 
C13   1    0.364842    0.457905    0.648058    21.00000    0.02129    0.10401 = 
         0.06934   -0.01866    0.01593   -0.00340 
AFIX  43 
H13   2    0.380911    0.492855    0.616058    21.00000   -1.20000 
AFIX   0 
C14   1    0.200132    0.405398    0.700252    21.00000    0.02690    0.09977 = 
         0.03006   -0.02518    0.00222   -0.01323 
AFIX  43 
H14   2    0.186794    0.369125    0.732847    21.00000   -1.20000 
AFIX   0 
C15   1    0.154329    0.448622    0.664741    21.00000    0.04516    0.05582 = 
         0.03365   -0.01891    0.01733   -0.00905 
AFIX  43 
H15   2    0.169033    0.486453    0.635834    21.00000   -1.20000 
AFIX   0 
FLAT N2 > C20 
SAME N2 > C20 
SAME N2 C20 < C16 
N2    3   -0.063023    0.446041    0.650804    21.00000    0.03256    0.02126 = 
         0.02473   -0.00072    0.00889    0.00885 
C16   1   -0.017516    0.399415    0.699331    21.00000    0.03709    0.02711 = 
         0.03994   -0.00152    0.01567   -0.00281 
AFIX  43 
H16   2   -0.035638    0.365163    0.730223    21.00000   -1.20000 
AFIX   0 
C17   1    0.051536    0.398358    0.706704    21.00000    0.02628    0.03938 = 
         0.04943   -0.01167    0.01066   -0.00171 
AFIX  43 
H17   2    0.078644    0.364386    0.741615    21.00000   -1.20000 
AFIX   0 
C18   1    0.081450    0.446647    0.663392    21.00000    0.04692    0.02766 = 
         0.02615   -0.01077    0.01233   -0.01295 
C19   1    0.038086    0.493733    0.615044    21.00000    0.02768    0.03461 = 
         0.03653   -0.00571    0.01411   -0.00956 
AFIX  43 
H19   2    0.056131    0.528259    0.584455    21.00000   -1.20000 
AFIX   0 
C20   1   -0.029714    0.492724    0.609373    21.00000    0.03410    0.02718 = 
         0.03538    0.00840    0.01406   -0.00566 
AFIX  43 
H20   2   -0.056447    0.526779    0.574156    21.00000   -1.20000 
AFIX   0 
N3    3    0.706977    0.561327    0.822105    21.00000    0.00730    0.03161 = 
         0.01987   -0.00888    0.00191    0.00432 
C21   1    0.671474    0.614089    0.779800    21.00000    0.02665    0.02364 = 
         0.04737    0.00311    0.00417    0.00268 
AFIX  43 
H21   2    0.693827    0.646618    0.751470    21.00000   -1.20000 
AFIX   0 
C22   1    0.605669    0.622367    0.776225    21.00000    0.03054    0.05026 = 
         0.04903    0.00345    0.01151    0.00363 
AFIX  43 
H22   2    0.581780    0.659519    0.743848    21.00000   -1.20000 
AFIX   0 
C23   1    0.571871    0.577699    0.818913    21.00000    0.02612    0.04720 = 
         0.02288   -0.00213    0.00447   -0.00066 
C24   1    0.610183    0.526041    0.864606    21.00000    0.03066    0.05999 = 
         0.07703    0.03428    0.01818    0.01362 
AFIX  43 
H24   2    0.590177    0.494270    0.896710    21.00000   -1.20000 
AFIX   0 
C25   1    0.677649    0.520009    0.864155    21.00000    0.03607    0.05334 = 
         0.07578    0.03623    0.01271    0.01418 
AFIX  43 
H25   2    0.703340    0.483773    0.896311    21.00000   -1.20000 
AFIX   0 
C26   1    0.500372    0.590060    0.817360    21.00000    0.01059    0.07447 = 
         0.04617   -0.00150    0.00793    0.00529 
AFIX  43 
H26   2    0.480760    0.629868    0.786581    21.00000   -1.20000 
AFIX   0 
C27   1    0.460455    0.553713    0.852540    21.00000    0.02905    0.13608 = 
         0.04878   -0.04742    0.02000   -0.01773 
AFIX  43 
H27   2    0.480084    0.513658    0.882712    21.00000   -1.20000 
AFIX   0 
FLAT C28 > C33 
SAME C28 > C33 
SAME C28 C33 < C29 
C28   1    0.390327    0.565778    0.852129    21.00000    0.01433    0.09232 = 
         0.03913   -0.01922   -0.00286    0.00639 
C29   1    0.353412    0.624101    0.817440    21.00000    0.02545    0.10184 = 
         0.04479   -0.01794    0.01125   -0.00037 
AFIX  43 
H29   2    0.375875    0.660654    0.795742    21.00000   -1.20000 
AFIX   0 
C30   1    0.284127    0.629982    0.813879    21.00000    0.01592    0.12188 = 
         0.05204   -0.03283    0.00110    0.01077 
AFIX  43 
H30   2    0.260478    0.670419    0.790116    21.00000   -1.20000 
AFIX   0 
C31   1    0.250122    0.578545    0.844007    21.00000    0.02398    0.13019 = 
         0.02994   -0.02844    0.00819    0.00626 
C32   1    0.286731    0.521747    0.881037    21.00000    0.04045    0.11778 = 
         0.03572   -0.01185    0.01084   -0.02222 
AFIX  43 
H32   2    0.264491    0.486599    0.905560    21.00000   -1.20000 
AFIX   0 
C33   1    0.355496    0.514602    0.883398    21.00000    0.02613    0.09511 = 
         0.06571   -0.00270    0.01221   -0.00021 
AFIX  43 
H33   2    0.378635    0.473835    0.906922    21.00000   -1.20000 
AFIX   0 
C34   1    0.177139    0.587414    0.834180    21.00000    0.02991    0.10087 = 
         0.02470   -0.02271    0.00582   -0.03022 
AFIX  43 
H34   2    0.157822    0.628476    0.806295    21.00000   -1.20000 
AFIX   0 
C35   1    0.138739    0.548179    0.857679    21.00000    0.06733    0.03302 = 
         0.03490   -0.01861   -0.00006    0.00378 
AFIX  43 
H35   2    0.159322    0.506784    0.883095    21.00000   -1.20000 
AFIX   0 
FLAT N4 > C40 
SAME N4 > C40 
SAME N4 C40 < C36 
N4    3   -0.071266    0.556198    0.847839    21.00000    0.02941    0.01678 = 
         0.02400    0.00540   -0.00308    0.00881 
C36   1   -0.042104    0.604398    0.807003    21.00000    0.02226    0.02922 = 
         0.03486    0.00466    0.00464    0.00778 
AFIX  43 
H36   2   -0.069676    0.640039    0.776211    21.00000   -1.20000 
AFIX   0 
C37   1    0.024966    0.604002    0.808156    21.00000    0.03452    0.02167 = 
         0.04146   -0.00323    0.01380   -0.00556 
AFIX  43 
H37   2    0.043244    0.638457    0.777717    21.00000   -1.20000 
AFIX   0 
C38   1    0.067081    0.553079    0.853966    21.00000    0.03154    0.03767 = 
         0.02288   -0.00922   -0.00107    0.00785 
C39   1    0.035581    0.504043    0.894734    21.00000    0.04193    0.01766 = 
         0.02805    0.00281   -0.00434    0.00712 
AFIX  43 
H39   2    0.061614    0.467741    0.926280    21.00000   -1.20000 
AFIX   0 
C40   1   -0.030409    0.507260    0.890176    21.00000    0.03711    0.01564 = 
         0.02276    0.00961   -0.00917    0.00709 
AFIX  43 
H40   2   -0.049835    0.472501    0.918889    21.00000   -1.20000 
AFIX   0 
PART 2 
N1Z   3    0.725286    0.439087    0.639332   -21.00000    0.01931 
C1Z   1    0.696585    0.401741    0.663567   -21.00000    0.03976 
AFIX  43 
H1Z   2    0.718736    0.359241    0.681666   -21.00000   -1.20000 
AFIX   0 
C2Z   1    0.621805    0.408292    0.673123   -21.00000    0.05069 
AFIX  43 
H2Z   2    0.602567    0.378390    0.708199   -21.00000   -1.20000 
AFIX   0 
C3Z   1    0.587557    0.460288    0.626907   -21.00000    0.03846 
C4Z   1    0.616458    0.504922    0.578152   -21.00000    0.03766 
AFIX  43 
H4Z   2    0.589873    0.538932    0.542675   -21.00000   -1.20000 
AFIX   0 
C5Z   1    0.685399    0.498889    0.582236   -21.00000    0.02414 
AFIX  43 
H5Z   2    0.707664    0.529765    0.551651   -21.00000   -1.20000 
AFIX   0 
C6Z   1    0.513206    0.469432    0.620768   -21.00000    0.04672 
AFIX  43 
H6Z   2    0.489871    0.502161    0.580134   -21.00000   -1.20000 
AFIX   0 
C7Z   1    0.478328    0.436715    0.665861   -21.00000    0.05064 
AFIX  43 
H7Z   2    0.501836    0.401384    0.702200   -21.00000   -1.20000 
AFIX   0 
FLAT C8z > C13z 
SAME C8z > C13z 
SAME C8z C13z < C9z 
C8Z   1    0.406561    0.446607    0.668855   -21.00000    0.04202 
C9Z   1    0.376101    0.395999    0.709923   -21.00000    0.04789 
AFIX  43 
H9Z   2    0.402536    0.358455    0.737756   -21.00000   -1.20000 
AFIX   0 
C10Z  1    0.308562    0.399681    0.710684   -21.00000    0.03303 
AFIX  43 
H10Z  2    0.288956    0.365144    0.739516   -21.00000   -1.20000 
AFIX   0 
C11Z  1    0.268576    0.454312    0.668985   -21.00000    0.02675 
C12Z  1    0.301022    0.504972    0.629326   -21.00000    0.05059 
AFIX  43 
H12Z  2    0.274935    0.542572    0.601056   -21.00000   -1.20000 
AFIX   0 
C13Z  1    0.368688    0.502243    0.629853   -21.00000    0.05783 
AFIX  43 
H13Z  2    0.389170    0.537937    0.603886   -21.00000   -1.20000 
AFIX   0 
C14Z  1    0.197891    0.460166    0.660489   -21.00000    0.02786 
AFIX  43 
H14Z  2    0.176479    0.498546    0.628160   -21.00000   -1.20000 
AFIX   0 
C15Z  1    0.155092    0.415517    0.694520   -21.00000    0.03462 
AFIX  43 
H15Z  2    0.174897    0.376906    0.727781   -21.00000   -1.20000 
AFIX   0 
FLAT N2z > C20z 
SAME N2z > C20z 
SAME N2z c20z < C16z 
N2Z   3   -0.055973    0.437647    0.658969   -21.00000    0.01650 
C16Z  1   -0.026176    0.385373    0.701294   -21.00000    0.01763 
AFIX  43 
H16Z  2   -0.051714    0.352077    0.723948   -21.00000   -1.20000 
AFIX   0 
C17Z  1    0.044667    0.377682    0.713947   -21.00000    0.02232 
AFIX  43 
H17Z  2    0.066736    0.339156    0.745279   -21.00000   -1.20000 
AFIX   0 
C18Z  1    0.082137    0.426047    0.680892   -21.00000    0.01839 
C19Z  1    0.046866    0.481299    0.636664   -21.00000    0.02748 
AFIX  43 
H19Z  2    0.069972    0.516720    0.613858   -21.00000   -1.20000 
AFIX   0 
C20Z  1   -0.024176    0.483939    0.626135   -21.00000    0.01856 
AFIX  43 
H20Z  2   -0.048972    0.520742    0.594081   -21.00000   -1.20000 
AFIX   0 
N3Z   3    0.719815    0.552570    0.831345   -21.00000    0.03653 
C21Z  1    0.668182    0.590006    0.779262   -21.00000    0.04128 
AFIX  43 
H21Z  2    0.681971    0.617833    0.737348   -21.00000   -1.20000 
AFIX   0 
C22Z  1    0.597233    0.594135    0.777518   -21.00000    0.05999 
AFIX  43 
H22Z  2    0.567443    0.624954    0.740579   -21.00000   -1.20000 
AFIX   0 
C23Z  1    0.575020    0.548826    0.834986   -21.00000    0.03854 
C24Z  1    0.620344    0.504211    0.883341   -21.00000    0.03701 
AFIX  43 
H24Z  2    0.605521    0.472389    0.920407   -21.00000   -1.20000 
AFIX   0 
C25Z  1    0.687213    0.504607    0.879236   -21.00000    0.03719 
AFIX  43 
H25Z  2    0.715230    0.469767    0.911144   -21.00000   -1.20000 
AFIX   0 
C26Z  1    0.497949    0.555366    0.831614   -21.00000    0.06547 
AFIX  43 
H26Z  2    0.472903    0.589954    0.795469   -21.00000   -1.20000 
AFIX   0 
C27Z  1    0.470964    0.522642    0.868238   -21.00000    0.09543 
AFIX  43 
H27Z  2    0.497551    0.488854    0.904112   -21.00000   -1.20000 
AFIX   0 
FLAT C28z > C33z 
SAME C28z > C33z 
SAME C28z C33z < C29z 
C28Z  1    0.393759    0.524300    0.869185   -21.00000    0.05298 
C29Z  1    0.354333    0.572987    0.825422   -21.00000    0.06851 
AFIX  43 
H29Z  2    0.373428    0.606022    0.793932   -21.00000   -1.20000 
AFIX   0 
C30Z  1    0.282839    0.577196    0.824304   -21.00000    0.07084 
AFIX  43 
H30Z  2    0.254750    0.612260    0.793004   -21.00000   -1.20000 
AFIX   0 
C31Z  1    0.257560    0.528053    0.870680   -21.00000    0.04057 
C32Z  1    0.299209    0.477846    0.914202   -21.00000    0.04624 
AFIX  43 
H32Z  2    0.280894    0.442924    0.943928   -21.00000   -1.20000 
AFIX   0 
C33Z  1    0.370065    0.477025    0.915724   -21.00000    0.06137 
AFIX  43 
H33Z  2    0.399406    0.443772    0.948921   -21.00000   -1.20000 
AFIX   0 
C34Z  1    0.184794    0.529911    0.873778   -21.00000    0.02705 
AFIX  43 
H34Z  2    0.170571    0.495340    0.907984   -21.00000   -1.20000 
AFIX   0 
C35Z  1    0.133288    0.577757    0.831215   -21.00000    0.03581 
AFIX  43 
H35Z  2    0.145651    0.614382    0.798324   -21.00000   -1.20000 
AFIX   0 
FLAT N4Z > C40Z 
SAME N4z > C40z 
SAME N4z C40z < C36z 
N4Z   3   -0.078143    0.564357    0.837543   -21.00000    0.01457 
C36Z  1   -0.052536    0.616619    0.802789   -21.00000    0.02152 
AFIX  43 
H36Z  2   -0.082679    0.651860    0.775807   -21.00000   -1.20000 
AFIX   0 
C37Z  1    0.017178    0.623794    0.802970   -21.00000    0.02233 
AFIX  43 
H37Z  2    0.033047    0.664028    0.779835   -21.00000   -1.20000 
AFIX   0 
C38Z  1    0.061329    0.571652    0.837118   -21.00000    0.01902 
C39Z  1    0.035692    0.518887    0.877837   -21.00000    0.03218 
AFIX  43 
H39Z  2    0.064668    0.483594    0.907072   -21.00000   -1.20000 
AFIX   0 
C40Z  1   -0.034397    0.517894    0.875586   -21.00000    0.02555 
AFIX  43 
H40Z  2   -0.050943    0.480757    0.903771   -21.00000   -1.20000 
AFIX   0 
PART   0 
C41   1    0.814141    0.591958    0.640744    11.00000    0.01969    0.02421 = 
         0.03692    0.01040    0.01151    0.00312 
C42   1    0.813013    0.660336    0.595484    11.00000    0.02357    0.01838 = 
         0.02364    0.00168    0.00430   -0.00254 
C43   1    0.811329    0.722223    0.639256    11.00000    0.03821    0.02463 = 
         0.02416   -0.00301    0.00122    0.00667 
AFIX  43 
H43   2    0.808780    0.722120    0.698017    11.00000   -1.20000 
AFIX   0 
C44   1    0.813429    0.784450    0.595817    11.00000    0.04250    0.01739 = 
         0.04994   -0.00338   -0.00765    0.00412 
AFIX  43 
H44   2    0.812647    0.827015    0.625185    11.00000   -1.20000 
AFIX   0 
C45   1    0.816671    0.784269    0.509463    11.00000    0.02791    0.02256 = 
         0.05516    0.01658   -0.00253   -0.00436 
C46   1    0.817679    0.722497    0.467274    11.00000    0.03827    0.03678 = 
         0.03216    0.01155    0.01264    0.00133 
AFIX  43 
H46   2    0.818807    0.722479    0.408023    11.00000   -1.20000 
AFIX   0 
C47   1    0.817077    0.660592    0.509759    11.00000    0.03804    0.02287 = 
         0.02791   -0.00120    0.01089   -0.00034 
AFIX  43 
H47   2    0.819434    0.618269    0.480477    11.00000   -1.20000 
AFIX   0 
C48   1    0.820162    0.851588    0.461165    11.00000    0.02195    0.03610 = 
         0.11362    0.04226   -0.01028   -0.00684 
C49   1    0.832032    0.407942    0.832079    11.00000    0.01598    0.02362 = 
         0.03380    0.00479    0.00769    0.00002 
C50   1    0.829055    0.339200    0.875985    11.00000    0.01866    0.01914 = 
         0.02636    0.00088    0.00525   -0.00361 
C51   1    0.821169    0.337618    0.959469    11.00000    0.04268    0.01797 = 
         0.03093    0.00322    0.01104    0.00087 
AFIX  43 
H51   2    0.816081    0.379491    0.988347    11.00000   -1.20000 
AFIX   0 
C52   1    0.820650    0.275105    1.001328    11.00000    0.04687    0.03771 = 
         0.02887    0.01470    0.01131    0.00267 
AFIX  43 
H52   2    0.815376    0.274161    1.058992    11.00000   -1.20000 
AFIX   0 
C53   1    0.827806    0.213824    0.959337    11.00000    0.02675    0.02075 = 
         0.05697    0.01385    0.00442   -0.00339 
C54   1    0.834408    0.215483    0.874999    11.00000    0.04630    0.01674 = 
         0.04979   -0.00297    0.00509   -0.00186 
AFIX  43 
H54   2    0.837772    0.173459    0.845547    11.00000   -1.20000 
AFIX   0 
C55   1    0.836153    0.277304    0.833353    11.00000    0.03365    0.02915 = 
         0.03295   -0.00335    0.00878    0.00705 
AFIX  43 
H55   2    0.842135    0.278115    0.776000    11.00000   -1.20000 
AFIX   0 
C56   1    0.827968    0.145406    1.005822    11.00000    0.02265    0.04241 = 
         0.10215    0.04396    0.00480   -0.00335 
PART 0 
  
HKLF 4 
  
REM  E398_a.res in P2(1)/c [Zn2(bdc)2(bpeb)2]1.5DMF.3.5H2O 
REM R1 =  0.0719 for   10294 Fo > 4sig(Fo)  and  0.0804 for all   11944 data 
REM    817 parameters refined using     56 restraints 
  
END 
  
WGHT      0.0316     24.9686 
  
REM Highest difference peak  1.671,  deepest hole -0.562,  1-sigma level  0.088 
Q1    1   0.7836  0.4401  0.6297  11.00000  0.05    1.67 
Q2    1   0.8699  0.5560  0.8437  11.00000  0.05    1.55 
Q3    1  -0.1100  0.4406  0.6461  11.00000  0.05    1.20 
Q4    1   0.7645  0.5594  0.8301  11.00000  0.05    1.00 
Q5    1   0.1237  0.5594  0.7865  11.00000  0.05    0.65 
Q6    1   0.1889  0.4876  0.6525  11.00000  0.05    0.48 
Q7    1   0.8232  0.1099  1.0017  11.00000  0.05    0.47 
Q8    1   0.1310  0.4434  0.5924  11.00000  0.05    0.46 
Q9    1   0.6528  0.4417  0.6817  11.00000  0.05    0.45 
Q10   1   0.1906  0.5518  0.8618  11.00000  0.05    0.44 
Q11   1   0.4706  0.4734  0.6517  11.00000  0.05    0.43 
Q12   1   0.0155  0.5574  0.8647  11.00000  0.05    0.43 
Q13   1   0.2043  0.4410  0.6689  11.00000  0.05    0.42 
Q14   1   0.8004  0.0978  0.9318  11.00000  0.05    0.41 
Q15   1   0.5625  0.5530  0.4576  11.00000  0.05    0.40 
Q16   1   0.8705  0.0977  0.9679  11.00000  0.05    0.39 
Q17   1   0.0234  0.4347  0.6817  11.00000  0.05    0.39 
Q18   1   0.5167  0.5281  0.8616  11.00000  0.05    0.39 
Q19   1   0.8342  0.4378  0.6985  11.00000  0.05    0.39 
Q20   1   0.8286  0.1846  1.1070  11.00000  0.05    0.38 
; 
_shelx_res_checksum   19696 
  
_shelx_hkl_file 
; 
   0   0   2   19178      39  1531  218.55    0.00  1.0000 
   0   0  -2   19840      39  1722  218.55    0.00  1.0000 
   0   0  -2   20109      39  1802  218.55    0.00  1.0000 
   0   0  -2   19890      39  1737  218.55    0.00  1.0000 
   0   0  -4   54836    1003 45938   43.63    0.00  1.0000 
   0   0   4   56008    1003 47011   43.63    0.00  1.0000 
   0   0   4   53634    1000 44838   43.63    0.00  1.0000 
   0   0  -4   55037    1000 46122   43.63    0.00  1.0000 
   0   0   4   53830    1002 45017   43.63    0.00  1.0000 
   0   0  -4   56970    1002 47893   43.63    0.00  1.0000 
   0   0   6   28082     634 29607    9.87    0.00  1.0000 
   0   0  -6   28101     633 29626    9.87    0.00  1.0000 
   0   0  -6   27447     631 28955    9.87    0.00  1.0000 
   0   0   6   26802     635 28292    9.87    0.00  1.0000 
   0   0  -6   27104     634 28602    9.87    0.00  1.0000 
   0   0   6   27053     632 28550    9.87    0.00  1.0000 
   0   0   8    2987      47  1928  -23.64    0.00  1.0000 
   0   0   8    2901      47  1859  -23.64    0.00  1.0000 
   0   0  -8    3066      46  1991  -23.64    0.00  1.0000 
   0   0  -8    2986      46  1927  -23.64    0.00  1.0000 
   0   0   8    2925      46  1878  -23.64    0.00  1.0000 
   0   0  -8    2987      47  1928  -23.64    0.00  1.0000 
   0   0  10    1129      36  1293   -5.20    0.00  1.0000 
   0   0  10    1154      35  1319   -5.20    0.00  1.0000 
   0   0  10    1125      37  1288   -5.20    0.00  1.0000 
   0   0 -10    1180      35  1347   -5.20    0.00  1.0000 
   0   0 -10    1178      35  1345   -5.20    0.00  1.0000 
   0   0 -10    1173      36  1340   -5.20    0.00  1.0000 
   0   0 -12     178      12   114   -6.02    0.00  1.0000 
   0   0  12     170      13   107   -6.02    0.00  1.0000 
   0   0  12     147      17    89   -6.02    0.00  1.0000 
   0   0 -12     177      13   113   -6.02    0.00  1.0000 
   0   0  14     116      11    66   -5.82    0.00  1.0000 
   0   0  14     123      12    72   -5.82    0.00  1.0000 
   0   0  14      87      11    45   -5.82    0.00  1.0000 
   0   0 -14     104       9    57   -5.82    0.00  1.0000 
   0   0 -14      90      10    47   -5.82    0.00  1.0000 
   0   0 -16      56      12    63   -0.99    0.00  1.0000 
   0   0 -16      74      11    82   -0.99    0.00  1.0000 
   0   0  16      86      16    94   -0.99    0.00  1.0000 
   0   0  16      64      13    71   -0.99    0.00  1.0000 
   0   0  16      88      15    97   -0.99    0.00  1.0000 
   0   0 -18      29      15    35    1.23    0.00  1.0000 
   0   0 -18      24      20    30    1.23    0.00  1.0000 
   0   0  18      13      15    17    1.23    0.00  1.0000 
   0   0  18      11      15    15    1.23    0.00  1.0000 
   0   0 -18      10      11    14    1.23    0.00  1.0000 
   0   0  18       1      14     3    1.23    0.00  1.0000 
   0   0 -18       0      10     0    1.23    0.00  1.0000 
   0   1   2    8489      15   504  153.32    0.00  1.0000 
   0   1  -2    8721      15   559 -153.45    0.00  1.0000 
   0   1  -2    8653      15   542 -153.45    0.00  1.0000 
   0   1  -2    8657      15   543 -153.45    0.00  1.0000 
   0  -1  -2    8570      15   524  153.32    0.00  1.0000 
   0  -1  -2    8558      15   521  153.32    0.00  1.0000 
   0  -1   2    8721      15   559 -153.45    0.00  1.0000 
   0  -1   2    8649      15   541 -153.45    0.00  1.0000 
   0  -1  -2    8710      15   559  153.32    0.00  1.0000 
   0   1  -3     286       8   311    1.60    0.00  1.0000 
   0   1   3     259       9   286    1.77    0.00  1.0000 
   0   1  -3     284       9   309    1.60    0.00  1.0000 
   0   1   3     265       9   292    1.77    0.00  1.0000 
   0   1   3     280       9   308    1.77    0.00  1.0000 
   0   1  -3     279       9   304    1.60    0.00  1.0000 
   0  -1   3     279       9   304    1.60    0.00  1.0000 
   0  -1  -3     265       9   292    1.77    0.00  1.0000 
   0  -1   3     277       8   302    1.60    0.00  1.0000 
   0  -1   3     271       9   295    1.60    0.00  1.0000 
   0  -1  -3     276       9   303    1.77    0.00  1.0000 
   0  -1  -3     270       9   297    1.77    0.00  1.0000 
   0   1   4   13296     286 12688   -5.86    0.00  1.0000 
   0   1   4   13099     282 12496   -5.86    0.00  1.0000 
   0   1   4   13733     287 13115   -5.86    0.00  1.0000 
   0   1  -4   13987     285 13382    5.69    0.00  1.0000 
   0   1  -4   13576     286 12980    5.69    0.00  1.0000 
   0   1  -4   13574     286 12978    5.69    0.00  1.0000 
   0  -1  -4   13970     287 13347   -5.86    0.00  1.0000 
   0  -1  -4   13608     288 12993   -5.86    0.00  1.0000 
   0  -1   4   13837     286 13235    5.69    0.00  1.0000 
   0  -1   4   13611     286 13014    5.69    0.00  1.0000 
   0  -1  -4   13238     283 12632   -5.86    0.00  1.0000 
   0  -1   4   13902     284 13299    5.69    0.00  1.0000 
   0   1  -5     733      21   785   -2.07    0.00  1.0000 
   0   1   5     757      21   811   -2.14    0.00  1.0000 
   0   1  -5     756      20   809   -2.07    0.00  1.0000 
   0   1   5     749      22   803   -2.14    0.00  1.0000 
   0   1  -5     791      21   845   -2.07    0.00  1.0000 
   0   1   5     772      21   827   -2.14    0.00  1.0000 
   0  -1  -5     725      21   778   -2.14    0.00  1.0000 
   0  -1   5     756      21   809   -2.07    0.00  1.0000 
   0  -1   5     792      21   846   -2.07    0.00  1.0000 
   0  -1   5     764      21   817   -2.07    0.00  1.0000 
   0  -1  -5     757      21   811   -2.14    0.00  1.0000 
   0  -1  -5     762      21   817   -2.14    0.00  1.0000 
   0   1  -6     514       9   167  -21.48    0.00  1.0000 
   0   1  -6     506       8   162  -21.48    0.00  1.0000 
   0   1   6     562       9   195   21.47    0.00  1.0000 
   0   1   6     544      10   184   21.47    0.00  1.0000 
   0   1  -6     540       8   182  -21.48    0.00  1.0000 
   0   1   6     564       9   196   21.47    0.00  1.0000 
   0  -1   6     535       9   179  -21.48    0.00  1.0000 
   0  -1  -6     556       8   191   21.47    0.00  1.0000 
   0  -1  -6     583       9   207   21.47    0.00  1.0000 
   0  -1   6     493       9   155  -21.48    0.00  1.0000 
   0  -1  -6     552       9   189   21.47    0.00  1.0000 
   0  -1   6     520       8   170  -21.48    0.00  1.0000 
   0   1  -7     125       7   130   -0.51    0.00  1.0000 
   0   1   7     118       9   125   -0.67    0.00  1.0000 
   0   1   7     124       9   131   -0.67    0.00  1.0000 
   0   1  -7     125       8   130   -0.51    0.00  1.0000 
   0   1   7     112      10   119   -0.67    0.00  1.0000 
   0   1  -7     117       8   122   -0.51    0.00  1.0000 
   0  -1  -7     114       8   121   -0.67    0.00  1.0000 
   0  -1   7     127       8   132   -0.51    0.00  1.0000 
   0  -1   7     125       8   130   -0.51    0.00  1.0000 
   0  -1  -7     116       9   123   -0.67    0.00  1.0000 
   0  -1  -7     123       8   130   -0.67    0.00  1.0000 
   0  -1   7     114       9   119   -0.51    0.00  1.0000 
   0   1  -8     379      15   381    0.14    0.00  1.0000 
   0   1  -8     366      13   368    0.14    0.00  1.0000 
   0   1   8     374      16   376   -0.14    0.00  1.0000 
   0   1  -8     393      14   395    0.14    0.00  1.0000 
   0   1   8     364      15   366   -0.14    0.00  1.0000 
   0   1   8     365      15   367   -0.14    0.00  1.0000 
   0  -1  -8     384      14   386   -0.14    0.00  1.0000 
   0  -1   8     369      14   371    0.14    0.00  1.0000 
   0  -1  -8     397      15   400   -0.14    0.00  1.0000 
   0  -1   8     394      15   396    0.14    0.00  1.0000 
   0  -1  -8     385      14   387   -0.14    0.00  1.0000 
   0  -1   8     390      15   392    0.14    0.00  1.0000 
   0   1  -9    1264      32  1276    0.37    0.00  1.0000 
   0   1  -9    1218      32  1230    0.37    0.00  1.0000 
   0   1   9    1190      34  1203    0.41    0.00  1.0000 
   0   1  -9    1219      33  1231    0.37    0.00  1.0000 
   0   1   9    1214      33  1227    0.41    0.00  1.0000 
   0   1   9    1202      33  1215    0.41    0.00  1.0000 
   0  -1   9    1225      33  1237    0.37    0.00  1.0000 
   0  -1  -9    1229      33  1242    0.41    0.00  1.0000 
   0  -1   9    1175      33  1186    0.37    0.00  1.0000 
   0  -1  -9    1202      32  1215    0.41    0.00  1.0000 
   0  -1  -9    1208      32  1221    0.41    0.00  1.0000 
   0  -1   9    1223      32  1235    0.37    0.00  1.0000 
   0   1 -10     364      14   333    1.83    0.00  1.0000 
   0   1  10     344      15   314   -1.82    0.00  1.0000 
   0   1  10     373      17   342   -1.82    0.00  1.0000 
   0   1 -10     382      14   350    1.83    0.00  1.0000 
   0   1  10     375      16   344   -1.82    0.00  1.0000 
   0   1 -10     379      15   347    1.83    0.00  1.0000 
   0  -1 -10     390      16   358   -1.82    0.00  1.0000 
   0  -1  10     359      15   328    1.83    0.00  1.0000 
   0  -1 -10     381      14   349   -1.82    0.00  1.0000 
   0  -1  10     376      15   344    1.83    0.00  1.0000 
   0  -1  10     359      16   328    1.83    0.00  1.0000 
   0  -1 -10     375      15   344   -1.82    0.00  1.0000 
   0   1  11     857      28   848    0.33    0.00  1.0000 
   0   1 -11     845      24   837    0.30    0.00  1.0000 
   0   1  11     847      27   838    0.33    0.00  1.0000 
   0   1  11     856      26   847    0.33    0.00  1.0000 
   0   1 -11     851      25   843    0.30    0.00  1.0000 
   0   1 -11     825      26   817    0.30    0.00  1.0000 
   0  -1 -11     837      25   828    0.33    0.00  1.0000 
   0  -1 -11     800      25   791    0.33    0.00  1.0000 
   0  -1  11     816      27   808    0.30    0.00  1.0000 
   0  -1  11     834      26   826    0.30    0.00  1.0000 
   0  -1  11     809      25   801    0.30    0.00  1.0000 
   0  -1 -11     840      27   831    0.33    0.00  1.0000 
   0   1 -12      46      10    89   -5.87    0.00  1.0000 
   0   1  12      42      11    84    5.89    0.00  1.0000 
   0   1  12      37      10    76    5.89    0.00  1.0000 
   0   1  12      54      18   100    5.89    0.00  1.0000 
   0   1 -12      41      11    82   -5.87    0.00  1.0000 
   0  -1  12      45      11    88   -5.87    0.00  1.0000 
   0  -1 -12      48      10    92    5.89    0.00  1.0000 
   0  -1 -12      48      11    92    5.89    0.00  1.0000 
   0  -1  12      44      10    86   -5.87    0.00  1.0000 
   0  -1 -12      46      10    89    5.89    0.00  1.0000 
   0  -1  12      25      15    58   -5.87    0.00  1.0000 
   0   1  13      16      10    16    0.01    0.00  1.0000 
   0   1 -13      29       8    28    0.12    0.00  1.0000 
   0   1  13      27      10    27    0.01    0.00  1.0000 
   0   1  13      12       8    12    0.01    0.00  1.0000 
   0   1 -13      24       8    23    0.12    0.00  1.0000 
   0   1 -13      12       8    12    0.12    0.00  1.0000 
   0  -1  13      25      10    24    0.12    0.00  1.0000 
   0  -1 -13      14       8    14    0.01    0.00  1.0000 
   0  -1  13      20       9    20    0.12    0.00  1.0000 
   0  -1 -13      30       9    30    0.01    0.00  1.0000 
   0  -1  13      39       9    38    0.12    0.00  1.0000 
   0  -1 -13      26       8    26    0.01    0.00  1.0000 
   0   1 -14       3       7     6    1.70    0.00  1.0000 
   0   1  14       4      10     7   -1.67    0.00  1.0000 
   0   1  14       3       9     6   -1.67    0.00  1.0000 
   0   1 -14       1       8    -1    1.70    0.00  1.0000 
   0   1  14       1      10    -6   -1.67    0.00  1.0000 
   0  -1  14       1       9    -4    1.70    0.00  1.0000 
   0  -1 -14       9       9    14   -1.67    0.00  1.0000 
   0  -1  14       7       9    11    1.70    0.00  1.0000 
   0  -1 -14      11       8    16   -1.67    0.00  1.0000 
   0  -1  14       4      10     7    1.70    0.00  1.0000 
   0   1  15    1314      42  1341    0.81    0.00  1.0000 
   0   1 -15    1295      39  1321    0.79    0.00  1.0000 
   0   1 -15    1295      39  1321    0.79    0.00  1.0000 
   0   1  15    1313      42  1340    0.81    0.00  1.0000 
   0   1  15    1413      45  1441    0.81    0.00  1.0000 
   0  -1 -15    1335      39  1362    0.81    0.00  1.0000 
   0  -1  15    1318      42  1344    0.79    0.00  1.0000 
   0  -1 -15    1361      40  1388    0.81    0.00  1.0000 
   0  -1  15    1341      41  1367    0.79    0.00  1.0000 
   0  -1  15    1327      43  1353    0.79    0.00  1.0000 
   0   1 -16       0       9     0    0.65    0.00  1.0000 
   0   1  16      28      15    31   -0.61    0.00  1.0000 
   0   1  16       0      12    -1   -0.61    0.00  1.0000 
   0   1  16       1      11     2   -0.61    0.00  1.0000 
   0   1 -16       4      11     5    0.65    0.00  1.0000 
   0  -1  16       2      13     3    0.65    0.00  1.0000 
   0  -1  16       5      12     6    0.65    0.00  1.0000 
   0  -1  16       0      12    -3    0.65    0.00  1.0000 
   0  -1 -16       7      11     9   -0.61    0.00  1.0000 
   0  -1 -16       7       9     9   -0.61    0.00  1.0000 
   0   1 -17     418      23   398    1.10    0.00  1.0000 
   0   1  17     494      31   474    1.01    0.00  1.0000 
   0   1  17     499      28   479    1.01    0.00  1.0000 
   0   1 -17     401      21   381    1.10    0.00  1.0000 
   0   1  17     442      26   423    1.01    0.00  1.0000 
   0   1 -17     438      24   417    1.10    0.00  1.0000 
   0  -1  17     450      27   429    1.10    0.00  1.0000 
   0  -1 -17     412      25   394    1.01    0.00  1.0000 
   0  -1  17     535      29   512    1.10    0.00  1.0000 
   0  -1  17     451      26   430    1.10    0.00  1.0000 
   0  -1 -17     466      23   446    1.01    0.00  1.0000 
   0  -1 -17     381      23   363    1.01    0.00  1.0000 
   0   1  18       2      14     1   -1.01    0.00  1.0000 
   0   1 -18       6      10     4    1.15    0.00  1.0000 
   0   1 -18       0      11   -24    1.15    0.00  1.0000 
   0   1 -18       0      14    -9    1.15    0.00  1.0000 
   0   1  18       0      14    -4   -1.01    0.00  1.0000 
   0   1  18      42      17    36   -1.01    0.00  1.0000 
   0  -1 -18      23      11    19   -1.01    0.00  1.0000 
   0  -1  18      50      15    43    1.15    0.00  1.0000 
   0  -1 -18       6      20     4   -1.01    0.00  1.0000 
   0  -1  18       0      14   -16    1.15    0.00  1.0000 
   0  -1  18       0      13     0    1.15    0.00  1.0000 
   0  -1 -18       0      13    -9   -1.01    0.00  1.0000 
   0   1  19     108      22   101    0.71    0.00  1.0000 
   0   1 -19     163      42   155    0.72    0.00  1.0000 
   0   1  19     149      21   141    0.71    0.00  1.0000 
   0   1 -19     110      18   103    0.72    0.00  1.0000 
   0  -1 -19     117      25   110    0.71    0.00  1.0000 
   0  -1  19      94      18    88    0.72    0.00  1.0000 
   0  -2   0  118587     594 27472 -392.80    0.00  1.0000 
   0   2  -1       6       1   -11   -5.21    0.00  1.0000 
   0   2  -1       6       1   -12   -5.21    0.00  1.0000 
   0   2   1       6       1   -14    5.48    0.00  1.0000 
   0  -2  -1       6       1   -10    5.48    0.00  1.0000 
   0  -2   1       6       1   -12   -5.21    0.00  1.0000 
   0  -2  -1       6       1   -11    5.48    0.00  1.0000 
   0  -2  -1       6       1   -12    5.48    0.00  1.0000 
   0   2  -2   12789     632 29429 -128.55    0.00  1.0000 
   0   2   2   11743     632 27848 -128.66    0.00  1.0000 
   0   2  -2   12722     630 29328 -128.55    0.00  1.0000 
   0   2   2   11761     634 27876 -128.66    0.00  1.0000 
   0   2  -2   13248     631 30124 -128.55    0.00  1.0000 
   0   2   2   12457     634 28942 -128.66    0.00  1.0000 
   0  -2  -2   12873     635 29574 -128.66    0.00  1.0000 
   0  -2   2   12966     632 29698 -128.55    0.00  1.0000 
   0  -2   2   12661     631 29235 -128.55    0.00  1.0000 
   0  -2  -2   11982     633 28215 -128.66    0.00  1.0000 
   0  -2   2   13085     631 29877 -128.55    0.00  1.0000 
   0   2   3      29       6   100   10.29    0.00  1.0000 
   0   2  -3      34       5   110  -10.36    0.00  1.0000 
   0   2  -3      37       5   116  -10.36    0.00  1.0000 
   0   2   3      34       6   110   10.29    0.00  1.0000 
   0   2   3      27       6    96   10.29    0.00  1.0000 
   0   2  -3      35       5   112  -10.36    0.00  1.0000 
   0  -2   3      34       5   111  -10.36    0.00  1.0000 
   0  -2   3      33       5   109  -10.36    0.00  1.0000 
   0  -2  -3      34       5   109   10.29    0.00  1.0000 
   0  -2  -3      36       6   113   10.29    0.00  1.0000 
   0  -2  -3      31       6   105   10.29    0.00  1.0000 
   0  -2   3      41       5   123  -10.36    0.00  1.0000 
   0   2   4   53333    1357 60436  -32.76    0.00  1.0000 
   0   2  -4   56512    1354 63796  -32.67    0.00  1.0000 
   0   2   4   53945    1361 61088  -32.76    0.00  1.0000 
   0   2  -4   56284    1358 63554  -32.67    0.00  1.0000 
   0   2   4   56466    1362 63768  -32.76    0.00  1.0000 
   0  -2   4   56572    1359 63860  -32.67    0.00  1.0000 
   0  -2   4   56116    1355 63375  -32.67    0.00  1.0000 
   0  -2  -4   56404    1362 63702  -32.76    0.00  1.0000 
   0  -2   4   55272    1357 62478  -32.67    0.00  1.0000 
   0  -2  -4   54244    1361 61406  -32.76    0.00  1.0000 
   0  -2  -4   55278    1358 62506  -32.76    0.00  1.0000 
   0   2   5     161       9   143    1.61    0.00  1.0000 
   0   2   5     156       8   138    1.61    0.00  1.0000 
   0   2  -5     155       6   137   -1.63    0.00  1.0000 
   0   2  -5     153       6   135   -1.63    0.00  1.0000 
   0   2  -5     144       7   127   -1.63    0.00  1.0000 
   0   2   5     159       8   141    1.61    0.00  1.0000 
   0  -2   5     155       7   137   -1.63    0.00  1.0000 
   0  -2   5     158       7   140   -1.63    0.00  1.0000 
   0  -2  -5     154       7   136    1.61    0.00  1.0000 
   0  -2   5     162       7   144   -1.63    0.00  1.0000 
   0  -2  -5     161       8   143    1.61    0.00  1.0000 
   0  -2  -5     148       7   131    1.61    0.00  1.0000 
   0   2   6    5712     107  4703  -15.40    0.00  1.0000 
   0   2   6    5735     108  4724  -15.40    0.00  1.0000 
   0   2   6    5842     108  4821  -15.40    0.00  1.0000 
   0   2  -6    5896     106  4858  -15.60    0.00  1.0000 
   0   2  -6    6064     107  5010  -15.60    0.00  1.0000 
   0   2  -6    5827     107  4795  -15.60    0.00  1.0000 
   0  -2  -6    5919     108  4891  -15.40    0.00  1.0000 
   0  -2   6    5829     107  4797  -15.60    0.00  1.0000 
   0  -2  -6    5759     107  4746  -15.40    0.00  1.0000 
   0  -2   6    5876     108  4840  -15.60    0.00  1.0000 
   0  -2   6    5994     107  4947  -15.60    0.00  1.0000 
   0  -2  -6    5817     108  4798  -15.40    0.00  1.0000 
   0   2  -7    1024      24   930    3.32    0.00  1.0000 
   0   2   7     996      26   904   -3.29    0.00  1.0000 
   0   2  -7    1011      25   917    3.32    0.00  1.0000 
   0   2   7    1020      25   927   -3.29    0.00  1.0000 
   0   2  -7    1064      24   968    3.32    0.00  1.0000 
   0   2   7    1009      25   916   -3.29    0.00  1.0000 
   0  -2   7    1021      25   927    3.32    0.00  1.0000 
   0  -2  -7    1016      25   923   -3.29    0.00  1.0000 
   0  -2  -7     994      26   902   -3.29    0.00  1.0000 
   0  -2   7    1038      24   943    3.32    0.00  1.0000 
   0  -2  -7    1027      25   933   -3.29    0.00  1.0000 
   0  -2   7    1052      25   956    3.32    0.00  1.0000 
   0   2  -8     878      36  1432   18.07    0.00  1.0000 
   0   2   8     843      38  1394   18.27    0.00  1.0000 
   0   2   8     870      37  1429   18.27    0.00  1.0000 
   0   2   8     854      37  1408   18.27    0.00  1.0000 
   0   2  -8     892      35  1450   18.07    0.00  1.0000 
   0   2  -8     932      35  1501   18.07    0.00  1.0000 
   0  -2  -8     854      37  1408   18.27    0.00  1.0000 
   0  -2  -8     871      36  1431   18.27    0.00  1.0000 
   0  -2   8     872      36  1424   18.07    0.00  1.0000 
   0  -2  -8     900      37  1468   18.27    0.00  1.0000 
   0  -2   8     897      36  1457   18.07    0.00  1.0000 
   0  -2   8     881      37  1436   18.07    0.00  1.0000 
   0   2  -9     362      14   404    2.38    0.00  1.0000 
   0   2  -9     347      14   389    2.38    0.00  1.0000 
   0   2   9     329      17   369   -2.37    0.00  1.0000 
   0   2   9     359      16   401   -2.37    0.00  1.0000 
   0   2  -9     336      15   377    2.38    0.00  1.0000 
   0   2   9     343      16   384   -2.37    0.00  1.0000 
   0  -2   9     353      16   395    2.38    0.00  1.0000 
   0  -2  -9     356      16   398   -2.37    0.00  1.0000 
   0  -2   9     375      16   418    2.38    0.00  1.0000 
   0  -2  -9     352      15   394   -2.37    0.00  1.0000 
   0  -2   9     357      15   399    2.38    0.00  1.0000 
   0  -2  -9     336      15   377   -2.37    0.00  1.0000 
   0   2  10    1529      40  1472    1.61    0.00  1.0000 
   0   2  10    1555      41  1498    1.61    0.00  1.0000 
   0   2 -10    1587      38  1526    1.71    0.00  1.0000 
   0   2 -10    1520      39  1460    1.71    0.00  1.0000 
   0   2 -10    1589      38  1528    1.71    0.00  1.0000 
   0   2  10    1537      40  1480    1.61    0.00  1.0000 
   0  -2 -10    1597      39  1539    1.61    0.00  1.0000 
   0  -2  10    1565      40  1504    1.71    0.00  1.0000 
   0  -2 -10    1580      40  1522    1.61    0.00  1.0000 
   0  -2  10    1518      39  1458    1.71    0.00  1.0000 
   0  -2  10    1529      40  1469    1.71    0.00  1.0000 
   0  -2 -10    1592      39  1534    1.61    0.00  1.0000 
   0   2 -11      49       7    57    1.27    0.00  1.0000 
   0   2 -11      35       7    42    1.27    0.00  1.0000 
   0   2  11      44       9    52   -1.22    0.00  1.0000 
   0   2 -11      65       9    75    1.27    0.00  1.0000 
   0   2  11      53       9    61   -1.22    0.00  1.0000 
   0   2  11      37      10    44   -1.22    0.00  1.0000 
   0  -2  11      52       8    61    1.27    0.00  1.0000 
   0  -2 -11      51       8    59   -1.22    0.00  1.0000 
   0  -2 -11      51       8    59   -1.22    0.00  1.0000 
   0  -2 -11      54       9    62   -1.22    0.00  1.0000 
   0  -2  11      57       9    66    1.27    0.00  1.0000 
   0  -2  11      48       8    56    1.27    0.00  1.0000 
   0   2  12      50      12   100    6.42    0.00  1.0000 
   0   2 -12      40      11    86    6.45    0.00  1.0000 
   0   2  12      43      13    89    6.42    0.00  1.0000 
   0   2 -12      37       9    81    6.45    0.00  1.0000 
   0   2 -12      47      11    95    6.45    0.00  1.0000 
   0   2  12      37      12    81    6.42    0.00  1.0000 
   0  -2 -12      52      12   103    6.42    0.00  1.0000 
   0  -2  12      38      15    82    6.45    0.00  1.0000 
   0  -2  12      48      13    97    6.45    0.00  1.0000 
   0  -2 -12      48      10    96    6.42    0.00  1.0000 
   0  -2  12      36      13    79    6.45    0.00  1.0000 
   0  -2 -12      44      12    91    6.42    0.00  1.0000 
   0   2  13     526      23   515   -0.52    0.00  1.0000 
   0   2 -13     524      21   516    0.41    0.00  1.0000 
   0   2 -13     533      20   524    0.41    0.00  1.0000 
   0   2 -13     544      20   535    0.41    0.00  1.0000 
   0   2  13     505      22   494   -0.52    0.00  1.0000 
   0   2  13     538      25   527   -0.52    0.00  1.0000 
   0  -2 -13     515      21   504   -0.52    0.00  1.0000 
   0  -2 -13     530      22   519   -0.52    0.00  1.0000 
   0  -2  13     536      23   527    0.41    0.00  1.0000 
   0  -2 -13     546      23   535   -0.52    0.00  1.0000 
   0  -2  13     581      23   572    0.41    0.00  1.0000 
   0  -2  13     556      22   547    0.41    0.00  1.0000 
   0   2  14     120      21   215    8.16    0.00  1.0000 
   0   2 -14      96      15   182    8.10    0.00  1.0000 
   0   2 -14      96      14   182    8.10    0.00  1.0000 
   0   2  14      70      16   145    8.16    0.00  1.0000 
   0   2  14      82      19   162    8.16    0.00  1.0000 
   0  -2  14      91      18   175    8.10    0.00  1.0000 
   0  -2 -14     113      16   205    8.16    0.00  1.0000 
   0  -2  14      81      17   160    8.10    0.00  1.0000 
   0  -2  14      92      17   176    8.10    0.00  1.0000 
   0  -2 -14      86      17   168    8.16    0.00  1.0000 
   0   2 -15       6      10     6   -0.10    0.00  1.0000 
   0   2  15       0      10    -4    0.14    0.00  1.0000 
   0   2  15       4      11     4    0.14    0.00  1.0000 
   0   2 -15       0       8   -11   -0.10    0.00  1.0000 
   0   2  15       5      12     5    0.14    0.00  1.0000 
   0  -2 -15      13       8    13    0.14    0.00  1.0000 
   0  -2 -15      10      11    10    0.14    0.00  1.0000 
   0  -2  15       3      11     3   -0.10    0.00  1.0000 
   0  -2  15      12      11    12   -0.10    0.00  1.0000 
   0  -2  15      10      11    10   -0.10    0.00  1.0000 
   0   2  16      64      14    54    1.50    0.00  1.0000 
   0   2  16      31      12    24    1.50    0.00  1.0000 
   0   2 -16      18       8    13    1.49    0.00  1.0000 
   0   2  16      29      13    22    1.50    0.00  1.0000 
   0   2 -16      24      11    18    1.49    0.00  1.0000 
   0  -2 -16      57      13    47    1.50    0.00  1.0000 
   0  -2  16      11      12     7    1.49    0.00  1.0000 
   0  -2  16      33      12    26    1.49    0.00  1.0000 
   0  -2 -16       3       8     1    1.50    0.00  1.0000 
   0  -2  16      29      11    22    1.49    0.00  1.0000 
   0  -2 -16      53      10    44    1.50    0.00  1.0000 
   0   2 -17     312      19   302   -0.63    0.00  1.0000 
   0   2 -17     271      21   262   -0.63    0.00  1.0000 
   0   2  17     328      27   319    0.56    0.00  1.0000 
   0   2 -17     345      19   334   -0.63    0.00  1.0000 
   0   2  17     364      29   354    0.56    0.00  1.0000 
   0   2  17     293      23   284    0.56    0.00  1.0000 
   0  -2  17     317      24   307   -0.63    0.00  1.0000 
   0  -2  17     348      26   337   -0.63    0.00  1.0000 
   0  -2 -17     283      24   274    0.56    0.00  1.0000 
   0  -2  17     286      23   276   -0.63    0.00  1.0000 
   0  -2 -17     346      22   337    0.56    0.00  1.0000 
   0  -2 -17     303      22   294    0.56    0.00  1.0000 
   0   2  18      39      17    34   -0.88    0.00  1.0000 
   0   2  18       0      13    -5   -0.88    0.00  1.0000 
   0   2 -18       8       9     6   -0.90    0.00  1.0000 
   0   2  18      17      17    14   -0.88    0.00  1.0000 
   0   2 -18      16       8    13   -0.90    0.00  1.0000 
   0   2 -18       0      14    -5   -0.90    0.00  1.0000 
   0   2 -18      37      19    32   -0.90    0.00  1.0000 
   0  -2 -18      20      11    17   -0.88    0.00  1.0000 
   0  -2  18      17      14    14   -0.90    0.00  1.0000 
   0  -2 -18       0      12    -1   -0.88    0.00  1.0000 
   0  -2 -18      29      21    25   -0.88    0.00  1.0000 
   0  -2  18      61      16    55   -0.90    0.00  1.0000 
   0  -2  18      17      14    14   -0.90    0.00  1.0000 
   0   2 -19     184      25   189   -0.41    0.00  1.0000 
   0   2 -19     122      23   126   -0.41    0.00  1.0000 
   0   2  19     136      22   140    0.40    0.00  1.0000 
   0  -2  19     118      19   122   -0.41    0.00  1.0000 
   0  -2 -19      96      19   100    0.40    0.00  1.0000 
   0  -2 -19     116      26   120    0.40    0.00  1.0000 
   0   3   1       6       4    65  -12.47    0.00  1.0000 
   0   3   1       4       4    60  -12.47    0.00  1.0000 
   0   3  -1       3       4    56  -12.64    0.00  1.0000 
   0   3   1       5       4    63  -12.47    0.00  1.0000 
   0   3  -1       3       4    57  -12.64    0.00  1.0000 
   0   3   1       9       4    74  -12.47    0.00  1.0000 
   0   3  -1       5       4    62  -12.64    0.00  1.0000 
   0  -3  -1       6       4    66  -12.47    0.00  1.0000 
   0  -3  -1       6       4    67  -12.47    0.00  1.0000 
   0  -3   1       4       4    58  -12.64    0.00  1.0000 
   0  -3  -1       6       4    66  -12.47    0.00  1.0000 
   0  -3  -1       5       4    64  -12.47    0.00  1.0000 
   0  -3   1       6       4    67  -12.64    0.00  1.0000 
   0  -3   1       4       4    59  -12.64    0.00  1.0000 
   0  -3   1       5       4    63  -12.64    0.00  1.0000 
   0   3  -3       5       2   -26   -4.99    0.00  1.0000 
   0   3  -3       5       2   -26   -4.99    0.00  1.0000 
   0   3   3       5       3   -27   -4.84    0.00  1.0000 
   0   3  -3       5       2   -26   -4.99    0.00  1.0000 
   0   3   3       5       3   -23   -4.84    0.00  1.0000 
   0   3   3       5       3   -26   -4.84    0.00  1.0000 
   0  -3  -3       5       3   -23   -4.84    0.00  1.0000 
   0  -3   3       5       2   -21   -4.99    0.00  1.0000 
   0  -3  -3       5       2   -23   -4.84    0.00  1.0000 
   0  -3   3       5       2   -26   -4.99    0.00  1.0000 
   0  -3  -3       5       3   -23   -4.84    0.00  1.0000 
   0  -3   3       5       2   -24   -4.99    0.00  1.0000 
   0   3  -4   49600    1405 65471  -72.92    0.00  1.0000 
   0   3   4   49315    1413 65197   73.15    0.00  1.0000 
   0   3  -4   50361    1409 66345  -72.92    0.00  1.0000 
   0   3   4   47997    1413 63680   73.15    0.00  1.0000 
   0   3   4   47556    1409 63172   73.15    0.00  1.0000 
   0   3  -4   50886    1406 66947  -72.92    0.00  1.0000 
   0  -3   4   50361    1409 66345  -72.92    0.00  1.0000 
   0  -3   4   49121    1406 64921  -72.92    0.00  1.0000 
   0  -3  -4   47583    1409 63203   73.15    0.00  1.0000 
   0  -3  -4   49672    1413 65607   73.15    0.00  1.0000 
   0  -3  -4   47929    1413 63602   73.15    0.00  1.0000 
   0  -3   4   50458    1408 66456  -72.92    0.00  1.0000 
   0   3  -5     158       6   149    0.76    0.00  1.0000 
   0   3   5     148       8   141    0.68    0.00  1.0000 
   0   3  -5     143       6   135    0.76    0.00  1.0000 
   0   3   5     154       8   146    0.68    0.00  1.0000 
   0   3   5     148       9   141    0.68    0.00  1.0000 
   0   3  -5     152       7   144    0.76    0.00  1.0000 
   0  -3   5     142       7   134    0.76    0.00  1.0000 
   0  -3   5     152       7   144    0.76    0.00  1.0000 
   0  -3  -5     148       8   141    0.68    0.00  1.0000 
   0  -3   5     147       7   139    0.76    0.00  1.0000 
   0  -3  -5     142       7   135    0.68    0.00  1.0000 
   0  -3  -5     149       8   142    0.68    0.00  1.0000 
   0   3  -6    1012      24   960    1.81    0.00  1.0000 
   0   3  -6    1043      24   991    1.81    0.00  1.0000 
   0   3   6     967      26   915   -1.88    0.00  1.0000 
   0   3   6    1011      26   958   -1.88    0.00  1.0000 
   0   3   6     993      25   940   -1.88    0.00  1.0000 
   0   3  -6    1037      24   985    1.81    0.00  1.0000 
   0  -3  -6    1016      25   962   -1.88    0.00  1.0000 
   0  -3  -6    1018      25   964   -1.88    0.00  1.0000 
   0  -3   6     994      24   943    1.81    0.00  1.0000 
   0  -3   6     982      25   931    1.81    0.00  1.0000 
   0  -3  -6     966      26   914   -1.88    0.00  1.0000 
   0  -3   6    1026      24   974    1.81    0.00  1.0000 
   0   3  -7      41       5    31   -1.83    0.00  1.0000 
   0   3   7      33       6    24   -1.84    0.00  1.0000 
   0   3  -7      35       4    26   -1.83    0.00  1.0000 
   0   3   7      35       7    26   -1.84    0.00  1.0000 
   0   3  -7      37       4    28   -1.83    0.00  1.0000 
   0   3   7      39       6    29   -1.84    0.00  1.0000 
   0  -3   7      37       5    28   -1.83    0.00  1.0000 
   0  -3  -7      29       5    21   -1.84    0.00  1.0000 
   0  -3  -7      27       4    19   -1.84    0.00  1.0000 
   0  -3   7      34       5    25   -1.83    0.00  1.0000 
   0  -3   7      36       5    27   -1.83    0.00  1.0000 
   0  -3  -7      27       5    19   -1.84    0.00  1.0000 
   0   3  -8    8137     165  7664   -5.86    0.00  1.0000 
   0   3   8    8011     168  7540    5.88    0.00  1.0000 
   0   3  -8    8071     165  7600   -5.86    0.00  1.0000 
   0   3   8    7818     167  7353    5.88    0.00  1.0000 
   0   3   8    7838     168  7372    5.88    0.00  1.0000 
   0   3  -8    8007     166  7538   -5.86    0.00  1.0000 
   0  -3   8    7894     167  7428   -5.86    0.00  1.0000 
   0  -3  -8    8166     167  7690    5.88    0.00  1.0000 
   0  -3  -8    7924     168  7456    5.88    0.00  1.0000 
   0  -3  -8    8115     166  7641    5.88    0.00  1.0000 
   0  -3   8    8014     166  7545   -5.86    0.00  1.0000 
   0  -3   8    7937     166  7470   -5.86    0.00  1.0000 
   0   3   9      14       6    11   -1.09    0.00  1.0000 
   0   3   9      23       8    19   -1.09    0.00  1.0000 
   0   3  -9      30       6    25   -1.13    0.00  1.0000 
   0   3   9      23       6    19   -1.09    0.00  1.0000 
   0   3  -9      30       5    25   -1.13    0.00  1.0000 
   0   3  -9      37       5    31   -1.13    0.00  1.0000 
   0  -3   9      22       5    18   -1.13    0.00  1.0000 
   0  -3   9      24       6    19   -1.13    0.00  1.0000 
   0  -3  -9      28       6    23   -1.09    0.00  1.0000 
   0  -3   9      30       6    25   -1.13    0.00  1.0000 
   0  -3  -9      16       6    12   -1.09    0.00  1.0000 
   0  -3  -9      27       6    22   -1.09    0.00  1.0000 
   0   3 -10     710      23   750   -1.63    0.00  1.0000 
   0   3 -10     718      22   758   -1.63    0.00  1.0000 
   0   3  10     749      25   789    1.57    0.00  1.0000 
   0   3  10     731      26   770    1.57    0.00  1.0000 
   0   3 -10     718      22   758   -1.63    0.00  1.0000 
   0   3  10     719      25   758    1.57    0.00  1.0000 
   0  -3  10     724      24   764   -1.63    0.00  1.0000 
   0  -3 -10     749      25   788    1.57    0.00  1.0000 
   0  -3 -10     732      24   771    1.57    0.00  1.0000 
   0  -3 -10     727      24   766    1.57    0.00  1.0000 
   0  -3  10     760      25   801   -1.63    0.00  1.0000 
   0  -3  10     717      23   757   -1.63    0.00  1.0000 
   0   3 -11     142      10   133    0.87    0.00  1.0000 
   0   3 -11     155      11   145    0.87    0.00  1.0000 
   0   3  11     153      12   145    0.76    0.00  1.0000 
   0   3  11     139      15   131    0.76    0.00  1.0000 
   0   3  11     143      14   135    0.76    0.00  1.0000 
   0   3 -11     124      10   115    0.87    0.00  1.0000 
   0  -3  11     146      12   137    0.87    0.00  1.0000 
   0  -3 -11     155      13   147    0.76    0.00  1.0000 
   0  -3 -11     140      12   132    0.76    0.00  1.0000 
   0  -3  11     125      12   116    0.87    0.00  1.0000 
   0  -3 -11     138      12   130    0.76    0.00  1.0000 
   0  -3  11     142      12   133    0.87    0.00  1.0000 
   0   3 -12     447      14   298    8.56    0.00  1.0000 
   0   3  12     359      21   228   -8.52    0.00  1.0000 
   0   3 -12     436      15   289    8.56    0.00  1.0000 
   0   3  12     401      18   261   -8.52    0.00  1.0000 
   0   3 -12     474      14   320    8.56    0.00  1.0000 
   0   3  12     376      19   241   -8.52    0.00  1.0000 
   0  -3  12     425      16   280    8.56    0.00  1.0000 
   0  -3  12     438      17   291    8.56    0.00  1.0000 
   0  -3 -12     430      16   285   -8.52    0.00  1.0000 
   0  -3 -12     402      15   262   -8.52    0.00  1.0000 
   0  -3  12     463      17   311    8.56    0.00  1.0000 
   0  -3 -12     453      18   304   -8.52    0.00  1.0000 
   0   3 -13      26       7    20    1.34    0.00  1.0000 
   0   3  13      28      12    22    1.35    0.00  1.0000 
   0   3  13      28      10    22    1.35    0.00  1.0000 
   0   3 -13      35       8    28    1.34    0.00  1.0000 
   0   3 -13      26       6    20    1.34    0.00  1.0000 
   0   3  13      30       9    24    1.35    0.00  1.0000 
   0  -3 -13      15       8    11    1.35    0.00  1.0000 
   0  -3  13      35       9    28    1.34    0.00  1.0000 
   0  -3  13      33       8    26    1.34    0.00  1.0000 
   0  -3 -13      29      11    23    1.35    0.00  1.0000 
   0  -3  13      29       9    23    1.34    0.00  1.0000 
   0  -3 -13      18       9    13    1.35    0.00  1.0000 
   0   3 -14     103      10    84   -2.17    0.00  1.0000 
   0   3  14     124      14   103    2.17    0.00  1.0000 
   0   3  14     135      13   113    2.17    0.00  1.0000 
   0   3 -14     128      14   107   -2.17    0.00  1.0000 
   0   3  14     151      17   128    2.17    0.00  1.0000 
   0  -3 -14     126      12   105    2.17    0.00  1.0000 
   0  -3  14     147      17   124   -2.17    0.00  1.0000 
   0  -3  14     124      12   103   -2.17    0.00  1.0000 
   0  -3 -14     132      13   110    2.17    0.00  1.0000 
   0  -3  14     131      13   109   -2.17    0.00  1.0000 
   0   3  15     147      17   129   -1.65    0.00  1.0000 
   0   3 -15     143      15   125   -1.75    0.00  1.0000 
   0   3  15     167      18   148   -1.65    0.00  1.0000 
   0   3  15     184      20   164   -1.65    0.00  1.0000 
   0   3 -15     163      13   143   -1.75    0.00  1.0000 
   0  -3  15     169      17   149   -1.75    0.00  1.0000 
   0  -3 -15     181      17   161   -1.65    0.00  1.0000 
   0  -3 -15     172      18   153   -1.65    0.00  1.0000 
   0  -3  15     149      15   130   -1.75    0.00  1.0000 
   0  -3  15     150      15   131   -1.75    0.00  1.0000 
   0   3 -16       1       8    -4   -2.49    0.00  1.0000 
   0   3  16      45      14    31    2.55    0.00  1.0000 
   0   3 -16       1       8    -5   -2.49    0.00  1.0000 
   0   3  16      24      11    14    2.55    0.00  1.0000 
   0   3  16      37      14    24    2.55    0.00  1.0000 
   0   3 -16      18      10    10   -2.49    0.00  1.0000 
   0  -3  16      16      12     8   -2.49    0.00  1.0000 
   0  -3  16      20      12    11   -2.49    0.00  1.0000 
   0  -3 -16      16      10     8    2.55    0.00  1.0000 
   0  -3  16       1      11    -1   -2.49    0.00  1.0000 
   0  -3 -16      14      12     7    2.55    0.00  1.0000 
   0  -3 -16      10       8     4    2.55    0.00  1.0000 
   0   3 -17      26       9    38   -2.34    0.00  1.0000 
   0   3  17      33      15    47   -2.39    0.00  1.0000 
   0   3 -17      38      13    52   -2.34    0.00  1.0000 
   0   3  17      54      18    71   -2.39    0.00  1.0000 
   0   3 -17      10      10    18   -2.34    0.00  1.0000 
   0   3  17      18      13    28   -2.39    0.00  1.0000 
   0  -3  17      42      14    57   -2.34    0.00  1.0000 
   0  -3  17      32      13    45   -2.34    0.00  1.0000 
   0  -3  17      34      15    47   -2.34    0.00  1.0000 
   0  -3 -17      29      12    42   -2.39    0.00  1.0000 
   0  -3 -17      26      12    38   -2.39    0.00  1.0000 
   0   3 -18      39      18    44   -0.77    0.00  1.0000 
   0   3  18      49      17    53    0.65    0.00  1.0000 
   0   3  18      17      16    20    0.65    0.00  1.0000 
   0   3 -18      23      10    27   -0.77    0.00  1.0000 
   0   3 -18      23      10    27   -0.77    0.00  1.0000 
   0   3  18      10      13    12    0.65    0.00  1.0000 
   0  -3  18      30      14    34   -0.77    0.00  1.0000 
   0  -3 -18      17      21    19    0.65    0.00  1.0000 
   0  -3 -18      30      17    33    0.65    0.00  1.0000 
   0  -3  18      24      15    28   -0.77    0.00  1.0000 
   0  -3 -18       4      12     5    0.65    0.00  1.0000 
   0  -3  18      34      15    38   -0.77    0.00  1.0000 
   0  -3 -18      57      14    62    0.65    0.00  1.0000 
   0   4   0     172      57  2547  139.80    0.00  1.0000 
   0   4   0     170      57  2557  139.80    0.00  1.0000 
   0  -4   0     167      57  2566  139.80    0.00  1.0000 
   0  -4   0     165      57  2575  139.80    0.00  1.0000 
   0  -4   0     172      57  2548  139.80    0.00  1.0000 
   0  -4   0     164      57  2579  139.80    0.00  1.0000 
   0  -4   0     167      57  2566  139.80    0.00  1.0000 
   0   4   1      40       3    14   -5.70    0.00  1.0000 
   0   4  -1      28       2     9    5.13    0.00  1.0000 
   0   4   1      42       3    15   -5.70    0.00  1.0000 
   0   4   1      47       3    18   -5.70    0.00  1.0000 
   0   4  -1      34       2    12    5.13    0.00  1.0000 
   0   4  -1      30       2    10    5.13    0.00  1.0000 
   0   4   1      38       2    13   -5.70    0.00  1.0000 
   0  -4   1      40       3    16    5.13    0.00  1.0000 
   0  -4  -1      38       2    13   -5.70    0.00  1.0000 
   0  -4  -1      42       3    15   -5.70    0.00  1.0000 
   0  -4  -1      42       3    15   -5.70    0.00  1.0000 
   0  -4   1      37       3    14    5.13    0.00  1.0000 
   0  -4   1      35       3    13    5.13    0.00  1.0000 
   0  -4   1      37       3    14    5.13    0.00  1.0000 
   0  -4  -1      42       3    15   -5.70    0.00  1.0000 
   0   4  -2   11038     218 10083  -10.22    0.00  1.0000 
   0   4   2   10584     216  9630  -10.44    0.00  1.0000 
   0   4   2   10936     219  9966  -10.44    0.00  1.0000 
   0   4  -2   11005     216 10051  -10.22    0.00  1.0000 
   0   4   2   10769     217  9806  -10.44    0.00  1.0000 
   0   4  -2   11058     218 10102  -10.22    0.00  1.0000 
   0  -4   2   10957     217 10006  -10.22    0.00  1.0000 
   0  -4  -2   11195     221 10213  -10.44    0.00  1.0000 
   0  -4  -2   10694     220  9735  -10.44    0.00  1.0000 
   0  -4  -2   10668     220  9710  -10.44    0.00  1.0000 
   0  -4   2   10981     218 10028  -10.22    0.00  1.0000 
   0  -4   2   10952     219 10001  -10.22    0.00  1.0000 
   0   4   3     205      12   344   -9.29    0.00  1.0000 
   0   4  -3     194      10   327    9.16    0.00  1.0000 
   0   4   3     203      11   341   -9.29    0.00  1.0000 
   0   4  -3     190      10   322    9.16    0.00  1.0000 
   0   4   3     205      11   344   -9.29    0.00  1.0000 
   0   4  -3     191      10   323    9.16    0.00  1.0000 
   0  -4  -3     198      12   334   -9.29    0.00  1.0000 
   0  -4  -3     197      11   333   -9.29    0.00  1.0000 
   0  -4   3     191      10   323    9.16    0.00  1.0000 
   0  -4   3     194      10   327    9.16    0.00  1.0000 
   0  -4   3     196      10   330    9.16    0.00  1.0000 
   0  -4  -3     213      12   354   -9.29    0.00  1.0000 
   0   4  -4   26242     526 24433   12.49    0.00  1.0000 
   0   4  -4   26061     531 24259   12.49    0.00  1.0000 
   0   4   4   25131     529 23377   12.39    0.00  1.0000 
   0   4   4   26180     534 24389   12.39    0.00  1.0000 
   0   4  -4   26850     530 25020   12.49    0.00  1.0000 
   0   4   4   25695     528 23921   12.39    0.00  1.0000 
   0  -4   4   26595     532 24774   12.49    0.00  1.0000 
   0  -4  -4   25747     528 23971   12.39    0.00  1.0000 
   0  -4   4   26397     528 24583   12.49    0.00  1.0000 
   0  -4  -4   26342     535 24545   12.39    0.00  1.0000 
   0  -4   4   26132     530 24327   12.49    0.00  1.0000 
   0  -4  -4   25480     531 23713   12.39    0.00  1.0000 
   0   4   5     157       9   172    1.33    0.00  1.0000 
   0   4   5     150      10   165    1.33    0.00  1.0000 
   0   4  -5     141       7   157   -1.41    0.00  1.0000 
   0   4  -5     144       7   160   -1.41    0.00  1.0000 
   0   4   5     150       9   165    1.33    0.00  1.0000 
   0   4  -5     144       8   160   -1.41    0.00  1.0000 
   0  -4   5     148       8   164   -1.41    0.00  1.0000 
   0  -4   5     158       7   175   -1.41    0.00  1.0000 
   0  -4   5     155       8   171   -1.41    0.00  1.0000 
   0  -4  -5     154       9   169    1.33    0.00  1.0000 
   0  -4  -5     151       8   166    1.33    0.00  1.0000 
   0  -4  -5     154       9   169    1.33    0.00  1.0000 
   0   4   6     578      11   252   17.96    0.00  1.0000 
   0   4   6     586      12   257   17.96    0.00  1.0000 
   0   4   6     595      11   263   17.96    0.00  1.0000 
   0   4  -6     585      10   252   18.29    0.00  1.0000 
   0   4  -6     608       9   267   18.29    0.00  1.0000 
   0   4  -6     612       9   270   18.29    0.00  1.0000 
   0  -4  -6     593      11   262   17.96    0.00  1.0000 
   0  -4   6     581       9   249   18.29    0.00  1.0000 
   0  -4  -6     572      11   248   17.96    0.00  1.0000 
   0  -4  -6     557      11   238   17.96    0.00  1.0000 
   0  -4   6     597      10   260   18.29    0.00  1.0000 
   0  -4   6     593      10   257   18.29    0.00  1.0000 
   0   4  -7    1685      44  1810   -3.28    0.00  1.0000 
   0   4   7    1749      46  1870    3.14    0.00  1.0000 
   0   4  -7    1705      43  1830   -3.28    0.00  1.0000 
   0   4  -7    1760      43  1887   -3.28    0.00  1.0000 
   0   4   7    1729      46  1849    3.14    0.00  1.0000 
   0   4   7    1726      45  1846    3.14    0.00  1.0000 
   0  -4  -7    1720      45  1840    3.14    0.00  1.0000 
   0  -4   7    1661      43  1785   -3.28    0.00  1.0000 
   0  -4  -7    1721      45  1841    3.14    0.00  1.0000 
   0  -4  -7    1671      46  1790    3.14    0.00  1.0000 
   0  -4   7    1691      44  1816   -3.28    0.00  1.0000 
   0  -4   7    1702      44  1827   -3.28    0.00  1.0000 
   0   4   8    3801      77  3137  -12.41    0.00  1.0000 
   0   4  -8    3950      73  3283  -12.21    0.00  1.0000 
   0   4   8    3829      76  3162  -12.41    0.00  1.0000 
   0   4   8    3834      75  3167  -12.41    0.00  1.0000 
   0   4  -8    3929      74  3263  -12.21    0.00  1.0000 
   0   4  -8    3945      73  3278  -12.21    0.00  1.0000 
   0  -4   8    3864      74  3204  -12.21    0.00  1.0000 
   0  -4   8    3961      75  3293  -12.21    0.00  1.0000 
   0  -4  -8    3846      75  3178  -12.41    0.00  1.0000 
   0  -4  -8    3956      75  3278  -12.41    0.00  1.0000 
   0  -4   8    3884      75  3222  -12.21    0.00  1.0000 
   0  -4  -8    3840      76  3172  -12.41    0.00  1.0000 
   0   4  -9     731      21   708   -0.94    0.00  1.0000 
   0   4  -9     758      20   735   -0.94    0.00  1.0000 
   0   4   9     750      24   726    0.96    0.00  1.0000 
   0   4  -9     710      20   687   -0.94    0.00  1.0000 
   0   4   9     740      25   716    0.96    0.00  1.0000 
   0   4   9     727      23   704    0.96    0.00  1.0000 
   0  -4  -9     741      22   717    0.96    0.00  1.0000 
   0  -4  -9     734      24   710    0.96    0.00  1.0000 
   0  -4  -9     742      23   718    0.96    0.00  1.0000 
   0  -4   9     752      22   729   -0.94    0.00  1.0000 
   0  -4   9     751      22   728   -0.94    0.00  1.0000 
   0  -4   9     718      21   695   -0.94    0.00  1.0000 
   0   4  10     317      14   257    3.88    0.00  1.0000 
   0   4 -10     322      12   263    3.81    0.00  1.0000 
   0   4  10     333      16   272    3.88    0.00  1.0000 
   0   4 -10     333      12   273    3.81    0.00  1.0000 
   0   4 -10     322      13   263    3.81    0.00  1.0000 
   0   4  10     319      16   259    3.88    0.00  1.0000 
   0  -4  10     321      13   262    3.81    0.00  1.0000 
   0  -4 -10     351      14   288    3.88    0.00  1.0000 
   0  -4 -10     310      14   251    3.88    0.00  1.0000 
   0  -4  10     327      14   267    3.81    0.00  1.0000 
   0  -4  10     333      14   273    3.81    0.00  1.0000 
   0  -4 -10     317      15   257    3.88    0.00  1.0000 
   0   4 -11     370      15   358   -0.67    0.00  1.0000 
   0   4 -11     377      16   365   -0.67    0.00  1.0000 
   0   4  11     368      18   355    0.75    0.00  1.0000 
   0   4 -11     398      15   386   -0.67    0.00  1.0000 
   0   4  11     363      20   350    0.75    0.00  1.0000 
   0   4  11     370      18   357    0.75    0.00  1.0000 
   0  -4  11     387      17   375   -0.67    0.00  1.0000 
   0  -4 -11     381      18   368    0.75    0.00  1.0000 
   0  -4 -11     382      17   369    0.75    0.00  1.0000 
   0  -4  11     367      17   355   -0.67    0.00  1.0000 
   0  -4  11     384      16   372   -0.67    0.00  1.0000 
   0  -4 -11     373      17   360    0.75    0.00  1.0000 
   0   4 -12      29       8    56   -4.69    0.00  1.0000 
   0   4  12      28      12    56   -4.78    0.00  1.0000 
   0   4 -12      18       7    41   -4.69    0.00  1.0000 
   0   4  12      27      11    55   -4.78    0.00  1.0000 
   0   4  12      13       9    34   -4.78    0.00  1.0000 
   0   4 -12      26       8    53   -4.69    0.00  1.0000 
   0  -4 -12      21       9    45   -4.78    0.00  1.0000 
   0  -4  12      32       9    61   -4.69    0.00  1.0000 
   0  -4  12      21       9    45   -4.69    0.00  1.0000 
   0  -4 -12      24      10    50   -4.78    0.00  1.0000 
   0  -4 -12      24       9    50   -4.78    0.00  1.0000 
   0  -4  12      22       9    47   -4.69    0.00  1.0000 
   0   4 -13    1513      43  1574   -1.70    0.00  1.0000 
   0   4  13    1522      46  1581    1.65    0.00  1.0000 
   0   4  13    1579      48  1639    1.65    0.00  1.0000 
   0   4 -13    1563      42  1625   -1.70    0.00  1.0000 
   0   4 -13    1563      41  1625   -1.70    0.00  1.0000 
   0   4  13    1584      46  1644    1.65    0.00  1.0000 
   0  -4  13    1576      45  1638   -1.70    0.00  1.0000 
   0  -4  13    1570      45  1632   -1.70    0.00  1.0000 
   0  -4  13    1495      43  1555   -1.70    0.00  1.0000 
   0  -4 -13    1570      46  1630    1.65    0.00  1.0000 
   0  -4 -13    1524      44  1583    1.65    0.00  1.0000 
   0  -4 -13    1540      45  1599    1.65    0.00  1.0000 
   0   4  14       3      11     5   -8.96    0.00  1.0000 
   0   4 -14       7       7     2   -8.90    0.00  1.0000 
   0   4  14       0      12    14   -8.96    0.00  1.0000 
   0   4  14       2       9     7   -8.96    0.00  1.0000 
   0   4 -14       3       8     5   -8.90    0.00  1.0000 
   0   4 -14       5       6     3   -8.90    0.00  1.0000 
   0  -4 -14       0      10    12   -8.96    0.00  1.0000 
   0  -4  14       5       9     3   -8.90    0.00  1.0000 
   0  -4 -14       0       8    15   -8.96    0.00  1.0000 
   0  -4  14       0      10    15   -8.90    0.00  1.0000 
   0  -4  14      16       8    -1   -8.90    0.00  1.0000 
   0  -4 -14       0      10    12   -8.96    0.00  1.0000 
   0   4 -15      11      10     9   -0.77    0.00  1.0000 
   0   4 -15      13       7    11   -0.77    0.00  1.0000 
   0   4  15      17      13    14    0.71    0.00  1.0000 
   0   4 -15      34       9    30   -0.77    0.00  1.0000 
   0   4  15      17      12    14    0.71    0.00  1.0000 
   0   4  15      19      10    16    0.71    0.00  1.0000 
   0  -4  15      46      12    41   -0.77    0.00  1.0000 
   0  -4  15      32      11    28   -0.77    0.00  1.0000 
   0  -4  15       7      10     5   -0.77    0.00  1.0000 
   0  -4 -15      37      10    33    0.71    0.00  1.0000 
   0  -4 -15      13       9    11    0.71    0.00  1.0000 
   0  -4 -15      20      11    17    0.71    0.00  1.0000 
   0   4 -16       0      10    -9   -0.95    0.00  1.0000 
   0   4  16       0      10    -4   -1.02    0.00  1.0000 
   0   4 -16       0       8    -8   -0.95    0.00  1.0000 
   0   4  16       6      14     4   -1.02    0.00  1.0000 
   0   4  16      24      14    20   -1.02    0.00  1.0000 
   0   4 -16       0       7   -10   -0.95    0.00  1.0000 
   0  -4 -16      19      11    15   -1.02    0.00  1.0000 
   0  -4  16      12      10     9   -0.95    0.00  1.0000 
   0  -4  16      26      12    22   -0.95    0.00  1.0000 
   0  -4 -16      29      10    24   -1.02    0.00  1.0000 
   0  -4 -16      27      11    22   -1.02    0.00  1.0000 
   0  -4  16       0      12   -14   -0.95    0.00  1.0000 
   0   4  17     886      36   906   -0.75    0.00  1.0000 
   0   4 -17     869      32   892    0.87    0.00  1.0000 
   0   4 -17     873      30   896    0.87    0.00  1.0000 
   0   4  17     958      40   979   -0.75    0.00  1.0000 
   0   4  17     955      39   976   -0.75    0.00  1.0000 
   0   4 -17     952      32   976    0.87    0.00  1.0000 
   0  -4  17     958      38   983    0.87    0.00  1.0000 
   0  -4  17     930      38   954    0.87    0.00  1.0000 
   0  -4 -17     935      35   956   -0.75    0.00  1.0000 
   0  -4  17     901      34   925    0.87    0.00  1.0000 
   0  -4 -17     842      51   862   -0.75    0.00  1.0000 
   0  -4 -17     927      35   948   -0.75    0.00  1.0000 
   0   4  18      28      18    29    0.29    0.00  1.0000 
   0   4  18       0      12    -4    0.29    0.00  1.0000 
   0   4 -18       0      17    -9    0.13    0.00  1.0000 
   0   4 -18       0      10    -7    0.13    0.00  1.0000 
   0   4 -18       0      14    -2    0.13    0.00  1.0000 
   0   4 -18       0       9    -9    0.13    0.00  1.0000 
   0   4  18       0      16    -2    0.29    0.00  1.0000 
   0  -4 -18       0      13    -4    0.29    0.00  1.0000 
   0  -4 -18       5      21     6    0.29    0.00  1.0000 
   0  -4 -18      18      17    19    0.29    0.00  1.0000 
   0  -4  18       6      15     6    0.13    0.00  1.0000 
   0  -4  18       0      15    -2    0.13    0.00  1.0000 
   0  -4  18      17      12    17    0.13    0.00  1.0000 
   0  -4 -18       8      14     9    0.29    0.00  1.0000 
   0   5   1      77       3    17   10.21    0.00  1.0000 
   0   5  -1      65       3    11   10.37    0.00  1.0000 
   0   5   1      73       3    15   10.21    0.00  1.0000 
   0   5   1      73       3    15   10.21    0.00  1.0000 
   0   5   1      68       3    13   10.21    0.00  1.0000 
   0   5  -1      60       3     9   10.37    0.00  1.0000 
   0   5  -1      51       3     6   10.37    0.00  1.0000 
   0  -5  -1      68       3    13   10.21    0.00  1.0000 
   0  -5   1      54       2     7   10.37    0.00  1.0000 
   0  -5  -1      81       3    19   10.21    0.00  1.0000 
   0  -5   1      62       3    10   10.37    0.00  1.0000 
   0  -5  -1      66       3    12   10.21    0.00  1.0000 
   0  -5  -1      79       3    18   10.21    0.00  1.0000 
   0  -5  -1      77       3    17   10.21    0.00  1.0000 
   0  -5   1      65       3    11   10.37    0.00  1.0000 
   0  -5   1      57       3     8   10.37    0.00  1.0000 
   0   5  -2   24951     590 27253   15.67    0.00  1.0000 
   0   5  -2   25159     587 27470   15.67    0.00  1.0000 
   0   5   2   23990     589 26180  -15.21    0.00  1.0000 
   0   5   2   23409     591 25573  -15.21    0.00  1.0000 
   0   5  -2   25270     588 27586   15.67    0.00  1.0000 
   0   5   2   25396     593 27648  -15.21    0.00  1.0000 
   0  -5   2   25008     590 27312   15.67    0.00  1.0000 
   0  -5   2   24860     589 27158   15.67    0.00  1.0000 
   0  -5  -2   25684     595 27948  -15.21    0.00  1.0000 
   0  -5  -2   24228     591 26429  -15.21    0.00  1.0000 
   0  -5  -2   24374     593 26581  -15.21    0.00  1.0000 
   0  -5   2   24956     589 27258   15.67    0.00  1.0000 
   0   5   3      70       7   134    7.09    0.00  1.0000 
   0   5  -3      61       7   125    7.37    0.00  1.0000 
   0   5   3      62       8   123    7.09    0.00  1.0000 
   0   5  -3      63       6   128    7.37    0.00  1.0000 
   0   5  -3      56       6   118    7.37    0.00  1.0000 
   0   5   3      70       7   135    7.09    0.00  1.0000 
   0  -5  -3      76       8   143    7.09    0.00  1.0000 
   0  -5   3      63       7   128    7.37    0.00  1.0000 
   0  -5   3      62       6   126    7.37    0.00  1.0000 
   0  -5   3      64       6   129    7.37    0.00  1.0000 
   0  -5  -3      71       8   136    7.09    0.00  1.0000 
   0  -5  -3      68       8   131    7.09    0.00  1.0000 
   0  -5  -3      74       7   140    7.09    0.00  1.0000 
   0   5   4   10806      91  3914  -91.07    0.00  1.0000 
   0   5  -4   11164      90  4135   90.99    0.00  1.0000 
   0   5  -4   11050      89  4066   90.99    0.00  1.0000 
   0   5   4   10925      90  3986  -91.07    0.00  1.0000 
   0   5  -4   10994      89  4032   90.99    0.00  1.0000 
   0   5   4   11026      91  4047  -91.07    0.00  1.0000 
   0  -5   4   11180      90  4145   90.99    0.00  1.0000 
   0  -5  -4   10834      91  3931  -91.07    0.00  1.0000 
   0  -5  -4   10844      90  3937  -91.07    0.00  1.0000 
   0  -5   4   11047      89  4064   90.99    0.00  1.0000 
   0  -5   4   11180      89  4145   90.99    0.00  1.0000 
   0  -5  -4   11107      91  4096  -91.07    0.00  1.0000 
   0   5   5      27       7    68    6.77    0.00  1.0000 
   0   5   5      27       7    68    6.77    0.00  1.0000 
   0   5  -5      19       5    55    6.80    0.00  1.0000 
   0   5  -5      22       5    61    6.80    0.00  1.0000 
   0   5   5      25       8    65    6.77    0.00  1.0000 
   0   5  -5      21       6    59    6.80    0.00  1.0000 
   0  -5  -5      25       8    65    6.77    0.00  1.0000 
   0  -5   5      22       5    60    6.80    0.00  1.0000 
   0  -5  -5      26       7    66    6.77    0.00  1.0000 
   0  -5   5      28       6    70    6.80    0.00  1.0000 
   0  -5   5      29       6    71    6.80    0.00  1.0000 
   0  -5  -5      23       7    62    6.77    0.00  1.0000 
   0   5   6    7849     171  7643   -2.57    0.00  1.0000 
   0   5  -6    8080     169  7864    2.66    0.00  1.0000 
   0   5   6    7742     172  7538   -2.57    0.00  1.0000 
   0   5  -6    8087     170  7871    2.66    0.00  1.0000 
   0   5  -6    8147     169  7930    2.66    0.00  1.0000 
   0   5   6    7778     171  7573   -2.57    0.00  1.0000 
   0  -5   6    8044     170  7829    2.66    0.00  1.0000 
   0  -5  -6    7839     172  7633   -2.57    0.00  1.0000 
   0  -5   6    8017     170  7802    2.66    0.00  1.0000 
   0  -5  -6    8011     171  7803   -2.57    0.00  1.0000 
   0  -5  -6    7952     171  7745   -2.57    0.00  1.0000 
   0  -5   6    7903     169  7690    2.66    0.00  1.0000 
   0   5  -7       5       5    36    8.13    0.00  1.0000 
   0   5   7       4       7    33    8.22    0.00  1.0000 
   0   5   7       5       7    35    8.22    0.00  1.0000 
   0   5  -7       5       5    35    8.13    0.00  1.0000 
   0   5   7       6       7    39    8.22    0.00  1.0000 
   0   5  -7       7       5    39    8.13    0.00  1.0000 
   0  -5   7       4       5    33    8.13    0.00  1.0000 
   0  -5  -7       8       6    44    8.22    0.00  1.0000 
   0  -5   7       7       5    41    8.13    0.00  1.0000 
   0  -5  -7       4       6    33    8.22    0.00  1.0000 
   0  -5  -7       6       6    38    8.22    0.00  1.0000 
   0  -5   7       5       5    34    8.13    0.00  1.0000 
   0   5   8   13578     327 14712  -10.48    0.00  1.0000 
   0   5   8   13447     325 14575  -10.48    0.00  1.0000 
   0   5  -8   14011     324 15156   10.43    0.00  1.0000 
   0   5  -8   14049     323 15196   10.43    0.00  1.0000 
   0   5   8   13746     326 14886  -10.48    0.00  1.0000 
   0   5  -8   14063     323 15210   10.43    0.00  1.0000 
   0  -5  -8   13744     326 14884  -10.48    0.00  1.0000 
   0  -5   8   13563     323 14690   10.43    0.00  1.0000 
   0  -5   8   13769     324 14905   10.43    0.00  1.0000 
   0  -5  -8   13821     325 14964  -10.48    0.00  1.0000 
   0  -5  -8   13459     326 14588  -10.48    0.00  1.0000 
   0  -5   8   13968     325 15112   10.43    0.00  1.0000 
   0   5  -9     539      16   480    2.86    0.00  1.0000 
   0   5   9     554      21   495    2.85    0.00  1.0000 
   0   5   9     561      19   501    2.85    0.00  1.0000 
   0   5  -9     564      16   504    2.86    0.00  1.0000 
   0   5  -9     550      17   491    2.86    0.00  1.0000 
   0   5   9     565      20   505    2.85    0.00  1.0000 
   0  -5   9     556      18   496    2.86    0.00  1.0000 
   0  -5   9     558      18   498    2.86    0.00  1.0000 
   0  -5  -9     561      20   501    2.85    0.00  1.0000 
   0  -5  -9     555      19   496    2.85    0.00  1.0000 
   0  -5   9     548      17   489    2.86    0.00  1.0000 
   0  -5  -9     554      18   495    2.85    0.00  1.0000 
   0   5  10     163      12   112   -4.81    0.00  1.0000 
   0   5 -10     191      10   134    4.96    0.00  1.0000 
   0   5 -10     178       9   123    4.96    0.00  1.0000 
   0   5 -10     164      10   111    4.96    0.00  1.0000 
   0   5  10     155      14   105   -4.81    0.00  1.0000 
   0   5  10     133      10    87   -4.81    0.00  1.0000 
   0  -5  10     161      10   109    4.96    0.00  1.0000 
   0  -5  10     176      11   121    4.96    0.00  1.0000 
   0  -5 -10     167      12   115   -4.81    0.00  1.0000 
   0  -5  10     186      11   130    4.96    0.00  1.0000 
   0  -5 -10     141      11    94   -4.81    0.00  1.0000 
   0  -5 -10     129       9    84   -4.81    0.00  1.0000 
   0   5  11     107      11    88   -2.11    0.00  1.0000 
   0   5  11     104      12    85   -2.11    0.00  1.0000 
   0   5 -11     133      10   111   -2.18    0.00  1.0000 
   0   5  11     121      12   101   -2.11    0.00  1.0000 
   0   5 -11     161      13   137   -2.18    0.00  1.0000 
   0   5 -11     139      10   117   -2.18    0.00  1.0000 
   0  -5 -11     120      11   100   -2.11    0.00  1.0000 
   0  -5  11     134      13   112   -2.18    0.00  1.0000 
   0  -5 -11     136      11   115   -2.11    0.00  1.0000 
   0  -5  11     128      11   107   -2.18    0.00  1.0000 
   0  -5  11     116      12    96   -2.18    0.00  1.0000 
   0  -5 -11     142      11   120   -2.11    0.00  1.0000 
   0   5 -12    1019      36  1284   -8.62    0.00  1.0000 
   0   5  12     976      38  1231    8.48    0.00  1.0000 
   0   5 -12    1021      34  1286   -8.62    0.00  1.0000 
   0   5 -12    1043      35  1311   -8.62    0.00  1.0000 
   0   5  12    1041      39  1304    8.48    0.00  1.0000 
   0   5  12    1041      41  1304    8.48    0.00  1.0000 
   0  -5  12    1005      37  1268   -8.62    0.00  1.0000 
   0  -5  12    1018      36  1283   -8.62    0.00  1.0000 
   0  -5 -12    1077      38  1344    8.48    0.00  1.0000 
   0  -5 -12    1035      39  1298    8.48    0.00  1.0000 
   0  -5  12    1023      38  1289   -8.62    0.00  1.0000 
   0   5  13     107      13    79   -3.21    0.00  1.0000 
   0   5  13     102      12    75   -3.21    0.00  1.0000 
   0   5 -13     127      11    96   -3.22    0.00  1.0000 
   0   5 -13     127      10    96   -3.22    0.00  1.0000 
   0   5  13      94      14    68   -3.21    0.00  1.0000 
   0   5 -13     116       9    87   -3.22    0.00  1.0000 
   0  -5 -13     120      11    90   -3.21    0.00  1.0000 
   0  -5  13     112      11    83   -3.22    0.00  1.0000 
   0  -5  13      97      11    70   -3.22    0.00  1.0000 
   0  -5 -13     136      13   104   -3.21    0.00  1.0000 
   0  -5 -13     134      12   102   -3.21    0.00  1.0000 
   0  -5  13     108      11    80   -3.22    0.00  1.0000 
   0   5  14     271      20   292   -1.41    0.00  1.0000 
   0   5  14     314      23   337   -1.41    0.00  1.0000 
   0   5 -14     321      17   345    1.44    0.00  1.0000 
   0   5  14     264      24   285   -1.41    0.00  1.0000 
   0  -5 -14     303      21   326   -1.41    0.00  1.0000 
   0  -5  14     294      20   317    1.44    0.00  1.0000 
   0  -5  14     291      21   314    1.44    0.00  1.0000 
   0  -5 -14     320      20   343   -1.41    0.00  1.0000 
   0  -5 -14     321      21   344   -1.41    0.00  1.0000 
   0  -5  14     283      19   305    1.44    0.00  1.0000 
   0   5  15     499      27   472    1.35    0.00  1.0000 
   0   5  15     469      27   443    1.35    0.00  1.0000 
   0   5  15     436      23   411    1.35    0.00  1.0000 
   0   5 -15     473      21   446    1.40    0.00  1.0000 
   0   5 -15     473      21   446    1.40    0.00  1.0000 
   0  -5 -15     472      24   446    1.35    0.00  1.0000 
   0  -5  15     459      22   432    1.40    0.00  1.0000 
   0  -5  15     500      25   472    1.40    0.00  1.0000 
   0  -5 -15     499      24   472    1.35    0.00  1.0000 
   0  -5 -15     519      25   491    1.35    0.00  1.0000 
   0  -5  15     491      24   463    1.40    0.00  1.0000 
   0   5 -16       1      10     3    1.89    0.00  1.0000 
   0   5 -16       3       7     6    1.89    0.00  1.0000 
   0   5  16       1      14   -11   -1.97    0.00  1.0000 
   0   5  16       1      10   -18   -1.97    0.00  1.0000 
   0   5  16       4      14     9   -1.97    0.00  1.0000 
   0   5 -16       6       9    11    1.89    0.00  1.0000 
   0  -5 -16       8      11    14   -1.97    0.00  1.0000 
   0  -5  16       1      11    -6    1.89    0.00  1.0000 
   0  -5  16      15      13    22    1.89    0.00  1.0000 
   0  -5 -16       7      10    12   -1.97    0.00  1.0000 
   0  -5  16       8      10    14    1.89    0.00  1.0000 
   0   5 -17      16       9    24    1.87    0.00  1.0000 
   0   5 -17      16      10    24    1.87    0.00  1.0000 
   0   5 -17      21      12    30    1.87    0.00  1.0000 
   0   5  17      27      17    37    1.95    0.00  1.0000 
   0   5  17       1      11    -9    1.95    0.00  1.0000 
   0   5  17      38      16    50    1.95    0.00  1.0000 
   0  -5 -17      52      13    66    1.95    0.00  1.0000 
   0  -5  17       1      14    -8    1.87    0.00  1.0000 
   0  -5  17      16      15    23    1.87    0.00  1.0000 
   0  -5 -17      34      13    45    1.95    0.00  1.0000 
   0  -5  17      28      12    38    1.87    0.00  1.0000 
   0  -5 -17      14      19    22    1.95    0.00  1.0000 
   0  -5 -17      50      15    63    1.95    0.00  1.0000 
   0   5  18       0      17    -4    0.02    0.00  1.0000 
   0   5  18      70      19    70    0.02    0.00  1.0000 
   0   5 -18      28      15    28   -0.07    0.00  1.0000 
   0   5  18      50      14    50    0.02    0.00  1.0000 
   0  -5 -18      30      15    30    0.02    0.00  1.0000 
   0  -5  18      40      17    40   -0.07    0.00  1.0000 
   0  -5  18       0      16    -4   -0.07    0.00  1.0000 
   0  -5 -18      54      22    54    0.02    0.00  1.0000 
   0  -5 -18      15      17    15    0.02    0.00  1.0000 
   0  -5  18       0      12    -1   -0.07    0.00  1.0000 
   0   6   0   12522     423 19174  -58.44    0.00  1.0000 
   0   6   0   12245     419 18831  -58.44    0.00  1.0000 
   0  -6   0   12888     420 19627  -58.44    0.00  1.0000 
   0  -6   0   12857     420 19588  -58.44    0.00  1.0000 
   0  -6   0   12508     419 19157  -58.44    0.00  1.0000 
   0  -6   0   12144     421 18706  -58.44    0.00  1.0000 
   0  -6   0   12186     420 18758  -58.44    0.00  1.0000 
   0  -6   0   12453     421 19089  -58.44    0.00  1.0000 
   0   6   1      42       6    55    2.13    0.00  1.0000 
   0   6   1      35       5    47    2.13    0.00  1.0000 
   0   6   1      42       6    55    2.13    0.00  1.0000 
   0   6  -1      35       5    46   -1.99    0.00  1.0000 
   0   6  -1      52       5    66   -1.99    0.00  1.0000 
   0   6   1      43       5    57    2.13    0.00  1.0000 
   0   6  -1      35       5    46   -1.99    0.00  1.0000 
   0  -6  -1      44       6    58    2.13    0.00  1.0000 
   0  -6   1      39       5    51   -1.99    0.00  1.0000 
   0  -6  -1      37       6    50    2.13    0.00  1.0000 
   0  -6   1      34       5    45   -1.99    0.00  1.0000 
   0  -6   1      41       5    53   -1.99    0.00  1.0000 
   0  -6  -1      46       5    60    2.13    0.00  1.0000 
   0  -6  -1      30       5    41    2.13    0.00  1.0000 
   0  -6   1      38       5    50   -1.99    0.00  1.0000 
   0  -6  -1      41       6    54    2.13    0.00  1.0000 
   0   6   2   14293     417 19337   42.89    0.00  1.0000 
   0   6  -2   14139     419 19112   42.53    0.00  1.0000 
   0   6   2   13463     420 18370   42.89    0.00  1.0000 
   0   6  -2   14100     418 19067   42.53    0.00  1.0000 
   0   6  -2   14677     414 19737   42.53    0.00  1.0000 
   0   6   2   13646     417 18583   42.89    0.00  1.0000 
   0  -6   2   14311     419 19312   42.53    0.00  1.0000 
   0  -6  -2   13564     416 18488   42.89    0.00  1.0000 
   0  -6  -2   13974     422 18966   42.89    0.00  1.0000 
   0  -6  -2   13766     420 18724   42.89    0.00  1.0000 
   0  -6   2   14562     419 19604   42.53    0.00  1.0000 
   0  -6   2   14211     417 19196   42.53    0.00  1.0000 
   0  -6   2   14224     417 19211   42.53    0.00  1.0000 
   0  -6  -2   14110     419 19124   42.89    0.00  1.0000 
   0   6  -3     338       9   311   -1.68    0.00  1.0000 
   0   6  -3     340      10   312   -1.68    0.00  1.0000 
   0   6   3     358      11   327    1.87    0.00  1.0000 
   0   6   3     328      12   298    1.87    0.00  1.0000 
   0   6  -3     344      10   316   -1.68    0.00  1.0000 
   0   6   3     341      11   310    1.87    0.00  1.0000 
   0  -6  -3     337      12   307    1.87    0.00  1.0000 
   0  -6  -3     342      11   311    1.87    0.00  1.0000 
   0  -6   3     329      10   302   -1.68    0.00  1.0000 
   0  -6   3     333      10   306   -1.68    0.00  1.0000 
   0  -6  -3     344      12   313    1.87    0.00  1.0000 
   0  -6   3     328      10   301   -1.68    0.00  1.0000 
   0  -6  -3     343      11   312    1.87    0.00  1.0000 
   0   6   4     430      14   428    0.12    0.00  1.0000 
   0   6   4     412      14   410    0.12    0.00  1.0000 
   0   6   4     416      15   414    0.12    0.00  1.0000 
   0   6  -4     437      13   440   -0.14    0.00  1.0000 
   0   6  -4     429      12   432   -0.14    0.00  1.0000 
   0   6  -4     425      12   428   -0.14    0.00  1.0000 
   0  -6   4     448      12   451   -0.14    0.00  1.0000 
   0  -6  -4     424      15   422    0.12    0.00  1.0000 
   0  -6   4     448      13   451   -0.14    0.00  1.0000 
   0  -6  -4     434      14   432    0.12    0.00  1.0000 
   0  -6  -4     402      14   400    0.12    0.00  1.0000 
   0  -6  -4     416      15   414    0.12    0.00  1.0000 
   0  -6   4     435      13   438   -0.14    0.00  1.0000 
   0   6  -5       1       3     5    7.35    0.00  1.0000 
   0   6  -5       4       3     2    7.35    0.00  1.0000 
   0   6   5       0       5    12   -7.31    0.00  1.0000 
   0   6   5       0       5     9   -7.31    0.00  1.0000 
   0   6   5       0       4    12   -7.31    0.00  1.0000 
   0   6  -5       0       4     9    7.35    0.00  1.0000 
   0  -6  -5       0       4    13   -7.31    0.00  1.0000 
   0  -6   5       0       4     9    7.35    0.00  1.0000 
   0  -6   5       0       4    11    7.35    0.00  1.0000 
   0  -6  -5       0       5    12   -7.31    0.00  1.0000 
   0  -6  -5       0       5    14   -7.31    0.00  1.0000 
   0  -6   5       0       3     9    7.35    0.00  1.0000 
   0   6  -6   17358     388 17927   -4.71    0.00  1.0000 
   0   6   6   16888     386 17439   -4.63    0.00  1.0000 
   0   6  -6   17239     384 17806   -4.71    0.00  1.0000 
   0   6   6   17122     387 17677   -4.63    0.00  1.0000 
   0   6  -6   17328     386 17897   -4.71    0.00  1.0000 
   0  -6  -6   16977     387 17530   -4.63    0.00  1.0000 
   0  -6   6   17662     388 18236   -4.71    0.00  1.0000 
   0  -6   6   17701     390 18276   -4.71    0.00  1.0000 
   0  -6   6   16986     384 17549   -4.71    0.00  1.0000 
   0  -6  -6   17391     387 17951   -4.63    0.00  1.0000 
   0  -6  -6   16759     386 17308   -4.63    0.00  1.0000 
   0   6   7     416      15   339   -4.38    0.00  1.0000 
   0   6   7     413      16   336   -4.38    0.00  1.0000 
   0   6  -7     386      12   313    4.33    0.00  1.0000 
   0   6  -7     378      12   306    4.33    0.00  1.0000 
   0   6  -7     390      11   316    4.33    0.00  1.0000 
   0   6   7     408      15   332   -4.38    0.00  1.0000 
   0  -6   7     394      13   320    4.33    0.00  1.0000 
   0  -6  -7     402      14   326   -4.38    0.00  1.0000 
   0  -6  -7     419      15   342   -4.38    0.00  1.0000 
   0  -6   7     375      12   303    4.33    0.00  1.0000 
   0  -6  -7     394      14   319   -4.38    0.00  1.0000 
   0  -6   7     408      13   333    4.33    0.00  1.0000 
   0   6   8    1961      66  2729   17.49    0.00  1.0000 
   0   6  -8    1971      63  2747   17.62    0.00  1.0000 
   0   6  -8    1984      65  2762   17.62    0.00  1.0000 
   0   6   8    1959      68  2727   17.49    0.00  1.0000 
   0   6  -8    1982      64  2760   17.62    0.00  1.0000 
   0   6   8    1992      67  2765   17.49    0.00  1.0000 
   0  -6  -8    2022      67  2801   17.49    0.00  1.0000 
   0  -6   8    2028      65  2814   17.62    0.00  1.0000 
   0  -6   8    1946      64  2717   17.62    0.00  1.0000 
   0  -6   8    2018      65  2802   17.62    0.00  1.0000 
   0  -6  -8    1994      67  2768   17.49    0.00  1.0000 
   0  -6  -8    2000      66  2775   17.49    0.00  1.0000 
   0   6   9     351      17   358   -0.39    0.00  1.0000 
   0   6  -9     315      13   320    0.33    0.00  1.0000 
   0   6   9     331      18   338   -0.39    0.00  1.0000 
   0   6  -9     321      14   326    0.33    0.00  1.0000 
   0   6   9     332      16   339   -0.39    0.00  1.0000 
   0   6  -9     339      13   344    0.33    0.00  1.0000 
   0  -6   9     331      14   336    0.33    0.00  1.0000 
   0  -6  -9     351      17   358   -0.39    0.00  1.0000 
   0  -6  -9     324      15   330   -0.39    0.00  1.0000 
   0  -6   9     332      15   337    0.33    0.00  1.0000 
   0  -6   9     339      15   344    0.33    0.00  1.0000 
   0  -6  -9     343      16   350   -0.39    0.00  1.0000 
   0   6  10    1586      40  1446   -3.94    0.00  1.0000 
   0   6  10    1526      41  1389   -3.94    0.00  1.0000 
   0   6  10    1518      40  1382   -3.94    0.00  1.0000 
   0   6 -10    1594      37  1457   -3.85    0.00  1.0000 
   0   6 -10    1539      35  1405   -3.85    0.00  1.0000 
   0   6 -10    1540      36  1406   -3.85    0.00  1.0000 
   0  -6 -10    1572      39  1433   -3.94    0.00  1.0000 
   0  -6  10    1561      38  1426   -3.85    0.00  1.0000 
   0  -6 -10    1558      40  1420   -3.94    0.00  1.0000 
   0  -6 -10    1515      38  1379   -3.94    0.00  1.0000 
   0  -6  10    1538      38  1404   -3.85    0.00  1.0000 
   0  -6  10    1496      36  1364   -3.85    0.00  1.0000 
   0   6 -11     310      14   312    0.15    0.00  1.0000 
   0   6  11     262      19   265   -0.22    0.00  1.0000 
   0   6 -11     253      20   255    0.15    0.00  1.0000 
   0   6  11     219      25   222   -0.22    0.00  1.0000 
   0   6  11     300      19   304   -0.22    0.00  1.0000 
   0   6 -11     332      14   335    0.15    0.00  1.0000 
   0  -6 -11     262      21   265   -0.22    0.00  1.0000 
   0  -6  11     299      16   301    0.15    0.00  1.0000 
   0  -6 -11     306      17   310   -0.22    0.00  1.0000 
   0  -6  11     318      17   320    0.15    0.00  1.0000 
   0  -6 -11     297      17   300   -0.22    0.00  1.0000 
   0  -6  11     230      22   232    0.15    0.00  1.0000 
   0   6  12     816      29   790    1.01    0.00  1.0000 
   0   6 -12     822      24   798    0.92    0.00  1.0000 
   0   6 -12     832      26   808    0.92    0.00  1.0000 
   0   6  12     848      31   822    1.01    0.00  1.0000 
   0   6  12     851      30   825    1.01    0.00  1.0000 
   0   6 -12     807      25   784    0.92    0.00  1.0000 
   0  -6  12     821      26   797    0.92    0.00  1.0000 
   0  -6 -12     844      30   818    1.01    0.00  1.0000 
   0  -6  12     798      28   775    0.92    0.00  1.0000 
   0  -6  12     821      28   797    0.92    0.00  1.0000 
   0  -6 -12     859      29   832    1.01    0.00  1.0000 
   0  -6 -12     848      28   822    1.01    0.00  1.0000 
   0   6  13     431      25   396   -1.89    0.00  1.0000 
   0   6  13     451      22   415   -1.89    0.00  1.0000 
   0   6 -13     453      19   416    1.98    0.00  1.0000 
   0   6 -13     474      18   436    1.98    0.00  1.0000 
   0   6  13     488      24   451   -1.89    0.00  1.0000 
   0  -6  13     468      22   430    1.98    0.00  1.0000 
   0  -6  13     505      22   466    1.98    0.00  1.0000 
   0  -6 -13     442      22   407   -1.89    0.00  1.0000 
   0  -6  13     463      20   425    1.98    0.00  1.0000 
   0  -6 -13     507      23   469   -1.89    0.00  1.0000 
   0  -6 -13     485      22   448   -1.89    0.00  1.0000 
   0   6  14     107      16    71    4.26    0.00  1.0000 
   0   6  14     121      15    82    4.26    0.00  1.0000 
   0   6 -14     112      10    74    4.32    0.00  1.0000 
   0   6  14      90      13    57    4.26    0.00  1.0000 
   0  -6 -14      99      12    64    4.26    0.00  1.0000 
   0  -6  14     121      13    82    4.32    0.00  1.0000 
   0  -6  14     123      12    83    4.32    0.00  1.0000 
   0  -6  14     126      13    86    4.32    0.00  1.0000 
   0  -6 -14     134      13    93    4.26    0.00  1.0000 
   0  -6 -14     126      13    86    4.26    0.00  1.0000 
   0   6  15      74      14    81   -0.84    0.00  1.0000 
   0   6  15     102      17   110   -0.84    0.00  1.0000 
   0   6  15      49      15    55   -0.84    0.00  1.0000 
   0   6 -15      78      11    86    0.94    0.00  1.0000 
   0   6 -15      80      12    88    0.94    0.00  1.0000 
   0  -6 -15     106      14   114   -0.84    0.00  1.0000 
   0  -6  15      83      14    91    0.94    0.00  1.0000 
   0  -6 -15      87      14    94   -0.84    0.00  1.0000 
   0  -6  15      72      12    79    0.94    0.00  1.0000 
   0  -6  15      83      15    91    0.94    0.00  1.0000 
   0   6 -16     124      12   111   -1.28    0.00  1.0000 
   0   6  16     157      19   144   -1.20    0.00  1.0000 
   0   6 -16     134      14   121   -1.28    0.00  1.0000 
   0   6  16      92      14    82   -1.20    0.00  1.0000 
   0   6  16     106      18    95   -1.20    0.00  1.0000 
   0   6 -16     131      12   118   -1.28    0.00  1.0000 
   0  -6 -16     141      17   128   -1.20    0.00  1.0000 
   0  -6 -16     118      15   106   -1.20    0.00  1.0000 
   0  -6  16     134      16   121   -1.28    0.00  1.0000 
   0  -6  16     116      14   104   -1.28    0.00  1.0000 
   0  -6 -16     103      15    92   -1.20    0.00  1.0000 
   0  -6  16     125      16   112   -1.28    0.00  1.0000 
   0   6 -17     228      16   220   -0.58    0.00  1.0000 
   0   6  17     245      23   236    0.64    0.00  1.0000 
   0   6  17     223      22   214    0.64    0.00  1.0000 
   0   6  17     295      30   285    0.64    0.00  1.0000 
   0   6 -17     269      19   260   -0.58    0.00  1.0000 
   0  -6  17     283      22   274   -0.58    0.00  1.0000 
   0  -6 -17     222      24   213    0.64    0.00  1.0000 
   0  -6  17     241      25   233   -0.58    0.00  1.0000 
   0  -6 -17     295      34   285    0.64    0.00  1.0000 
   0  -6 -17     270      26   261    0.64    0.00  1.0000 
   0  -6 -17     323      25   313    0.64    0.00  1.0000 
   0  -6  17     259      25   251   -0.58    0.00  1.0000 
   0   6  18       0      17   -19    0.43    0.00  1.0000 
   0   6  18      56      22    59    0.43    0.00  1.0000 
   0   6  18       0      14     0    0.43    0.00  1.0000 
   0  -6 -18      32      18    34    0.43    0.00  1.0000 
   0  -6  18       0      13    -1    0.51    0.00  1.0000 
   0  -6 -18      18      23    20    0.43    0.00  1.0000 
   0  -6  18      11      17    13    0.51    0.00  1.0000 
   0  -6  18      23      17    25    0.51    0.00  1.0000 
   0  -6 -18       0      14    -9    0.43    0.00  1.0000 
   0   7  -1      63       7   119   -6.57    0.00  1.0000 
   0   7   1      62       8   118   -6.58    0.00  1.0000 
   0   7   1      69       8   128   -6.58    0.00  1.0000 
   0   7  -1      63       7   120   -6.57    0.00  1.0000 
   0   7  -1      64       7   121   -6.57    0.00  1.0000 
   0  -7   1      63       7   119   -6.57    0.00  1.0000 
   0  -7  -1      63       8   119   -6.58    0.00  1.0000 
   0  -7  -1      64       7   121   -6.58    0.00  1.0000 
   0  -7   1      62       7   118   -6.57    0.00  1.0000 
   0  -7   1      59       7   114   -6.57    0.00  1.0000 
   0  -7  -1      66       7   124   -6.58    0.00  1.0000 
   0  -7  -1      75       7   136   -6.58    0.00  1.0000 
   0  -7  -1      61       7   117   -6.58    0.00  1.0000 
   0  -7  -1      64       7   121   -6.58    0.00  1.0000 
   0  -7   1      65       7   122   -6.57    0.00  1.0000 
   0   7  -2    5053     129  6047   14.69    0.00  1.0000 
   0   7   2    4746     129  5714  -14.75    0.00  1.0000 
   0   7  -2    4787     129  5755   14.69    0.00  1.0000 
   0   7   2    4693     130  5656  -14.75    0.00  1.0000 
   0   7  -2    4836     129  5809   14.69    0.00  1.0000 
   0   7   2    5039     130  6035  -14.75    0.00  1.0000 
   0  -7  -2    4800     130  5774  -14.75    0.00  1.0000 
   0  -7   2    4960     129  5945   14.69    0.00  1.0000 
   0  -7   2    4982     129  5969   14.69    0.00  1.0000 
   0  -7   2    4978     129  5964   14.69    0.00  1.0000 
   0  -7  -2    4889     130  5871  -14.75    0.00  1.0000 
   0  -7   2    4942     129  5925   14.69    0.00  1.0000 
   0  -7  -2    4938     130  5925  -14.75    0.00  1.0000 
   0  -7  -2    4877     130  5858  -14.75    0.00  1.0000 
   0  -7  -2    4868     131  5848  -14.75    0.00  1.0000 
   0   7  -3     251       8   162   -6.88    0.00  1.0000 
   0   7  -3     245       7   157   -6.88    0.00  1.0000 
   0   7  -3     254       7   164   -6.88    0.00  1.0000 
   0   7   3     237      10   152   -6.76    0.00  1.0000 
   0   7   3     252       9   164   -6.76    0.00  1.0000 
   0   7   3     240       9   154   -6.76    0.00  1.0000 
   0  -7   3     256       7   166   -6.88    0.00  1.0000 
   0  -7   3     251       8   162   -6.88    0.00  1.0000 
   0  -7  -3     252       9   164   -6.76    0.00  1.0000 
   0  -7  -3     237       8   152   -6.76    0.00  1.0000 
   0  -7  -3     245       9   158   -6.76    0.00  1.0000 
   0  -7  -3     255       9   166   -6.76    0.00  1.0000 
   0  -7   3     259       8   168   -6.88    0.00  1.0000 
   0   7  -4     574      42  1802  -40.73    0.00  1.0000 
   0   7   4     568      43  1793   40.73    0.00  1.0000 
   0   7  -4     575      41  1805  -40.73    0.00  1.0000 
   0   7  -4     572      41  1800  -40.73    0.00  1.0000 
   0   7   4     531      44  1727   40.73    0.00  1.0000 
   0   7   4     528      43  1721   40.73    0.00  1.0000 
   0  -7   4     578      42  1810  -40.73    0.00  1.0000 
   0  -7   4     587      41  1825  -40.73    0.00  1.0000 
   0  -7  -4     520      44  1707   40.73    0.00  1.0000 
   0  -7  -4     562      43  1782   40.73    0.00  1.0000 
   0  -7  -4     516      43  1699   40.73    0.00  1.0000 
   0  -7  -4     538      44  1738   40.73    0.00  1.0000 
   0  -7   4     567      42  1790  -40.73    0.00  1.0000 
   0   7   5    1942      39  1590   -9.22    0.00  1.0000 
   0   7   5    1861      40  1517   -9.22    0.00  1.0000 
   0   7  -5    1877      36  1529   -9.29    0.00  1.0000 
   0   7  -5    1850      36  1505   -9.29    0.00  1.0000 
   0   7  -5    1885      37  1536   -9.29    0.00  1.0000 
   0   7   5    1824      39  1484   -9.22    0.00  1.0000 
   0  -7  -5    1906      40  1558   -9.22    0.00  1.0000 
   0  -7  -5    1923      39  1573   -9.22    0.00  1.0000 
   0  -7  -5    1868      40  1523   -9.22    0.00  1.0000 
   0  -7   5    1865      37  1518   -9.29    0.00  1.0000 
   0  -7   5    1883      37  1534   -9.29    0.00  1.0000 
   0  -7  -5    1916      39  1567   -9.22    0.00  1.0000 
   0  -7   5    1865      37  1518   -9.29    0.00  1.0000 
   0   7   6    7067     136  5923  -15.63    0.00  1.0000 
   0   7  -6    7371     135  6211   15.49    0.00  1.0000 
   0   7   6    7218     137  6061  -15.63    0.00  1.0000 
   0   7  -6    7333     133  6176   15.49    0.00  1.0000 
   0   7  -6    7265     134  6114   15.49    0.00  1.0000 
   0   7   6    7121     138  5972  -15.63    0.00  1.0000 
   0  -7   6    7469     135  6301   15.49    0.00  1.0000 
   0  -7  -6    7254     137  6094  -15.63    0.00  1.0000 
   0  -7   6    7379     135  6219   15.49    0.00  1.0000 
   0  -7  -6    7134     138  5984  -15.63    0.00  1.0000 
   0  -7  -6    7202     136  6046  -15.63    0.00  1.0000 
   0  -7   6    7212     134  6065   15.49    0.00  1.0000 
   0   7  -7     142      12   283  -10.83    0.00  1.0000 
   0   7  -7     128      11   263  -10.83    0.00  1.0000 
   0   7   7     154      14   302  -10.93    0.00  1.0000 
   0   7   7     147      14   292  -10.93    0.00  1.0000 
   0   7   7     139      15   281  -10.93    0.00  1.0000 
   0   7  -7     142      11   283  -10.83    0.00  1.0000 
   0  -7   7     121      11   254  -10.83    0.00  1.0000 
   0  -7  -7     148      14   293  -10.93    0.00  1.0000 
   0  -7   7     139      13   279  -10.83    0.00  1.0000 
   0  -7  -7     159      14   309  -10.93    0.00  1.0000 
   0  -7  -7     158      15   307  -10.93    0.00  1.0000 
   0  -7   7     131      13   268  -10.83    0.00  1.0000 
   0   7  -8    4387      89  3988   -6.78    0.00  1.0000 
   0   7  -8    4371      90  3973   -6.78    0.00  1.0000 
   0   7   8    4289      92  3893    6.81    0.00  1.0000 
   0   7   8    4301      93  3905    6.81    0.00  1.0000 
   0   7   8    4301      92  3905    6.81    0.00  1.0000 
   0   7  -8    4338      88  3942   -6.78    0.00  1.0000 
   0  -7  -8    4443      92  4040    6.81    0.00  1.0000 
   0  -7   8    4307      89  3912   -6.78    0.00  1.0000 
   0  -7   8    4385      90  3986   -6.78    0.00  1.0000 
   0  -7  -8    4283      93  3888    6.81    0.00  1.0000 
   0  -7   8    4376      90  3978   -6.78    0.00  1.0000 
   0  -7  -8    4309      91  3912    6.81    0.00  1.0000 
   0   7  -9     622      21   729   -4.55    0.00  1.0000 
   0   7   9     613      25   719   -4.52    0.00  1.0000 
   0   7   9     621      27   727   -4.52    0.00  1.0000 
   0   7  -9     631      22   739   -4.55    0.00  1.0000 
   0   7  -9     650      21   759   -4.55    0.00  1.0000 
   0   7   9     676      26   787   -4.52    0.00  1.0000 
   0  -7   9     651      23   761   -4.55    0.00  1.0000 
   0  -7  -9     646      25   755   -4.52    0.00  1.0000 
   0  -7   9     644      22   753   -4.55    0.00  1.0000 
   0  -7   9     655      23   765   -4.55    0.00  1.0000 
   0  -7  -9     641      25   749   -4.52    0.00  1.0000 
   0  -7  -9     663      26   773   -4.52    0.00  1.0000 
   0   7  10     173      11   104    6.47    0.00  1.0000 
   0   7  10     157      11    92    6.47    0.00  1.0000 
   0   7 -10     193       9   119   -6.54    0.00  1.0000 
   0   7  10     152      13    88    6.47    0.00  1.0000 
   0   7 -10     194       9   120   -6.54    0.00  1.0000 
   0   7 -10     189      10   116   -6.54    0.00  1.0000 
   0  -7 -10     165      11    98    6.47    0.00  1.0000 
   0  -7 -10     194      12   121    6.47    0.00  1.0000 
   0  -7  10     208      11   131   -6.54    0.00  1.0000 
   0  -7 -10     179      11   109    6.47    0.00  1.0000 
   0  -7  10     213      12   135   -6.54    0.00  1.0000 
   0  -7  10     216      12   137   -6.54    0.00  1.0000 
   0   7 -11    2747      63  2787    0.85    0.00  1.0000 
   0   7 -11    2665      65  2705    0.85    0.00  1.0000 
   0   7  11    2281      81  2322    0.94    0.00  1.0000 
   0   7  11    2630      69  2674    0.94    0.00  1.0000 
   0   7 -11    2672      66  2712    0.85    0.00  1.0000 
   0   7  11    2797      69  2843    0.94    0.00  1.0000 
   0  -7  11    2675      65  2715    0.85    0.00  1.0000 
   0  -7 -11    2747      69  2792    0.94    0.00  1.0000 
   0  -7  11    2738      67  2778    0.85    0.00  1.0000 
   0  -7 -11    2659      73  2703    0.94    0.00  1.0000 
   0  -7 -11    2797      68  2843    0.94    0.00  1.0000 
   0   7 -12    1586      37  1340    7.09    0.00  1.0000 
   0   7 -12    1638      38  1388    7.09    0.00  1.0000 
   0   7  12    1632      42  1388   -6.92    0.00  1.0000 
   0   7 -12    1681      35  1427    7.09    0.00  1.0000 
   0   7  12    1624      44  1380   -6.92    0.00  1.0000 
   0   7  12    1561      41  1322   -6.92    0.00  1.0000 
   0  -7 -12    1670      42  1423   -6.92    0.00  1.0000 
   0  -7  12    1607      38  1359    7.09    0.00  1.0000 
   0  -7 -12    1680      41  1432   -6.92    0.00  1.0000 
   0  -7 -12    1645      41  1400   -6.92    0.00  1.0000 
   0  -7  12    1640      40  1389    7.09    0.00  1.0000 
   0  -7  12    1661      40  1409    7.09    0.00  1.0000 
   0   7  13    1155      39  1219    2.05    0.00  1.0000 
   0   7 -13    1115      32  1177    2.01    0.00  1.0000 
   0   7  13    1085      38  1147    2.05    0.00  1.0000 
   0   7  13    1115      41  1178    2.05    0.00  1.0000 
   0   7 -13    1065      34  1126    2.01    0.00  1.0000 
   0  -7  13    1063      36  1124    2.01    0.00  1.0000 
   0  -7 -13    1138      37  1202    2.05    0.00  1.0000 
   0  -7 -13    1159      39  1223    2.05    0.00  1.0000 
   0  -7 -13    1143      37  1207    2.05    0.00  1.0000 
   0  -7  13    1082      34  1143    2.01    0.00  1.0000 
   0  -7  13    1110      37  1172    2.01    0.00  1.0000 
   0   7  14     211      23   209    0.12    0.00  1.0000 
   0   7  14     152      18   151    0.12    0.00  1.0000 
   0   7 -14     221      14   218   -0.24    0.00  1.0000 
   0   7  14     131      18   130    0.12    0.00  1.0000 
   0  -7  14     187      17   184   -0.24    0.00  1.0000 
   0  -7  14     194      19   191   -0.24    0.00  1.0000 
   0  -7 -14     201      20   199    0.12    0.00  1.0000 
   0  -7 -14     190      18   188    0.12    0.00  1.0000 
   0  -7  14     179      19   176   -0.24    0.00  1.0000 
   0  -7 -14     214      21   212    0.12    0.00  1.0000 
   0   7  15    1203      42  1225   -0.70    0.00  1.0000 
   0   7 -15    1165      37  1186   -0.68    0.00  1.0000 
   0   7  15    1185      45  1207   -0.70    0.00  1.0000 
   0   7  15    1295      44  1318   -0.70    0.00  1.0000 
   0  -7 -15    1257      42  1279   -0.70    0.00  1.0000 
   0  -7  15    1228      38  1250   -0.68    0.00  1.0000 
   0  -7  15    1244      41  1266   -0.68    0.00  1.0000 
   0  -7  15    1182      40  1203   -0.68    0.00  1.0000 
   0  -7 -15    1254      41  1276   -0.70    0.00  1.0000 
   0   7  16      35      16    35   -0.08    0.00  1.0000 
   0   7  16       0      10   -16   -0.08    0.00  1.0000 
   0   7 -16       0       7   -10    0.00    0.00  1.0000 
   0   7 -16       0       8   -16    0.00    0.00  1.0000 
   0  -7  16       5      11     5    0.00    0.00  1.0000 
   0  -7 -16      14      12    14   -0.08    0.00  1.0000 
   0  -7 -16       0      18   -16   -0.08    0.00  1.0000 
   0  -7  16       0      12     0    0.00    0.00  1.0000 
   0  -7 -16      24      14    24   -0.08    0.00  1.0000 
   0  -7  16       0      13   -23    0.00    0.00  1.0000 
   0  -7 -16       0      13   -21   -0.08    0.00  1.0000 
   0   7 -17     158      18   153   -0.42    0.00  1.0000 
   0   7  17     207      23   202   -0.39    0.00  1.0000 
   0   7 -17     163      15   158   -0.42    0.00  1.0000 
   0   7  17     267      31   261   -0.39    0.00  1.0000 
   0   7  17     174      22   169   -0.39    0.00  1.0000 
   0  -7 -17     179      19   174   -0.39    0.00  1.0000 
   0  -7  17     179      20   174   -0.42    0.00  1.0000 
   0  -7  17     273      26   267   -0.42    0.00  1.0000 
   0  -7 -17     242      25   236   -0.39    0.00  1.0000 
   0  -7 -17     233      25   228   -0.39    0.00  1.0000 
   0  -7  17     192      20   187   -0.42    0.00  1.0000 
   0   7  18      40      20    39   -0.10    0.00  1.0000 
   0   7  18       0      21    -4   -0.10    0.00  1.0000 
   0  -7  18       0      18   -25    0.11    0.00  1.0000 
   0  -7  18      32      17    31    0.11    0.00  1.0000 
   0  -7 -18       2      23     2   -0.10    0.00  1.0000 
   0  -7 -18       0      16   -19   -0.10    0.00  1.0000 
   0  -7 -18      28      18    28   -0.10    0.00  1.0000 
   0   8   0    6445      46  1916   80.64    0.00  1.0000 
   0   8   0    6423      46  1904   80.64    0.00  1.0000 
   0  -8   0    6416      45  1900   80.64    0.00  1.0000 
   0  -8   0    6482      45  1936   80.64    0.00  1.0000 
   0  -8   0    6405      46  1894   80.64    0.00  1.0000 
   0  -8   0    6442      45  1914   80.64    0.00  1.0000 
   0  -8   0    6509      45  1951   80.64    0.00  1.0000 
   0  -8   0    6489      45  1940   80.64    0.00  1.0000 
   0   8   1       1       4     2   -1.16    0.00  1.0000 
   0   8  -1       1       4     2    1.30    0.00  1.0000 
   0   8  -1       0       3     1    1.30    0.00  1.0000 
   0   8  -1       0       3     1    1.30    0.00  1.0000 
   0   8   1       0       4     0   -1.16    0.00  1.0000 
   0  -8  -1       0       3    -2   -1.16    0.00  1.0000 
   0  -8  -1       0       4    -1   -1.16    0.00  1.0000 
   0  -8   1       1       3     2    1.30    0.00  1.0000 
   0  -8  -1       0       4     1   -1.16    0.00  1.0000 
   0  -8   1       0       3     1    1.30    0.00  1.0000 
   0  -8  -1       1       3     3   -1.16    0.00  1.0000 
   0  -8   1       2       4     4    1.30    0.00  1.0000 
   0  -8  -1       0       4    -2   -1.16    0.00  1.0000 
   0  -8  -1       1       4     3   -1.16    0.00  1.0000 
   0  -8   1       0       3     0    1.30    0.00  1.0000 
   0   8  -2    1335      26  1005  -10.63    0.00  1.0000 
   0   8  -2    1344      25  1013  -10.63    0.00  1.0000 
   0   8   2    1259      27   943  -10.51    0.00  1.0000 
   0   8   2    1319      26   995  -10.51    0.00  1.0000 
   0   8   2    1312      27   989  -10.51    0.00  1.0000 
   0   8   2    1365      26  1035  -10.51    0.00  1.0000 
   0  -8  -2    1308      27   985  -10.51    0.00  1.0000 
   0  -8   2    1336      26  1006  -10.63    0.00  1.0000 
   0  -8  -2    1321      26   997  -10.51    0.00  1.0000 
   0  -8  -2    1295      27   974  -10.51    0.00  1.0000 
   0  -8  -2    1336      27  1010  -10.51    0.00  1.0000 
   0  -8   2    1344      26  1013  -10.63    0.00  1.0000 
   0  -8   2    1331      26  1002  -10.63    0.00  1.0000 
   0  -8  -2    1355      27  1026  -10.51    0.00  1.0000 
   0  -8   2    1351      25  1019  -10.63    0.00  1.0000 
   0   8  -3     129       8   132    0.25    0.00  1.0000 
   0   8  -3     140       7   143    0.25    0.00  1.0000 
   0   8  -3     123       7   126    0.25    0.00  1.0000 
   0   8   3     131      10   135   -0.33    0.00  1.0000 
   0   8   3     118       9   121   -0.33    0.00  1.0000 
   0   8   3     135       9   139   -0.33    0.00  1.0000 
   0  -8  -3     140      10   144   -0.33    0.00  1.0000 
   0  -8   3     131       7   134    0.25    0.00  1.0000 
   0  -8  -3     136       9   140   -0.33    0.00  1.0000 
   0  -8  -3     153       9   157   -0.33    0.00  1.0000 
   0  -8   3     138       8   141    0.25    0.00  1.0000 
   0  -8   3     140       8   143    0.25    0.00  1.0000 
   0  -8  -3     148      10   152   -0.33    0.00  1.0000 
   0  -8   3     130       8   133    0.25    0.00  1.0000 
   0   8   4    8295     184  8284   -0.14    0.00  1.0000 
   0   8  -4    8449     183  8441   -0.09    0.00  1.0000 
   0   8   4    8568     185  8556   -0.14    0.00  1.0000 
   0   8   4    8238     185  8227   -0.14    0.00  1.0000 
   0   8  -4    8586     182  8578   -0.09    0.00  1.0000 
   0   8  -4    8457     183  8449   -0.09    0.00  1.0000 
   0  -8   4    8426     183  8418   -0.09    0.00  1.0000 
   0  -8  -4    8171     184  8160   -0.14    0.00  1.0000 
   0  -8  -4    8261     185  8250   -0.14    0.00  1.0000 
   0  -8   4    8429     183  8421   -0.09    0.00  1.0000 
   0  -8  -4    8459     185  8448   -0.14    0.00  1.0000 
   0  -8   4    8390     183  8382   -0.09    0.00  1.0000 
   0  -8  -4    8249     186  8238   -0.14    0.00  1.0000 
   0   8   5      32      10   100    9.58    0.00  1.0000 
   0   8  -5      19       6    76   -9.61    0.00  1.0000 
   0   8  -5      12       6    61   -9.61    0.00  1.0000 
   0   8   5      20       9    77    9.58    0.00  1.0000 
   0   8  -5      21       7    81   -9.61    0.00  1.0000 
   0   8   5      22       9    81    9.58    0.00  1.0000 
   0  -8   5      14       6    65   -9.61    0.00  1.0000 
   0  -8   5      24       7    86   -9.61    0.00  1.0000 
   0  -8  -5      26       9    90    9.58    0.00  1.0000 
   0  -8  -5      24       9    86    9.58    0.00  1.0000 
   0  -8  -5      20       9    77    9.58    0.00  1.0000 
   0  -8  -5      32      10   101    9.58    0.00  1.0000 
   0  -8   5      14       7    65   -9.61    0.00  1.0000 
   0   8   6   10342     250 11085   -7.90    0.00  1.0000 
   0   8   6   10399     251 11144   -7.90    0.00  1.0000 
   0   8  -6   10719     248 11487   -8.02    0.00  1.0000 
   0   8  -6   10810     247 11582   -8.02    0.00  1.0000 
   0   8  -6   10565     248 11328   -8.02    0.00  1.0000 
   0   8   6   10551     251 11302   -7.90    0.00  1.0000 
   0  -8  -6   10909     251 11672   -7.90    0.00  1.0000 
   0  -8   6   10837     249 11610   -8.02    0.00  1.0000 
   0  -8  -6   10577     251 11329   -7.90    0.00  1.0000 
   0  -8  -6   10597     251 11349   -7.90    0.00  1.0000 
   0  -8   6   10498     248 11259   -8.02    0.00  1.0000 
   0  -8  -6   10662     250 11417   -7.90    0.00  1.0000 
   0  -8   6   10712     248 11480   -8.02    0.00  1.0000 
   0   8   7       5       6    28    6.83    0.00  1.0000 
   0   8  -7       1       5    15   -6.80    0.00  1.0000 
   0   8  -7       4       5    26   -6.80    0.00  1.0000 
   0   8   7       4       8    25    6.83    0.00  1.0000 
   0   8  -7       2       6    20   -6.80    0.00  1.0000 
   0   8   7       4       7    25    6.83    0.00  1.0000 
   0  -8   7       2       5    19   -6.80    0.00  1.0000 
   0  -8   7       5       6    27   -6.80    0.00  1.0000 
   0  -8  -7       4       7    27    6.83    0.00  1.0000 
   0  -8   7       3       6    22   -6.80    0.00  1.0000 
   0  -8  -7       4       7    26    6.83    0.00  1.0000 
   0  -8  -7       4       7    26    6.83    0.00  1.0000 
   0   8   8      44      16   309  -24.17    0.00  1.0000 
   0   8   8      45      16   312  -24.17    0.00  1.0000 
   0   8   8      46      18   314  -24.17    0.00  1.0000 
   0   8  -8      55      13   338  -24.23    0.00  1.0000 
   0   8  -8      47      12   317  -24.23    0.00  1.0000 
   0   8  -8      54      14   336  -24.23    0.00  1.0000 
   0  -8   8      47      13   319  -24.23    0.00  1.0000 
   0  -8  -8      54      17   335  -24.17    0.00  1.0000 
   0  -8  -8      43      16   306  -24.17    0.00  1.0000 
   0  -8  -8      52      16   330  -24.17    0.00  1.0000 
   0  -8   8      60      15   351  -24.23    0.00  1.0000 
   0  -8   8      52      14   331  -24.23    0.00  1.0000 
   0   8  -9     383      13   346   -2.12    0.00  1.0000 
   0   8   9     423      20   384    2.14    0.00  1.0000 
   0   8  -9     412      15   374   -2.12    0.00  1.0000 
   0   8   9     382      17   345    2.14    0.00  1.0000 
   0   8   9     376      18   339    2.14    0.00  1.0000 
   0   8  -9     390      14   353   -2.12    0.00  1.0000 
   0  -8  -9     402      19   364    2.14    0.00  1.0000 
   0  -8  -9     388      17   351    2.14    0.00  1.0000 
   0  -8   9     418      16   380   -2.12    0.00  1.0000 
   0  -8  -9     424      18   385    2.14    0.00  1.0000 
   0  -8   9     418      16   380   -2.12    0.00  1.0000 
   0  -8   9     389      14   352   -2.12    0.00  1.0000 
   0   8 -10    5384     119  5346   -0.57    0.00  1.0000 
   0   8 -10    5186     120  5149   -0.57    0.00  1.0000 
   0   8  10    5325     123  5282   -0.65    0.00  1.0000 
   0   8  10    5448     122  5404   -0.65    0.00  1.0000 
   0   8  10    5141     124  5098   -0.65    0.00  1.0000 
   0  -8  10    5389     120  5351   -0.57    0.00  1.0000 
   0  -8 -10    4693     129  4652   -0.65    0.00  1.0000 
   0  -8  10    5361     120  5323   -0.57    0.00  1.0000 
   0  -8  10    5192     121  5155   -0.57    0.00  1.0000 
   0  -8 -10    5432     121  5388   -0.65    0.00  1.0000 
   0  -8 -10    5412     123  5368   -0.65    0.00  1.0000 
   0   8  11      37      13    48    1.90    0.00  1.0000 
   0   8 -11      26       7    35   -1.78    0.00  1.0000 
   0   8  11      28      10    38    1.90    0.00  1.0000 
   0   8 -11      24       7    33   -1.78    0.00  1.0000 
   0   8  11      48      11    61    1.90    0.00  1.0000 
   0  -8  11      31      10    41   -1.78    0.00  1.0000 
   0  -8  11      24       9    33   -1.78    0.00  1.0000 
   0  -8  11      34       8    44   -1.78    0.00  1.0000 
   0   8  12     639      30   670   -1.35    0.00  1.0000 
   0   8  12     649      28   681   -1.35    0.00  1.0000 
   0   8  12     587      26   617   -1.35    0.00  1.0000 
   0   8 -12     587      23   616   -1.29    0.00  1.0000 
   0  -8 -12     583      29   613   -1.35    0.00  1.0000 
   0  -8 -12     599      25   629   -1.35    0.00  1.0000 
   0  -8  12     602      25   631   -1.29    0.00  1.0000 
   0  -8 -12     671      28   703   -1.35    0.00  1.0000 
   0  -8  12     629      25   659   -1.29    0.00  1.0000 
   0  -8  12     570      22   598   -1.29    0.00  1.0000 
   0   8  13     332      26   363    1.83    0.00  1.0000 
   0   8  13     381      25   414    1.83    0.00  1.0000 
   0   8  13     349      22   381    1.83    0.00  1.0000 
   0   8 -13     370      19   403   -1.85    0.00  1.0000 
   0  -8  13     342      19   374   -1.85    0.00  1.0000 
   0  -8 -13     395      23   429    1.83    0.00  1.0000 
   0  -8  13     352      21   384   -1.85    0.00  1.0000 
   0  -8  13     355      22   387   -1.85    0.00  1.0000 
   0  -8 -13     358      22   390    1.83    0.00  1.0000 
   0  -8 -13     387      24   420    1.83    0.00  1.0000 
   0   8  14     175      21   193   -1.47    0.00  1.0000 
   0   8  14     267      25   289   -1.47    0.00  1.0000 
   0   8  14     169      19   187   -1.47    0.00  1.0000 
   0  -8  14     211      20   231   -1.48    0.00  1.0000 
   0  -8 -14     238      22   259   -1.47    0.00  1.0000 
   0  -8  14     160      17   177   -1.48    0.00  1.0000 
   0  -8 -14     253      22   275   -1.47    0.00  1.0000 
   0  -8  14     184      20   203   -1.48    0.00  1.0000 
   0   8  15       0      11   -24    0.16    0.00  1.0000 
   0   8  15       0      15    -4    0.16    0.00  1.0000 
   0   8  15      17      16    16    0.16    0.00  1.0000 
   0   8 -15      23      10    22   -0.17    0.00  1.0000 
   0   8 -15       5       5     5   -0.17    0.00  1.0000 
   0  -8 -15      20      13    19    0.16    0.00  1.0000 
   0  -8 -15      20      16    19    0.16    0.00  1.0000 
   0  -8 -15      15      12    14    0.16    0.00  1.0000 
   0  -8 -15       0      12    -4    0.16    0.00  1.0000 
   0  -8  15      15      13    14   -0.17    0.00  1.0000 
   0  -8  15       0       9    -8   -0.17    0.00  1.0000 
   0  -8  15       3      12     3   -0.17    0.00  1.0000 
   0   8  16     266      29   299    2.16    0.00  1.0000 
   0   8 -16     260      19   292    2.15    0.00  1.0000 
   0   8  16     329      31   366    2.16    0.00  1.0000 
   0   8 -16     249      16   281    2.15    0.00  1.0000 
   0   8  16     212      23   241    2.16    0.00  1.0000 
   0  -8  16     233      23   264    2.15    0.00  1.0000 
   0  -8  16     216      24   246    2.15    0.00  1.0000 
   0  -8 -16     333      27   370    2.16    0.00  1.0000 
   0  -8 -16     232      25   263    2.16    0.00  1.0000 
   0  -8 -16     334      33   371    2.16    0.00  1.0000 
   0  -8 -16     276      26   310    2.16    0.00  1.0000 
   0  -8  16     234      21   265    2.15    0.00  1.0000 
   0   8 -17       0      10    -5   -0.24    0.00  1.0000 
   0   8  17       0      16   -32    0.22    0.00  1.0000 
   0   8  17       0      13   -27    0.22    0.00  1.0000 
   0   8 -17       0       8    -8   -0.24    0.00  1.0000 
   0   8  17      13      20    12    0.22    0.00  1.0000 
   0  -8 -17      32      15    31    0.22    0.00  1.0000 
   0  -8 -17       0      21    -2    0.22    0.00  1.0000 
   0  -8 -17       0      15    -6    0.22    0.00  1.0000 
   0  -8 -17      42      16    41    0.22    0.00  1.0000 
   0  -8  17       0      14   -11   -0.24    0.00  1.0000 
   0  -8  17      12      16    11   -0.24    0.00  1.0000 
   0  -8  17      13      12    12   -0.24    0.00  1.0000 
   0   8  18      18      21    21   -0.86    0.00  1.0000 
   0  -8 -18       0      23   -16   -0.86    0.00  1.0000 
   0  -8 -18       0      17   -16   -0.86    0.00  1.0000 
   0  -8 -18       0      17   -16   -0.86    0.00  1.0000 
   0  -8  18      14      18    17   -0.79    0.00  1.0000 
   0  -8  18       0      17   -14   -0.79    0.00  1.0000 
   0   9  -1      28       4     8    5.45    0.00  1.0000 
   0   9  -1      24       4     6    5.45    0.00  1.0000 
   0   9   1      28       4     8    5.44    0.00  1.0000 
   0   9   1      26       5     7    5.44    0.00  1.0000 
   0  -9  -1      22       4     5    5.44    0.00  1.0000 
   0  -9  -1      33       4    11    5.44    0.00  1.0000 
   0  -9   1      28       4     8    5.45    0.00  1.0000 
   0  -9  -1      32       4    10    5.44    0.00  1.0000 
   0  -9   1      28       4     8    5.45    0.00  1.0000 
   0  -9  -1      20       5     4    5.44    0.00  1.0000 
   0  -9  -1      24       4     6    5.44    0.00  1.0000 
   0  -9   1      22       4     5    5.45    0.00  1.0000 
   0  -9  -1      18       4     3    5.44    0.00  1.0000 
   0  -9   1      24       4     6    5.45    0.00  1.0000 
   0  -9   1      26       4     7    5.45    0.00  1.0000 
   0   9  -2     163       5    30  -40.08    0.00  1.0000 
   0   9   2     156       6    30   39.44    0.00  1.0000 
   0   9   2     163       5    27   39.44    0.00  1.0000 
   0   9   2     173       6    23   39.44    0.00  1.0000 
   0   9  -2     155       5    34  -40.08    0.00  1.0000 
   0   9   2     166       6    26   39.44    0.00  1.0000 
   0  -9  -2     143       6    36   39.44    0.00  1.0000 
   0  -9  -2     156       5    30   39.44    0.00  1.0000 
   0  -9   2     144       6    39  -40.08    0.00  1.0000 
   0  -9  -2     161       6    28   39.44    0.00  1.0000 
   0  -9  -2     154       6    31   39.44    0.00  1.0000 
   0  -9   2     157       5    33  -40.08    0.00  1.0000 
   0  -9   2     163       6    30  -40.08    0.00  1.0000 
   0  -9  -2     163       5    27   39.44    0.00  1.0000 
   0  -9   2     155       5    34  -40.08    0.00  1.0000 
   0  -9  -2     142       7    37   39.44    0.00  1.0000 
   0   9   3     408      15   350    3.29    0.00  1.0000 
   0   9   3     426      14   367    3.29    0.00  1.0000 
   0   9  -3     414      12   356    3.28    0.00  1.0000 
   0   9  -3     429      13   369    3.28    0.00  1.0000 
   0   9   3     417      14   358    3.29    0.00  1.0000 
   0  -9   3     427      13   368    3.28    0.00  1.0000 
   0  -9   3     441      13   381    3.28    0.00  1.0000 
   0  -9   3     432      13   372    3.28    0.00  1.0000 
   0  -9  -3     425      15   366    3.29    0.00  1.0000 
   0  -9  -3     429      14   369    3.29    0.00  1.0000 
   0  -9  -3     432      15   372    3.29    0.00  1.0000 
   0  -9  -3     436      14   376    3.29    0.00  1.0000 
   0  -9  -3     410      15   352    3.29    0.00  1.0000 
   0  -9   3     429      13   369    3.28    0.00  1.0000 
   0   9  -4     531      16   521   -0.50    0.00  1.0000 
   0   9   4     537      19   523    0.66    0.00  1.0000 
   0   9   4     532      18   518    0.66    0.00  1.0000 
   0   9  -4     539      15   529   -0.50    0.00  1.0000 
   0   9   4     560      18   546    0.66    0.00  1.0000 
   0   9  -4     528      16   518   -0.50    0.00  1.0000 
   0  -9   4     518      16   508   -0.50    0.00  1.0000 
   0  -9  -4     526      17   512    0.66    0.00  1.0000 
   0  -9  -4     552      19   538    0.66    0.00  1.0000 
   0  -9   4     531      17   521   -0.50    0.00  1.0000 
   0  -9   4     566      17   555   -0.50    0.00  1.0000 
   0  -9  -4     553      19   539    0.66    0.00  1.0000 
   0  -9  -4     549      19   535    0.66    0.00  1.0000 
   0  -9  -4     553      18   539    0.66    0.00  1.0000 
   0  -9   4     509      16   499   -0.50    0.00  1.0000 
   0   9  -5     558      19   638    3.62    0.00  1.0000 
   0   9   5     594      22   679    3.70    0.00  1.0000 
   0   9   5     548      23   630    3.70    0.00  1.0000 
   0   9  -5     561      18   641    3.62    0.00  1.0000 
   0   9   5     572      22   655    3.70    0.00  1.0000 
   0   9  -5     571      20   652    3.62    0.00  1.0000 
   0  -9  -5     564      21   647    3.70    0.00  1.0000 
   0  -9  -5     577      22   660    3.70    0.00  1.0000 
   0  -9   5     571      20   652    3.62    0.00  1.0000 
   0  -9   5     562      19   643    3.62    0.00  1.0000 
   0  -9  -5     577      22   661    3.70    0.00  1.0000 
   0  -9  -5     566      22   649    3.70    0.00  1.0000 
   0  -9   5     572      20   653    3.62    0.00  1.0000 
   0   9  -6     119      17   648  -31.96    0.00  1.0000 
   0   9   6      96      21   600   32.30    0.00  1.0000 
   0   9  -6      95      18   589  -31.96    0.00  1.0000 
   0   9  -6      90      19   578  -31.96    0.00  1.0000 
   0   9   6     109      21   631   32.30    0.00  1.0000 
   0   9   6     107      23   627   32.30    0.00  1.0000 
   0  -9  -6      94      22   594   32.30    0.00  1.0000 
   0  -9  -6      95      22   598   32.30    0.00  1.0000 
   0  -9  -6     102      21   614   32.30    0.00  1.0000 
   0  -9   6      94      19   588  -31.96    0.00  1.0000 
   0  -9  -6     106      21   623   32.30    0.00  1.0000 
   0  -9   6      87      18   568  -31.96    0.00  1.0000 
   0  -9   6     109      19   623  -31.96    0.00  1.0000 
   0   9   7     235      12   151    6.67    0.00  1.0000 
   0   9  -7     226       8   145    6.58    0.00  1.0000 
   0   9  -7     222      10   142    6.58    0.00  1.0000 
   0   9   7     217      15   137    6.67    0.00  1.0000 
   0   9  -7     235       9   152    6.58    0.00  1.0000 
   0   9   7     213      13   134    6.67    0.00  1.0000 
   0  -9   7     237      10   154    6.58    0.00  1.0000 
   0  -9  -7     242      14   157    6.67    0.00  1.0000 
   0  -9   7     235      11   152    6.58    0.00  1.0000 
   0  -9  -7     232      13   149    6.67    0.00  1.0000 
   0  -9  -7     243      13   158    6.67    0.00  1.0000 
   0  -9   7     203       9   127    6.58    0.00  1.0000 
   0  -9  -7     213      13   134    6.67    0.00  1.0000 
   0   9  -8     117      10   161   -4.07    0.00  1.0000 
   0   9   8     100      14   139    3.99    0.00  1.0000 
   0   9   8     112      16   154    3.99    0.00  1.0000 
   0   9   8      96      13   135    3.99    0.00  1.0000 
   0   9  -8     106      10   147   -4.07    0.00  1.0000 
   0  -9   8     112      10   155   -4.07    0.00  1.0000 
   0  -9  -8     117      14   159    3.99    0.00  1.0000 
   0  -9  -8     113      13   155    3.99    0.00  1.0000 
   0  -9  -8     105      14   145    3.99    0.00  1.0000 
   0  -9   8     113      11   156   -4.07    0.00  1.0000 
   0  -9  -8     107      15   148    3.99    0.00  1.0000 
   0  -9   8     112      12   154   -4.07    0.00  1.0000 
   0   9   9    1535      41  1461    2.11    0.00  1.0000 
   0   9  -9    1508      37  1432    2.18    0.00  1.0000 
   0   9   9    1545      41  1470    2.11    0.00  1.0000 
   0   9   9    1559      43  1484    2.11    0.00  1.0000 
   0   9  -9    1524      38  1448    2.18    0.00  1.0000 
   0  -9  -9    1587      43  1511    2.11    0.00  1.0000 
   0  -9   9    1524      37  1448    2.18    0.00  1.0000 
   0  -9  -9    1531      41  1457    2.11    0.00  1.0000 
   0  -9   9    1572      39  1495    2.18    0.00  1.0000 
   0  -9  -9    1524      40  1450    2.11    0.00  1.0000 
   0  -9   9    1535      39  1459    2.18    0.00  1.0000 
   0   9 -10     817      24   842    0.97    0.00  1.0000 
   0   9  10     821      29   848   -1.02    0.00  1.0000 
   0   9  10     826      30   853   -1.02    0.00  1.0000 
   0   9 -10     663      31   686    0.97    0.00  1.0000 
   0   9  10     813      32   840   -1.02    0.00  1.0000 
   0  -9 -10     843      30   870   -1.02    0.00  1.0000 
   0  -9 -10     849      29   876   -1.02    0.00  1.0000 
   0  -9  10     799      25   824    0.97    0.00  1.0000 
   0  -9  10     825      27   851    0.97    0.00  1.0000 
   0  -9  10     836      27   862    0.97    0.00  1.0000 
   0  -9 -10     853      29   880   -1.02    0.00  1.0000 
   0   9 -11      48      10    46   -0.38    0.00  1.0000 
   0   9  11      59      11    56   -0.54    0.00  1.0000 
   0   9  11      67      11    63   -0.54    0.00  1.0000 
   0   9  11      47      13    44   -0.54    0.00  1.0000 
   0   9 -11      52       9    50   -0.38    0.00  1.0000 
   0  -9  11      51      10    49   -0.38    0.00  1.0000 
   0  -9 -11      38       9    35   -0.54    0.00  1.0000 
   0  -9 -11      68      12    64   -0.54    0.00  1.0000 
   0  -9 -11      55      11    52   -0.54    0.00  1.0000 
   0  -9  11      33       8    31   -0.38    0.00  1.0000 
   0  -9  11      42       9    40   -0.38    0.00  1.0000 
   0   9 -12     124      14   203   -6.88    0.00  1.0000 
   0   9  12     122      22   199    6.76    0.00  1.0000 
   0   9  12     108      18   181    6.76    0.00  1.0000 
   0   9  12     134      21   214    6.76    0.00  1.0000 
   0  -9 -12     121      20   198    6.76    0.00  1.0000 
   0  -9 -12     129      17   208    6.76    0.00  1.0000 
   0  -9 -12     173      30   263    6.76    0.00  1.0000 
   0  -9  12     112      15   188   -6.88    0.00  1.0000 
   0  -9  12      96      23   167   -6.88    0.00  1.0000 
   0  -9  12     114      17   190   -6.88    0.00  1.0000 
   0   9  13      23      13    20    0.61    0.00  1.0000 
   0   9  13       7      10     6    0.61    0.00  1.0000 
   0   9  13      21      13    19    0.61    0.00  1.0000 
   0  -9 -13      42      12    39    0.61    0.00  1.0000 
   0  -9 -13      41      12    38    0.61    0.00  1.0000 
   0  -9  13      22       9    19    0.66    0.00  1.0000 
   0  -9  13      32      11    29    0.66    0.00  1.0000 
   0  -9  13      29      11    26    0.66    0.00  1.0000 
   0   9  14       3      14     2   -0.78    0.00  1.0000 
   0   9  14       7      14     5   -0.78    0.00  1.0000 
   0   9  14       0      10   -14   -0.78    0.00  1.0000 
   0   9 -14      29       9    25    0.82    0.00  1.0000 
   0  -9 -14       6      13     4   -0.78    0.00  1.0000 
   0  -9  14      31      11    27    0.82    0.00  1.0000 
   0  -9 -14      12      13    10   -0.78    0.00  1.0000 
   0  -9  14      10      10     8    0.82    0.00  1.0000 
   0  -9  14      20      11    17    0.82    0.00  1.0000 
   0  -9 -14      35      16    31   -0.78    0.00  1.0000 
   0  -9 -14      48      15    43   -0.78    0.00  1.0000 
   0   9  15     425      26   417    0.45    0.00  1.0000 
   0   9 -15     461      22   451    0.53    0.00  1.0000 
   0   9  15     496      32   487    0.45    0.00  1.0000 
   0   9  15     519      32   510    0.45    0.00  1.0000 
   0  -9  15     475      26   465    0.53    0.00  1.0000 
   0  -9 -15     569      30   559    0.45    0.00  1.0000 
   0  -9 -15     525      33   516    0.45    0.00  1.0000 
   0  -9 -15     496      27   487    0.45    0.00  1.0000 
   0  -9  15     498      27   487    0.53    0.00  1.0000 
   0  -9 -15     509      29   500    0.45    0.00  1.0000 
   0  -9  15     469      23   459    0.53    0.00  1.0000 
   0   9 -16       0      11    -7    0.54    0.00  1.0000 
   0   9 -16       0       8   -20    0.54    0.00  1.0000 
   0   9  16       0      19    -7   -0.62    0.00  1.0000 
   0  -9 -16       0      19    -4   -0.62    0.00  1.0000 
   0  -9  16       0      13   -10    0.54    0.00  1.0000 
   0  -9  16       0      11   -15    0.54    0.00  1.0000 
   0  -9 -16       0      14   -13   -0.62    0.00  1.0000 
   0  -9 -16       0      14    -1   -0.62    0.00  1.0000 
   0  -9  16       0      13   -16    0.54    0.00  1.0000 
   0  -9 -16      13      14    15   -0.62    0.00  1.0000 
   0   9  17      31      22    28   -0.69    0.00  1.0000 
   0   9 -17      18      12    16   -0.66    0.00  1.0000 
   0   9  17       0      19   -29   -0.69    0.00  1.0000 
   0   9  17       0      12   -21   -0.69    0.00  1.0000 
   0  -9  17       2      13     1   -0.66    0.00  1.0000 
   0  -9 -17      15      16    13   -0.69    0.00  1.0000 
   0  -9 -17       2      22     1   -0.69    0.00  1.0000 
   0  -9  17      29      16    26   -0.66    0.00  1.0000 
   0  -9 -17      25      16    22   -0.69    0.00  1.0000 
   0  -9 -17      16      16    14   -0.69    0.00  1.0000 
   0  -9  17      17      16    15   -0.66    0.00  1.0000 
   0  10   0    3284     183  8148  -72.60    0.00  1.0000 
   0  10   0    3323     183  8209  -72.60    0.00  1.0000 
   0 -10   0    3315     183  8197  -72.60    0.00  1.0000 
   0 -10   0    3397     182  8325  -72.60    0.00  1.0000 
   0 -10   0    3453     182  8413  -72.60    0.00  1.0000 
   0 -10   0    3354     182  8257  -72.60    0.00  1.0000 
   0 -10   0    3335     182  8228  -72.60    0.00  1.0000 
   0 -10   0    3451     183  8410  -72.60    0.00  1.0000 
   0  10   1      12       5     5    2.65    0.00  1.0000 
   0  10  -1      12       4     5   -2.67    0.00  1.0000 
   0  10   1       5       5     1    2.65    0.00  1.0000 
   0  10  -1       1       6    -5   -2.67    0.00  1.0000 
   0 -10   1       9       4     3   -2.67    0.00  1.0000 
   0 -10  -1       7       5     2    2.65    0.00  1.0000 
   0 -10  -1       1       4     0    2.65    0.00  1.0000 
   0 -10   1       7       4     2   -2.67    0.00  1.0000 
   0 -10  -1       5       5     1    2.65    0.00  1.0000 
   0 -10   1       1       4    -1   -2.67    0.00  1.0000 
   0 -10   1      10       4     4   -2.67    0.00  1.0000 
   0 -10  -1      10       5     4    2.65    0.00  1.0000 
   0 -10  -1       9       5     3    2.65    0.00  1.0000 
   0 -10   1       7       4     2   -2.67    0.00  1.0000 
   0 -10  -1      13       5     6    2.65    0.00  1.0000 
   0  10   2       6       6    -4   -5.44    0.00  1.0000 
   0  10  -2      12       4     2   -4.99    0.00  1.0000 
   0  10   2       6       5    -2   -5.44    0.00  1.0000 
   0  10  -2      16       4     4   -4.99    0.00  1.0000 
   0 -10   2      16       4     4   -4.99    0.00  1.0000 
   0 -10  -2      13       4     2   -5.44    0.00  1.0000 
   0 -10  -2      19       5     5   -5.44    0.00  1.0000 
   0 -10   2       5       4     0   -4.99    0.00  1.0000 
   0 -10  -2      11       4     1   -5.44    0.00  1.0000 
   0 -10   2       5       4    -2   -4.99    0.00  1.0000 
   0 -10   2       5       4    -3   -4.99    0.00  1.0000 
   0 -10  -2      13       5     2   -5.44    0.00  1.0000 
   0 -10  -2      21       5     6   -5.44    0.00  1.0000 
   0 -10  -2       6       4     0   -5.44    0.00  1.0000 
   0  10   3      98      11   139    4.21    0.00  1.0000 
   0  10   3     102      10   144    4.21    0.00  1.0000 
   0  10  -3      76       9   113   -4.23    0.00  1.0000 
   0  10  -3      84       8   123   -4.23    0.00  1.0000 
   0  10   3      92      11   132    4.21    0.00  1.0000 
   0 -10   3      76       9   113   -4.23    0.00  1.0000 
   0 -10   3      87       9   126   -4.23    0.00  1.0000 
   0 -10  -3     104      10   147    4.21    0.00  1.0000 
   0 -10  -3      89      11   129    4.21    0.00  1.0000 
   0 -10   3      80       9   118   -4.23    0.00  1.0000 
   0 -10  -3      99      11   141    4.21    0.00  1.0000 
   0 -10  -3      98      10   139    4.21    0.00  1.0000 
   0 -10  -3      92      11   132    4.21    0.00  1.0000 
   0 -10   3      89       8   129   -4.23    0.00  1.0000 
   0  10   4    6331     134  5771   -7.92    0.00  1.0000 
   0  10  -4    6400     131  5846   -7.80    0.00  1.0000 
   0  10   4    6542     133  5973   -7.92    0.00  1.0000 
   0  10  -4    6524     131  5964   -7.80    0.00  1.0000 
   0  10   4    6446     132  5881   -7.92    0.00  1.0000 
   0 -10  -4    6507     133  5939   -7.92    0.00  1.0000 
   0 -10   4    6580     132  6018   -7.80    0.00  1.0000 
   0 -10  -4    6308     134  5749   -7.92    0.00  1.0000 
   0 -10  -4    6419     133  5855   -7.92    0.00  1.0000 
   0 -10  -4    6413     134  5850   -7.92    0.00  1.0000 
   0 -10   4    6499     131  5940   -7.80    0.00  1.0000 
   0 -10  -4    6445     132  5880   -7.92    0.00  1.0000 
   0 -10   4    6534     130  5974   -7.80    0.00  1.0000 
   0 -10   4    6481     131  5923   -7.80    0.00  1.0000 
   0  10   5       2       7    17   -5.64    0.00  1.0000 
   0  10  -5       2       5    15    5.73    0.00  1.0000 
   0  10  -5       2       5    16    5.73    0.00  1.0000 
   0  10   5       4       7    20   -5.64    0.00  1.0000 
   0  10   5       4       7    20   -5.64    0.00  1.0000 
   0 -10   5       2       5    15    5.73    0.00  1.0000 
   0 -10   5       3       5    18    5.73    0.00  1.0000 
   0 -10   5       1       5    13    5.73    0.00  1.0000 
   0 -10  -5       1       7    11   -5.64    0.00  1.0000 
   0 -10  -5       4       7    20   -5.64    0.00  1.0000 
   0 -10   5       3       6    20    5.73    0.00  1.0000 
   0 -10  -5       1       6    11   -5.64    0.00  1.0000 
   0 -10  -5       1       6    12   -5.64    0.00  1.0000 
   0 -10  -5       1       6    11   -5.64    0.00  1.0000 
   0  10  -6    2625      58  2438    4.10    0.00  1.0000 
   0  10   6    2607      60  2417    4.17    0.00  1.0000 
   0  10   6    2673      60  2481    4.17    0.00  1.0000 
   0  10  -6    2629      57  2442    4.10    0.00  1.0000 
   0  10  -6    2629      55  2442    4.10    0.00  1.0000 
   0  10   6    2574      61  2385    4.17    0.00  1.0000 
   0 -10   6    2677      58  2488    4.10    0.00  1.0000 
   0 -10   6    2613      58  2426    4.10    0.00  1.0000 
   0 -10  -6    2598      61  2409    4.17    0.00  1.0000 
   0 -10   6    2594      57  2408    4.10    0.00  1.0000 
   0 -10  -6    2702      64  2509    4.17    0.00  1.0000 
   0 -10  -6    2514      59  2328    4.17    0.00  1.0000 
   0 -10  -6    2698      61  2505    4.17    0.00  1.0000 
   0  10  -7     712      25   849    5.41    0.00  1.0000 
   0  10   7     718      27   854   -5.36    0.00  1.0000 
   0  10  -7     702      24   838    5.41    0.00  1.0000 
   0  10   7     688      29   822   -5.36    0.00  1.0000 
   0  10   7     700      27   835   -5.36    0.00  1.0000 
   0 -10  -7     720      27   857   -5.36    0.00  1.0000 
   0 -10  -7     711      28   847   -5.36    0.00  1.0000 
   0 -10  -7     695      27   829   -5.36    0.00  1.0000 
   0 -10   7     705      24   842    5.41    0.00  1.0000 
   0 -10   7     713      25   850    5.41    0.00  1.0000 
   0 -10  -7     730      28   868   -5.36    0.00  1.0000 
   0 -10   7     718      25   856    5.41    0.00  1.0000 
   0  10   8     672      18   283   20.05    0.00  1.0000 
   0  10  -8     668      14   282   19.92    0.00  1.0000 
   0  10  -8     659      13   276   19.92    0.00  1.0000 
   0  10   8     646      16   266   20.05    0.00  1.0000 
   0  10   8     626      17   253   20.05    0.00  1.0000 
   0 -10   8     635      13   261   19.92    0.00  1.0000 
   0 -10   8     639      15   263   19.92    0.00  1.0000 
   0 -10  -8     708      17   306   20.05    0.00  1.0000 
   0 -10  -8     626      16   253   20.05    0.00  1.0000 
   0 -10   8     652      14   272   19.92    0.00  1.0000 
   0 -10  -8     712      18   309   20.05    0.00  1.0000 
   0 -10  -8     663      17   277   20.05    0.00  1.0000 
   0  10  -9     273      12   234    2.73    0.00  1.0000 
   0  10   9     304      20   263   -2.69    0.00  1.0000 
   0  10  -9     281      14   241    2.73    0.00  1.0000 
   0  10   9     286      17   246   -2.69    0.00  1.0000 
   0  10   9     284      19   244   -2.69    0.00  1.0000 
   0 -10  -9     308      19   267   -2.69    0.00  1.0000 
   0 -10   9     263      15   224    2.73    0.00  1.0000 
   0 -10   9     293      15   252    2.73    0.00  1.0000 
   0 -10  -9     311      18   269   -2.69    0.00  1.0000 
   0 -10  -9     298      17   257   -2.69    0.00  1.0000 
   0 -10  -9     303      17   262   -2.69    0.00  1.0000 
   0  10  10    2916      84  3112    3.94    0.00  1.0000 
   0  10 -10    3068      77  3258    3.73    0.00  1.0000 
   0  10  10    3065      80  3266    3.94    0.00  1.0000 
   0  10  10    3046      80  3247    3.94    0.00  1.0000 
   0  10 -10    3013      75  3202    3.73    0.00  1.0000 
   0 -10  10    3064      78  3254    3.73    0.00  1.0000 
   0 -10 -10    3029      82  3229    3.94    0.00  1.0000 
   0 -10 -10    3056      80  3257    3.94    0.00  1.0000 
   0 -10  10    3013      78  3202    3.73    0.00  1.0000 
   0 -10  10    3019      76  3208    3.73    0.00  1.0000 
   0 -10 -10    3107      80  3310    3.94    0.00  1.0000 
   0  10  11     322      23   263   -3.83    0.00  1.0000 
   0  10  11     373      19   309   -3.83    0.00  1.0000 
   0  10 -11     348      16   288    3.73    0.00  1.0000 
   0  10  11     371      22   307   -3.83    0.00  1.0000 
   0 -10  11     363      18   301    3.73    0.00  1.0000 
   0 -10 -11     350      22   288   -3.83    0.00  1.0000 
   0 -10  11     340      18   280    3.73    0.00  1.0000 
   0 -10 -11     365      21   302   -3.83    0.00  1.0000 
   0 -10 -11     376      21   312   -3.83    0.00  1.0000 
   0 -10 -11     330      17   270   -3.83    0.00  1.0000 
   0 -10  11     347      16   287    3.73    0.00  1.0000 
   0  10  12     277      26   205    5.13    0.00  1.0000 
   0  10  12     342      19   261    5.13    0.00  1.0000 
   0  10 -12     344      16   264    5.04    0.00  1.0000 
   0  10  12     276      24   204    5.13    0.00  1.0000 
   0 -10 -12     293      25   219    5.13    0.00  1.0000 
   0 -10 -12     331      18   252    5.13    0.00  1.0000 
   0 -10  12     357      19   276    5.04    0.00  1.0000 
   0 -10 -12     304      24   228    5.13    0.00  1.0000 
   0 -10  12     344      16   264    5.04    0.00  1.0000 
   0 -10 -12     367      22   283    5.13    0.00  1.0000 
   0 -10  12     379      19   295    5.04    0.00  1.0000 
   0  10  13     649      33   706   -2.41    0.00  1.0000 
   0  10  13     646      29   703   -2.41    0.00  1.0000 
   0  10  13     669      33   727   -2.41    0.00  1.0000 
   0 -10  13     599      25   655    2.45    0.00  1.0000 
   0 -10  13     573      28   628    2.45    0.00  1.0000 
   0 -10 -13     696      31   755   -2.41    0.00  1.0000 
   0 -10 -13     683      32   741   -2.41    0.00  1.0000 
   0 -10  13     608      28   664    2.45    0.00  1.0000 
   0 -10 -13     684      32   743   -2.41    0.00  1.0000 
   0  10  14     209      21   173    2.85    0.00  1.0000 
   0  10  14     197      20   162    2.85    0.00  1.0000 
   0  10 -14     249      16   211    2.76    0.00  1.0000 
   0 -10 -14     264      24   224    2.85    0.00  1.0000 
   0 -10 -14     260      27   220    2.85    0.00  1.0000 
   0 -10 -14     214      20   178    2.85    0.00  1.0000 
   0 -10 -14     244      24   205    2.85    0.00  1.0000 
   0 -10  14     216      17   181    2.76    0.00  1.0000 
   0 -10  14     240      20   203    2.76    0.00  1.0000 
   0 -10  14     207      21   173    2.76    0.00  1.0000 
   0  10 -15      33       8    32   -0.20    0.00  1.0000 
   0  10 -15      41      10    40   -0.20    0.00  1.0000 
   0  10  15      47      18    46    0.11    0.00  1.0000 
   0  10  15      25      13    25    0.11    0.00  1.0000 
   0  10  15       0      15    -2    0.11    0.00  1.0000 
   0 -10  15      22      14    21   -0.20    0.00  1.0000 
   0 -10  15       7      13     7   -0.20    0.00  1.0000 
   0 -10 -15      44      17    43    0.11    0.00  1.0000 
   0 -10  15      25      10    24   -0.20    0.00  1.0000 
   0 -10 -15      52      15    51    0.11    0.00  1.0000 
   0 -10 -15       0      14    -1    0.11    0.00  1.0000 
   0 -10 -15      17      13    17    0.11    0.00  1.0000 
   0  10 -16     130      13   117   -1.27    0.00  1.0000 
   0  10  16     113      23   100   -1.36    0.00  1.0000 
   0  10  16      97      15    85   -1.36    0.00  1.0000 
   0  10  16      48      19    40   -1.36    0.00  1.0000 
   0 -10  16     109      17    97   -1.27    0.00  1.0000 
   0 -10  16      96      17    85   -1.27    0.00  1.0000 
   0 -10  16     101      14    90   -1.27    0.00  1.0000 
   0 -10 -16     139      22   125   -1.36    0.00  1.0000 
   0 -10 -16     108      16    96   -1.36    0.00  1.0000 
   0 -10 -16     107      18    95   -1.36    0.00  1.0000 
   0  10  17     284      34   271   -0.84    0.00  1.0000 
   0  10  17     293      30   280   -0.84    0.00  1.0000 
   0  10  17     251      27   239   -0.84    0.00  1.0000 
   0 -10 -17     297      30   284   -0.84    0.00  1.0000 
   0 -10 -17     337      38   323   -0.84    0.00  1.0000 
   0 -10  17     303      29   291    0.77    0.00  1.0000 
   0 -10 -17     309      30   296   -0.84    0.00  1.0000 
   0 -10  17     302      30   290    0.77    0.00  1.0000 
   0 -10 -17     287      27   274   -0.84    0.00  1.0000 
   0  11  -1      27       6    41   -2.68    0.00  1.0000 
   0  11   1      32       7    47   -2.58    0.00  1.0000 
   0  11   1      32       7    47   -2.58    0.00  1.0000 
   0 -11  -1      25       6    38   -2.58    0.00  1.0000 
   0 -11   1      35       6    51   -2.68    0.00  1.0000 
   0 -11  -1      31       7    45   -2.58    0.00  1.0000 
   0 -11   1      35       6    51   -2.68    0.00  1.0000 
   0 -11  -1      33       7    48   -2.58    0.00  1.0000 
   0 -11   1      33       7    48   -2.68    0.00  1.0000 
   0 -11  -1      37       6    53   -2.58    0.00  1.0000 
   0 -11   1      33       7    48   -2.68    0.00  1.0000 
   0 -11   1      32       6    47   -2.68    0.00  1.0000 
   0 -11  -1      43       7    60   -2.58    0.00  1.0000 
   0 -11   1      35       6    51   -2.68    0.00  1.0000 
   0 -11  -1      39       7    55   -2.58    0.00  1.0000 
   0  11   2    3649      55  2193  -29.92    0.00  1.0000 
   0  11  -2    3680      52  2195   30.44    0.00  1.0000 
   0  11  -2    3683      53  2197   30.44    0.00  1.0000 
   0  11   2    3584      55  2143  -29.92    0.00  1.0000 
   0 -11  -2    3650      55  2194  -29.92    0.00  1.0000 
   0 -11  -2    3712      54  2242  -29.92    0.00  1.0000 
   0 -11   2    3760      52  2257   30.44    0.00  1.0000 
   0 -11  -2    3643      54  2188  -29.92    0.00  1.0000 
   0 -11   2    3751      53  2250   30.44    0.00  1.0000 
   0 -11   2    3786      53  2277   30.44    0.00  1.0000 
   0 -11   2    3715      53  2222   30.44    0.00  1.0000 
   0 -11  -2    3722      53  2250  -29.92    0.00  1.0000 
   0 -11  -2    3655      53  2198  -29.92    0.00  1.0000 
   0 -11  -2    3694      54  2228  -29.92    0.00  1.0000 
   0  11   3      34       7    35   -0.12    0.00  1.0000 
   0  11   3      47       8    48   -0.12    0.00  1.0000 
   0  11  -3      46       7    47   -0.15    0.00  1.0000 
   0  11   3      55       8    56   -0.12    0.00  1.0000 
   0  11  -3      46       6    47   -0.15    0.00  1.0000 
   0 -11  -3      40       7    41   -0.12    0.00  1.0000 
   0 -11   3      42       7    43   -0.15    0.00  1.0000 
   0 -11  -3      40       7    41   -0.12    0.00  1.0000 
   0 -11  -3      56       7    57   -0.12    0.00  1.0000 
   0 -11  -3      41       7    42   -0.12    0.00  1.0000 
   0 -11   3      37       6    38   -0.15    0.00  1.0000 
   0 -11  -3      39       7    40   -0.12    0.00  1.0000 
   0 -11   3      33       6    34   -0.15    0.00  1.0000 
   0 -11   3      47       7    48   -0.15    0.00  1.0000 
   0 -11  -3      45       7    46   -0.12    0.00  1.0000 
   0  11   4     875      32  1083   -7.34    0.00  1.0000 
   0  11   4     909      31  1121   -7.34    0.00  1.0000 
   0  11   4     872      31  1080   -7.34    0.00  1.0000 
   0  11  -4     887      29  1089    7.09    0.00  1.0000 
   0  11  -4     891      28  1094    7.09    0.00  1.0000 
   0 -11   4     875      30  1076    7.09    0.00  1.0000 
   0 -11   4     872      29  1072    7.09    0.00  1.0000 
   0 -11  -4     896      32  1106   -7.34    0.00  1.0000 
   0 -11  -4     859      30  1065   -7.34    0.00  1.0000 
   0 -11  -4     870      32  1078   -7.34    0.00  1.0000 
   0 -11  -4     887      31  1096   -7.34    0.00  1.0000 
   0 -11   4     893      29  1096    7.09    0.00  1.0000 
   0 -11   4     921      29  1127    7.09    0.00  1.0000 
   0 -11  -4     891      32  1101   -7.34    0.00  1.0000 
   0  11   5     495      22   528    1.58    0.00  1.0000 
   0  11   5     498      21   531    1.58    0.00  1.0000 
   0  11   5     512      20   545    1.58    0.00  1.0000 
   0  11  -5     501      17   534    1.60    0.00  1.0000 
   0  11  -5     513      18   547    1.60    0.00  1.0000 
   0 -11  -5     509      21   542    1.58    0.00  1.0000 
   0 -11  -5     491      21   523    1.58    0.00  1.0000 
   0 -11  -5     514      20   547    1.58    0.00  1.0000 
   0 -11   5     500      19   533    1.60    0.00  1.0000 
   0 -11  -5     521      20   554    1.58    0.00  1.0000 
   0 -11   5     533      19   567    1.60    0.00  1.0000 
   0 -11   5     511      19   545    1.60    0.00  1.0000 
   0 -11   5     513      17   547    1.60    0.00  1.0000 
   0 -11  -5     515      21   548    1.58    0.00  1.0000 
   0  11   6     928      53  2069  -33.08    0.00  1.0000 
   0  11  -6     976      51  2143   33.13    0.00  1.0000 
   0  11  -6     930      50  2075   33.13    0.00  1.0000 
   0  11   6     926      53  2067  -33.08    0.00  1.0000 
   0  11   6     922      54  2061  -33.08    0.00  1.0000 
   0 -11  -6     912      52  2045  -33.08    0.00  1.0000 
   0 -11  -6     896      54  2022  -33.08    0.00  1.0000 
   0 -11   6     906      51  2038   33.13    0.00  1.0000 
   0 -11  -6     891      53  2014  -33.08    0.00  1.0000 
   0 -11   6     949      51  2103   33.13    0.00  1.0000 
   0 -11  -6     922      53  2061  -33.08    0.00  1.0000 
   0 -11   6     942      50  2093   33.13    0.00  1.0000 
   0 -11  -6     941      54  2089  -33.08    0.00  1.0000 
   0  11  -7     218      12   222   -0.27    0.00  1.0000 
   0  11  -7     224      12   228   -0.27    0.00  1.0000 
   0  11   7     251      18   255   -0.25    0.00  1.0000 
   0  11   7     242      17   245   -0.25    0.00  1.0000 
   0  11   7     271      16   275   -0.25    0.00  1.0000 
   0 -11  -7     244      16   248   -0.25    0.00  1.0000 
   0 -11  -7     236      15   239   -0.25    0.00  1.0000 
   0 -11  -7     249      17   253   -0.25    0.00  1.0000 
   0 -11   7     210      13   214   -0.27    0.00  1.0000 
   0 -11  -7     251      17   255   -0.25    0.00  1.0000 
   0 -11   7     200      12   204   -0.27    0.00  1.0000 
   0 -11   7     229      14   233   -0.27    0.00  1.0000 
   0 -11  -7     229      15   232   -0.25    0.00  1.0000 
   0  11   8    2727      57  2215  -11.34    0.00  1.0000 
   0  11   8    2684      58  2177  -11.34    0.00  1.0000 
   0  11   8    2715      57  2205  -11.34    0.00  1.0000 
   0  11  -8    2700      53  2165   11.96    0.00  1.0000 
   0  11  -8    2737      54  2198   11.96    0.00  1.0000 
   0 -11  -8    2570      61  2074  -11.34    0.00  1.0000 
   0 -11   8    2548      55  2029   11.96    0.00  1.0000 
   0 -11  -8    2699      58  2190  -11.34    0.00  1.0000 
   0 -11  -8    2748      56  2234  -11.34    0.00  1.0000 
   0 -11  -8    2682      58  2175  -11.34    0.00  1.0000 
   0 -11  -8    2658      59  2153  -11.34    0.00  1.0000 
   0 -11   8    2757      54  2216   11.96    0.00  1.0000 
   0 -11   8    2721      54  2184   11.96    0.00  1.0000 
   0  11   9     103      11    86    1.94    0.00  1.0000 
   0  11   9     103      13    86    1.94    0.00  1.0000 
   0  11   9     117      12    99    1.94    0.00  1.0000 
   0  11  -9      97       9    80    1.98    0.00  1.0000 
   0  11  -9     104       9    87    1.98    0.00  1.0000 
   0 -11  -9     104      13    87    1.94    0.00  1.0000 
   0 -11  -9     130      13   111    1.94    0.00  1.0000 
   0 -11  -9     106      12    89    1.94    0.00  1.0000 
   0 -11  -9     116      12    98    1.94    0.00  1.0000 
   0 -11  -9     133      14   114    1.94    0.00  1.0000 
   0 -11   9     107      13    89    1.98    0.00  1.0000 
   0 -11   9      97      10    80    1.98    0.00  1.0000 
   0 -11   9      89       8    73    1.98    0.00  1.0000 
   0  11 -10     389      19   465    4.07    0.00  1.0000 
   0  11  10     392      23   470   -4.14    0.00  1.0000 
   0  11  10     417      25   497   -4.14    0.00  1.0000 
   0  11  10     387      27   465   -4.14    0.00  1.0000 
   0 -11 -10     393      25   471   -4.14    0.00  1.0000 
   0 -11 -10     404      23   483   -4.14    0.00  1.0000 
   0 -11  10     388      18   464    4.07    0.00  1.0000 
   0 -11 -10     432      25   514   -4.14    0.00  1.0000 
   0 -11  10     367      21   441    4.07    0.00  1.0000 
   0 -11  10     392      20   469    4.07    0.00  1.0000 
   0 -11 -10     430      24   512   -4.14    0.00  1.0000 
   0  11  11     625      31   656    1.36    0.00  1.0000 
   0  11 -11     611      23   640    1.29    0.00  1.0000 
   0  11  11     671      30   703    1.36    0.00  1.0000 
   0  11  11     585      26   615    1.36    0.00  1.0000 
   0 -11 -11     601      28   632    1.36    0.00  1.0000 
   0 -11  11     601      22   630    1.29    0.00  1.0000 
   0 -11 -11     648      29   680    1.36    0.00  1.0000 
   0 -11  11     592      24   621    1.29    0.00  1.0000 
   0 -11 -11     622      29   653    1.36    0.00  1.0000 
   0 -11 -11     614      30   645    1.36    0.00  1.0000 
   0 -11  11     588      27   617    1.29    0.00  1.0000 
   0  11  12     647      35   779   -5.45    0.00  1.0000 
   0  11 -12     639      29   771    5.50    0.00  1.0000 
   0  11  12     639      30   770   -5.45    0.00  1.0000 
   0  11  12     616      40   745   -5.45    0.00  1.0000 
   0 -11  12     637      28   769    5.50    0.00  1.0000 
   0 -11 -12     696      33   833   -5.45    0.00  1.0000 
   0 -11  12     600      29   728    5.50    0.00  1.0000 
   0 -11 -12     676      34   811   -5.45    0.00  1.0000 
   0 -11 -12     744      34   885   -5.45    0.00  1.0000 
   0 -11  12     613      26   743    5.50    0.00  1.0000 
   0 -11 -12     711      32   849   -5.45    0.00  1.0000 
   0  11  13       1      15    -2   -1.60    0.00  1.0000 
   0  11  13       3      15     5   -1.60    0.00  1.0000 
   0  11  13       1      10    -6   -1.60    0.00  1.0000 
   0 -11 -13       1      12    -6   -1.60    0.00  1.0000 
   0 -11  13       6      11     9   -1.59    0.00  1.0000 
   0 -11 -13       2       9     4   -1.60    0.00  1.0000 
   0 -11  13       7       8    11   -1.59    0.00  1.0000 
   0 -11  13       8      11    12   -1.59    0.00  1.0000 
   0 -11 -13      15      15    20   -1.60    0.00  1.0000 
   0 -11 -13      11      13    16   -1.60    0.00  1.0000 
   0 -11 -13       4      14     7   -1.60    0.00  1.0000 
   0  11  14     450      26   490    2.04    0.00  1.0000 
   0  11  14     476      33   517    2.04    0.00  1.0000 
   0  11  14     468      33   509    2.04    0.00  1.0000 
   0  11 -14     467      23   508   -2.05    0.00  1.0000 
   0 -11 -14     482      31   524    2.04    0.00  1.0000 
   0 -11 -14     496      34   538    2.04    0.00  1.0000 
   0 -11  14     464      27   505   -2.05    0.00  1.0000 
   0 -11  14     468      26   509   -2.05    0.00  1.0000 
   0 -11 -14     512      32   555    2.04    0.00  1.0000 
   0 -11  14     456      22   497   -2.05    0.00  1.0000 
   0 -11 -14     431      26   470    2.04    0.00  1.0000 
   0 -11 -14     490      32   532    2.04    0.00  1.0000 
   0  11 -15      42       9    46   -0.65    0.00  1.0000 
   0  11  15      28      17    31   -0.57    0.00  1.0000 
   0  11  15      32      12    35   -0.57    0.00  1.0000 
   0  11  15      49      20    52   -0.57    0.00  1.0000 
   0  11 -15      43      11    47   -0.65    0.00  1.0000 
   0 -11 -15      65      17    69   -0.57    0.00  1.0000 
   0 -11  15      17      11    19   -0.65    0.00  1.0000 
   0 -11 -15      50      14    54   -0.57    0.00  1.0000 
   0 -11  15      41      15    45   -0.65    0.00  1.0000 
   0 -11 -15      49      18    52   -0.57    0.00  1.0000 
   0 -11 -15      32      18    35   -0.57    0.00  1.0000 
   0 -11 -15      35      16    38   -0.57    0.00  1.0000 
   0 -11  15      35      14    38   -0.65    0.00  1.0000 
   0  11 -16       1       9    -4   -1.92    0.00  1.0000 
   0  11 -16       1      11    -4   -1.92    0.00  1.0000 
   0  11  16       1      13    -1    2.05    0.00  1.0000 
   0  11  16       1      18    -9    2.05    0.00  1.0000 
   0  11  16      10      21     7    2.05    0.00  1.0000 
   0 -11 -16      30      15    24    2.05    0.00  1.0000 
   0 -11 -16      12      22     8    2.05    0.00  1.0000 
   0 -11  16       1      10    -6   -1.92    0.00  1.0000 
   0 -11 -16       1      20    -5    2.05    0.00  1.0000 
   0 -11  16       1      15   -19   -1.92    0.00  1.0000 
   0 -11 -16       1      18    -3    2.05    0.00  1.0000 
   0 -11  16       1      16   -11   -1.92    0.00  1.0000 
   0 -11 -16       6      16     3    2.05    0.00  1.0000 
   0  12   0      84      11   111   42.83    0.00  1.0000 
   0  12   0      77      10   119   42.83    0.00  1.0000 
   0 -12   0      76      10   121   42.83    0.00  1.0000 
   0 -12   0      80      11   115   42.83    0.00  1.0000 
   0 -12   0      87      10   107   42.83    0.00  1.0000 
   0 -12   0      81      10   114   42.83    0.00  1.0000 
   0 -12   0      85       9   110   42.83    0.00  1.0000 
   0 -12   0      86      10   108   42.83    0.00  1.0000 
   0  12   1      26       7    33   -1.47    0.00  1.0000 
   0  12  -1      22       6    28    1.42    0.00  1.0000 
   0  12   1      19       7    25   -1.47    0.00  1.0000 
   0 -12   1      24       6    31    1.42    0.00  1.0000 
   0 -12  -1      24       7    31   -1.47    0.00  1.0000 
   0 -12   1      20       6    26    1.42    0.00  1.0000 
   0 -12  -1      22       6    29   -1.47    0.00  1.0000 
   0 -12  -1      21       7    27   -1.47    0.00  1.0000 
   0 -12   1      20       6    26    1.42    0.00  1.0000 
   0 -12   1      20       5    26    1.42    0.00  1.0000 
   0 -12  -1      15       7    21   -1.47    0.00  1.0000 
   0 -12   1      29       7    36    1.42    0.00  1.0000 
   0 -12  -1      15       6    21   -1.47    0.00  1.0000 
   0 -12  -1      15       6    21   -1.47    0.00  1.0000 
   0 -12   1      29       6    36    1.42    0.00  1.0000 
   0  12  -2     150      11   188    3.22    0.00  1.0000 
   0  12   2     153      13   193    3.35    0.00  1.0000 
   0  12   2     138      14   176    3.35    0.00  1.0000 
   0 -12   2     133      12   169    3.22    0.00  1.0000 
   0 -12  -2     149      12   188    3.35    0.00  1.0000 
   0 -12   2     162      11   201    3.22    0.00  1.0000 
   0 -12   2     155      12   193    3.22    0.00  1.0000 
   0 -12   2     149      11   187    3.22    0.00  1.0000 
   0 -12  -2     144      13   183    3.35    0.00  1.0000 
   0 -12  -2     149      12   188    3.35    0.00  1.0000 
   0 -12  -2     157      12   197    3.35    0.00  1.0000 
   0 -12  -2     150      12   190    3.35    0.00  1.0000 
   0 -12  -2     156      13   196    3.35    0.00  1.0000 
   0 -12   2     149      11   187    3.22    0.00  1.0000 
   0  12   3     414      18   333   -4.61    0.00  1.0000 
   0  12  -3     431      15   347    4.70    0.00  1.0000 
   0  12  -3     443      14   358    4.70    0.00  1.0000 
   0 -12  -3     421      16   339   -4.61    0.00  1.0000 
   0 -12   3     400      15   319    4.70    0.00  1.0000 
   0 -12  -3     441      16   357   -4.61    0.00  1.0000 
   0 -12  -3     413      15   332   -4.61    0.00  1.0000 
   0 -12   3     434      14   350    4.70    0.00  1.0000 
   0 -12  -3     431      15   348   -4.61    0.00  1.0000 
   0 -12  -3     422      17   340   -4.61    0.00  1.0000 
   0 -12   3     441      15   356    4.70    0.00  1.0000 
   0 -12   3     446      15   360    4.70    0.00  1.0000 
   0 -12  -3     442      17   358   -4.61    0.00  1.0000 
   0  12   4     465      25   733   12.14    0.00  1.0000 
   0  12  -4     481      23   757   12.31    0.00  1.0000 
   0  12   4     473      26   743   12.14    0.00  1.0000 
   0  12   4     502      24   780   12.14    0.00  1.0000 
   0  12  -4     467      22   740   12.31    0.00  1.0000 
   0 -12  -4     477      24   748   12.14    0.00  1.0000 
   0 -12  -4     490      25   765   12.14    0.00  1.0000 
   0 -12  -4     469      25   739   12.14    0.00  1.0000 
   0 -12   4     481      22   758   12.31    0.00  1.0000 
   0 -12   4     493      23   773   12.31    0.00  1.0000 
   0 -12  -4     473      25   744   12.14    0.00  1.0000 
   0 -12   4     489      23   768   12.31    0.00  1.0000 
   0 -12  -4     482      26   755   12.14    0.00  1.0000 
   0 -12   4     445      23   712   12.31    0.00  1.0000 
   0  12   5       5       9     6    0.63    0.00  1.0000 
   0  12  -5       7       6     9   -0.65    0.00  1.0000 
   0  12  -5       4       5     5   -0.65    0.00  1.0000 
   0  12   5      10       8    12    0.63    0.00  1.0000 
   0  12   5      13       8    15    0.63    0.00  1.0000 
   0 -12   5       7       6     9   -0.65    0.00  1.0000 
   0 -12  -5       1       7     1    0.63    0.00  1.0000 
   0 -12  -5       5       6     6    0.63    0.00  1.0000 
   0 -12   5       6       7     7   -0.65    0.00  1.0000 
   0 -12  -5      16       7    18    0.63    0.00  1.0000 
   0 -12   5       6       5     8   -0.65    0.00  1.0000 
   0 -12  -5       6       7     7    0.63    0.00  1.0000 
   0 -12  -5      11       7    13    0.63    0.00  1.0000 
   0 -12   5      10       6    12   -0.65    0.00  1.0000 
   0  12   6     384      17   323    3.57    0.00  1.0000 
   0  12   6     384      20   323    3.57    0.00  1.0000 
   0  12  -6     388      14   319    4.03    0.00  1.0000 
   0  12  -6     390      14   321    4.03    0.00  1.0000 
   0  12   6     384      18   323    3.57    0.00  1.0000 
   0 -12   6     412      15   341    4.03    0.00  1.0000 
   0 -12  -6     390      18   329    3.57    0.00  1.0000 
   0 -12   6     391      15   322    4.03    0.00  1.0000 
   0 -12  -6     393      17   331    3.57    0.00  1.0000 
   0 -12   6     411      16   340    4.03    0.00  1.0000 
   0 -12  -6     377      17   317    3.57    0.00  1.0000 
   0 -12   6     404      14   334    4.03    0.00  1.0000 
   0 -12  -6     398      18   336    3.57    0.00  1.0000 
   0 -12  -6     386      18   325    3.57    0.00  1.0000 
   0  12   7     880      28   825    2.06    0.00  1.0000 
   0  12   7     876      29   822    2.06    0.00  1.0000 
   0  12   7     918      31   862    2.06    0.00  1.0000 
   0  12  -7     774      26   724   -2.02    0.00  1.0000 
   0  12  -7     874      25   821   -2.02    0.00  1.0000 
   0 -12  -7     789      32   737    2.06    0.00  1.0000 
   0 -12   7     886      25   832   -2.02    0.00  1.0000 
   0 -12   7     813      26   762   -2.02    0.00  1.0000 
   0 -12  -7     930      30   874    2.06    0.00  1.0000 
   0 -12  -7     787      32   735    2.06    0.00  1.0000 
   0 -12  -7     921      28   865    2.06    0.00  1.0000 
   0 -12   7     873      26   820   -2.02    0.00  1.0000 
   0 -12  -7     890      29   835    2.06    0.00  1.0000 
   0  12  -8      35      11   125  -11.60    0.00  1.0000 
   0  12   8      32      13   119  -11.49    0.00  1.0000 
   0  12   8      34      14   123  -11.49    0.00  1.0000 
   0  12  -8      28      12   112  -11.60    0.00  1.0000 
   0  12   8      49      18   149  -11.49    0.00  1.0000 
   0 -12   8      28      11   111  -11.60    0.00  1.0000 
   0 -12   8      36      13   128  -11.60    0.00  1.0000 
   0 -12  -8      53      17   157  -11.49    0.00  1.0000 
   0 -12  -8      47      16   145  -11.49    0.00  1.0000 
   0 -12  -8      52      15   154  -11.49    0.00  1.0000 
   0 -12   8      34      14   123  -11.60    0.00  1.0000 
   0 -12  -8      47      16   145  -11.49    0.00  1.0000 
   0  12  -9     758      26   807   -1.93    0.00  1.0000 
   0  12  -9     831      30   882   -1.93    0.00  1.0000 
   0  12   9     763      31   811    1.89    0.00  1.0000 
   0  12   9     812      31   862    1.89    0.00  1.0000 
   0  12   9     756      33   804    1.89    0.00  1.0000 
   0 -12   9     772      25   822   -1.93    0.00  1.0000 
   0 -12  -9     811      32   861    1.89    0.00  1.0000 
   0 -12  -9     808      31   858    1.89    0.00  1.0000 
   0 -12  -9     784      32   833    1.89    0.00  1.0000 
   0 -12  -9     794      31   843    1.89    0.00  1.0000 
   0 -12  -9     780      38   829    1.89    0.00  1.0000 
   0 -12   9     791      27   841   -1.93    0.00  1.0000 
   0 -12   9     794      28   844   -1.93    0.00  1.0000 
   0  12  10     336      24   282   -3.40    0.00  1.0000 
   0  12  10     374      23   317   -3.40    0.00  1.0000 
   0  12  10     320      20   267   -3.40    0.00  1.0000 
   0  12 -10     338      16   282   -3.50    0.00  1.0000 
   0 -12 -10     380      23   322   -3.40    0.00  1.0000 
   0 -12  10     347      19   290   -3.50    0.00  1.0000 
   0 -12  10     353      18   296   -3.50    0.00  1.0000 
   0 -12  10     343      15   287   -3.50    0.00  1.0000 
   0 -12 -10     333      21   279   -3.40    0.00  1.0000 
   0 -12 -10     347      21   292   -3.40    0.00  1.0000 
   0 -12 -10     360      21   304   -3.40    0.00  1.0000 
   0  12  11     392      26   438    2.47    0.00  1.0000 
   0  12 -11     292      18   331   -2.47    0.00  1.0000 
   0  12  11     320      27   361    2.47    0.00  1.0000 
   0  12  11     337      22   379    2.47    0.00  1.0000 
   0 -12  11     276      19   314   -2.47    0.00  1.0000 
   0 -12 -11     327      24   369    2.47    0.00  1.0000 
   0 -12  11     275      17   313   -2.47    0.00  1.0000 
   0 -12 -11     354      26   397    2.47    0.00  1.0000 
   0 -12 -11     334      24   376    2.47    0.00  1.0000 
   0 -12 -11     325      24   367    2.47    0.00  1.0000 
   0 -12  11     298      21   338   -2.47    0.00  1.0000 
   0  12  12       1      14    10   -4.65    0.00  1.0000 
   0  12  12      32      15    60   -4.65    0.00  1.0000 
   0  12  12       7      11    23   -4.65    0.00  1.0000 
   0 -12  12      14      11    34   -4.73    0.00  1.0000 
   0 -12 -12       1      11    10   -4.65    0.00  1.0000 
   0 -12 -12      23      14    47   -4.65    0.00  1.0000 
   0 -12  12      18      11    41   -4.73    0.00  1.0000 
   0 -12 -12       1      10     9   -4.65    0.00  1.0000 
   0 -12 -12      20      12    43   -4.65    0.00  1.0000 
   0 -12 -12      13      13    32   -4.65    0.00  1.0000 
   0 -12  12       7       8    23   -4.73    0.00  1.0000 
   0  12 -13     964      32   916   -1.72    0.00  1.0000 
   0  12  13    1016      36   968    1.67    0.00  1.0000 
   0  12  13    1099      40  1049    1.67    0.00  1.0000 
   0  12  13     999      41   952    1.67    0.00  1.0000 
   0 -12 -13    1034      40   986    1.67    0.00  1.0000 
   0 -12  13    1013      35   964   -1.72    0.00  1.0000 
   0 -12 -13     995      35   948    1.67    0.00  1.0000 
   0 -12  13     971      34   923   -1.72    0.00  1.0000 
   0 -12 -13    1053      39  1004    1.67    0.00  1.0000 
   0 -12 -13    1073      38  1024    1.67    0.00  1.0000 
   0 -12  13     971      30   923   -1.72    0.00  1.0000 
   0 -12 -13    1070      40  1021    1.67    0.00  1.0000 
   0  12  14     106      16   128   -2.29    0.00  1.0000 
   0  12  14     146      24   172   -2.29    0.00  1.0000 
   0  12  14     116      22   139   -2.29    0.00  1.0000 
   0  12 -14     167      17   196   -2.40    0.00  1.0000 
   0  12 -14     135      14   161   -2.40    0.00  1.0000 
   0 -12 -14     138      19   164   -2.29    0.00  1.0000 
   0 -12  14     135      18   162   -2.40    0.00  1.0000 
   0 -12 -14     106      20   128   -2.29    0.00  1.0000 
   0 -12  14     142      22   169   -2.40    0.00  1.0000 
   0 -12 -14     109      17   132   -2.29    0.00  1.0000 
   0 -12 -14     119      19   143   -2.29    0.00  1.0000 
   0 -12 -14     162      25   190   -2.29    0.00  1.0000 
   0 -12  14     143      16   170   -2.40    0.00  1.0000 
   0  12  15      55      21    54   -0.12    0.00  1.0000 
   0  12 -15       4       9     4    0.20    0.00  1.0000 
   0  12  15      13      19    13   -0.12    0.00  1.0000 
   0  12 -15      32      11    31    0.20    0.00  1.0000 
   0  12  15      12      13    12   -0.12    0.00  1.0000 
   0 -12 -15       7      18     7   -0.12    0.00  1.0000 
   0 -12  15      25      15    24    0.20    0.00  1.0000 
   0 -12 -15      40      17    39   -0.12    0.00  1.0000 
   0 -12  15      13      15    12    0.20    0.00  1.0000 
   0 -12  15      23      10    22    0.20    0.00  1.0000 
   0 -12 -15       1      13     1   -0.12    0.00  1.0000 
   0 -12 -15      12      19    12   -0.12    0.00  1.0000 
   0 -12 -15       9      16     9   -0.12    0.00  1.0000 
   0  12 -16      39      11    44    0.84    0.00  1.0000 
   0  12  16      22      23    26    0.88    0.00  1.0000 
   0  12  16       0      14   -15    0.88    0.00  1.0000 
   0  12  16       0      20    -1    0.88    0.00  1.0000 
   0 -12 -16      36      20    41    0.88    0.00  1.0000 
   0 -12 -16      22      19    26    0.88    0.00  1.0000 
   0 -12 -16       0      21   -12    0.88    0.00  1.0000 
   0 -12 -16      29      24    34    0.88    0.00  1.0000 
   0 -12  16      12      17    15    0.84    0.00  1.0000 
   0 -12  16       9      11    11    0.84    0.00  1.0000 
   0 -12  16       4      16     6    0.84    0.00  1.0000 
   0 -12 -16      29      16    33    0.88    0.00  1.0000 
   0  13   1       3       7     7   -1.72    0.00  1.0000 
   0  13   1       1       6     0   -1.72    0.00  1.0000 
   0  13  -1       1       5    -9   -1.64    0.00  1.0000 
   0 -13   1       1       6    -8   -1.64    0.00  1.0000 
   0 -13   1       1       5   -11   -1.64    0.00  1.0000 
   0 -13  -1       0       6     1   -1.72    0.00  1.0000 
   0 -13   1       1       6    -4   -1.64    0.00  1.0000 
   0 -13  -1       1       5    -2   -1.72    0.00  1.0000 
   0 -13   1       1       5    -8   -1.64    0.00  1.0000 
   0 -13   1       1       6    -6   -1.64    0.00  1.0000 
   0 -13  -1       1       5    -1   -1.72    0.00  1.0000 
   0 -13  -1       2       6     5   -1.72    0.00  1.0000 
   0 -13   1       1       5    -4   -1.64    0.00  1.0000 
   0 -13  -1       1       6     3   -1.72    0.00  1.0000 
   0 -13  -1       1       6     4   -1.72    0.00  1.0000 
   0  13   2    4112     120  5133   16.57    0.00  1.0000 
   0  13   2    4095     119  5114   16.57    0.00  1.0000 
   0  13  -2    4193     119  5212  -16.40    0.00  1.0000 
   0 -13   2    4194     117  5213  -16.40    0.00  1.0000 
   0 -13  -2    4322     119  5368   16.57    0.00  1.0000 
   0 -13  -2    4102     120  5122   16.57    0.00  1.0000 
   0 -13  -2    4190     119  5220   16.57    0.00  1.0000 
   0 -13   2    4189     119  5208  -16.40    0.00  1.0000 
   0 -13   2    4285     119  5315  -16.40    0.00  1.0000 
   0 -13  -2    4111     118  5132   16.57    0.00  1.0000 
   0 -13   2    4224     117  5247  -16.40    0.00  1.0000 
   0 -13   2    4231     118  5255  -16.40    0.00  1.0000 
   0 -13  -2    4157     118  5183   16.57    0.00  1.0000 
   0 -13  -2    4098     119  5118   16.57    0.00  1.0000 
   0  13   3      71      11    73    0.29    0.00  1.0000 
   0  13  -3      68       8    71    0.35    0.00  1.0000 
   0  13  -3      70       8    73    0.35    0.00  1.0000 
   0 -13   3      65       8    68    0.35    0.00  1.0000 
   0 -13  -3      70       9    72    0.29    0.00  1.0000 
   0 -13  -3      67       8    69    0.29    0.00  1.0000 
   0 -13   3      72       9    75    0.35    0.00  1.0000 
   0 -13  -3      52       9    54    0.29    0.00  1.0000 
   0 -13  -3      67       9    69    0.29    0.00  1.0000 
   0 -13  -3      74      11    76    0.29    0.00  1.0000 
   0 -13   3      73       9    76    0.35    0.00  1.0000 
   0 -13   3      62       7    65    0.35    0.00  1.0000 
   0 -13  -3      72       9    74    0.29    0.00  1.0000 
   0  13  -4    1495      37  1400   -2.74    0.00  1.0000 
   0  13   4    1511      40  1410    2.90    0.00  1.0000 
   0  13   4    1556      38  1454    2.90    0.00  1.0000 
   0  13   4    1461      38  1362    2.90    0.00  1.0000 
   0  13  -4    1455      36  1362   -2.74    0.00  1.0000 
   0 -13  -4    1478      38  1378    2.90    0.00  1.0000 
   0 -13   4    1506      37  1411   -2.74    0.00  1.0000 
   0 -13  -4    1463      38  1364    2.90    0.00  1.0000 
   0 -13  -4    1509      39  1408    2.90    0.00  1.0000 
   0 -13  -4    1480      39  1380    2.90    0.00  1.0000 
   0 -13  -4    1468      40  1369    2.90    0.00  1.0000 
   0 -13   4    1450      37  1357   -2.74    0.00  1.0000 
   0 -13  -4    1492      39  1392    2.90    0.00  1.0000 
   0 -13   4    1501      37  1406   -2.74    0.00  1.0000 
   0 -13   4    1458      36  1365   -2.74    0.00  1.0000 
   0  13   5      39      10    53   -2.29    0.00  1.0000 
   0  13   5      38       9    52   -2.29    0.00  1.0000 
   0  13  -5      45       8    59   -2.19    0.00  1.0000 
   0  13   5      40      12    54   -2.29    0.00  1.0000 
   0  13  -5      39       8    53   -2.19    0.00  1.0000 
   0 -13   5      51       8    66   -2.19    0.00  1.0000 
   0 -13  -5      49      10    65   -2.29    0.00  1.0000 
   0 -13   5      44       8    58   -2.19    0.00  1.0000 
   0 -13  -5      40       9    54   -2.29    0.00  1.0000 
   0 -13   5      40       9    54   -2.19    0.00  1.0000 
   0 -13  -5      30      10    43   -2.29    0.00  1.0000 
   0 -13   5      45       8    59   -2.19    0.00  1.0000 
   0 -13  -5      41       9    55   -2.29    0.00  1.0000 
   0 -13  -5      44       9    59   -2.29    0.00  1.0000 
   0  13   6     316      11    50   23.97    0.00  1.0000 
   0  13   6     321      11    52   23.97    0.00  1.0000 
   0  13  -6     347       8    59  -24.59    0.00  1.0000 
   0  13   6     349      10    64   23.97    0.00  1.0000 
   0  13  -6     330       8    52  -24.59    0.00  1.0000 
   0 -13  -6     311       9    48   23.97    0.00  1.0000 
   0 -13   6     337       9    55  -24.59    0.00  1.0000 
   0 -13  -6     301      11    44   23.97    0.00  1.0000 
   0 -13   6     274      12    31  -24.59    0.00  1.0000 
   0 -13   6     323       9    49  -24.59    0.00  1.0000 
   0 -13   6     328       9    51  -24.59    0.00  1.0000 
   0 -13  -6     363      10    70   23.97    0.00  1.0000 
   0 -13  -6     342      11    61   23.97    0.00  1.0000 
   0  13   7      25      12    37   -2.27    0.00  1.0000 
   0  13  -7      11       7    19   -2.13    0.00  1.0000 
   0  13   7      20       9    30   -2.27    0.00  1.0000 
   0  13   7      25      10    37   -2.27    0.00  1.0000 
   0  13  -7      20       7    29   -2.13    0.00  1.0000 
   0 -13   7      19       9    28   -2.13    0.00  1.0000 
   0 -13  -7      29       9    41   -2.27    0.00  1.0000 
   0 -13   7      15       7    24   -2.13    0.00  1.0000 
   0 -13  -7      13      10    22   -2.27    0.00  1.0000 
   0 -13  -7      14      10    23   -2.27    0.00  1.0000 
   0 -13   7      15       9    23   -2.13    0.00  1.0000 
   0 -13  -7      21      11    32   -2.27    0.00  1.0000 
   0 -13   7      11       8    19   -2.13    0.00  1.0000 
   0 -13  -7      21       9    32   -2.27    0.00  1.0000 
   0  13   8    3197      90  3675    8.99    0.00  1.0000 
   0  13  -8    3421      89  3985  -10.21    0.00  1.0000 
   0  13   8    3163      90  3639    8.99    0.00  1.0000 
   0  13  -8    3127      87  3667  -10.21    0.00  1.0000 
   0  13   8    3174      92  3651    8.99    0.00  1.0000 
   0 -13  -8    3178      92  3655    8.99    0.00  1.0000 
   0 -13   8    3094      85  3631  -10.21    0.00  1.0000 
   0 -13  -8    3127      91  3600    8.99    0.00  1.0000 
   0 -13  -8    3194      91  3672    8.99    0.00  1.0000 
   0 -13   8    3262      88  3813  -10.21    0.00  1.0000 
   0 -13   8    3172      87  3716  -10.21    0.00  1.0000 
   0 -13  -8    3223      91  3703    8.99    0.00  1.0000 
   0 -13  -8    3214      90  3694    8.99    0.00  1.0000 
   0 -13   8    3081      87  3617  -10.21    0.00  1.0000 
   0  13   9     111      13    97   -1.49    0.00  1.0000 
   0  13   9     105      22    92   -1.49    0.00  1.0000 
   0  13   9      68      13    57   -1.49    0.00  1.0000 
   0  13  -9      90      10    77   -1.56    0.00  1.0000 
   0 -13   9     101       9    87   -1.56    0.00  1.0000 
   0 -13   9      90      11    77   -1.56    0.00  1.0000 
   0 -13   9      91      11    78   -1.56    0.00  1.0000 
   0 -13  -9      85      12    73   -1.49    0.00  1.0000 
   0 -13  -9      95      13    82   -1.49    0.00  1.0000 
   0 -13  -9     113      13    99   -1.49    0.00  1.0000 
   0 -13  -9      85      15    73   -1.49    0.00  1.0000 
   0  13  10     119      16   101    1.85    0.00  1.0000 
   0  13  10     127      18   109    1.85    0.00  1.0000 
   0  13  10     118      14   100    1.85    0.00  1.0000 
   0  13 -10     108      11    92   -1.78    0.00  1.0000 
   0 -13 -10     106      14    89    1.85    0.00  1.0000 
   0 -13  10      94       9    79   -1.78    0.00  1.0000 
   0 -13  10      97      11    82   -1.78    0.00  1.0000 
   0 -13  10      95      21    80   -1.78    0.00  1.0000 
   0 -13 -10     126      16   108    1.85    0.00  1.0000 
   0 -13 -10     132      15   113    1.85    0.00  1.0000 
   0 -13 -10      99      14    83    1.85    0.00  1.0000 
   0  13  11      48      15    49   -0.17    0.00  1.0000 
   0  13  11      21      14    22   -0.17    0.00  1.0000 
   0  13  11      39      12    40   -0.17    0.00  1.0000 
   0 -13 -11      19      12    20   -0.17    0.00  1.0000 
   0 -13 -11      18      12    19   -0.17    0.00  1.0000 
   0 -13  11      24      11    24   -0.11    0.00  1.0000 
   0 -13 -11      23      13    24   -0.17    0.00  1.0000 
   0 -13  11      17       8    17   -0.11    0.00  1.0000 
   0 -13 -11      14      13    15   -0.17    0.00  1.0000 
   0 -13  11      24      10    25   -0.11    0.00  1.0000 
   0  13  12    1054      41   975    2.73    0.00  1.0000 
   0  13  12     967      35   892    2.73    0.00  1.0000 
   0  13  12    1068      39   989    2.73    0.00  1.0000 
   0 -13 -12    1094      39  1014    2.73    0.00  1.0000 
   0 -13 -12    1008      37   931    2.73    0.00  1.0000 
   0 -13 -12    1079      37   999    2.73    0.00  1.0000 
   0 -13  12     964      32   886   -2.82    0.00  1.0000 
   0 -13 -12     974      38   898    2.73    0.00  1.0000 
   0 -13  12     966      29   888   -2.82    0.00  1.0000 
   0 -13  12    1044      34   963   -2.82    0.00  1.0000 
   0 -13 -12    1034      38   956    2.73    0.00  1.0000 
   0  13  13       0      16     0    1.34    0.00  1.0000 
   0  13 -13      34       8    28    1.26    0.00  1.0000 
   0  13 -13      30      10    24    1.26    0.00  1.0000 
   0  13  13      51      18    43    1.34    0.00  1.0000 
   0  13  13       0      12    -3    1.34    0.00  1.0000 
   0 -13  13      35      12    29    1.26    0.00  1.0000 
   0 -13 -13      25      16    19    1.34    0.00  1.0000 
   0 -13 -13      34      15    27    1.34    0.00  1.0000 
   0 -13 -13      30      15    24    1.34    0.00  1.0000 
   0 -13  13      24      13    19    1.26    0.00  1.0000 
   0 -13 -13      40      11    33    1.34    0.00  1.0000 
   0 -13 -13      40      15    33    1.34    0.00  1.0000 
   0 -13  13      35       9    29    1.26    0.00  1.0000 
   0  13  14     562      38   544   -0.83    0.00  1.0000 
   0  13 -14     577      22   558    0.90    0.00  1.0000 
   0  13 -14     548      25   529    0.90    0.00  1.0000 
   0  13  14     503      29   486   -0.83    0.00  1.0000 
   0  13  14     585      37   567   -0.83    0.00  1.0000 
   0 -13 -14     567      34   549   -0.83    0.00  1.0000 
   0 -13 -14     577      28   559   -0.83    0.00  1.0000 
   0 -13  14     593      23   573    0.90    0.00  1.0000 
   0 -13 -14     565      35   547   -0.83    0.00  1.0000 
   0 -13 -14     571      35   553   -0.83    0.00  1.0000 
   0 -13  14     581      30   561    0.90    0.00  1.0000 
   0 -13 -14     596      36   578   -0.83    0.00  1.0000 
   0 -13  14     556      29   537    0.90    0.00  1.0000 
   0  13 -15     128      16   136    0.73    0.00  1.0000 
   0  13  15      83      17    90    0.85    0.00  1.0000 
   0  13  15      97      24   105    0.85    0.00  1.0000 
   0  13 -15     119      15   126    0.73    0.00  1.0000 
   0  13  15      62      21    68    0.85    0.00  1.0000 
   0 -13  15     108      13   115    0.73    0.00  1.0000 
   0 -13  15      82      18    88    0.73    0.00  1.0000 
   0 -13 -15      84      21    91    0.85    0.00  1.0000 
   0 -13 -15      77      22    84    0.85    0.00  1.0000 
   0 -13 -15     100      20   108    0.85    0.00  1.0000 
   0 -13 -15      58      15    64    0.85    0.00  1.0000 
   0 -13 -15     104      22   112    0.85    0.00  1.0000 
   0 -13  15     113      18   120    0.73    0.00  1.0000 
   0  13  16       0      22   -43   -0.87    0.00  1.0000 
   0  13  16      17      24    14   -0.87    0.00  1.0000 
   0 -13 -16       0      34    -4   -0.87    0.00  1.0000 
   0 -13 -16       5      21     3   -0.87    0.00  1.0000 
   0 -13  16       0      17    -4    0.93    0.00  1.0000 
   0 -13 -16       0      22    -5   -0.87    0.00  1.0000 
   0 -13  16      29      18    25    0.93    0.00  1.0000 
   0 -13 -16       0      22   -34   -0.87    0.00  1.0000 
   0  14   0    1751      33  1122  -18.37    0.00  1.0000 
   0  14   0    1739      33  1113  -18.37    0.00  1.0000 
   0 -14   0    1690      31  1074  -18.37    0.00  1.0000 
   0 -14   0    1787      32  1151  -18.37    0.00  1.0000 
   0 -14   0    1789      33  1153  -18.37    0.00  1.0000 
   0 -14   0    1771      33  1138  -18.37    0.00  1.0000 
   0 -14   0    1761      31  1130  -18.37    0.00  1.0000 
   0 -14   0    1707      33  1087  -18.37    0.00  1.0000 
   0  14   1      10       7    14   -1.20    0.00  1.0000 
   0  14   1       3       9     5   -1.20    0.00  1.0000 
   0  14  -1       8       6    11    1.22    0.00  1.0000 
   0 -14   1      16       6    21    1.22    0.00  1.0000 
   0 -14   1      25       7    31    1.22    0.00  1.0000 
   0 -14  -1      16       7    21   -1.20    0.00  1.0000 
   0 -14   1      10       6    14    1.22    0.00  1.0000 
   0 -14  -1       4       7     6   -1.20    0.00  1.0000 
   0 -14   1      15       8    20    1.22    0.00  1.0000 
   0 -14  -1      14       7    18   -1.20    0.00  1.0000 
   0 -14  -1      15       7    19   -1.20    0.00  1.0000 
   0 -14   1       7       7    10    1.22    0.00  1.0000 
   0 -14  -1      12       7    16   -1.20    0.00  1.0000 
   0 -14  -1      12       7    16   -1.20    0.00  1.0000 
   0 -14   1      21       7    26    1.22    0.00  1.0000 
   0  14   2     179      17   225    3.59    0.00  1.0000 
   0  14  -2     160      13   202    3.43    0.00  1.0000 
   0 -14   2     168      14   211    3.43    0.00  1.0000 
   0 -14   2     155      13   196    3.43    0.00  1.0000 
   0 -14  -2     177      14   223    3.59    0.00  1.0000 
   0 -14   2     167      12   210    3.43    0.00  1.0000 
   0 -14  -2     176      15   222    3.59    0.00  1.0000 
   0 -14   2     160      14   202    3.43    0.00  1.0000 
   0 -14  -2     156      13   200    3.59    0.00  1.0000 
   0 -14  -2     161      16   205    3.59    0.00  1.0000 
   0 -14  -2     163      14   207    3.59    0.00  1.0000 
   0 -14   2     177      14   221    3.43    0.00  1.0000 
   0 -14   2     169      13   212    3.43    0.00  1.0000 
   0 -14  -2     176      14   222    3.59    0.00  1.0000 
   0  14  -3     503      20   551   -2.32    0.00  1.0000 
   0  14   3     523      24   571    2.24    0.00  1.0000 
   0 -14   3     520      20   569   -2.32    0.00  1.0000 
   0 -14  -3     511      21   558    2.24    0.00  1.0000 
   0 -14  -3     503      22   550    2.24    0.00  1.0000 
   0 -14   3     518      21   567   -2.32    0.00  1.0000 
   0 -14   3     525      19   575   -2.32    0.00  1.0000 
   0 -14  -3     479      22   525    2.24    0.00  1.0000 
   0 -14  -3     503      21   550    2.24    0.00  1.0000 
   0 -14  -3     483      23   529    2.24    0.00  1.0000 
   0 -14   3     497      20   545   -2.32    0.00  1.0000 
   0 -14  -3     479      22   525    2.24    0.00  1.0000 
   0 -14   3     545      21   595   -2.32    0.00  1.0000 
   0  14   4     457      26   624   -7.94    0.00  1.0000 
   0  14  -4     479      22   656   -8.19    0.00  1.0000 
   0  14  -4     464      22   638   -8.19    0.00  1.0000 
   0 -14   4     514      23   696   -8.19    0.00  1.0000 
   0 -14   4     419      23   585   -8.19    0.00  1.0000 
   0 -14  -4     495      24   668   -7.94    0.00  1.0000 
   0 -14  -4     489      24   662   -7.94    0.00  1.0000 
   0 -14   4     484      23   661   -8.19    0.00  1.0000 
   0 -14   4     478      22   655   -8.19    0.00  1.0000 
   0 -14  -4     486      25   658   -7.94    0.00  1.0000 
   0 -14  -4     455      26   622   -7.94    0.00  1.0000 
   0 -14  -4     470      28   639   -7.94    0.00  1.0000 
   0 -14  -4     494      23   667   -7.94    0.00  1.0000 
   0  14   5     150      18   142    0.69    0.00  1.0000 
   0  14  -5     137      16   129   -0.74    0.00  1.0000 
   0  14   5     150      16   142    0.69    0.00  1.0000 
   0  14   5     159      15   151    0.69    0.00  1.0000 
   0  14  -5     148      12   140   -0.74    0.00  1.0000 
   0 -14   5     141      13   133   -0.74    0.00  1.0000 
   0 -14  -5     149      15   141    0.69    0.00  1.0000 
   0 -14  -5     161      15   153    0.69    0.00  1.0000 
   0 -14   5     136      13   128   -0.74    0.00  1.0000 
   0 -14  -5     123      13   116    0.69    0.00  1.0000 
   0 -14   5     137      12   129   -0.74    0.00  1.0000 
   0 -14   5     135      11   127   -0.74    0.00  1.0000 
   0 -14  -5     126      15   119    0.69    0.00  1.0000 
   0 -14  -5     175      15   167    0.69    0.00  1.0000 
   0  14  -6     242      14   186   -4.22    0.00  1.0000 
   0  14   6     264      17   212   -3.70    0.00  1.0000 
   0  14   6     267      20   215   -3.70    0.00  1.0000 
   0  14  -6     276      13   216   -4.22    0.00  1.0000 
   0  14   6     286      18   232   -3.70    0.00  1.0000 
   0 -14  -6     277      17   224   -3.70    0.00  1.0000 
   0 -14  -6     246      18   196   -3.70    0.00  1.0000 
   0 -14   6     259      13   201   -4.22    0.00  1.0000 
   0 -14   6     254      15   197   -4.22    0.00  1.0000 
   0 -14  -6     255      17   204   -3.70    0.00  1.0000 
   0 -14  -6     262      16   211   -3.70    0.00  1.0000 
   0 -14   6     202      17   151   -4.22    0.00  1.0000 
   0 -14   6     235      15   180   -4.22    0.00  1.0000 
   0 -14  -6     254      17   203   -3.70    0.00  1.0000 
   0  14  -7     591      23   635    1.95    0.00  1.0000 
   0  14   7     460      35   500   -1.99    0.00  1.0000 
   0  14   7     639      29   686   -1.99    0.00  1.0000 
   0  14   7     594      28   639   -1.99    0.00  1.0000 
   0 -14  -7     610      28   656   -1.99    0.00  1.0000 
   0 -14  -7     644      27   691   -1.99    0.00  1.0000 
   0 -14  -7     650      27   697   -1.99    0.00  1.0000 
   0 -14   7     612      22   657    1.95    0.00  1.0000 
   0 -14   7     602      25   646    1.95    0.00  1.0000 
   0 -14   7     617      24   662    1.95    0.00  1.0000 
   0 -14  -7     600      27   645   -1.99    0.00  1.0000 
   0 -14  -7     661      26   708   -1.99    0.00  1.0000 
   0 -14   7     601      25   645    1.95    0.00  1.0000 
   0  14   8      38      13    99    8.29    0.00  1.0000 
   0  14  -8      36      12    94    8.05    0.00  1.0000 
   0  14   8      57      17   128    8.29    0.00  1.0000 
   0  14   8      33      14    90    8.29    0.00  1.0000 
   0 -14  -8      69      18   146    8.29    0.00  1.0000 
   0 -14  -8      46      13   112    8.29    0.00  1.0000 
   0 -14   8      50      15   115    8.05    0.00  1.0000 
   0 -14  -8      44      13   108    8.29    0.00  1.0000 
   0 -14   8      68      16   142    8.05    0.00  1.0000 
   0 -14  -8      45      15   110    8.29    0.00  1.0000 
   0 -14   8      41      10   101    8.05    0.00  1.0000 
   0 -14  -8      47      14   113    8.29    0.00  1.0000 
   0 -14   8      48      12   112    8.05    0.00  1.0000 
   0  14   9     698      32   678   -0.84    0.00  1.0000 
   0  14   9     690      28   670   -0.84    0.00  1.0000 
   0  14  -9     672      24   653    0.83    0.00  1.0000 
   0  14   9     650      30   631   -0.84    0.00  1.0000 
   0 -14   9     591      35   573    0.83    0.00  1.0000 
   0 -14   9     697      25   677    0.83    0.00  1.0000 
   0 -14  -9     712      31   692   -0.84    0.00  1.0000 
   0 -14  -9     688      30   668   -0.84    0.00  1.0000 
   0 -14   9     638      26   619    0.83    0.00  1.0000 
   0 -14   9     662      22   643    0.83    0.00  1.0000 
   0 -14  -9     726      30   706   -0.84    0.00  1.0000 
   0 -14  -9     680      29   660   -0.84    0.00  1.0000 
   0  14  10     177      18   170    0.61    0.00  1.0000 
   0  14 -10     168      18   161    0.64    0.00  1.0000 
   0  14  10     166      19   159    0.61    0.00  1.0000 
   0  14  10     229      21   221    0.61    0.00  1.0000 
   0 -14  10     200      19   192    0.64    0.00  1.0000 
   0 -14 -10     208      23   200    0.61    0.00  1.0000 
   0 -14 -10     219      24   211    0.61    0.00  1.0000 
   0 -14 -10     220      21   212    0.61    0.00  1.0000 
   0 -14 -10     223      21   215    0.61    0.00  1.0000 
   0 -14  10     192      18   184    0.64    0.00  1.0000 
   0 -14  10     202      14   194    0.64    0.00  1.0000 
   0  14  11     211      27   226    1.14    0.00  1.0000 
   0  14  11     193      27   208    1.14    0.00  1.0000 
   0  14  11     239      23   255    1.14    0.00  1.0000 
   0 -14 -11     142      17   155    1.14    0.00  1.0000 
   0 -14  11     187      21   202   -1.15    0.00  1.0000 
   0 -14 -11     232      22   248    1.14    0.00  1.0000 
   0 -14  11     208      19   223   -1.15    0.00  1.0000 
   0 -14 -11     255      26   272    1.14    0.00  1.0000 
   0 -14  11     185      15   199   -1.15    0.00  1.0000 
   0 -14 -11     218      28   234    1.14    0.00  1.0000 
   0  14 -12     127      13   124   -0.32    0.00  1.0000 
   0  14  12     130      20   125   -0.51    0.00  1.0000 
   0  14 -12     154      16   150   -0.32    0.00  1.0000 
   0  14  12     183      22   177   -0.51    0.00  1.0000 
   0  14  12     188      21   182   -0.51    0.00  1.0000 
   0 -14  12     138      16   135   -0.32    0.00  1.0000 
   0 -14 -12     153      20   147   -0.51    0.00  1.0000 
   0 -14 -12     149      16   143   -0.51    0.00  1.0000 
   0 -14 -12     157      18   151   -0.51    0.00  1.0000 
   0 -14 -12     177      20   171   -0.51    0.00  1.0000 
   0 -14  12     168      19   164   -0.32    0.00  1.0000 
   0 -14 -12     120      17   115   -0.51    0.00  1.0000 
   0 -14  12     115      12   112   -0.32    0.00  1.0000 
   0  14 -13     936      30   929   -0.26    0.00  1.0000 
   0  14  13     979      43   973    0.21    0.00  1.0000 
   0  14  13     969      44   963    0.21    0.00  1.0000 
   0  14  13     986      38   980    0.21    0.00  1.0000 
   0  14 -13     900      33   893   -0.26    0.00  1.0000 
   0 -14  13     944      31   937   -0.26    0.00  1.0000 
   0 -14 -13     956      42   950    0.21    0.00  1.0000 
   0 -14 -13    1055      43  1049    0.21    0.00  1.0000 
   0 -14  13     970      35   963   -0.26    0.00  1.0000 
   0 -14  13     995      37   988   -0.26    0.00  1.0000 
   0 -14 -13     929      35   923    0.21    0.00  1.0000 
   0 -14 -13     947      40   941    0.21    0.00  1.0000 
   0 -14 -13    1000      41   994    0.21    0.00  1.0000 
   0  14  14      17      15    20   -0.87    0.00  1.0000 
   0  14  14      11      20    14   -0.87    0.00  1.0000 
   0  14 -14       1       8     2   -0.75    0.00  1.0000 
   0  14  14      26      20    30   -0.87    0.00  1.0000 
   0  14 -14      17      11    20   -0.75    0.00  1.0000 
   0 -14 -14      38      17    43   -0.87    0.00  1.0000 
   0 -14 -14       9      18    11   -0.87    0.00  1.0000 
   0 -14  14      25      10    28   -0.75    0.00  1.0000 
   0 -14 -14       9      18    11   -0.87    0.00  1.0000 
   0 -14 -14      11      12    14   -0.87    0.00  1.0000 
   0 -14  14       0      15    -4   -0.75    0.00  1.0000 
   0 -14  14      14      14    17   -0.75    0.00  1.0000 
   0 -14 -14       9      18    12   -0.87    0.00  1.0000 
   0  14  15      54      17    54    0.06    0.00  1.0000 
   0  14 -15      68      14    69   -0.09    0.00  1.0000 
   0  14  15      73      25    73    0.06    0.00  1.0000 
   0  14  15      30      21    30    0.06    0.00  1.0000 
   0 -14 -15      72      22    72    0.06    0.00  1.0000 
   0 -14  15      52      18    53   -0.09    0.00  1.0000 
   0 -14 -15      41      21    41    0.06    0.00  1.0000 
   0 -14 -15      48      21    48    0.06    0.00  1.0000 
   0 -14  15      48      12    49   -0.09    0.00  1.0000 
   0 -14  15      43      17    44   -0.09    0.00  1.0000 
   0 -14 -15      44      21    44    0.06    0.00  1.0000 
   0  15  -1      27       9    37    1.89    0.00  1.0000 
   0  15   1      18       9    26    1.86    0.00  1.0000 
   0  15   1      22      10    31    1.86    0.00  1.0000 
   0 -15  -1      26       9    35    1.86    0.00  1.0000 
   0 -15  -1      29       8    39    1.86    0.00  1.0000 
   0 -15  -1      16      12    24    1.86    0.00  1.0000 
   0 -15   1      20       8    29    1.89    0.00  1.0000 
   0 -15  -1      25       7    34    1.86    0.00  1.0000 
   0 -15  -1      28       8    38    1.86    0.00  1.0000 
   0 -15   1      22       9    31    1.89    0.00  1.0000 
   0 -15   1      25       8    34    1.89    0.00  1.0000 
   0 -15   1      23       8    32    1.89    0.00  1.0000 
   0 -15   1      16       8    24    1.89    0.00  1.0000 
   0 -15  -1      28       9    38    1.86    0.00  1.0000 
   0  15  -2    2663      60  2367    6.50    0.00  1.0000 
   0  15   2    2755      62  2440   -6.82    0.00  1.0000 
   0 -15  -2    2749      61  2434   -6.82    0.00  1.0000 
   0 -15   2    2764      60  2463    6.50    0.00  1.0000 
   0 -15  -2    2645      61  2336   -6.82    0.00  1.0000 
   0 -15   2    2634      58  2340    6.50    0.00  1.0000 
   0 -15  -2    2651      61  2342   -6.82    0.00  1.0000 
   0 -15   2    2649      64  2354    6.50    0.00  1.0000 
   0 -15   2    2695      59  2397    6.50    0.00  1.0000 
   0 -15   2    2657      60  2362    6.50    0.00  1.0000 
   0 -15  -2    2737      61  2423   -6.82    0.00  1.0000 
   0 -15  -2    2688      60  2377   -6.82    0.00  1.0000 
   0 -15  -2    2745      61  2430   -6.82    0.00  1.0000 
   0 -15   2    2687      60  2390    6.50    0.00  1.0000 
   0  15  -3      87       9    74   -1.65    0.00  1.0000 
   0  15   3      75      11    62   -1.68    0.00  1.0000 
   0 -15  -3      60       9    49   -1.68    0.00  1.0000 
   0 -15  -3      95      11    81   -1.68    0.00  1.0000 
   0 -15   3      73       8    61   -1.65    0.00  1.0000 
   0 -15  -3      79      10    66   -1.68    0.00  1.0000 
   0 -15   3      59      15    48   -1.65    0.00  1.0000 
   0 -15   3      78       9    65   -1.65    0.00  1.0000 
   0 -15  -3      63       9    51   -1.68    0.00  1.0000 
   0 -15  -3      72      10    60   -1.68    0.00  1.0000 
   0 -15   3      86      10    73   -1.65    0.00  1.0000 
   0 -15   3      85      11    72   -1.65    0.00  1.0000 
   0  15   4    1545      44  1489    1.58    0.00  1.0000 
   0  15  -4    1500      39  1452   -1.38    0.00  1.0000 
   0  15  -4    1493      40  1445   -1.38    0.00  1.0000 
   0 -15   4    1524      39  1475   -1.38    0.00  1.0000 
   0 -15  -4    1555      42  1499    1.58    0.00  1.0000 
   0 -15  -4    1524      42  1468    1.58    0.00  1.0000 
   0 -15   4    1518      40  1469   -1.38    0.00  1.0000 
   0 -15   4    1523      40  1474   -1.38    0.00  1.0000 
   0 -15   4    1491      40  1443   -1.38    0.00  1.0000 
   0 -15  -4    1495      41  1440    1.58    0.00  1.0000 
   0 -15  -4    1557      43  1501    1.58    0.00  1.0000 
   0 -15  -4    1474      42  1419    1.58    0.00  1.0000 
   0  15   5     493      25   451    2.15    0.00  1.0000 
   0  15   5     471      21   430    2.15    0.00  1.0000 
   0  15  -5     489      19   447    2.14    0.00  1.0000 
   0  15  -5     504      18   461    2.14    0.00  1.0000 
   0 -15  -5     484      22   442    2.15    0.00  1.0000 
   0 -15   5     447      17   407    2.14    0.00  1.0000 
   0 -15   5     490      20   448    2.14    0.00  1.0000 
   0 -15   5     444      19   404    2.14    0.00  1.0000 
   0 -15  -5     470      24   429    2.15    0.00  1.0000 
   0 -15  -5     468      22   427    2.15    0.00  1.0000 
   0 -15   5     473      20   432    2.14    0.00  1.0000 
   0 -15  -5     517      21   474    2.15    0.00  1.0000 
   0 -15  -5     485      22   443    2.15    0.00  1.0000 
   0 -15  -5     491      22   449    2.15    0.00  1.0000 
   0  15   6      97      22   284  -15.55    0.00  1.0000 
   0  15  -6      70      15   239   15.74    0.00  1.0000 
   0  15   6      74      21   245  -15.55    0.00  1.0000 
   0  15   6      87      19   267  -15.55    0.00  1.0000 
   0 -15  -6      79      20   253  -15.55    0.00  1.0000 
   0 -15  -6      74      17   244  -15.55    0.00  1.0000 
   0 -15   6      60      16   221   15.74    0.00  1.0000 
   0 -15   6      59      17   218   15.74    0.00  1.0000 
   0 -15   6      74      17   247   15.74    0.00  1.0000 
   0 -15   6      71      14   242   15.74    0.00  1.0000 
   0 -15  -6      71      19   239  -15.55    0.00  1.0000 
   0 -15  -6     105      19   298  -15.55    0.00  1.0000 
   0 -15  -6      94      19   280  -15.55    0.00  1.0000 
   0  15   7     132      16   139    0.64    0.00  1.0000 
   0  15   7     156      20   163    0.64    0.00  1.0000 
   0  15  -7     133      14   138    0.50    0.00  1.0000 
   0  15   7     137      18   144    0.64    0.00  1.0000 
   0 -15  -7     143      16   150    0.64    0.00  1.0000 
   0 -15  -7     149      18   156    0.64    0.00  1.0000 
   0 -15  -7     136      14   143    0.64    0.00  1.0000 
   0 -15   7     135      13   140    0.50    0.00  1.0000 
   0 -15  -7     163      19   171    0.64    0.00  1.0000 
   0 -15  -7     155      20   162    0.64    0.00  1.0000 
   0 -15   7     121      14   126    0.50    0.00  1.0000 
   0 -15   7     121      12   126    0.50    0.00  1.0000 
   0 -15   7     130      16   135    0.50    0.00  1.0000 
   0  15   8     984      53   887   -3.48    0.00  1.0000 
   0  15   8    1212      36  1105   -3.48    0.00  1.0000 
   0  15   8    1222      38  1114   -3.48    0.00  1.0000 
   0  15  -8    1227      32  1096    4.23    0.00  1.0000 
   0 -15  -8    1187      37  1081   -3.48    0.00  1.0000 
   0 -15  -8    1200      37  1093   -3.48    0.00  1.0000 
   0 -15  -8    1189      37  1083   -3.48    0.00  1.0000 
   0 -15   8    1039      43   919    4.23    0.00  1.0000 
   0 -15   8    1189      34  1060    4.23    0.00  1.0000 
   0 -15   8    1202      31  1073    4.23    0.00  1.0000 
   0 -15   8    1186      33  1057    4.23    0.00  1.0000 
   0 -15  -8    1099      48   997   -3.48    0.00  1.0000 
   0  15  -9     214      16   194   -1.58    0.00  1.0000 
   0  15   9     243      25   222   -1.55    0.00  1.0000 
   0  15   9     236      24   215   -1.55    0.00  1.0000 
   0  15   9     199      21   180   -1.55    0.00  1.0000 
   0 -15  -9     272      25   249   -1.55    0.00  1.0000 
   0 -15   9     220      14   199   -1.58    0.00  1.0000 
   0 -15  -9     247      22   225   -1.55    0.00  1.0000 
   0 -15  -9     239      23   218   -1.55    0.00  1.0000 
   0 -15   9     220      20   199   -1.58    0.00  1.0000 
   0 -15   9     223      19   202   -1.58    0.00  1.0000 
   0 -15   9     237      18   216   -1.58    0.00  1.0000 
   0 -15  -9     246      20   224   -1.55    0.00  1.0000 
   0  15  10      20      16    12    2.13    0.00  1.0000 
   0  15  10       4      14     1    2.13    0.00  1.0000 
   0  15  10      16      11     9    2.13    0.00  1.0000 
   0 -15  10      16      11    10   -1.94    0.00  1.0000 
   0 -15  10       1       7    -8   -1.94    0.00  1.0000 
   0 -15 -10       1      12   -21    2.13    0.00  1.0000 
   0 -15 -10      31      14    21    2.13    0.00  1.0000 
   0 -15 -10       7      12     3    2.13    0.00  1.0000 
   0 -15  10       1      10    -8   -1.94    0.00  1.0000 
   0 -15 -10      14      10     8    2.13    0.00  1.0000 
   0 -15  10       1      12    -1   -1.94    0.00  1.0000 
   0  15  11     559      30   582   -1.04    0.00  1.0000 
   0  15  11     546      35   568   -1.04    0.00  1.0000 
   0  15 -11     552      24   577   -1.16    0.00  1.0000 
   0  15 -11     563      22   588   -1.16    0.00  1.0000 
   0  15  11     454      49   474   -1.04    0.00  1.0000 
   0 -15 -11     586      30   609   -1.04    0.00  1.0000 
   0 -15  11     594      28   620   -1.16    0.00  1.0000 
   0 -15 -11     558      32   581   -1.04    0.00  1.0000 
   0 -15  11     514      28   538   -1.16    0.00  1.0000 
   0 -15 -11     574      35   597   -1.04    0.00  1.0000 
   0 -15  11     550      26   575   -1.16    0.00  1.0000 
   0 -15  11     524      22   548   -1.16    0.00  1.0000 
   0 -15 -11     464      38   485   -1.04    0.00  1.0000 
   0  15  12     371      34   410   -2.15    0.00  1.0000 
   0  15 -12     334      18   374    2.32    0.00  1.0000 
   0  15  12     357      34   395   -2.15    0.00  1.0000 
   0  15  12     385      28   424   -2.15    0.00  1.0000 
   0  15 -12     329      22   368    2.32    0.00  1.0000 
   0 -15 -12     347      24   384   -2.15    0.00  1.0000 
   0 -15 -12     421      31   462   -2.15    0.00  1.0000 
   0 -15 -12     414      29   455   -2.15    0.00  1.0000 
   0 -15  12     348      25   388    2.32    0.00  1.0000 
   0 -15 -12     390      33   430   -2.15    0.00  1.0000 
   0 -15  12     354      26   395    2.32    0.00  1.0000 
   0 -15 -12     406      31   446   -2.15    0.00  1.0000 
   0 -15  12     332      20   372    2.32    0.00  1.0000 
   0  15  13      14      20    18   -1.06    0.00  1.0000 
   0  15  13      29      16    34   -1.06    0.00  1.0000 
   0  15 -13      37      12    43   -1.00    0.00  1.0000 
   0  15  13      23      19    28   -1.06    0.00  1.0000 
   0  15 -13      28       9    33   -1.00    0.00  1.0000 
   0 -15 -13      22      17    27   -1.06    0.00  1.0000 
   0 -15 -13      13      17    17   -1.06    0.00  1.0000 
   0 -15  13      33      15    38   -1.00    0.00  1.0000 
   0 -15 -13      53      18    60   -1.06    0.00  1.0000 
   0 -15 -13       0      11    -5   -1.06    0.00  1.0000 
   0 -15  13      10      10    13   -1.00    0.00  1.0000 
   0 -15  13      18      13    22   -1.00    0.00  1.0000 
   0 -15 -13      27      19    32   -1.06    0.00  1.0000 
   0  15 -14     118      15   104    1.47    0.00  1.0000 
   0  15  14     127      26   113   -1.41    0.00  1.0000 
   0  15  14     116      24   103   -1.41    0.00  1.0000 
   0  15  14     227      27   208   -1.41    0.00  1.0000 
   0 -15 -14     100      20    88   -1.41    0.00  1.0000 
   0 -15  14     116      19   102    1.47    0.00  1.0000 
   0 -15 -14     120      22   106   -1.41    0.00  1.0000 
   0 -15  14     146      19   130    1.47    0.00  1.0000 
   0 -15 -14     114      23   101   -1.41    0.00  1.0000 
   0 -15 -14     112      21    99   -1.41    0.00  1.0000 
   0 -15 -14     130      24   116   -1.41    0.00  1.0000 
   0 -15  14     162      17   145    1.47    0.00  1.0000 
   0  16   0      47      11    48    0.29    0.00  1.0000 
   0  16   0      48       9    49    0.29    0.00  1.0000 
   0 -16   0      54      10    55    0.29    0.00  1.0000 
   0 -16   0      59       8    61    0.29    0.00  1.0000 
   0 -16   0      65      10    67    0.29    0.00  1.0000 
   0 -16   0      49       9    50    0.29    0.00  1.0000 
   0 -16   0      65      10    67    0.29    0.00  1.0000 
   0 -16   0      57      10    58    0.29    0.00  1.0000 
   0  16   1      66      11    78    1.55    0.00  1.0000 
   0  16  -1      54      10    65   -1.55    0.00  1.0000 
   0  16   1      54      11    65    1.55    0.00  1.0000 
   0 -16  -1      63      16    75    1.55    0.00  1.0000 
   0 -16  -1      61      11    72    1.55    0.00  1.0000 
   0 -16   1      57       9    68   -1.55    0.00  1.0000 
   0 -16  -1      68      11    80    1.55    0.00  1.0000 
   0 -16   1      64      11    76   -1.55    0.00  1.0000 
   0 -16   1      80      10    93   -1.55    0.00  1.0000 
   0 -16  -1      70      11    82    1.55    0.00  1.0000 
   0 -16   1      67      11    79   -1.55    0.00  1.0000 
   0 -16   1      62      10    74   -1.55    0.00  1.0000 
   0 -16   1      85      13    98   -1.55    0.00  1.0000 
   0 -16  -1      67       9    79    1.55    0.00  1.0000 
   0 -16  -1      83      11    96    1.55    0.00  1.0000 
   0  16  -2    1067      38  1364   -9.39    0.00  1.0000 
   0  16   2    1058      41  1359   -9.53    0.00  1.0000 
   0 -16  -2    1066      38  1368   -9.53    0.00  1.0000 
   0 -16  -2    1065      40  1366   -9.53    0.00  1.0000 
   0 -16   2    1055      38  1350   -9.39    0.00  1.0000 
   0 -16  -2    1006      40  1300   -9.53    0.00  1.0000 
   0 -16   2    1033      39  1325   -9.39    0.00  1.0000 
   0 -16  -2    1009      40  1303   -9.53    0.00  1.0000 
   0 -16  -2    1063      39  1364   -9.53    0.00  1.0000 
   0 -16  -2    1028      38  1324   -9.53    0.00  1.0000 
   0 -16   2    1056      39  1351   -9.39    0.00  1.0000 
   0 -16   2    1045      36  1339   -9.39    0.00  1.0000 
   0 -16   2    1020      37  1311   -9.39    0.00  1.0000 
   0 -16   2    1053      38  1348   -9.39    0.00  1.0000 
   0  16   3      79      13    64   -2.00    0.00  1.0000 
   0  16  -3      85      10    69    1.97    0.00  1.0000 
   0 -16   3      70       8    56    1.97    0.00  1.0000 
   0 -16  -3      75      10    60   -2.00    0.00  1.0000 
   0 -16   3      78       9    63    1.97    0.00  1.0000 
   0 -16  -3      85      10    69   -2.00    0.00  1.0000 
   0 -16   3      79      10    64    1.97    0.00  1.0000 
   0 -16   3      87      10    71    1.97    0.00  1.0000 
   0 -16  -3      67      12    53   -2.00    0.00  1.0000 
   0 -16  -3      82       9    66   -2.00    0.00  1.0000 
   0 -16  -3      79      10    64   -2.00    0.00  1.0000 
   0 -16  -3      73      10    58   -2.00    0.00  1.0000 
   0 -16   3      67      10    53    1.97    0.00  1.0000 
   0  16   4    2014      52  1838    4.41    0.00  1.0000 
   0  16  -4    1966      47  1808    4.00    0.00  1.0000 
   0 -16  -4    1907      49  1736    4.41    0.00  1.0000 
   0 -16   4    1914      46  1759    4.00    0.00  1.0000 
   0 -16   4    1874      47  1720    4.00    0.00  1.0000 
   0 -16   4    1906      48  1751    4.00    0.00  1.0000 
   0 -16   4    1940      46  1784    4.00    0.00  1.0000 
   0 -16  -4    1943      49  1770    4.41    0.00  1.0000 
   0 -16  -4    1958      49  1785    4.41    0.00  1.0000 
   0 -16  -4    1965      48  1791    4.41    0.00  1.0000 
   0 -16   4    1926      48  1770    4.00    0.00  1.0000 
   0 -16  -4    1952      51  1779    4.41    0.00  1.0000 
   0 -16  -4    1954      48  1781    4.41    0.00  1.0000 
   0  16  -5      97      11    91   -0.64    0.00  1.0000 
   0  16   5     126      15   120    0.63    0.00  1.0000 
   0 -16  -5      99      13    93    0.63    0.00  1.0000 
   0 -16  -5      91      12    86    0.63    0.00  1.0000 
   0 -16   5      95      11    89   -0.64    0.00  1.0000 
   0 -16   5     102      10    96   -0.64    0.00  1.0000 
   0 -16  -5     111      15   105    0.63    0.00  1.0000 
   0 -16   5     109      12   103   -0.64    0.00  1.0000 
   0 -16  -5     122      16   116    0.63    0.00  1.0000 
   0 -16   5     102      11    96   -0.64    0.00  1.0000 
   0 -16  -5     141      16   134    0.63    0.00  1.0000 
   0 -16  -5     108      13   102    0.63    0.00  1.0000 
   0  16   6     936      34  1001    2.31    0.00  1.0000 
   0  16  -6     934      31   984    1.80    0.00  1.0000 
   0  16   6     927      37   992    2.31    0.00  1.0000 
   0 -16  -6     893      33   957    2.31    0.00  1.0000 
   0 -16  -6     927      33   992    2.31    0.00  1.0000 
   0 -16   6     844      31   892    1.80    0.00  1.0000 
   0 -16  -6     884      33   947    2.31    0.00  1.0000 
   0 -16   6     906      29   956    1.80    0.00  1.0000 
   0 -16  -6     910      35   974    2.31    0.00  1.0000 
   0 -16  -6     895      33   959    2.31    0.00  1.0000 
   0 -16   6     868      31   917    1.80    0.00  1.0000 
   0 -16  -6     875      33   938    2.31    0.00  1.0000 
   0  16   7       2      12     6    3.73    0.00  1.0000 
   0  16   7       4      15    12    3.73    0.00  1.0000 
   0  16   7       3      11    -5    3.73    0.00  1.0000 
   0  16  -7       3       8    -2   -3.76    0.00  1.0000 
   0 -16   7       3       9    -4   -3.76    0.00  1.0000 
   0 -16   7       2      10     8   -3.76    0.00  1.0000 
   0 -16  -7       6      10    14    3.73    0.00  1.0000 
   0 -16  -7       9      11    20    3.73    0.00  1.0000 
   0 -16   7       3       7    -4   -3.76    0.00  1.0000 
   0 -16   7       3      10    -3   -3.76    0.00  1.0000 
   0 -16  -7       8      13    18    3.73    0.00  1.0000 
   0 -16  -7       3       9    10    3.73    0.00  1.0000 
   0 -16  -7       4      10    11    3.73    0.00  1.0000 
   0  16   8       4      12    29   -7.62    0.00  1.0000 
   0  16   8      17      15    57   -7.62    0.00  1.0000 
   0  16   8      13      16    49   -7.62    0.00  1.0000 
   0 -16  -8      15      12    54   -7.62    0.00  1.0000 
   0 -16  -8      26      15    73   -7.62    0.00  1.0000 
   0 -16  -8      17      12    58   -7.62    0.00  1.0000 
   0 -16  -8      13      13    49   -7.62    0.00  1.0000 
   0 -16   8      19      12    56   -6.80    0.00  1.0000 
   0 -16   8      18      11    54   -6.80    0.00  1.0000 
   0 -16   8       9       8    36   -6.80    0.00  1.0000 
   0 -16  -8       9      10    41   -7.62    0.00  1.0000 
   0 -16   8       6      12    31   -6.80    0.00  1.0000 
   0  16   9     189      22   185   -0.34    0.00  1.0000 
   0  16   9     217      26   212   -0.34    0.00  1.0000 
   0  16   9     217      21   212   -0.34    0.00  1.0000 
   0 -16  -9     193      25   189   -0.34    0.00  1.0000 
   0 -16   9     163      20   158    0.41    0.00  1.0000 
   0 -16  -9     189      21   185   -0.34    0.00  1.0000 
   0 -16   9     165      20   160    0.41    0.00  1.0000 
   0 -16  -9     169      18   165   -0.34    0.00  1.0000 
   0 -16   9     126      13   122    0.41    0.00  1.0000 
   0 -16   9     160      18   155    0.41    0.00  1.0000 
   0 -16  -9     179      20   175   -0.34    0.00  1.0000 
   0  16 -10     812      27   759    2.10    0.00  1.0000 
   0  16 -10     771      27   719    2.10    0.00  1.0000 
   0  16  10     779      37   737    1.68    0.00  1.0000 
   0  16  10     774      33   732    1.68    0.00  1.0000 
   0  16  10     772      39   730    1.68    0.00  1.0000 
   0 -16 -10     818      36   775    1.68    0.00  1.0000 
   0 -16 -10     842      34   798    1.68    0.00  1.0000 
   0 -16  10     824      32   770    2.10    0.00  1.0000 
   0 -16  10     805      31   752    2.10    0.00  1.0000 
   0 -16 -10     814      34   771    1.68    0.00  1.0000 
   0 -16 -10     843      38   799    1.68    0.00  1.0000 
   0 -16  10     810      29   757    2.10    0.00  1.0000 
   0 -16  10     818      26   764    2.10    0.00  1.0000 
   0  16  11      50      15    35   -2.50    0.00  1.0000 
   0  16  11      34      18    22   -2.50    0.00  1.0000 
   0  16 -11      44      11    30    2.51    0.00  1.0000 
   0  16 -11      29       8    18    2.51    0.00  1.0000 
   0  16  11      46      17    32   -2.50    0.00  1.0000 
   0 -16 -11      73      12    55   -2.50    0.00  1.0000 
   0 -16 -11      61      14    45   -2.50    0.00  1.0000 
   0 -16 -11      67      18    50   -2.50    0.00  1.0000 
   0 -16  11      67      13    50    2.51    0.00  1.0000 
   0 -16 -11      34      17    22   -2.50    0.00  1.0000 
   0 -16  11      53      15    38    2.51    0.00  1.0000 
   0 -16  11      54       9    39    2.51    0.00  1.0000 
   0 -16  11      56      14    40    2.51    0.00  1.0000 
   0 -16 -11      64      14    47   -2.50    0.00  1.0000 
   0  16  12     172      27   215    3.44    0.00  1.0000 
   0  16 -12     111      18   145    3.35    0.00  1.0000 
   0  16  12     121      20   158    3.44    0.00  1.0000 
   0  16 -12     138      15   176    3.35    0.00  1.0000 
   0  16  12     141      26   181    3.44    0.00  1.0000 
   0 -16  12     124      22   160    3.35    0.00  1.0000 
   0 -16 -12     120      23   157    3.44    0.00  1.0000 
   0 -16 -12     130      18   168    3.44    0.00  1.0000 
   0 -16  12     125      19   161    3.35    0.00  1.0000 
   0 -16  12     112      15   146    3.35    0.00  1.0000 
   0 -16  12     136      18   174    3.35    0.00  1.0000 
   0 -16 -12     110      20   145    3.44    0.00  1.0000 
   0 -16 -12     144      21   184    3.44    0.00  1.0000 
   0 -16 -12     140      21   180    3.44    0.00  1.0000 
   0  16  13     146      25   152   -0.56    0.00  1.0000 
   0  16  13     123      24   129   -0.56    0.00  1.0000 
   0  16 -13     148      16   155    0.60    0.00  1.0000 
   0  16  13     173      22   180   -0.56    0.00  1.0000 
   0  16 -13     147      19   154    0.60    0.00  1.0000 
   0 -16 -13     151      23   157   -0.56    0.00  1.0000 
   0 -16  13     149      19   156    0.60    0.00  1.0000 
   0 -16 -13     113      21   118   -0.56    0.00  1.0000 
   0 -16 -13     160      20   166   -0.56    0.00  1.0000 
   0 -16  13     152      20   159    0.60    0.00  1.0000 
   0 -16 -13     122      16   128   -0.56    0.00  1.0000 
   0 -16  13     166      19   173    0.60    0.00  1.0000 
   0 -16 -13     137      21   143   -0.56    0.00  1.0000 
   0 -16  13     120      13   126    0.60    0.00  1.0000 
   0  16  14     117      21   138    2.09    0.00  1.0000 
   0  16 -14      54      15    70    2.24    0.00  1.0000 
   0  16  14      93      27   112    2.09    0.00  1.0000 
   0  16  14      56      25    71    2.09    0.00  1.0000 
   0 -16 -14      69      23    86    2.09    0.00  1.0000 
   0 -16  14      53      17    69    2.24    0.00  1.0000 
   0 -16 -14      73      21    90    2.09    0.00  1.0000 
   0 -16 -14      77      25    95    2.09    0.00  1.0000 
   0 -16 -14      64      22    80    2.09    0.00  1.0000 
   0 -16  14      25      18    36    2.24    0.00  1.0000 
   0  17   1      28      10    27   -0.11    0.00  1.0000 
   0  17  -1      36       8    35   -0.22    0.00  1.0000 
   0 -17  -1      34      10    33   -0.11    0.00  1.0000 
   0 -17   1      33       9    32   -0.22    0.00  1.0000 
   0 -17  -1      36       9    35   -0.11    0.00  1.0000 
   0 -17   1      46      16    45   -0.22    0.00  1.0000 
   0 -17   1      35       9    34   -0.22    0.00  1.0000 
   0 -17   1      40       8    39   -0.22    0.00  1.0000 
   0 -17  -1      37      10    36   -0.11    0.00  1.0000 
   0 -17  -1      37       8    36   -0.11    0.00  1.0000 
   0 -17   1      33       9    32   -0.22    0.00  1.0000 
   0 -17   1      47      11    46   -0.22    0.00  1.0000 
   0 -17  -1      29       9    28   -0.11    0.00  1.0000 
   0 -17  -1      30      11    29   -0.11    0.00  1.0000 
   0  17  -2     396      19   397    0.05    0.00  1.0000 
   0  17   2     388      24   390   -0.10    0.00  1.0000 
   0 -17  -2     397      21   399   -0.10    0.00  1.0000 
   0 -17  -2     418      22   420   -0.10    0.00  1.0000 
   0 -17  -2     405      19   407   -0.10    0.00  1.0000 
   0 -17  -2     415      20   417   -0.10    0.00  1.0000 
   0 -17  -2     416      21   418   -0.10    0.00  1.0000 
   0 -17   2     383      18   384    0.05    0.00  1.0000 
   0 -17   2     427      21   428    0.05    0.00  1.0000 
   0 -17   2     388      25   389    0.05    0.00  1.0000 
   0 -17  -2     380      23   382   -0.10    0.00  1.0000 
   0 -17   2     404      20   405    0.05    0.00  1.0000 
   0 -17   2     400      19   401    0.05    0.00  1.0000 
   0 -17   2     418      22   419    0.05    0.00  1.0000 
   0  17   3       8      13    14    2.16    0.00  1.0000 
   0  17  -3      15       8    23    2.05    0.00  1.0000 
   0 -17  -3       8      11    14    2.16    0.00  1.0000 
   0 -17  -3      10       8    17    2.16    0.00  1.0000 
   0 -17   3      16       9    24    2.05    0.00  1.0000 
   0 -17  -3       3       9     7    2.16    0.00  1.0000 
   0 -17   3      15       8    23    2.05    0.00  1.0000 
   0 -17  -3      15       9    24    2.16    0.00  1.0000 
   0 -17   3      14       9    22    2.05    0.00  1.0000 
   0 -17   3      13       9    21    2.05    0.00  1.0000 
   0 -17   3      13      11    21    2.05    0.00  1.0000 
   0 -17   3       7       7    13    2.05    0.00  1.0000 
   0 -17  -3      11       9    18    2.16    0.00  1.0000 
   0 -17  -3      12       9    20    2.16    0.00  1.0000 
   0  17   4     102      16   139   -3.74    0.00  1.0000 
   0  17  -4     110      14   139    2.84    0.00  1.0000 
   0 -17   4      92      14   119    2.84    0.00  1.0000 
   0 -17   4      83      13   108    2.84    0.00  1.0000 
   0 -17  -4     100      14   137   -3.74    0.00  1.0000 
   0 -17   4     116      14   145    2.84    0.00  1.0000 
   0 -17  -4      93      16   129   -3.74    0.00  1.0000 
   0 -17   4     103      17   131    2.84    0.00  1.0000 
   0 -17  -4      99      15   136   -3.74    0.00  1.0000 
   0 -17   4      98      12   125    2.84    0.00  1.0000 
   0 -17  -4     111      17   150   -3.74    0.00  1.0000 
   0 -17  -4      90      15   125   -3.74    0.00  1.0000 
   0 -17  -4     101      16   138   -3.74    0.00  1.0000 
   0  17   5     581      31   622   -1.83    0.00  1.0000 
   0  17  -5     526      23   566   -1.89    0.00  1.0000 
   0 -17   5     559      25   600   -1.89    0.00  1.0000 
   0 -17  -5     569      26   609   -1.83    0.00  1.0000 
   0 -17   5     540      25   581   -1.89    0.00  1.0000 
   0 -17   5     530      22   570   -1.89    0.00  1.0000 
   0 -17  -5     530      26   569   -1.83    0.00  1.0000 
   0 -17  -5     559      30   599   -1.83    0.00  1.0000 
   0 -17  -5     577      26   617   -1.83    0.00  1.0000 
   0 -17   5     524      24   564   -1.89    0.00  1.0000 
   0 -17  -5     533      26   572   -1.83    0.00  1.0000 
   0 -17  -5     560      27   600   -1.83    0.00  1.0000 
   0  17   6     205      28   369   10.75    0.00  1.0000 
   0  17  -6     207      22   365  -10.37    0.00  1.0000 
   0 -17   6     196      20   351  -10.37    0.00  1.0000 
   0 -17   6     181      20   330  -10.37    0.00  1.0000 
   0 -17   6     199      17   355  -10.37    0.00  1.0000 
   0 -17  -6     217      23   385   10.75    0.00  1.0000 
   0 -17  -6     181      25   337   10.75    0.00  1.0000 
   0 -17   6     206      21   364  -10.37    0.00  1.0000 
   0 -17  -6     186      21   343   10.75    0.00  1.0000 
   0 -17  -6     194      22   354   10.75    0.00  1.0000 
   0 -17  -6     169      23   320   10.75    0.00  1.0000 
   0 -17  -6     195      21   355   10.75    0.00  1.0000 
   0  17   7     183      27   201    1.40    0.00  1.0000 
   0  17   7     235      21   255    1.40    0.00  1.0000 
   0 -17  -7     201      21   219    1.40    0.00  1.0000 
   0 -17  -7     201      20   220    1.40    0.00  1.0000 
   0 -17   7     206      19   225    1.43    0.00  1.0000 
   0 -17  -7     205      23   224    1.40    0.00  1.0000 
   0 -17   7     214      18   233    1.43    0.00  1.0000 
   0 -17  -7     204      28   223    1.40    0.00  1.0000 
   0 -17   7     179      19   197    1.43    0.00  1.0000 
   0 -17   7     202      14   221    1.43    0.00  1.0000 
   0 -17  -7     213      20   232    1.40    0.00  1.0000 
   0 -17  -7     224      19   244    1.40    0.00  1.0000 
   0  17   8       0      14   -10    1.11    0.00  1.0000 
   0  17   8      16      14    20    1.11    0.00  1.0000 
   0  17   8      25      13    30    1.11    0.00  1.0000 
   0 -17  -8       8      11    11    1.11    0.00  1.0000 
   0 -17   8       0      11   -12   -0.83    0.00  1.0000 
   0 -17   8       0       6    -3   -0.83    0.00  1.0000 
   0 -17  -8      12      12    16    1.11    0.00  1.0000 
   0 -17   8       5      12     7   -0.83    0.00  1.0000 
   0 -17  -8      10      13    13    1.11    0.00  1.0000 
   0 -17   8       4      10     6   -0.83    0.00  1.0000 
   0 -17  -8       5       9     7    1.11    0.00  1.0000 
   0 -17  -8      12      15    16    1.11    0.00  1.0000 
   0  17   9     424      32   455    1.61    0.00  1.0000 
   0  17   9     385      27   414    1.61    0.00  1.0000 
   0  17   9     467      33   499    1.61    0.00  1.0000 
   0  17  -9     399      19   428    1.55    0.00  1.0000 
   0  17  -9     384      21   412    1.55    0.00  1.0000 
   0 -17  -9     366      26   394    1.61    0.00  1.0000 
   0 -17  -9     422      30   452    1.61    0.00  1.0000 
   0 -17  -9     384      23   413    1.61    0.00  1.0000 
   0 -17   9     371      25   399    1.55    0.00  1.0000 
   0 -17   9     354      18   381    1.55    0.00  1.0000 
   0 -17   9     388      24   416    1.55    0.00  1.0000 
   0 -17  -9     414      27   444    1.61    0.00  1.0000 
   0 -17  -9     429      32   460    1.61    0.00  1.0000 
   0 -17   9     374      25   402    1.55    0.00  1.0000 
   0  17  10      48      19    62   -2.10    0.00  1.0000 
   0  17 -10      33      11    44    1.99    0.00  1.0000 
   0  17  10      50      15    64   -2.10    0.00  1.0000 
   0  17 -10      23       8    33    1.99    0.00  1.0000 
   0  17  10      37      20    49   -2.10    0.00  1.0000 
   0 -17  10      24      13    34    1.99    0.00  1.0000 
   0 -17 -10      33      14    45   -2.10    0.00  1.0000 
   0 -17  10      33      14    44    1.99    0.00  1.0000 
   0 -17 -10      50      15    64   -2.10    0.00  1.0000 
   0 -17  10      24       9    34    1.99    0.00  1.0000 
   0 -17 -10      53      18    68   -2.10    0.00  1.0000 
   0 -17 -10      29      17    40   -2.10    0.00  1.0000 
   0 -17  10      29      14    39    1.99    0.00  1.0000 
   0 -17 -10      32      12    44   -2.10    0.00  1.0000 
   0  17  11     434      36   436   -0.09    0.00  1.0000 
   0  17  11     360      29   362   -0.09    0.00  1.0000 
   0  17 -11     367      19   367   -0.02    0.00  1.0000 
   0  17 -11     426      23   426   -0.02    0.00  1.0000 
   0  17  11     461      37   463   -0.09    0.00  1.0000 
   0 -17 -11     420      29   422   -0.09    0.00  1.0000 
   0 -17 -11     430      34   432   -0.09    0.00  1.0000 
   0 -17 -11     454      37   456   -0.09    0.00  1.0000 
   0 -17  11     420      28   420   -0.02    0.00  1.0000 
   0 -17 -11     381      29   383   -0.09    0.00  1.0000 
   0 -17  11     395      28   395   -0.02    0.00  1.0000 
   0 -17 -11     426      26   428   -0.09    0.00  1.0000 
   0 -17  11     382      20   382   -0.02    0.00  1.0000 
   0 -17  11     407      26   407   -0.02    0.00  1.0000 
   0  17  12       2      16   -17    2.93    0.00  1.0000 
   0  17 -12      28       8    16   -2.91    0.00  1.0000 
   0  17  12      24      22    13    2.93    0.00  1.0000 
   0  17  12      31      23    18    2.93    0.00  1.0000 
   0  17 -12      14      11     6   -2.91    0.00  1.0000 
   0 -17 -12      31      19    18    2.93    0.00  1.0000 
   0 -17  12      11      15     4   -2.91    0.00  1.0000 
   0 -17 -12      79      23    57    2.93    0.00  1.0000 
   0 -17  12      22      16    11   -2.91    0.00  1.0000 
   0 -17 -12       2      12   -13    2.93    0.00  1.0000 
   0 -17  12      22      14    11   -2.91    0.00  1.0000 
   0 -17 -12      19      15     9    2.93    0.00  1.0000 
   0 -17  12      37       9    23   -2.91    0.00  1.0000 
   0 -17 -12      16      16     7    2.93    0.00  1.0000 
   0  17 -13       0      12    -2    0.84    0.00  1.0000 
   0  17  13      10      24     8    0.83    0.00  1.0000 
   0  17  13       4      18     3    0.83    0.00  1.0000 
   0  17  13      21      23    18    0.83    0.00  1.0000 
   0 -17 -13      45      23    40    0.83    0.00  1.0000 
   0 -17  13      22      16    19    0.84    0.00  1.0000 
   0 -17  13      28      12    24    0.84    0.00  1.0000 
   0 -17 -13      32      21    28    0.83    0.00  1.0000 
   0 -17 -13      12      17    10    0.83    0.00  1.0000 
   0 -17 -13      45      17    40    0.83    0.00  1.0000 
   0 -17  13      27      17    23    0.84    0.00  1.0000 
   0 -18   0    5496     137  5842    5.06    0.00  1.0000 
   0 -18   0    5354     138  5695    5.06    0.00  1.0000 
   0 -18   0    5649     135  5999    5.06    0.00  1.0000 
   0 -18   0    5803     138  6158    5.06    0.00  1.0000 
   0 -18   0    5464     136  5809    5.06    0.00  1.0000 
   0 -18   0    5577     138  5925    5.06    0.00  1.0000 
   0  18  -1      57       9    47    1.47    0.00  1.0000 
   0  18   1      79      13    67   -1.50    0.00  1.0000 
   0 -18   1      78      12    67    1.47    0.00  1.0000 
   0 -18  -1     107      11    93   -1.50    0.00  1.0000 
   0 -18  -1      67      11    56   -1.50    0.00  1.0000 
   0 -18   1      87      11    75    1.47    0.00  1.0000 
   0 -18   1      84      13    72    1.47    0.00  1.0000 
   0 -18  -1      75      12    64   -1.50    0.00  1.0000 
   0 -18  -1      60      13    50   -1.50    0.00  1.0000 
   0 -18  -1      73      12    62   -1.50    0.00  1.0000 
   0 -18   1      81      12    69    1.47    0.00  1.0000 
   0 -18  -1      98      11    85   -1.50    0.00  1.0000 
   0 -18   1      85      12    73    1.47    0.00  1.0000 
   0 -18   1      65       9    55    1.47    0.00  1.0000 
   0  18   2     230      17   130    8.33    0.00  1.0000 
   0  18  -2     218      14   123    8.13    0.00  1.0000 
   0 -18   2     221      16   125    8.13    0.00  1.0000 
   0 -18  -2     237      17   135    8.33    0.00  1.0000 
   0 -18   2     201      11   110    8.13    0.00  1.0000 
   0 -18   2     260      19   155    8.13    0.00  1.0000 
   0 -18   2     242      15   141    8.13    0.00  1.0000 
   0 -18  -2     263      15   155    8.33    0.00  1.0000 
   0 -18  -2     241      16   138    8.33    0.00  1.0000 
   0 -18   2     222      13   126    8.13    0.00  1.0000 
   0 -18  -2     241      17   138    8.33    0.00  1.0000 
   0 -18  -2     245      15   141    8.33    0.00  1.0000 
   0 -18   2     233      17   134    8.13    0.00  1.0000 
   0 -18  -2     255      15   149    8.33    0.00  1.0000 
   0  18   3     127      16   114    1.28    0.00  1.0000 
   0 -18  -3     129      14   116    1.28    0.00  1.0000 
   0 -18  -3     122      16   109    1.28    0.00  1.0000 
   0 -18  -3     143      17   129    1.28    0.00  1.0000 
   0 -18   3     108      12    97   -1.20    0.00  1.0000 
   0 -18  -3     146      17   132    1.28    0.00  1.0000 
   0 -18  -3     108      12    96    1.28    0.00  1.0000 
   0 -18   3     142      15   129   -1.20    0.00  1.0000 
   0 -18  -3     158      18   144    1.28    0.00  1.0000 
   0 -18   3     110      11    99   -1.20    0.00  1.0000 
   0 -18   3     128      14   116   -1.20    0.00  1.0000 
   0 -18   3     137      15   125   -1.20    0.00  1.0000 
   0 -18   3     123      13   111   -1.20    0.00  1.0000 
   0  18   4    1992      61  2161   -4.10    0.00  1.0000 
   0 -18  -4    1913      57  2079   -4.10    0.00  1.0000 
   0 -18   4    2002      53  2140   -3.35    0.00  1.0000 
   0 -18   4    1916      56  2051   -3.35    0.00  1.0000 
   0 -18  -4    1949      58  2117   -4.10    0.00  1.0000 
   0 -18   4    1960      55  2097   -3.35    0.00  1.0000 
   0 -18  -4    1856      55  2020   -4.10    0.00  1.0000 
   0 -18  -4    1932      58  2099   -4.10    0.00  1.0000 
   0 -18   4    1921      56  2057   -3.35    0.00  1.0000 
   0 -18   4    1926      54  2062   -3.35    0.00  1.0000 
   0 -18  -4    1940      57  2107   -4.10    0.00  1.0000 
   0 -18  -4    1909      60  2075   -4.10    0.00  1.0000 
   0  18   5      54      15    61   -0.95    0.00  1.0000 
   0 -18  -5      36      11    41   -0.95    0.00  1.0000 
   0 -18   5      51      12    58    1.03    0.00  1.0000 
   0 -18  -5      39      11    45   -0.95    0.00  1.0000 
   0 -18  -5      13      12    16   -0.95    0.00  1.0000 
   0 -18   5      30       9    35    1.03    0.00  1.0000 
   0 -18   5      34      11    40    1.03    0.00  1.0000 
   0 -18  -5      47      11    53   -0.95    0.00  1.0000 
   0 -18  -5      34      11    39   -0.95    0.00  1.0000 
   0 -18  -5      29      13    34   -0.95    0.00  1.0000 
   0 -18   5      33      10    39    1.03    0.00  1.0000 
   0  18   6    1455      57  1370   -2.49    0.00  1.0000 
   0 -18  -6    1488      43  1402   -2.49    0.00  1.0000 
   0 -18  -6    1463      44  1378   -2.49    0.00  1.0000 
   0 -18   6    1432      41  1402   -0.87    0.00  1.0000 
   0 -18   6    1388      38  1359   -0.87    0.00  1.0000 
   0 -18  -6    1411      43  1328   -2.49    0.00  1.0000 
   0 -18   6    1376      40  1347   -0.87    0.00  1.0000 
   0 -18   6    1397      41  1368   -0.87    0.00  1.0000 
   0 -18  -6    1445      48  1361   -2.49    0.00  1.0000 
   0 -18  -6    1472      44  1387   -2.49    0.00  1.0000 
   0 -18   6    1383      41  1354   -0.87    0.00  1.0000 
   0 -18  -6    1396      43  1313   -2.49    0.00  1.0000 
   0  18   7     124      18    99   -2.57    0.00  1.0000 
   0  18  -7     121      12    96    2.61    0.00  1.0000 
   0 -18   7      96      10    74    2.61    0.00  1.0000 
   0 -18  -7     107      17    84   -2.57    0.00  1.0000 
   0 -18   7     107      13    84    2.61    0.00  1.0000 
   0 -18  -7     109      13    86   -2.57    0.00  1.0000 
   0 -18   7      90      13    69    2.61    0.00  1.0000 
   0 -18  -7      94      12    73   -2.57    0.00  1.0000 
   0 -18   7     111      13    87    2.61    0.00  1.0000 
   0 -18  -7     127      15   102   -2.57    0.00  1.0000 
   0 -18  -7     113      12    90   -2.57    0.00  1.0000 
   0 -18  -7     100      17    78   -2.57    0.00  1.0000 
   0  18  -8     123      15   187    5.71    0.00  1.0000 
   0  18   8     184      30   265    5.98    0.00  1.0000 
   0  18  -8     150      18   220    5.71    0.00  1.0000 
   0  18   8     140      24   212    5.98    0.00  1.0000 
   0 -18  -8     173      24   252    5.98    0.00  1.0000 
   0 -18  -8     166      23   243    5.98    0.00  1.0000 
   0 -18  -8     144      19   216    5.98    0.00  1.0000 
   0 -18  -8     143      20   215    5.98    0.00  1.0000 
   0 -18   8     101      21   160    5.71    0.00  1.0000 
   0 -18  -8     172      29   251    5.98    0.00  1.0000 
   0 -18   8     145      15   214    5.71    0.00  1.0000 
   0 -18  -8     153      22   228    5.98    0.00  1.0000 
   0 -18   8     120      17   183    5.71    0.00  1.0000 
   0 -18   8     128      19   194    5.71    0.00  1.0000 
   0  18  -9      32      11    27   -0.93    0.00  1.0000 
   0  18   9      54      19    48    0.88    0.00  1.0000 
   0  18  -9      42       8    37   -0.93    0.00  1.0000 
   0  18   9      35      18    30    0.88    0.00  1.0000 
   0  18   9      37      14    32    0.88    0.00  1.0000 
   0 -18   9       0      12    -7   -0.93    0.00  1.0000 
   0 -18  -9      14      16    11    0.88    0.00  1.0000 
   0 -18   9       3      13     2   -0.93    0.00  1.0000 
   0 -18   9      17       8    14   -0.93    0.00  1.0000 
   0 -18  -9      10      12     8    0.88    0.00  1.0000 
   0 -18  -9      24      13    20    0.88    0.00  1.0000 
   0 -18   9       0      12    -3   -0.93    0.00  1.0000 
   0 -18  -9       3      14     2    0.88    0.00  1.0000 
   0 -18  -9      26      11    22    0.88    0.00  1.0000 
   0 -18  -9      25      18    21    0.88    0.00  1.0000 
   0  18 -10     443      24   471   -1.46    0.00  1.0000 
   0  18  10     496      37   522   -1.27    0.00  1.0000 
   0  18  10     461      38   486   -1.27    0.00  1.0000 
   0  18  10     365      30   387   -1.27    0.00  1.0000 
   0  18 -10     421      20   449   -1.46    0.00  1.0000 
   0 -18 -10     402      29   425   -1.27    0.00  1.0000 
   0 -18 -10     442      37   467   -1.27    0.00  1.0000 
   0 -18 -10     347      43   369   -1.27    0.00  1.0000 
   0 -18  10     382      28   408   -1.46    0.00  1.0000 
   0 -18 -10     396      25   419   -1.27    0.00  1.0000 
   0 -18  10     419      26   446   -1.46    0.00  1.0000 
   0 -18 -10     369      30   391   -1.27    0.00  1.0000 
   0 -18  10     360      20   386   -1.46    0.00  1.0000 
   0 -18  10     472      30   501   -1.46    0.00  1.0000 
   0  18 -11      87      13    80   -0.79    0.00  1.0000 
   0  18  11      69      22    63    0.84    0.00  1.0000 
   0  18 -11      47       9    42   -0.79    0.00  1.0000 
   0  18  11      54      18    49    0.84    0.00  1.0000 
   0  18  11      87      24    80    0.84    0.00  1.0000 
   0 -18  11      58      15    53   -0.79    0.00  1.0000 
   0 -18  11      68      17    62   -0.79    0.00  1.0000 
   0 -18  11      54      10    49   -0.79    0.00  1.0000 
   0 -18 -11      52      20    47    0.84    0.00  1.0000 
   0 -18 -11      88      21    81    0.84    0.00  1.0000 
   0 -18 -11      71      17    65    0.84    0.00  1.0000 
   0 -18  11      20      16    17   -0.79    0.00  1.0000 
   0 -18 -11      73      14    67    0.84    0.00  1.0000 
   0  18 -12       1      12    -6   -1.64    0.00  1.0000 
   0  18  12      35      23    26   -1.72    0.00  1.0000 
   0  18  12       1      23   -13   -1.72    0.00  1.0000 
   0  18  12      45      18    35   -1.72    0.00  1.0000 
   0 -18 -12      28      20    20   -1.72    0.00  1.0000 
   0 -18 -12      37      24    28   -1.72    0.00  1.0000 
   0 -18 -12      46      17    36   -1.72    0.00  1.0000 
   0 -18 -12       1      15    -6   -1.72    0.00  1.0000 
   0 -18  12      25      10    18   -1.64    0.00  1.0000 
   0 -18  12      31      17    23   -1.64    0.00  1.0000 
   0 -18  12       3      14     1   -1.64    0.00  1.0000 
   0  19   1      99      16   118    2.00    0.00  1.0000 
   0 -19  -1     101      14   120    2.00    0.00  1.0000 
   0 -19  -1      89      14   107    2.00    0.00  1.0000 
   0 -19   1     110      14   131    2.06    0.00  1.0000 
   0 -19  -1      89      13   107    2.00    0.00  1.0000 
   0 -19   1     105      15   125    2.06    0.00  1.0000 
   0 -19   1     102      14   122    2.06    0.00  1.0000 
   0 -19   1     125      19   147    2.06    0.00  1.0000 
   0 -19  -1     114      16   134    2.00    0.00  1.0000 
   0 -19  -1      83      14   100    2.00    0.00  1.0000 
   0 -19   1     116      15   137    2.06    0.00  1.0000 
   0 -19  -1     114      15   134    2.00    0.00  1.0000 
   0 -19   1      91      13   110    2.06    0.00  1.0000 
   0  19   2    1524      48  1492    0.92    0.00  1.0000 
   0 -19   2    1584      46  1549   -0.97    0.00  1.0000 
   0 -19  -2    1595      46  1562    0.92    0.00  1.0000 
   0 -19   2    1532      45  1498   -0.97    0.00  1.0000 
   0 -19   2    1477      43  1443   -0.97    0.00  1.0000 
   0 -19   2    1551      42  1516   -0.97    0.00  1.0000 
   0 -19  -2    1596      44  1563    0.92    0.00  1.0000 
   0 -19  -2    1606      45  1573    0.92    0.00  1.0000 
   0 -19  -2    1614      47  1581    0.92    0.00  1.0000 
   0 -19  -2    1520      45  1488    0.92    0.00  1.0000 
   0 -19  -2    1593      48  1560    0.92    0.00  1.0000 
   0 -19   2    1453      43  1420   -0.97    0.00  1.0000 
   0 -19   2    1571      45  1536   -0.97    0.00  1.0000 
   0  19   3      23      14    35   -2.52    0.00  1.0000 
   0  19  -3       9      10    17   -2.45    0.00  1.0000 
   0 -19   3      25      11    37   -2.45    0.00  1.0000 
   0 -19  -3       5      13    11   -2.52    0.00  1.0000 
   0 -19   3      16       8    26   -2.45    0.00  1.0000 
   0 -19   3      20      12    31   -2.45    0.00  1.0000 
   0 -19  -3      20      11    32   -2.52    0.00  1.0000 
   0 -19   3      18      11    29   -2.45    0.00  1.0000 
   0 -19   3      14      11    23   -2.45    0.00  1.0000 
   0 -19  -3       7      11    15   -2.52    0.00  1.0000 
   0 -19   3      33      10    47   -2.45    0.00  1.0000 
   0 -19  -3      23      12    35   -2.52    0.00  1.0000 
   0 -19  -3      19      12    30   -2.52    0.00  1.0000 
   0 -19  -3      18      12    29   -2.52    0.00  1.0000 
   0  19  -4     444      21   465   -1.11    0.00  1.0000 
   0  19   4     449      30   487    1.94    0.00  1.0000 
   0 -19   4     448      22   470   -1.11    0.00  1.0000 
   0 -19  -4     416      24   453    1.94    0.00  1.0000 
   0 -19   4     439      23   460   -1.11    0.00  1.0000 
   0 -19  -4     416      25   453    1.94    0.00  1.0000 
   0 -19   4     407      20   428   -1.11    0.00  1.0000 
   0 -19  -4     433      29   470    1.94    0.00  1.0000 
   0 -19  -4     404      26   440    1.94    0.00  1.0000 
   0 -19   4     474      26   496   -1.11    0.00  1.0000 
   0 -19   4     465      25   487   -1.11    0.00  1.0000 
   0 -19   4     436      25   457   -1.11    0.00  1.0000 
   0 -19  -4     462      24   501    1.94    0.00  1.0000 
   0 -19  -4     436      26   473    1.94    0.00  1.0000 
   0  19  -5     160      16   177   -1.45    0.00  1.0000 
   0  19   5     140      21   157   -1.50    0.00  1.0000 
   0 -19  -5     140      20   157   -1.50    0.00  1.0000 
   0 -19   5     120      15   135   -1.45    0.00  1.0000 
   0 -19   5     164      19   181   -1.45    0.00  1.0000 
   0 -19  -5     128      17   144   -1.50    0.00  1.0000 
   0 -19  -5     138      18   154   -1.50    0.00  1.0000 
   0 -19   5     124      18   139   -1.45    0.00  1.0000 
   0 -19  -5     154      16   171   -1.50    0.00  1.0000 
   0 -19   5     165      21   182   -1.45    0.00  1.0000 
   0 -19  -5     137      19   153   -1.50    0.00  1.0000 
   0 -19  -5     128      19   144   -1.50    0.00  1.0000 
   0  19  -6     273      18   177    7.13    0.00  1.0000 
   0  19   6     289      23   188   -7.24    0.00  1.0000 
   0 -19   6     256      20   163    7.13    0.00  1.0000 
   0 -19   6     262      21   168    7.13    0.00  1.0000 
   0 -19  -6     295      21   193   -7.24    0.00  1.0000 
   0 -19  -6     273      21   175   -7.24    0.00  1.0000 
   0 -19  -6     260      17   165   -7.24    0.00  1.0000 
   0 -19   6     205      14   123    7.13    0.00  1.0000 
   0 -19   6     280      20   182    7.13    0.00  1.0000 
   0 -19  -6     273      19   175   -7.24    0.00  1.0000 
   0 -19  -6     247      19   155   -7.24    0.00  1.0000 
   0 -19  -6     246      17   154   -7.24    0.00  1.0000 
   0 -19   6     232      21   144    7.13    0.00  1.0000 
   0  19   7      77      19    58   -2.56    0.00  1.0000 
   0  19  -7      50      10    35   -2.52    0.00  1.0000 
   0  19  -7      62       9    45   -2.52    0.00  1.0000 
   0 -19  -7      46      15    32   -2.56    0.00  1.0000 
   0 -19  -7      69      18    51   -2.56    0.00  1.0000 
   0 -19   7      41      13    28   -2.52    0.00  1.0000 
   0 -19   7      60      13    44   -2.52    0.00  1.0000 
   0 -19  -7      50      12    35   -2.56    0.00  1.0000 
   0 -19   7      70      12    52   -2.52    0.00  1.0000 
   0 -19  -7      39      11    26   -2.56    0.00  1.0000 
   0 -19   7      66      13    49   -2.52    0.00  1.0000 
   0 -19   7      51       8    36   -2.52    0.00  1.0000 
   0 -19  -7      63      13    46   -2.56    0.00  1.0000 
   0 -19  -7      65      12    48   -2.56    0.00  1.0000 
   0  19  -8     296      18   294   -0.10    0.00  1.0000 
   0  19  -8     299      21   297   -0.10    0.00  1.0000 
   0  19   8     407      36   409   -0.13    0.00  1.0000 
   0 -19   8     302      24   300   -0.10    0.00  1.0000 
   0 -19  -8     331      24   333   -0.13    0.00  1.0000 
   0 -19  -8     336      31   338   -0.13    0.00  1.0000 
   0 -19  -8     281      22   283   -0.13    0.00  1.0000 
   0 -19   8     256      22   255   -0.10    0.00  1.0000 
   0 -19   8     303      17   301   -0.10    0.00  1.0000 
   0 -19  -8     334      33   336   -0.13    0.00  1.0000 
   0 -19  -8     338      27   340   -0.13    0.00  1.0000 
   0 -19   8     249      24   248   -0.10    0.00  1.0000 
   0 -19  -8     298      23   300   -0.13    0.00  1.0000 
   0  19   9     222      27   226    0.27    0.00  1.0000 
   0  19  -9     195      16   200    0.40    0.00  1.0000 
   0  19   9     242      27   246    0.27    0.00  1.0000 
   0  19  -9     244      21   250    0.40    0.00  1.0000 
   0 -19  -9     236      24   240    0.27    0.00  1.0000 
   0 -19   9     161      16   166    0.40    0.00  1.0000 
   0 -19  -9     262      25   266    0.27    0.00  1.0000 
   0 -19  -9     267      22   271    0.27    0.00  1.0000 
   0 -19  -9     224      25   228    0.27    0.00  1.0000 
   0 -19   9     179      19   184    0.40    0.00  1.0000 
   0 -19  -9     224      28   228    0.27    0.00  1.0000 
   0 -19  -9     203      23   207    0.27    0.00  1.0000 
   0 -19   9     219      25   224    0.40    0.00  1.0000 
   0 -19   9     173      23   178    0.40    0.00  1.0000 
   0  19 -10       0      11    -2   -1.18    0.00  1.0000 
   0  19  10      25      16    21    1.03    0.00  1.0000 
   0  19  10      19      22    15    1.03    0.00  1.0000 
   0  19  10       0      22   -19    1.03    0.00  1.0000 
   0  19 -10       6       8     4   -1.18    0.00  1.0000 
   0 -19  10       0       9    -7   -1.18    0.00  1.0000 
   0 -19 -10       0      11    -4    1.03    0.00  1.0000 
   0 -19 -10      14      17    11    1.03    0.00  1.0000 
   0 -19  10       0      15   -14   -1.18    0.00  1.0000 
   0 -19  10      27      16    22   -1.18    0.00  1.0000 
   0 -19  10       5      13     3   -1.18    0.00  1.0000 
   0 -19 -10      25      14    21    1.03    0.00  1.0000 
   0 -19 -10      18      20    14    1.03    0.00  1.0000 
   0 -19 -10      23      21    19    1.03    0.00  1.0000 
   0 -19 -10       0      13    -5    1.03    0.00  1.0000 
   0  19  11     179      31   168    0.92    0.00  1.0000 
   0  19  11     163      22   153    0.92    0.00  1.0000 
   0  19 -11     177      21   166    0.93    0.00  1.0000 
   0  19  11     151      26   141    0.92    0.00  1.0000 
   0 -19 -11     194      27   183    0.92    0.00  1.0000 
   0 -19  11     209      21   197    0.93    0.00  1.0000 
   0 -19 -11     153      24   143    0.92    0.00  1.0000 
   0 -19 -11     171      20   160    0.92    0.00  1.0000 
   0 -19  11     161      18   151    0.93    0.00  1.0000 
   0 -19 -11     155      25   145    0.92    0.00  1.0000 
   0 -19  11     185      19   174    0.93    0.00  1.0000 
   0  20   0    1316      38  1225   -2.81    0.00  1.0000 
   0 -20   0    1277      40  1187   -2.81    0.00  1.0000 
   0 -20   0    1273      36  1184   -2.81    0.00  1.0000 
   0 -20   0    1228      39  1140   -2.81    0.00  1.0000 
   0 -20   0    1328      38  1237   -2.81    0.00  1.0000 
   0 -20   0    1266      42  1177   -2.81    0.00  1.0000 
   0 -20   0    1319      40  1228   -2.81    0.00  1.0000 
   0  20  -1       6      10    12   -2.12    0.00  1.0000 
   0 -20   1      17      12    26   -2.12    0.00  1.0000 
   0 -20  -1      13       9    21    2.14    0.00  1.0000 
   0 -20   1      19      11    28   -2.12    0.00  1.0000 
   0 -20   1       8      11    14   -2.12    0.00  1.0000 
   0 -20  -1      11       9    19    2.14    0.00  1.0000 
   0 -20   1      28      13    39   -2.12    0.00  1.0000 
   0 -20  -1      15      13    24    2.14    0.00  1.0000 
   0 -20  -1       0      10     2    2.14    0.00  1.0000 
   0 -20  -1      12      15    20    2.14    0.00  1.0000 
   0 -20   1      14      11    22   -2.12    0.00  1.0000 
   0 -20   1      22       9    32   -2.12    0.00  1.0000 
   0 -20  -1      19      11    29    2.14    0.00  1.0000 
   0  20   2      32      16    57   -4.13    0.00  1.0000 
   0  20  -2      52      12    81   -3.92    0.00  1.0000 
   0 -20   2      76      18   110   -3.92    0.00  1.0000 
   0 -20  -2      64      15    97   -4.13    0.00  1.0000 
   0 -20   2      51      14    80   -3.92    0.00  1.0000 
   0 -20  -2      69      14   104   -4.13    0.00  1.0000 
   0 -20   2      60      11    91   -3.92    0.00  1.0000 
   0 -20   2      42      13    68   -3.92    0.00  1.0000 
   0 -20  -2      93      17   133   -4.13    0.00  1.0000 
   0 -20   2      51      12    79   -3.92    0.00  1.0000 
   0 -20  -2      72      17   107   -4.13    0.00  1.0000 
   0 -20  -2      61      14    94   -4.13    0.00  1.0000 
   0 -20  -2      65      12    99   -4.13    0.00  1.0000 
   0 -20   2      70      15   103   -3.92    0.00  1.0000 
   0  20   3     219      23   205    1.04    0.00  1.0000 
   0  20  -3     204      18   191   -1.02    0.00  1.0000 
   0 -20   3     246      22   232   -1.02    0.00  1.0000 
   0 -20  -3     217      19   203    1.04    0.00  1.0000 
   0 -20  -3     221      22   207    1.04    0.00  1.0000 
   0 -20   3     189      16   176   -1.02    0.00  1.0000 
   0 -20   3     233      21   219   -1.02    0.00  1.0000 
   0 -20  -3     229      23   215    1.04    0.00  1.0000 
   0 -20   3     193      18   180   -1.02    0.00  1.0000 
   0 -20   3     266      24   251   -1.02    0.00  1.0000 
   0 -20  -3     268      27   253    1.04    0.00  1.0000 
   0 -20  -3     243      22   229    1.04    0.00  1.0000 
   0 -20  -3     199      19   186    1.04    0.00  1.0000 
   0 -20   3     216      20   203   -1.02    0.00  1.0000 
   0  20   4     310      26   261    3.21    0.00  1.0000 
   0  20  -4     270      19   225    3.14    0.00  1.0000 
   0 -20  -4     305      22   256    3.21    0.00  1.0000 
   0 -20   4     204      21   165    3.14    0.00  1.0000 
   0 -20   4     253      16   210    3.14    0.00  1.0000 
   0 -20  -4     250      25   206    3.21    0.00  1.0000 
   0 -20  -4     260      28   215    3.21    0.00  1.0000 
   0 -20   4     256      22   212    3.14    0.00  1.0000 
   0 -20   4     308      25   260    3.14    0.00  1.0000 
   0 -20  -4     261      21   216    3.21    0.00  1.0000 
   0 -20   4     297      19   250    3.14    0.00  1.0000 
   0 -20  -4     267      22   222    3.21    0.00  1.0000 
   0 -20  -4     264      21   219    3.21    0.00  1.0000 
   0 -20   4     298      21   251    3.14    0.00  1.0000 
   0  20  -5       4       9     4    0.24    0.00  1.0000 
   0  20   5       2      16     2   -0.30    0.00  1.0000 
   0 -20  -5       3      11     4   -0.30    0.00  1.0000 
   0 -20  -5       5      10     6   -0.30    0.00  1.0000 
   0 -20  -5       0      28   -15   -0.30    0.00  1.0000 
   0 -20   5       5      10     5    0.24    0.00  1.0000 
   0 -20   5       0       8     0    0.24    0.00  1.0000 
   0 -20  -5      30      11    32   -0.30    0.00  1.0000 
   0 -20   5      12      20    13    0.24    0.00  1.0000 
   0 -20  -5       0      12   -28   -0.30    0.00  1.0000 
   0 -20   5       7      12     8    0.24    0.00  1.0000 
   0 -20   5      17      13    18    0.24    0.00  1.0000 
   0 -20  -5       0      11    -2   -0.30    0.00  1.0000 
   0 -20   5       9      11    10    0.24    0.00  1.0000 
   0  20  -6     158      17   165    0.65    0.00  1.0000 
   0  20   6     126      23   142    1.50    0.00  1.0000 
   0 -20   6     121      12   128    0.65    0.00  1.0000 
   0 -20  -6      94      15   108    1.50    0.00  1.0000 
   0 -20  -6     102      15   116    1.50    0.00  1.0000 
   0 -20   6     135      17   142    0.65    0.00  1.0000 
   0 -20  -6     107      21   121    1.50    0.00  1.0000 
   0 -20  -6     104      16   118    1.50    0.00  1.0000 
   0 -20   6     131      18   138    0.65    0.00  1.0000 
   0 -20   6     117      15   123    0.65    0.00  1.0000 
   0 -20  -6      94      14   108    1.50    0.00  1.0000 
   0 -20  -6     106      19   120    1.50    0.00  1.0000 
   0 -20   6     132      17   139    0.65    0.00  1.0000 
   0  20  -7     224      20   212    0.91    0.00  1.0000 
   0  20   7     231      25   217   -1.01    0.00  1.0000 
   0 -20   7     262      16   249    0.91    0.00  1.0000 
   0 -20  -7     200      22   187   -1.01    0.00  1.0000 
   0 -20  -7     238      23   224   -1.01    0.00  1.0000 
   0 -20  -7     220      24   207   -1.01    0.00  1.0000 
   0 -20   7     211      21   199    0.91    0.00  1.0000 
   0 -20   7     203      23   191    0.91    0.00  1.0000 
   0 -20  -7     225      24   212   -1.01    0.00  1.0000 
   0 -20   7     219      25   207    0.91    0.00  1.0000 
   0 -20  -7     281      30   266   -1.01    0.00  1.0000 
   0 -20   7     243      24   230    0.91    0.00  1.0000 
   0 -20  -7     189      21   177   -1.01    0.00  1.0000 
   0  20  -8       5      11    -7   -4.92    0.00  1.0000 
   0  20  -8      29       8    10   -4.92    0.00  1.0000 
   0  20   8      56      22    29   -4.69    0.00  1.0000 
   0 -20   8      29      15    10   -4.92    0.00  1.0000 
   0 -20   8       5      15    -2   -4.92    0.00  1.0000 
   0 -20  -8       5      20    -3   -4.69    0.00  1.0000 
   0 -20  -8       5      18    -3   -4.69    0.00  1.0000 
   0 -20   8      26       8     8   -4.92    0.00  1.0000 
   0 -20  -8      21      11     6   -4.69    0.00  1.0000 
   0 -20  -8      51      14    25   -4.69    0.00  1.0000 
   0 -20  -8      33      12    13   -4.69    0.00  1.0000 
   0 -20   8       5      14    -9   -4.92    0.00  1.0000 
   0 -20  -8      37      12    16   -4.69    0.00  1.0000 
   0 -20   8       5      13    -1   -4.92    0.00  1.0000 
   0  20   9     125      28   136   -1.06    0.00  1.0000 
   0  20  -9     108      15   118    1.09    0.00  1.0000 
   0  20  -9      68      13    76    1.09    0.00  1.0000 
   0 -20   9      94      17   104    1.09    0.00  1.0000 
   0 -20  -9      63      14    71   -1.06    0.00  1.0000 
   0 -20  -9      85      24    94   -1.06    0.00  1.0000 
   0 -20   9      73      18    82    1.09    0.00  1.0000 
   0 -20   9      73      11    82    1.09    0.00  1.0000 
   0 -20  -9      94      19   104   -1.06    0.00  1.0000 
   0 -20  -9     129      21   140   -1.06    0.00  1.0000 
   0 -20   9      92      18   102    1.09    0.00  1.0000 
   0 -20  -9      96      17   106   -1.06    0.00  1.0000 
   0 -20  -9     110      23   120   -1.06    0.00  1.0000 
   0  20 -10      82      15    86   -0.51    0.00  1.0000 
   0  20  10      60      26    62   -0.23    0.00  1.0000 
   0  20  10      68      20    70   -0.23    0.00  1.0000 
   0 -20  10      97      20   102   -0.51    0.00  1.0000 
   0 -20 -10      74      26    76   -0.23    0.00  1.0000 
   0 -20  10      69      17    73   -0.51    0.00  1.0000 
   0 -20 -10      72      24    74   -0.23    0.00  1.0000 
   0 -20 -10      66      16    68   -0.23    0.00  1.0000 
   0 -20 -10      82      21    84   -0.23    0.00  1.0000 
   0  21  -1      81      13    52   -3.97    0.00  1.0000 
   0 -21   1      49      13    27   -3.97    0.00  1.0000 
   0 -21   1      81      18    52   -3.97    0.00  1.0000 
   0 -21   1      62      14    37   -3.97    0.00  1.0000 
   0 -21  -1      57      10    33   -3.97    0.00  1.0000 
   0 -21  -1      65      13    39   -3.97    0.00  1.0000 
   0 -21   1      64      10    38   -3.97    0.00  1.0000 
   0 -21   1      64      10    38   -3.97    0.00  1.0000 
   0 -21  -1      20      13     7   -3.97    0.00  1.0000 
   0 -21  -1      87      14    57   -3.97    0.00  1.0000 
   0 -21  -1      60      15    35   -3.97    0.00  1.0000 
   0 -21  -1      49      10    27   -3.97    0.00  1.0000 
   0 -21   1      16      14     5   -3.97    0.00  1.0000 
   0  21   2    3252      86  3249    0.06    0.00  1.0000 
   0  21  -2    3298      83  3310    0.23    0.00  1.0000 
   0 -21  -2    3300      85  3297    0.06    0.00  1.0000 
   0 -21   2    3200      85  3212    0.23    0.00  1.0000 
   0 -21   2    3221      82  3233    0.23    0.00  1.0000 
   0 -21  -2    3228      83  3225    0.06    0.00  1.0000 
   0 -21   2    3173      80  3185    0.23    0.00  1.0000 
   0 -21  -2    3265      81  3262    0.06    0.00  1.0000 
   0 -21  -2    3221      83  3218    0.06    0.00  1.0000 
   0 -21   2    3189      82  3201    0.23    0.00  1.0000 
   0 -21   2    3371      85  3383    0.23    0.00  1.0000 
   0 -21  -2    3198      84  3195    0.06    0.00  1.0000 
   0 -21   2    3274      84  3286    0.23    0.00  1.0000 
   0 -21  -2    3246      87  3243    0.06    0.00  1.0000 
   0  21   3      19      16    12    1.89    0.00  1.0000 
   0  21  -3      20      10    13    1.85    0.00  1.0000 
   0 -21   3      20      11    13    1.85    0.00  1.0000 
   0 -21  -3      19      13    12    1.89    0.00  1.0000 
   0 -21  -3      50      19    39    1.89    0.00  1.0000 
   0 -21   3      20      14    13    1.85    0.00  1.0000 
   0 -21  -3      12      12     7    1.89    0.00  1.0000 
   0 -21  -3       1      10     0    1.89    0.00  1.0000 
   0 -21  -3      31      10    22    1.89    0.00  1.0000 
   0 -21   3      13      12     8    1.85    0.00  1.0000 
   0 -21   3      25      10    17    1.85    0.00  1.0000 
   0 -21  -3      31      12    22    1.89    0.00  1.0000 
   0 -21   3       1      12    -3    1.85    0.00  1.0000 
   0 -21   3      28      12    20    1.85    0.00  1.0000 
   0  21   4     720      49   741    0.87    0.00  1.0000 
   0  21  -4     803      32   821   -0.70    0.00  1.0000 
   0 -21   4     766      32   784   -0.70    0.00  1.0000 
   0 -21  -4     729      46   751    0.87    0.00  1.0000 
   0 -21   4     782      34   800   -0.70    0.00  1.0000 
   0 -21   4     784      29   802   -0.70    0.00  1.0000 
   0 -21   4     782      34   800   -0.70    0.00  1.0000 
   0 -21   4     770      35   788   -0.70    0.00  1.0000 
   0 -21  -4     777      33   799    0.87    0.00  1.0000 
   0 -21   4     788      31   806   -0.70    0.00  1.0000 
   0 -21  -4     804      32   827    0.87    0.00  1.0000 
   0 -21  -4     804      35   827    0.87    0.00  1.0000 
   0 -21  -4     841      35   864    0.87    0.00  1.0000 
   0 -21  -4     816      37   839    0.87    0.00  1.0000 
   0  21  -5       1      11     1    3.84    0.00  1.0000 
   0  21   5       3      17     0    3.91    0.00  1.0000 
   0 -21   5       1      16     1    3.84    0.00  1.0000 
   0 -21   5       3      12   -14    3.84    0.00  1.0000 
   0 -21  -5       3      15   -19    3.91    0.00  1.0000 
   0 -21   5       0      12     3    3.84    0.00  1.0000 
   0 -21   5      13      14    29    3.84    0.00  1.0000 
   0 -21   5       3      14   -12    3.84    0.00  1.0000 
   0 -21  -5       3      17    -5    3.91    0.00  1.0000 
   0 -21  -5       5      12    15    3.91    0.00  1.0000 
   0 -21  -5       7      12    20    3.91    0.00  1.0000 
   0 -21  -5       9      13    22    3.91    0.00  1.0000 
   0 -21  -5       3      12    -7    3.91    0.00  1.0000 
   0 -21   5       0       9     4    3.84    0.00  1.0000 
   0  21  -6     581      30   696   -5.01    0.00  1.0000 
   0  21   6     600      42   717    5.02    0.00  1.0000 
   0 -21  -6     557      32   670    5.02    0.00  1.0000 
   0 -21  -6     596      33   712    5.02    0.00  1.0000 
   0 -21  -6     593      38   709    5.02    0.00  1.0000 
   0 -21   6     567      32   680   -5.01    0.00  1.0000 
   0 -21  -6     574      40   688    5.02    0.00  1.0000 
   0 -21   6     569      34   683   -5.01    0.00  1.0000 
   0 -21   6     577      31   691   -5.01    0.00  1.0000 
   0 -21   6     597      33   713   -5.01    0.00  1.0000 
   0 -21  -6     560      31   673    5.02    0.00  1.0000 
   0 -21  -6     621      33   740    5.02    0.00  1.0000 
   0 -21   6     556      26   668   -5.01    0.00  1.0000 
   0  21   7      36      23    55    3.06    0.00  1.0000 
   0  21  -7       6      11    14    3.09    0.00  1.0000 
   0 -21   7      20      15    35    3.09    0.00  1.0000 
   0 -21   7       0      13     3    3.09    0.00  1.0000 
   0 -21  -7       1      13     5    3.06    0.00  1.0000 
   0 -21  -7      10      19    20    3.06    0.00  1.0000 
   0 -21   7       2      16     7    3.09    0.00  1.0000 
   0 -21   7      15       9    28    3.09    0.00  1.0000 
   0 -21   7       3      15    10    3.09    0.00  1.0000 
   0 -21  -7      31      14    48    3.06    0.00  1.0000 
   0 -21  -7      13      21    25    3.06    0.00  1.0000 
   0 -21  -7       3      12    10    3.06    0.00  1.0000 
   0 -21  -7      12      12    24    3.06    0.00  1.0000 
   0  21  -8     587      29   594    0.32    0.00  1.0000 
   0  21   8     698      46   716   -0.76    0.00  1.0000 
   0 -21   8     539      23   546    0.32    0.00  1.0000 
   0 -21  -8     565      34   582   -0.76    0.00  1.0000 
   0 -21  -8     558      30   574   -0.76    0.00  1.0000 
   0 -21   8     603      48   610    0.32    0.00  1.0000 
   0 -21   8     531      29   538    0.32    0.00  1.0000 
   0 -21  -8     496      30   511   -0.76    0.00  1.0000 
   0 -21  -8     576      44   593   -0.76    0.00  1.0000 
   0 -21   8     488      33   494    0.32    0.00  1.0000 
   0 -21  -8     507      41   523   -0.76    0.00  1.0000 
   0 -21   8     598      36   605    0.32    0.00  1.0000 
   0  21   9      36      27    33   -0.62    0.00  1.0000 
   0  21  -9      35      18    32   -0.60    0.00  1.0000 
   0 -21  -9      12      17    10   -0.62    0.00  1.0000 
   0 -21  -9      14      24    12   -0.62    0.00  1.0000 
   0 -21  -9      43      41    39   -0.62    0.00  1.0000 
   0 -21   9       0      15   -10   -0.60    0.00  1.0000 
   0 -21   9      10      17     8   -0.60    0.00  1.0000 
   0 -22   0      16      10    20    1.16    0.00  1.0000 
   0 -22   0      15      17    19    1.16    0.00  1.0000 
   0 -22   0      11      16    15    1.16    0.00  1.0000 
   0 -22   0       9      14    12    1.16    0.00  1.0000 
   0 -22   0      13      13    17    1.16    0.00  1.0000 
   0 -22   0      14       9    18    1.16    0.00  1.0000 
   0  22  -1      30      11    35    0.93    0.00  1.0000 
   0 -22   1       3      17     5    0.93    0.00  1.0000 
   0 -22   1       4      10     6    0.93    0.00  1.0000 
   0 -22  -1      25      14    29   -0.94    0.00  1.0000 
   0 -22   1       0       9     0    0.93    0.00  1.0000 
   0 -22  -1      26      12    31   -0.94    0.00  1.0000 
   0 -22   1       2      14     4    0.93    0.00  1.0000 
   0 -22   1      17      15    21    0.93    0.00  1.0000 
   0 -22  -1      23      19    27   -0.94    0.00  1.0000 
   0 -22  -1       0       9   -11   -0.94    0.00  1.0000 
   0 -22   1      27      14    32    0.93    0.00  1.0000 
   0 -22  -1       1      15     2   -0.94    0.00  1.0000 
   0 -22  -1      15      13    18   -0.94    0.00  1.0000 
   0  22  -2      29      12    35    1.26    0.00  1.0000 
   0 -22   2      36      17    43    1.26    0.00  1.0000 
   0 -22   2       1      14     2    1.26    0.00  1.0000 
   0 -22   2      38      13    45    1.26    0.00  1.0000 
   0 -22  -2      25      14    31    1.26    0.00  1.0000 
   0 -22  -2      31      19    38    1.26    0.00  1.0000 
   0 -22  -2      30      14    37    1.26    0.00  1.0000 
   0 -22   2      17      14    22    1.26    0.00  1.0000 
   0 -22  -2      14      15    19    1.26    0.00  1.0000 
   0 -22   2      18      10    23    1.26    0.00  1.0000 
   0 -22   2      21      15    27    1.26    0.00  1.0000 
   0 -22  -2       0      10    -1    1.26    0.00  1.0000 
   0 -22  -2      26      10    32    1.26    0.00  1.0000 
   0  22  -3      87      13    93    0.69    0.00  1.0000 
   0  22   3      82      40    89   -0.79    0.00  1.0000 
   0 -22   3      65      15    70    0.69    0.00  1.0000 
   0 -22   3      62      15    67    0.69    0.00  1.0000 
   0 -22  -3      50      13    55   -0.79    0.00  1.0000 
   0 -22  -3      59      17    65   -0.79    0.00  1.0000 
   0 -22   3      70      12    75    0.69    0.00  1.0000 
   0 -22   3      97      19   103    0.69    0.00  1.0000 
   0 -22  -3      75      14    81   -0.79    0.00  1.0000 
   0 -22   3      71      15    76    0.69    0.00  1.0000 
   0 -22   3      84      16    90    0.69    0.00  1.0000 
   0 -22  -3      55      21    60   -0.79    0.00  1.0000 
   0 -22  -3      92      16    99   -0.79    0.00  1.0000 
   0 -22  -3      40      14    45   -0.79    0.00  1.0000 
   0  22  -4      38      12    23   -2.95    0.00  1.0000 
   0  22   4       1      19    -3   -2.66    0.00  1.0000 
   0 -22   4      48      10    31   -2.95    0.00  1.0000 
   0 -22  -4      51      15    35   -2.66    0.00  1.0000 
   0 -22   4      23      14    12   -2.95    0.00  1.0000 
   0 -22  -4      20      13    11   -2.66    0.00  1.0000 
   0 -22  -4      42      14    28   -2.66    0.00  1.0000 
   0 -22  -4      13      12     6   -2.66    0.00  1.0000 
   0 -22  -4       1      21    -3   -2.66    0.00  1.0000 
   0 -22   4      22      11    11   -2.95    0.00  1.0000 
   0 -22   4       2      13    -3   -2.95    0.00  1.0000 
   0 -22   4      39      14    24   -2.95    0.00  1.0000 
   0 -22   4      22      17    11   -2.95    0.00  1.0000 
   0 -22  -4      13      17     6   -2.66    0.00  1.0000 
   0  22   5       2      20     3    0.62    0.00  1.0000 
   0  22  -5      12      13    14   -0.67    0.00  1.0000 
   0 -22  -5       0      19   -14    0.62    0.00  1.0000 
   0 -22  -5      11      12    13    0.62    0.00  1.0000 
   0 -22   5       8      13    10   -0.67    0.00  1.0000 
   0 -22  -5      22      14    25    0.62    0.00  1.0000 
   0 -22   5       0      14     0   -0.67    0.00  1.0000 
   0 -22  -5       9      14    11    0.62    0.00  1.0000 
   0 -22   5      15       9    17   -0.67    0.00  1.0000 
   0 -22   5       3      15     4   -0.67    0.00  1.0000 
   0 -22   5       0      14   -10   -0.67    0.00  1.0000 
   0 -22   5      16      18    19   -0.67    0.00  1.0000 
   0 -22  -5       0      17    -3    0.62    0.00  1.0000 
   0  22   6      15      21    18   -0.86    0.00  1.0000 
   0  22  -6       0      13   -18   -1.18    0.00  1.0000 
   0 -22  -6       1      20     1   -0.86    0.00  1.0000 
   0 -22  -6       7      13     9   -0.86    0.00  1.0000 
   0 -22   6       0      16     1   -1.18    0.00  1.0000 
   0 -22  -6       0      13   -16   -0.86    0.00  1.0000 
   0 -22  -6       0      11    -8   -0.86    0.00  1.0000 
   0 -22   6       0      14   -10   -1.18    0.00  1.0000 
   0 -22   6       0      17    -7   -1.18    0.00  1.0000 
   0 -22  -6       0      19   -21   -0.86    0.00  1.0000 
   0 -22   6      16      16    20   -1.18    0.00  1.0000 
   0 -22  -6      20      15    23   -0.86    0.00  1.0000 
   0 -22   6       0       9     1   -1.18    0.00  1.0000 
   0  22   7     309      43   339    1.86    0.00  1.0000 
   0  22  -7     222      31   246   -1.75    0.00  1.0000 
   0 -22   7     276      27   303   -1.75    0.00  1.0000 
   0 -22  -7     234      29   260    1.86    0.00  1.0000 
   0 -22  -7     332      38   363    1.86    0.00  1.0000 
   0 -22   7     286      30   313   -1.75    0.00  1.0000 
   0 -22  -7     315      43   346    1.86    0.00  1.0000 
   0 -23   1       1      11    -6    2.03    0.00  1.0000 
   0 -23  -1      10      21    16    1.99    0.00  1.0000 
   0 -23  -1       0      11     2    1.99    0.00  1.0000 
   0 -23   1       2      15     6    2.03    0.00  1.0000 
   0 -23   1       1       9    -7    2.03    0.00  1.0000 
   0 -23  -1      15      14    23    1.99    0.00  1.0000 
   0 -23   1       1      16   -10    2.03    0.00  1.0000 
   0 -23   1       1      18     0    2.03    0.00  1.0000 
   0 -23  -1      16      16    24    1.99    0.00  1.0000 
   0 -23  -1       1      16   -11    1.99    0.00  1.0000 
   0 -23  -1       1       9    -8    1.99    0.00  1.0000 
   0 -23   1       0      14     2    2.03    0.00  1.0000 
   0  23  -2    1472      52  1483    0.31    0.00  1.0000 
   0 -23   2    1542      55  1553    0.31    0.00  1.0000 
   0 -23  -2    1379      46  1386   -0.21    0.00  1.0000 
   0 -23   2    1531      52  1542    0.31    0.00  1.0000 
   0 -23  -2    1410      45  1417   -0.21    0.00  1.0000 
   0 -23   2    1398      43  1408    0.31    0.00  1.0000 
   0 -23   2    1432      46  1443    0.31    0.00  1.0000 
   0 -23  -2    1500      51  1507   -0.21    0.00  1.0000 
   0 -23   2    1389      49  1399    0.31    0.00  1.0000 
   0 -23  -2    1482      55  1489   -0.21    0.00  1.0000 
   0 -23   2    1451      53  1462    0.31    0.00  1.0000 
   0 -23  -2    1451      50  1458   -0.21    0.00  1.0000 
   0 -23  -2    1475      50  1482   -0.21    0.00  1.0000 
   0  23   3      20      21    20    0.10    0.00  1.0000 
   0  23  -3       9      16     9    0.16    0.00  1.0000 
   0 -23  -3       1      21     1    0.10    0.00  1.0000 
   0 -23  -3       0      13    -8    0.10    0.00  1.0000 
   0 -23   3      27      11    26    0.16    0.00  1.0000 
   0 -23  -3       0      10   -11    0.10    0.00  1.0000 
   0 -23   3      41      19    40    0.16    0.00  1.0000 
   0 -23  -3      18      18    18    0.10    0.00  1.0000 
   0 -23  -3       0      14    -9    0.10    0.00  1.0000 
   0 -23   3      27      18    26    0.16    0.00  1.0000 
   0 -23   3      20      13    19    0.16    0.00  1.0000 
   0 -23   3       6      15     6    0.16    0.00  1.0000 
   0 -23  -3       1      12     1    0.10    0.00  1.0000 
   0  23   4      27      25    19   -1.94    0.00  1.0000 
   0 -23  -4      68      15    55   -1.94    0.00  1.0000 
   0 -23   4      42      23    34    1.54    0.00  1.0000 
   0 -23   4      44      16    35    1.54    0.00  1.0000 
   0 -23  -4       5      19     2   -1.94    0.00  1.0000 
   0 -23  -4      27      13    19   -1.94    0.00  1.0000 
   0 -23   4      53      14    44    1.54    0.00  1.0000 
   0 -23  -4      67      17    54   -1.94    0.00  1.0000 
   0 -23  -4      57      24    45   -1.94    0.00  1.0000 
   0 -23   4      33      17    26    1.54    0.00  1.0000 
   0  23   5      21      28    16   -1.37    0.00  1.0000 
   0 -23   5       0      13   -31   -1.32    0.00  1.0000 
   0 -23   5       0      16    -8   -1.32    0.00  1.0000 
   0 -23  -5       0      22    -8   -1.37    0.00  1.0000 
   0 -23  -5       0      14     0   -1.37    0.00  1.0000 
   0 -23   5       5      17     3   -1.32    0.00  1.0000 
   1   0 -18       1      18     1    0.44    0.00  1.0000 
  -1   0  18      12      13    13    0.44    0.00  1.0000 
   1   0 -18       0      13    -3    0.44    0.00  1.0000 
   1   0 -18       6       9     6    0.44    0.00  1.0000 
  -1   0  18       0      16    -8    0.44    0.00  1.0000 
  -1   0  18       1      14     1    0.44    0.00  1.0000 
   1   0 -18       9       9    10    0.44    0.00  1.0000 
  -1   0  16    1871      53  1829    1.08    0.00  1.0000 
  -1   0  16    1878      52  1836    1.08    0.00  1.0000 
  -1   0  16    1995      55  1951    1.08    0.00  1.0000 
   1   0 -16    1839      50  1797    1.08    0.00  1.0000 
  -1   0  14     785      20   331  -21.80    0.00  1.0000 
  -1   0  14     769      21   321  -21.80    0.00  1.0000 
  -1   0  14     732      19   297  -21.80    0.00  1.0000 
   1   0 -14     846      17   371  -21.80    0.00  1.0000 
   1   0 -14     791      18   335  -21.80    0.00  1.0000 
   1   0 -12      40       8    26  -23.43    0.00  1.0000 
  -1   0  12      42       7    24  -23.43    0.00  1.0000 
  -1   0  12      43       8    23  -23.43    0.00  1.0000 
   1   0 -12      42       7    24  -23.43    0.00  1.0000 
  -1   0  12      42       9    24  -23.43    0.00  1.0000 
   1   0 -12      36      12    32  -23.43    0.00  1.0000 
  -1   0  10    1085      36  1261   -5.69    0.00  1.0000 
   1   0 -10    1142      34  1322   -5.69    0.00  1.0000 
  -1   0  10    1159      36  1341   -5.69    0.00  1.0000 
  -1   0  10    1092      34  1269   -5.69    0.00  1.0000 
   1   0 -10    1131      35  1311   -5.69    0.00  1.0000 
   1   0 -10    1123      34  1302   -5.69    0.00  1.0000 
  -1   0   8    4179      68  2862  -24.52    0.00  1.0000 
  -1   0   8    4126      67  2818  -24.52    0.00  1.0000 
   1   0  -8    4308      67  2969  -24.52    0.00  1.0000 
   1   0  -8    4191      68  2872  -24.52    0.00  1.0000 
   1   0  -8    4373      67  3023  -24.52    0.00  1.0000 
  -1   0   8    4257      68  2927  -24.52    0.00  1.0000 
   1   0  -6   11721     292 13312   15.65    0.00  1.0000 
  -1   0   6   11302     290 12865   15.65    0.00  1.0000 
   1   0  -6   11801     293 13397   15.65    0.00  1.0000 
  -1   0   6   11536     290 13115   15.65    0.00  1.0000 
  -1   0   6   11997     295 13606   15.65    0.00  1.0000 
   1   0  -6   12184     293 13805   15.65    0.00  1.0000 
  -1   0   4    7163     184  8170  -12.66    0.00  1.0000 
   1   0  -4    7388     186  8410  -12.66    0.00  1.0000 
  -1   0   4    7807     185  8857  -12.66    0.00  1.0000 
  -1   0   4    7261     184  8274  -12.66    0.00  1.0000 
   1   0  -4    7757     187  8803  -12.66    0.00  1.0000 
   1   0  -4    7320     184  8337  -12.66    0.00  1.0000 
   1   0  -2     194       3    56  -14.69    0.00  1.0000 
  -1   0   2     192       2    55  -14.69    0.00  1.0000 
   1   0  -2     188       3    53  -14.69    0.00  1.0000 
   1   0  -2     184       2    51  -14.69    0.00  1.0000 
  -1   0  -2    1945       5   139  -71.10    0.00  1.0000 
  -1   0  -2    1957       5   142  -71.10    0.00  1.0000 
   1   0   2    1900       4   127  -71.10    0.00  1.0000 
  -1   0  -2    1915       5   131  -71.10    0.00  1.0000 
   1   0   2    1927       5   134  -71.10    0.00  1.0000 
   1   0   2    1923       5   133  -71.10    0.00  1.0000 
   1   0   4     399       6    89  -23.18    0.00  1.0000 
  -1   0  -4     442       7   110  -23.18    0.00  1.0000 
   1   0   4     438       6   108  -23.18    0.00  1.0000 
  -1   0  -4     428       6   103  -23.18    0.00  1.0000 
   1   0   4     420       7    99  -23.18    0.00  1.0000 
  -1   0  -4     470       6   124  -23.18    0.00  1.0000 
  -1   0  -6     916      17   630   11.37    0.00  1.0000 
  -1   0  -6     954      18   661   11.37    0.00  1.0000 
  -1   0  -6     913      18   627   11.37    0.00  1.0000 
   1   0   6     855      18   579   11.37    0.00  1.0000 
   1   0   6     895      19   612   11.37    0.00  1.0000 
   1   0   6     924      18   636   11.37    0.00  1.0000 
   1   0   8     116      12   184   -6.17    0.00  1.0000 
  -1   0  -8     129      11   201   -6.17    0.00  1.0000 
   1   0   8     126      11   197   -6.17    0.00  1.0000 
  -1   0  -8     131      10   203   -6.17    0.00  1.0000 
   1   0   8     130      11   202   -6.17    0.00  1.0000 
  -1   0  -8     117      11   185   -6.17    0.00  1.0000 
   1   0  10     197      13   155   -3.51    0.00  1.0000 
  -1   0 -10     191      11   150   -3.51    0.00  1.0000 
  -1   0 -10     190      12   149   -3.51    0.00  1.0000 
  -1   0 -10     187      12   146   -3.51    0.00  1.0000 
   1   0  10     216      12   172   -3.51    0.00  1.0000 
   1   0  10     179      12   139   -3.51    0.00  1.0000 
  -1   0 -12     126      16   278  -11.95    0.00  1.0000 
   1   0  12     112      17   256  -11.95    0.00  1.0000 
   1   0  12     122      17   272  -11.95    0.00  1.0000 
   1   0  12     120      18   268  -11.95    0.00  1.0000 
  -1   0 -12     105      16   246  -11.95    0.00  1.0000 
  -1   0 -12      97      18   234  -11.95    0.00  1.0000 
   1   0  14     190      24   527  -20.22    0.00  1.0000 
   1   0  14     181      24   511  -20.22    0.00  1.0000 
   1   0  14     189      26   524  -20.22    0.00  1.0000 
  -1   0 -14     175      21   501  -20.22    0.00  1.0000 
  -1   0 -16     809      29   701   -4.33    0.00  1.0000 
   1   0  16     810      31   702   -4.33    0.00  1.0000 
   1   0  16     829      33   720   -4.33    0.00  1.0000 
  -1   0 -16     821      28   712   -4.33    0.00  1.0000 
   1   0  16     810      30   702   -4.33    0.00  1.0000 
   1   0  18       1      17     1    0.49    0.00  1.0000 
  -1   0 -18       0      11   -10    0.49    0.00  1.0000 
  -1   0 -18       0      13    -4    0.49    0.00  1.0000 
   1   0  18       0      13   -35    0.49    0.00  1.0000 
   1   0  18       0      16     0    0.49    0.00  1.0000 
   1   1 -19      54      21    54   -0.01    0.00  1.0000 
  -1   1  19      65      17    66   -0.14    0.00  1.0000 
   1   1 -19      30      16    30   -0.01    0.00  1.0000 
  -1   1  19      47      17    48   -0.14    0.00  1.0000 
   1  -1 -19      19      16    20   -0.14    0.00  1.0000 
  -1  -1  19      11      16    11   -0.01    0.00  1.0000 
   1  -1 -19      64      22    65   -0.14    0.00  1.0000 
  -1  -1  19      47      17    47   -0.01    0.00  1.0000 
  -1  -1  19      41      23    41   -0.01    0.00  1.0000 
  -1   1  18     100      17   114    1.52    0.00  1.0000 
   1   1 -18      77      12    90   -1.56    0.00  1.0000 
   1   1 -18      64      13    76   -1.56    0.00  1.0000 
  -1   1  18     120      17   136    1.52    0.00  1.0000 
  -1   1  18      79      17    92    1.52    0.00  1.0000 
   1   1 -18      91      15   105   -1.56    0.00  1.0000 
   1   1 -18      72      19    84   -1.56    0.00  1.0000 
  -1  -1  18     110      17   125   -1.56    0.00  1.0000 
  -1  -1  18      96      17   110   -1.56    0.00  1.0000 
  -1  -1  18      67      16    79   -1.56    0.00  1.0000 
   1  -1 -18      69      21    81    1.52    0.00  1.0000 
   1  -1 -18      96      14   110    1.52    0.00  1.0000 
   1  -1 -18      84      16    97    1.52    0.00  1.0000 
   1   1 -17      36      16    35    0.18    0.00  1.0000 
   1   1 -17      19       9    18    0.18    0.00  1.0000 
  -1   1  17      32      14    31    0.10    0.00  1.0000 
  -1   1  17      34      13    33    0.10    0.00  1.0000 
   1   1 -17       0       9    -6    0.18    0.00  1.0000 
  -1   1  17       0      12    -3    0.10    0.00  1.0000 
   1  -1 -17       0      12     0    0.10    0.00  1.0000 
  -1  -1  17      29      12    28    0.18    0.00  1.0000 
   1  -1 -17       0      10     0    0.10    0.00  1.0000 
  -1  -1  17      27      13    26    0.18    0.00  1.0000 
   1  -1 -17      21      17    21    0.10    0.00  1.0000 
  -1  -1  17      27      12    26    0.18    0.00  1.0000 
   1  -1 -17      17       9    17    0.10    0.00  1.0000 
  -1   1  16     339      25   485   -7.96    0.00  1.0000 
   1   1 -16     293      22   428    7.87    0.00  1.0000 
  -1   1  16     245      24   371   -7.96    0.00  1.0000 
  -1   1  16     350      29   499   -7.96    0.00  1.0000 
   1   1 -16     334      21   478    7.87    0.00  1.0000 
  -1  -1  16     293      24   428    7.87    0.00  1.0000 
  -1  -1  16     338      27   482    7.87    0.00  1.0000 
   1  -1 -16     326      23   470   -7.96    0.00  1.0000 
  -1  -1  16     303      25   440    7.87    0.00  1.0000 
   1  -1 -16     335      22   480   -7.96    0.00  1.0000 
   1   1 -15      28      10    30    0.38    0.00  1.0000 
  -1   1  15      46      11    48    0.39    0.00  1.0000 
  -1   1  15      82      14    85    0.39    0.00  1.0000 
  -1   1  15      86      13    89    0.39    0.00  1.0000 
   1   1 -15      51       9    53    0.38    0.00  1.0000 
  -1  -1  15      39      11    41    0.38    0.00  1.0000 
   1  -1 -15      49      14    51    0.39    0.00  1.0000 
   1  -1 -15      65      10    68    0.39    0.00  1.0000 
  -1  -1  15      36      11    38    0.38    0.00  1.0000 
  -1  -1  15      39      12    41    0.38    0.00  1.0000 
   1   1 -14       1       9    28   12.23    0.00  1.0000 
  -1   1  14       3       9    17  -12.37    0.00  1.0000 
  -1   1  14       1      10    29  -12.37    0.00  1.0000 
  -1   1  14       1      11    35  -12.37    0.00  1.0000 
   1   1 -14       1       8    33   12.23    0.00  1.0000 
   1  -1 -14       1       8    39  -12.37    0.00  1.0000 
  -1  -1  14       1      10    26   12.23    0.00  1.0000 
   1  -1 -14       1      10    32  -12.37    0.00  1.0000 
  -1  -1  14       1      10    37   12.23    0.00  1.0000 
  -1  -1  14       1      11    27   12.23    0.00  1.0000 
  -1   1  13       0       9    -3    0.44    0.00  1.0000 
   1   1 -13       0       7    -1    0.45    0.00  1.0000 
   1   1 -13       3       6     2    0.45    0.00  1.0000 
  -1   1  13       0       8     0    0.44    0.00  1.0000 
  -1   1  13       5       9     4    0.44    0.00  1.0000 
   1   1 -13       0       7    -7    0.45    0.00  1.0000 
   1  -1 -13       5       6     4    0.44    0.00  1.0000 
  -1  -1  13       0       7     0    0.45    0.00  1.0000 
   1  -1 -13       0       8    -1    0.44    0.00  1.0000 
   1  -1 -13       4       8     3    0.44    0.00  1.0000 
  -1  -1  13       1       9     1    0.45    0.00  1.0000 
  -1   1  12     113      22   279   13.43    0.00  1.0000 
   1   1 -12      74      18   215  -13.42    0.00  1.0000 
  -1   1  12      96      15   252   13.43    0.00  1.0000 
  -1   1  12     109      16   273   13.43    0.00  1.0000 
   1   1 -12     101      21   260  -13.42    0.00  1.0000 
   1   1 -12     121      14   291  -13.42    0.00  1.0000 
   1  -1 -12     103      18   264   13.43    0.00  1.0000 
   1  -1 -12     102      14   262   13.43    0.00  1.0000 
  -1  -1  12     107      16   270  -13.42    0.00  1.0000 
  -1  -1  12      97      15   254  -13.42    0.00  1.0000 
  -1  -1  12     120      17   290  -13.42    0.00  1.0000 
   1  -1 -12     128      15   303   13.43    0.00  1.0000 
   1   1 -11      54       7    59    0.72    0.00  1.0000 
  -1   1  11      43       8    47    0.62    0.00  1.0000 
  -1   1  11      42       9    46    0.62    0.00  1.0000 
   1   1 -11      41       7    45    0.72    0.00  1.0000 
   1   1 -11      37       7    41    0.72    0.00  1.0000 
  -1   1  11      43       8    47    0.62    0.00  1.0000 
   1  -1 -11      52       8    56    0.62    0.00  1.0000 
   1  -1 -11      49       9    53    0.62    0.00  1.0000 
  -1  -1  11      43       8    47    0.72    0.00  1.0000 
  -1  -1  11      46       8    50    0.72    0.00  1.0000 
  -1  -1  11      44       8    48    0.72    0.00  1.0000 
   1  -1 -11      44       7    48    0.62    0.00  1.0000 
  -1   1  10     516      18   485   -1.51    0.00  1.0000 
  -1   1  10     505      18   475   -1.51    0.00  1.0000 
   1   1 -10     515      16   482    1.61    0.00  1.0000 
   1   1 -10     503      18   471    1.61    0.00  1.0000 
   1   1 -10     499      16   467    1.61    0.00  1.0000 
  -1   1  10     482      19   452   -1.51    0.00  1.0000 
   1  -1 -10     506      17   476   -1.51    0.00  1.0000 
   1  -1 -10     491      16   461   -1.51    0.00  1.0000 
  -1  -1  10     471      17   440    1.61    0.00  1.0000 
  -1  -1  10     479      18   448    1.61    0.00  1.0000 
  -1  -1  10     499      18   467    1.61    0.00  1.0000 
   1  -1 -10     505      18   475   -1.51    0.00  1.0000 
   1   1  -9     329      12   299    1.85    0.00  1.0000 
   1   1  -9     317      13   288    1.85    0.00  1.0000 
   1   1  -9     323      12   294    1.85    0.00  1.0000 
  -1   1   9     312      13   281    1.99    0.00  1.0000 
  -1   1   9     329      13   297    1.99    0.00  1.0000 
  -1   1   9     302      14   271    1.99    0.00  1.0000 
   1  -1  -9     333      14   301    1.99    0.00  1.0000 
  -1  -1   9     317      13   288    1.85    0.00  1.0000 
   1  -1  -9     339      12   307    1.99    0.00  1.0000 
  -1  -1   9     319      13   290    1.85    0.00  1.0000 
   1  -1  -9     332      12   300    1.99    0.00  1.0000 
  -1  -1   9     304      14   275    1.85    0.00  1.0000 
  -1   1   8     124       6    35   11.60    0.00  1.0000 
  -1   1   8     138       6    43   11.60    0.00  1.0000 
   1   1  -8     139       5    43  -11.62    0.00  1.0000 
   1   1  -8     139       5    43  -11.62    0.00  1.0000 
  -1   1   8     131       7    39   11.60    0.00  1.0000 
   1   1  -8     133       6    40  -11.62    0.00  1.0000 
   1  -1  -8     140       7    44   11.60    0.00  1.0000 
  -1  -1   8     120       5    33  -11.62    0.00  1.0000 
   1  -1  -8     157       7    54   11.60    0.00  1.0000 
   1  -1  -8     129       5    38   11.60    0.00  1.0000 
  -1  -1   8     122       6    34  -11.62    0.00  1.0000 
  -1  -1   8     129       6    38  -11.62    0.00  1.0000 
   1   1  -7      89       7    95    0.74    0.00  1.0000 
  -1   1   7      84       7    90    0.75    0.00  1.0000 
  -1   1   7      80       8    86    0.75    0.00  1.0000 
   1   1  -7      91       8    97    0.74    0.00  1.0000 
  -1   1   7      75       9    81    0.75    0.00  1.0000 
   1   1  -7      86       7    92    0.74    0.00  1.0000 
  -1  -1   7      86       8    92    0.74    0.00  1.0000 
   1  -1  -7      94       7   101    0.75    0.00  1.0000 
  -1  -1   7      87       7    93    0.74    0.00  1.0000 
   1  -1  -7      79       8    85    0.75    0.00  1.0000 
   1  -1  -7      77       7    83    0.75    0.00  1.0000 
  -1  -1   7      76       7    82    0.74    0.00  1.0000 
   1   1  -6      72       3     3  -14.95    0.00  1.0000 
  -1   1   6     109       4    14   14.85    0.00  1.0000 
  -1   1   6     103       4    12   14.85    0.00  1.0000 
   1   1  -6      95       3     9  -14.95    0.00  1.0000 
  -1   1   6     100       4    11   14.85    0.00  1.0000 
   1   1  -6      60       4     1  -14.95    0.00  1.0000 
   1  -1  -6     119       4    18   14.85    0.00  1.0000 
  -1  -1   6      46       3     0  -14.95    0.00  1.0000 
  -1  -1   6      60       4     1  -14.95    0.00  1.0000 
  -1  -1   6      60       4     1  -14.95    0.00  1.0000 
   1  -1  -6     100       4    11   14.85    0.00  1.0000 
   1  -1  -6     112       4    15   14.85    0.00  1.0000 
  -1   1   5    2597      59  2537   -1.30    0.00  1.0000 
   1   1  -5    2746      58  2690   -1.18    0.00  1.0000 
   1   1  -5    2790      58  2734   -1.18    0.00  1.0000 
   1   1  -5    2692      59  2637   -1.18    0.00  1.0000 
  -1   1   5    2741      60  2679   -1.30    0.00  1.0000 
  -1   1   5    2589      60  2529   -1.30    0.00  1.0000 
  -1  -1   5    2606      59  2551   -1.18    0.00  1.0000 
  -1  -1   5    2722      59  2666   -1.18    0.00  1.0000 
   1  -1  -5    2591      60  2531   -1.30    0.00  1.0000 
  -1  -1   5    2626      59  2571   -1.18    0.00  1.0000 
   1  -1  -5    2630      59  2570   -1.30    0.00  1.0000 
   1  -1  -5    2754      59  2692   -1.30    0.00  1.0000 
   1   1  -4     685      19   775   -3.68    0.00  1.0000 
  -1   1   4     647      19   734    3.66    0.00  1.0000 
  -1   1   4     708      19   799    3.66    0.00  1.0000 
  -1   1   4     669      20   758    3.66    0.00  1.0000 
   1   1  -4     683      18   773   -3.68    0.00  1.0000 
   1   1  -4     718      18   810   -3.68    0.00  1.0000 
  -1  -1   4     665      19   754   -3.68    0.00  1.0000 
   1  -1  -4     659      19   747    3.66    0.00  1.0000 
   1  -1  -4     677      19   766    3.66    0.00  1.0000 
  -1  -1   4     666      19   755   -3.68    0.00  1.0000 
  -1  -1   4     682      19   772   -3.68    0.00  1.0000 
   1  -1  -4     693      19   784    3.66    0.00  1.0000 
  -1   1   3    2086      51  2296   -4.94    0.00  1.0000 
   1   1  -3    2125      50  2338   -4.95    0.00  1.0000 
  -1   1   3    1980      51  2185   -4.94    0.00  1.0000 
   1   1  -3    2207      50  2424   -4.95    0.00  1.0000 
   1   1  -3    2084      50  2295   -4.95    0.00  1.0000 
  -1   1   3    2023      51  2230   -4.94    0.00  1.0000 
  -1  -1   3    2023      50  2231   -4.95    0.00  1.0000 
  -1  -1   3    2040      50  2248   -4.95    0.00  1.0000 
   1  -1  -3    2021      51  2228   -4.94    0.00  1.0000 
   1  -1  -3    2011      51  2218   -4.94    0.00  1.0000 
  -1  -1   3    2101      50  2312   -4.95    0.00  1.0000 
   1  -1  -3    2134      51  2347   -4.94    0.00  1.0000 
  -1   1   2       1       1    -1   -2.54    0.00  1.0000 
   1   1  -2       1       1     3    2.50    0.00  1.0000 
  -1   1   2       0       1     1   -2.54    0.00  1.0000 
   1   1  -2       1       1     3    2.50    0.00  1.0000 
  -1   1   2       1       1    -1   -2.54    0.00  1.0000 
   1  -1  -2       0       1     1   -2.54    0.00  1.0000 
  -1  -1   2       1       1     3    2.50    0.00  1.0000 
  -1  -1   2       1       1     4    2.50    0.00  1.0000 
   1  -1  -2       0       1     1   -2.54    0.00  1.0000 
  -1  -1   2       1       1     2    2.50    0.00  1.0000 
   1  -1  -2       0       1     1   -2.54    0.00  1.0000 
   1  -1  -2       0       2     2   -2.54    0.00  1.0000 
  -1   1  -1    7998     189  7523   -5.93    0.00  1.0000 
  -1  -1  -1    9682     187  9151   -6.02    0.00  1.0000 
  -1  -1  -1    9372     188  8849   -6.02    0.00  1.0000 
  -1   1  -2     909       4   102   44.12    0.00  1.0000 
   1   1   2     904       4    99  -44.26    0.00  1.0000 
  -1   1  -2     918       4   105   44.12    0.00  1.0000 
   1   1   2     880       4    91  -44.26    0.00  1.0000 
   1   1   2     907       4   100  -44.26    0.00  1.0000 
  -1   1  -2     906       4   101   44.12    0.00  1.0000 
  -1  -1  -2     907       4   100  -44.26    0.00  1.0000 
   1  -1   2     924       4   107   44.12    0.00  1.0000 
  -1  -1  -2     886       4    93  -44.26    0.00  1.0000 
   1  -1   2     918       4   105   44.12    0.00  1.0000 
   1  -1   2     912       4   103   44.12    0.00  1.0000 
  -1  -1  -2     916       4   103  -44.26    0.00  1.0000 
   1   1   3    2680      58  2507   -3.74    0.00  1.0000 
   1   1   3    2758      58  2582   -3.74    0.00  1.0000 
  -1   1  -3    2815      58  2626   -3.99    0.00  1.0000 
  -1   1  -3    2898      58  2706   -3.99    0.00  1.0000 
   1   1   3    2720      58  2545   -3.74    0.00  1.0000 
   1  -1   3    2840      58  2650   -3.99    0.00  1.0000 
  -1  -1  -3    2770      58  2594   -3.74    0.00  1.0000 
  -1  -1  -3    2728      58  2553   -3.74    0.00  1.0000 
   1  -1   3    2778      58  2590   -3.99    0.00  1.0000 
  -1  -1  -3    2807      58  2630   -3.74    0.00  1.0000 
   1  -1   3    2825      58  2635   -3.99    0.00  1.0000 
  -1   1  -4     776      29  1268   17.03    0.00  1.0000 
  -1   1  -4     746      29  1229   17.03    0.00  1.0000 
   1   1   4     708      30  1180  -17.01    0.00  1.0000 
   1   1   4     747      29  1230  -17.01    0.00  1.0000 
   1   1   4     722      29  1197  -17.01    0.00  1.0000 
  -1   1  -4     719      29  1194   17.03    0.00  1.0000 
   1  -1   4     730      29  1208   17.03    0.00  1.0000 
   1  -1   4     755      29  1241   17.03    0.00  1.0000 
  -1  -1  -4     737      29  1217  -17.01    0.00  1.0000 
  -1  -1  -4     698      29  1166  -17.01    0.00  1.0000 
   1  -1   4     740      29  1221   17.03    0.00  1.0000 
  -1  -1  -4     717      29  1191  -17.01    0.00  1.0000 
   1   1   5    3909      88  3910   -0.02    0.00  1.0000 
   1   1   5    3986      88  3987   -0.02    0.00  1.0000 
  -1   1  -5    4071      88  4084   -0.22    0.00  1.0000 
  -1   1  -5    3967      87  3980   -0.22    0.00  1.0000 
   1   1   5    3768      88  3769   -0.02    0.00  1.0000 
  -1   1  -5    3890      88  3903   -0.22    0.00  1.0000 
  -1  -1  -5    3950      88  3951   -0.02    0.00  1.0000 
   1  -1   5    3951      88  3964   -0.22    0.00  1.0000 
  -1  -1  -5    3909      88  3910   -0.02    0.00  1.0000 
  -1  -1  -5    3846      87  3847   -0.02    0.00  1.0000 
   1  -1   5    3873      87  3886   -0.22    0.00  1.0000 
   1  -1   5    3950      88  3963   -0.22    0.00  1.0000 
   1   1   6     155       7    57  -10.81    0.00  1.0000 
  -1   1  -6     150       6    54   10.80    0.00  1.0000 
   1   1   6     164       8    62  -10.81    0.00  1.0000 
  -1   1  -6     155       6    57   10.80    0.00  1.0000 
   1   1   6     173       7    68  -10.81    0.00  1.0000 
  -1   1  -6     155       7    57   10.80    0.00  1.0000 
   1  -1   6     149       7    53   10.80    0.00  1.0000 
  -1  -1  -6     155       7    57  -10.81    0.00  1.0000 
   1  -1   6     157       7    58   10.80    0.00  1.0000 
  -1  -1  -6     162       6    61  -10.81    0.00  1.0000 
  -1  -1  -6     154       6    56  -10.81    0.00  1.0000 
   1  -1   6     147       5    52   10.80    0.00  1.0000 
  -1   1  -7     122       8   112    1.10    0.00  1.0000 
  -1   1  -7     122       7   112    1.10    0.00  1.0000 
   1   1   7     115       9   104    1.21    0.00  1.0000 
   1   1   7     105       9    94    1.21    0.00  1.0000 
  -1   1  -7     132       8   121    1.10    0.00  1.0000 
   1   1   7     111       9   100    1.21    0.00  1.0000 
  -1  -1  -7     116       9   105    1.21    0.00  1.0000 
  -1  -1  -7     122       8   110    1.21    0.00  1.0000 
   1  -1   7     113       8   103    1.10    0.00  1.0000 
   1  -1   7     110       9   100    1.10    0.00  1.0000 
  -1  -1  -7     113       8   102    1.21    0.00  1.0000 
   1  -1   7     117       8   107    1.10    0.00  1.0000 
  -1   1  -8      29      10   113  -11.49    0.00  1.0000 
   1   1   8      30      10   114   11.41    0.00  1.0000 
   1   1   8      28       9   109   11.41    0.00  1.0000 
  -1   1  -8      30       9   114  -11.49    0.00  1.0000 
   1   1   8      23      10   100   11.41    0.00  1.0000 
  -1   1  -8      33       8   120  -11.49    0.00  1.0000 
  -1  -1  -8      26      10   106   11.41    0.00  1.0000 
  -1  -1  -8      20       9    94   11.41    0.00  1.0000 
   1  -1   8      29       9   113  -11.49    0.00  1.0000 
   1  -1   8      28      10   110  -11.49    0.00  1.0000 
   1  -1   8      26       9   106  -11.49    0.00  1.0000 
  -1  -1  -8      27       9   108   11.41    0.00  1.0000 
   1   1   9    2385      59  2408    0.52    0.00  1.0000 
   1   1   9    2312      60  2335    0.52    0.00  1.0000 
  -1   1  -9    2493      57  2511    0.40    0.00  1.0000 
  -1   1  -9    2415      59  2433    0.40    0.00  1.0000 
  -1   1  -9    2498      58  2516    0.40    0.00  1.0000 
   1   1   9    2350      58  2373    0.52    0.00  1.0000 
   1  -1   9    2387      59  2405    0.40    0.00  1.0000 
   1  -1   9    2353      59  2371    0.40    0.00  1.0000 
   1  -1   9    2371      58  2389    0.40    0.00  1.0000 
  -1  -1  -9    2435      59  2458    0.52    0.00  1.0000 
  -1  -1  -9    2386      58  2409    0.52    0.00  1.0000 
  -1  -1  -9    2402      58  2425    0.52    0.00  1.0000 
  -1   1 -10      81       9    73   -1.04    0.00  1.0000 
  -1   1 -10     111      10   101   -1.04    0.00  1.0000 
   1   1  10      90      11    81    1.09    0.00  1.0000 
  -1   1 -10     101      10    92   -1.04    0.00  1.0000 
   1   1  10     107       9    97    1.09    0.00  1.0000 
   1   1  10     108      11    98    1.09    0.00  1.0000 
  -1  -1 -10     100      10    90    1.09    0.00  1.0000 
   1  -1  10     109      12    99   -1.04    0.00  1.0000 
   1  -1  10     100      11    91   -1.04    0.00  1.0000 
  -1  -1 -10     119      11   108    1.09    0.00  1.0000 
   1  -1  10     100      11    91   -1.04    0.00  1.0000 
  -1  -1 -10      99      10    89    1.09    0.00  1.0000 
  -1   1 -11    1227      36  1258   -0.98    0.00  1.0000 
  -1   1 -11    1297      35  1329   -0.98    0.00  1.0000 
   1   1  11    1263      37  1298   -1.07    0.00  1.0000 
   1   1  11    1271      38  1306   -1.07    0.00  1.0000 
  -1   1 -11    1314      36  1346   -0.98    0.00  1.0000 
   1   1  11    1272      37  1307   -1.07    0.00  1.0000 
  -1  -1 -11    1301      36  1336   -1.07    0.00  1.0000 
   1  -1  11    1298      37  1330   -0.98    0.00  1.0000 
  -1  -1 -11    1273      37  1308   -1.07    0.00  1.0000 
   1  -1  11    1275      38  1307   -0.98    0.00  1.0000 
  -1  -1 -11    1331      36  1367   -1.07    0.00  1.0000 
   1  -1  11    1273      36  1305   -0.98    0.00  1.0000 
  -1   1 -12      29       6     4  -15.92    0.00  1.0000 
   1   1  12      52       8   -19   15.92    0.00  1.0000 
  -1   1 -12      52       7     0  -15.92    0.00  1.0000 
  -1   1 -12      20       7     9  -15.92    0.00  1.0000 
   1   1  12      52       9     0   15.92    0.00  1.0000 
   1  -1  12      16       8    13  -15.92    0.00  1.0000 
  -1  -1 -12      40       7     1   15.92    0.00  1.0000 
   1  -1  12      19       8    10  -15.92    0.00  1.0000 
  -1  -1 -12      19       8    10   15.92    0.00  1.0000 
   1  -1  12      29       8     4  -15.92    0.00  1.0000 
  -1  -1 -12      32       7     3   15.92    0.00  1.0000 
  -1   1 -13      44       8    52   -1.28    0.00  1.0000 
  -1   1 -13      38       9    46   -1.28    0.00  1.0000 
   1   1  13      31       9    37   -1.14    0.00  1.0000 
   1   1  13      21      11    26   -1.14    0.00  1.0000 
   1   1  13      40      11    47   -1.14    0.00  1.0000 
  -1  -1 -13      31      10    37   -1.14    0.00  1.0000 
   1  -1  13      28      10    35   -1.28    0.00  1.0000 
   1  -1  13      31       9    38   -1.28    0.00  1.0000 
  -1  -1 -13      41       9    48   -1.14    0.00  1.0000 
   1  -1  13      42      10    50   -1.28    0.00  1.0000 
  -1  -1 -13      45      10    52   -1.14    0.00  1.0000 
   1   1  14       0      11    -2    0.14    0.00  1.0000 
   1   1  14       5      11     5    0.14    0.00  1.0000 
   1   1  14      16       9    17    0.14    0.00  1.0000 
  -1   1 -14      11       9    12   -0.23    0.00  1.0000 
  -1   1 -14       7       7     8   -0.23    0.00  1.0000 
  -1  -1 -14      19      10    20    0.14    0.00  1.0000 
  -1  -1 -14       4       8     4    0.14    0.00  1.0000 
   1  -1  14      18      10    19   -0.23    0.00  1.0000 
   1  -1  14       3       9     3   -0.23    0.00  1.0000 
   1  -1  14      19      12    20   -0.23    0.00  1.0000 
  -1   1 -15     656      26   643   -0.57    0.00  1.0000 
   1   1  15     695      31   680   -0.65    0.00  1.0000 
  -1   1 -15     700      25   686   -0.57    0.00  1.0000 
   1   1  15     680      29   665   -0.65    0.00  1.0000 
   1   1  15     664      27   649   -0.65    0.00  1.0000 
  -1  -1 -15     713      27   697   -0.65    0.00  1.0000 
   1  -1  15     656      30   643   -0.57    0.00  1.0000 
   1  -1  15     633      28   620   -0.57    0.00  1.0000 
  -1  -1 -15     723      26   707   -0.65    0.00  1.0000 
   1  -1  15     635      28   622   -0.57    0.00  1.0000 
  -1   1 -16       8      12    -3    6.33    0.00  1.0000 
   1   1  16      15      12     1   -6.35    0.00  1.0000 
   1   1  16       8      11    -5   -6.35    0.00  1.0000 
   1   1  16      33      15     8   -6.35    0.00  1.0000 
  -1   1 -16       8       9   -14    6.33    0.00  1.0000 
   1  -1  16      34      11     9    6.33    0.00  1.0000 
  -1  -1 -16      31      12     7   -6.35    0.00  1.0000 
   1  -1  16      30      14     7    6.33    0.00  1.0000 
  -1  -1 -16      24      10     4   -6.35    0.00  1.0000 
   1  -1  16      47      12    16    6.33    0.00  1.0000 
   1   1  17      89      17    97   -0.87    0.00  1.0000 
  -1   1 -17      98      13   105   -0.82    0.00  1.0000 
   1   1  17      77      18    84   -0.87    0.00  1.0000 
  -1   1 -17      84      15    91   -0.82    0.00  1.0000 
   1   1  17      66      15    73   -0.87    0.00  1.0000 
  -1   1 -17      81      13    88   -0.82    0.00  1.0000 
  -1  -1 -17      66      12    73   -0.87    0.00  1.0000 
   1  -1  17      64      15    70   -0.82    0.00  1.0000 
   1  -1  17      92      15    99   -0.82    0.00  1.0000 
  -1  -1 -17     103      14   111   -0.87    0.00  1.0000 
   1  -1  17      65      16    71   -0.82    0.00  1.0000 
  -1  -1 -17      64      14    70   -0.87    0.00  1.0000 
  -1   1 -18       3      15     4   -0.53    0.00  1.0000 
   1   1  18       0      16    -2    0.50    0.00  1.0000 
  -1   1 -18       0      13   -11   -0.53    0.00  1.0000 
   1   1  18       0      13    -9    0.50    0.00  1.0000 
  -1   1 -18      13      11    14   -0.53    0.00  1.0000 
   1   1  18       0      16    -7    0.50    0.00  1.0000 
   1  -1  18       0      15   -14   -0.53    0.00  1.0000 
  -1  -1 -18       0      14   -19    0.50    0.00  1.0000 
  -1  -1 -18       0      11    -7    0.50    0.00  1.0000 
   1  -1  18      13      14    14   -0.53    0.00  1.0000 
   1  -1  18       0      13    -4   -0.53    0.00  1.0000 
  -1   2  19      29      15    31    0.41    0.00  1.0000 
   1   2 -19      31      19    33   -0.43    0.00  1.0000 
  -1   2  19       0      16   -12    0.41    0.00  1.0000 
  -1  -2  19      40      17    42   -0.43    0.00  1.0000 
  -1  -2  19      18      22    20   -0.43    0.00  1.0000 
   1  -2 -19      49      23    52    0.41    0.00  1.0000 
  -1   2  18       0      16   -16    0.25    0.00  1.0000 
   1   2 -18      14      17    15    0.23    0.00  1.0000 
   1   2 -18       7      14     8    0.23    0.00  1.0000 
   1   2 -18      21       9    22    0.23    0.00  1.0000 
  -1   2  18       0      13   -19    0.25    0.00  1.0000 
  -1   2  18       3      15     3    0.25    0.00  1.0000 
   1  -2 -18       0      14    -4    0.25    0.00  1.0000 
  -1  -2  18       0      14   -11    0.23    0.00  1.0000 
   1  -2 -18       0      19    -4    0.25    0.00  1.0000 
  -1  -2  18       0      14    -4    0.23    0.00  1.0000 
   1  -2 -18       0      11    -6    0.25    0.00  1.0000 
  -1  -2  18       0      12   -10    0.23    0.00  1.0000 
   1   2 -17      16      12    15   -0.41    0.00  1.0000 
  -1   2  17      26      12    24    0.34    0.00  1.0000 
   1   2 -17      30      15    28   -0.41    0.00  1.0000 
  -1   2  17      34      14    32    0.34    0.00  1.0000 
   1   2 -17      30      10    28   -0.41    0.00  1.0000 
  -1   2  17      44      14    42    0.34    0.00  1.0000 
   1   2 -17      40       9    38   -0.41    0.00  1.0000 
  -1  -2  17      33      13    31   -0.41    0.00  1.0000 
   1  -2 -17      45      18    43    0.34    0.00  1.0000 
   1  -2 -17      51      11    49    0.34    0.00  1.0000 
   1  -2 -17      29      12    27    0.34    0.00  1.0000 
  -1  -2  17      34      13    32   -0.41    0.00  1.0000 
  -1  -2  17      66      14    63   -0.41    0.00  1.0000 
   1  -2 -17      15      14    14    0.34    0.00  1.0000 
   1   2 -16     508      23   543   -1.66    0.00  1.0000 
   1   2 -16     499      22   533   -1.66    0.00  1.0000 
  -1   2  16     550      31   586   -1.66    0.00  1.0000 
   1   2 -16     489      23   523   -1.66    0.00  1.0000 
  -1   2  16     487      27   521   -1.66    0.00  1.0000 
  -1   2  16     538      28   573   -1.66    0.00  1.0000 
  -1  -2  16     539      28   574   -1.66    0.00  1.0000 
   1  -2 -16     544      24   580   -1.66    0.00  1.0000 
  -1  -2  16     509      27   544   -1.66    0.00  1.0000 
   1  -2 -16     517      32   552   -1.66    0.00  1.0000 
   1  -2 -16     555      26   591   -1.66    0.00  1.0000 
  -1  -2  16     485      25   519   -1.66    0.00  1.0000 
   1   2 -15       0       7   -12    0.02    0.00  1.0000 
  -1   2  15       2      11     2   -0.08    0.00  1.0000 
  -1   2  15       0      10     0   -0.08    0.00  1.0000 
  -1   2  15      12      12    12   -0.08    0.00  1.0000 
   1   2 -15       0       9    -6    0.02    0.00  1.0000 
   1  -2 -15       0       8    -3   -0.08    0.00  1.0000 
  -1  -2  15       0      11   -10    0.02    0.00  1.0000 
  -1  -2  15      13      10    13    0.02    0.00  1.0000 
   1  -2 -15       3      10     3   -0.08    0.00  1.0000 
  -1  -2  15       4       9     4    0.02    0.00  1.0000 
   1   2 -14     670      33  1158   17.95    0.00  1.0000 
  -1   2  14     696      37  1189   17.85    0.00  1.0000 
  -1   2  14     676      37  1162   17.85    0.00  1.0000 
  -1   2  14     735      40  1239   17.85    0.00  1.0000 
   1   2 -14     696      34  1192   17.95    0.00  1.0000 
   1  -2 -14     718      35  1218   17.85    0.00  1.0000 
   1  -2 -14     680      35  1168   17.85    0.00  1.0000 
  -1  -2  14     681      35  1172   17.95    0.00  1.0000 
  -1  -2  14     641      37  1120   17.95    0.00  1.0000 
  -1  -2  14     675      37  1165   17.95    0.00  1.0000 
  -1   2  13       0       9    -5    0.01    0.00  1.0000 
  -1   2  13       0       7    -6    0.01    0.00  1.0000 
  -1   2  13      12       9    12    0.01    0.00  1.0000 
   1   2 -13       0       6    -3    0.17    0.00  1.0000 
   1   2 -13       5       5     5    0.17    0.00  1.0000 
   1   2 -13       0       7    -7    0.17    0.00  1.0000 
   1  -2 -13       0       8    -7    0.01    0.00  1.0000 
   1  -2 -13       0       8    -2    0.01    0.00  1.0000 
  -1  -2  13       1       9     1    0.17    0.00  1.0000 
   1  -2 -13       5       7     5    0.01    0.00  1.0000 
  -1  -2  13       0       8    -2    0.17    0.00  1.0000 
  -1  -2  13       5       8     5    0.17    0.00  1.0000 
   1   2 -12     127      16   410   19.78    0.00  1.0000 
  -1   2  12     129      19   415   19.85    0.00  1.0000 
   1   2 -12     114      18   387   19.78    0.00  1.0000 
   1   2 -12      95      19   350   19.78    0.00  1.0000 
  -1   2  12     103      18   367   19.85    0.00  1.0000 
   1  -2 -12     124      17   405   19.85    0.00  1.0000 
   1  -2 -12     134      20   423   19.85    0.00  1.0000 
  -1  -2  12     137      20   428   19.78    0.00  1.0000 
   1  -2 -12     130      18   417   19.85    0.00  1.0000 
  -1  -2  12     114      20   387   19.78    0.00  1.0000 
  -1  -2  12     142      19   437   19.78    0.00  1.0000 
  -1   2  11       4       7     6    0.88    0.00  1.0000 
   1   2 -11       0       5    -2   -0.91    0.00  1.0000 
   1   2 -11       1       5     2   -0.91    0.00  1.0000 
  -1   2  11       0       7    -5    0.88    0.00  1.0000 
   1   2 -11       0       5    -3   -0.91    0.00  1.0000 
  -1   2  11       0       6     1    0.88    0.00  1.0000 
  -1  -2  11       8       8    10   -0.91    0.00  1.0000 
  -1  -2  11       2       6     3   -0.91    0.00  1.0000 
   1  -2 -11       1       7     2    0.88    0.00  1.0000 
   1  -2 -11       0       5    -3    0.88    0.00  1.0000 
   1  -2 -11       8       6    10    0.88    0.00  1.0000 
  -1  -2  11       9       6    12   -0.91    0.00  1.0000 
   1   2 -10    2484      52  2223    5.93    0.00  1.0000 
   1   2 -10    2461      54  2201    5.93    0.00  1.0000 
  -1   2  10    2458      56  2199    5.92    0.00  1.0000 
  -1   2  10    2420      55  2163    5.92    0.00  1.0000 
  -1   2  10    2492      54  2231    5.92    0.00  1.0000 
   1   2 -10    2479      53  2218    5.93    0.00  1.0000 
   1  -2 -10    2534      54  2271    5.92    0.00  1.0000 
  -1  -2  10    2401      53  2145    5.93    0.00  1.0000 
   1  -2 -10    2488      54  2227    5.92    0.00  1.0000 
   1  -2 -10    2497      55  2236    5.92    0.00  1.0000 
  -1  -2  10    2435      55  2177    5.93    0.00  1.0000 
  -1  -2  10    2460      54  2200    5.93    0.00  1.0000 
   1   2  -9     140       9   119    2.02    0.00  1.0000 
  -1   2   9     150      11   129   -1.98    0.00  1.0000 
  -1   2   9     156      12   134   -1.98    0.00  1.0000 
  -1   2   9     149      10   128   -1.98    0.00  1.0000 
   1   2  -9     143       8   122    2.02    0.00  1.0000 
   1   2  -9     138       9   117    2.02    0.00  1.0000 
   1  -2  -9     157      10   135   -1.98    0.00  1.0000 
  -1  -2   9     140      10   119    2.02    0.00  1.0000 
   1  -2  -9     158       9   136   -1.98    0.00  1.0000 
   1  -2  -9     159      11   137   -1.98    0.00  1.0000 
  -1  -2   9     143      10   122    2.02    0.00  1.0000 
  -1  -2   9     132      10   112    2.02    0.00  1.0000 
   1   2  -8     472      30  1222   29.11    0.00  1.0000 
  -1   2   8     444      32  1171   28.93    0.00  1.0000 
   1   2  -8     450      31  1186   29.11    0.00  1.0000 
  -1   2   8     433      32  1153   28.93    0.00  1.0000 
  -1   2   8     446      31  1174   28.93    0.00  1.0000 
   1   2  -8     458      29  1200   29.11    0.00  1.0000 
  -1  -2   8     443      30  1175   29.11    0.00  1.0000 
   1  -2  -8     460      31  1197   28.93    0.00  1.0000 
  -1  -2   8     432      31  1157   29.11    0.00  1.0000 
   1  -2  -8     469      31  1211   28.93    0.00  1.0000 
  -1  -2   8     466      31  1212   29.11    0.00  1.0000 
   1  -2  -8     450      32  1180   28.93    0.00  1.0000 
   1   2  -7     687      22   873    7.33    0.00  1.0000 
  -1   2   7     660      24   843   -7.35    0.00  1.0000 
   1   2  -7     666      22   849    7.33    0.00  1.0000 
  -1   2   7     667      24   850   -7.35    0.00  1.0000 
   1   2  -7     693      23   879    7.33    0.00  1.0000 
  -1   2   7     646      23   827   -7.35    0.00  1.0000 
  -1  -2   7     687      23   873    7.33    0.00  1.0000 
  -1  -2   7     674      23   858    7.33    0.00  1.0000 
   1  -2  -7     684      23   870   -7.35    0.00  1.0000 
  -1  -2   7     662      22   844    7.33    0.00  1.0000 
   1  -2  -7     664      23   847   -7.35    0.00  1.0000 
   1  -2  -7     646      24   827   -7.35    0.00  1.0000 
   1   2  -6    1624      30  1335   -8.29    0.00  1.0000 
  -1   2   6    1522      32  1240   -8.37    0.00  1.0000 
  -1   2   6    1577      32  1290   -8.37    0.00  1.0000 
  -1   2   6    1555      33  1270   -8.37    0.00  1.0000 
   1   2  -6    1584      31  1298   -8.29    0.00  1.0000 
   1   2  -6    1601      31  1314   -8.29    0.00  1.0000 
   1  -2  -6    1581      32  1293   -8.37    0.00  1.0000 
   1  -2  -6    1551      32  1266   -8.37    0.00  1.0000 
  -1  -2   6    1577      31  1292   -8.29    0.00  1.0000 
  -1  -2   6    1606      31  1318   -8.29    0.00  1.0000 
  -1  -2   6    1546      31  1264   -8.29    0.00  1.0000 
   1  -2  -6    1560      31  1274   -8.37    0.00  1.0000 
   1   2  -5     153       5    67    9.19    0.00  1.0000 
  -1   2   5     158       6    70   -9.22    0.00  1.0000 
   1   2  -5     150       5    65    9.19    0.00  1.0000 
  -1   2   5     146       7    62   -9.22    0.00  1.0000 
   1   2  -5     156       4    69    9.19    0.00  1.0000 
  -1   2   5     156       6    69   -9.22    0.00  1.0000 
   1  -2  -5     146       6    62   -9.22    0.00  1.0000 
  -1  -2   5     130       5    52    9.19    0.00  1.0000 
  -1  -2   5     133       5    54    9.19    0.00  1.0000 
   1  -2  -5     143       6    60   -9.22    0.00  1.0000 
   1  -2  -5     141       5    59   -9.22    0.00  1.0000 
  -1  -2   5     134       5    55    9.19    0.00  1.0000 
   1   2  -4    5964     101  4731   18.58    0.00  1.0000 
  -1   2   4    5891     102  4650   18.84    0.00  1.0000 
  -1   2   4    5687     102  4469   18.84    0.00  1.0000 
  -1   2   4    5706     102  4486   18.84    0.00  1.0000 
   1   2  -4    5975     100  4741   18.58    0.00  1.0000 
   1   2  -4    5995     101  4758   18.58    0.00  1.0000 
  -1  -2   4    5818     101  4601   18.58    0.00  1.0000 
   1  -2  -4    5989     102  4737   18.84    0.00  1.0000 
   1  -2  -4    5754     102  4528   18.84    0.00  1.0000 
  -1  -2   4    5820     101  4603   18.58    0.00  1.0000 
  -1  -2   4    5933     101  4703   18.58    0.00  1.0000 
   1  -2  -4    5772     102  4544   18.84    0.00  1.0000 
  -1   2   3      42       6   130  -11.98    0.00  1.0000 
   1   2  -3      48       4   141   11.91    0.00  1.0000 
   1   2  -3      47       5   139   11.91    0.00  1.0000 
  -1   2   3      41       6   129  -11.98    0.00  1.0000 
   1   2  -3      50       5   144   11.91    0.00  1.0000 
  -1   2   3      40       6   127  -11.98    0.00  1.0000 
  -1  -2   3      47       5   139   11.91    0.00  1.0000 
  -1  -2   3      47       5   139   11.91    0.00  1.0000 
   1  -2  -3      40       6   126  -11.98    0.00  1.0000 
   1  -2  -3      39       6   124  -11.98    0.00  1.0000 
   1  -2  -3      40       6   126  -11.98    0.00  1.0000 
  -1  -2   3      44       5   134   11.91    0.00  1.0000 
   1   2  -2    2731      58  2734   -0.06    0.00  1.0000 
  -1   2   2    2633      59  2631    0.04    0.00  1.0000 
   1   2  -2    2734      58  2737   -0.06    0.00  1.0000 
  -1   2   2    2653      59  2651    0.04    0.00  1.0000 
  -1   2   2    2690      59  2688    0.04    0.00  1.0000 
  -1  -2   2    2688      58  2691   -0.06    0.00  1.0000 
  -1  -2   2    2664      58  2667   -0.06    0.00  1.0000 
   1  -2  -2    2610      59  2608    0.04    0.00  1.0000 
   1  -2  -2    2645      59  2643    0.04    0.00  1.0000 
   1  -2  -2    2701      59  2699    0.04    0.00  1.0000 
   1  -2  -2    2636      59  2634    0.04    0.00  1.0000 
   1  -2  -2    2634      59  2632    0.04    0.00  1.0000 
   1   2  -1    1499      36  1647    4.11    0.00  1.0000 
  -1   2   1    1507      37  1650   -3.97    0.00  1.0000 
   1   2  -1    1447      36  1593    4.11    0.00  1.0000 
  -1   2   1    1535      37  1679   -3.97    0.00  1.0000 
   1  -2  -1    1498      37  1641   -3.97    0.00  1.0000 
  -1  -2   1    1437      36  1582    4.11    0.00  1.0000 
  -1  -2   1    1450      36  1596    4.11    0.00  1.0000 
   1  -2  -1    1554      36  1699   -3.97    0.00  1.0000 
   1  -2  -1    1504      37  1647   -3.97    0.00  1.0000 
  -1   2   0      21      17   757   69.30    0.00  1.0000 
  -1  -2   0      20      17   769   69.47    0.00  1.0000 
  -1  -2   0      17      17   792   69.47    0.00  1.0000 
  -1  -2   0      39      17   661   69.47    0.00  1.0000 
   1  -2   0      20      18   762   69.30    0.00  1.0000 
  -1   2  -1    1182      22   985    6.61    0.00  1.0000 
  -1   2  -1    1155      22   960    6.61    0.00  1.0000 
  -1   2  -1    1176      22   979    6.61    0.00  1.0000 
  -1  -2  -1    1170      22   977   -6.48    0.00  1.0000 
  -1  -2  -1    1151      22   960   -6.48    0.00  1.0000 
  -1  -2  -1    1106      22   919   -6.48    0.00  1.0000 
   1  -2   1    1129      22   936    6.61    0.00  1.0000 
   1   2   2      86       3    18   29.66    0.00  1.0000 
   1   2   2      86       3    18   29.66    0.00  1.0000 
  -1   2  -2      78       2    21   29.48    0.00  1.0000 
  -1   2  -2      73       3    24   29.48    0.00  1.0000 
   1   2   2      93       2    15   29.66    0.00  1.0000 
   1  -2   2      71       3    25   29.48    0.00  1.0000 
   1  -2   2      70       3    26   29.48    0.00  1.0000 
  -1  -2  -2      82       2    20   29.66    0.00  1.0000 
  -1  -2  -2      86       3    18   29.66    0.00  1.0000 
   1  -2   2      71       3    25   29.48    0.00  1.0000 
  -1  -2  -2      80       3    21   29.66    0.00  1.0000 
   1   2   3     690      13   412  -13.25    0.00  1.0000 
   1   2   3     685      12   408  -13.25    0.00  1.0000 
   1   2   3     719      12   434  -13.25    0.00  1.0000 
  -1   2  -3     757      12   463   13.29    0.00  1.0000 
  -1   2  -3     747      12   455   13.29    0.00  1.0000 
  -1   2  -3     742      12   451   13.29    0.00  1.0000 
  -1  -2  -3     716      12   432  -13.25    0.00  1.0000 
  -1  -2  -3     694      12   415  -13.25    0.00  1.0000 
  -1  -2  -3     687      13   409  -13.25    0.00  1.0000 
   1  -2   3     724      12   437   13.29    0.00  1.0000 
   1  -2   3     736      12   447   13.29    0.00  1.0000 
   1  -2   3     735      12   446   13.29    0.00  1.0000 
  -1   2  -4     903      37  1575   21.20    0.00  1.0000 
   1   2   4     901      37  1567   21.04    0.00  1.0000 
  -1   2  -4     895      36  1564   21.20    0.00  1.0000 
  -1   2  -4     923      36  1601   21.20    0.00  1.0000 
   1   2   4     874      37  1531   21.04    0.00  1.0000 
   1   2   4     884      37  1545   21.04    0.00  1.0000 
  -1  -2  -4     854      37  1505   21.04    0.00  1.0000 
  -1  -2  -4     910      37  1579   21.04    0.00  1.0000 
  -1  -2  -4     875      36  1532   21.04    0.00  1.0000 
   1  -2   4     880      36  1545   21.20    0.00  1.0000 
   1  -2   4     915      37  1591   21.20    0.00  1.0000 
   1  -2   4     908      36  1582   21.20    0.00  1.0000 
  -1   2  -5     925      29  1258   11.13    0.00  1.0000 
  -1   2  -5     897      29  1226   11.13    0.00  1.0000 
   1   2   5     860      30  1177  -10.94    0.00  1.0000 
   1   2   5     846      31  1160  -10.94    0.00  1.0000 
  -1   2  -5     881      30  1207   11.13    0.00  1.0000 
   1   2   5     895      30  1217  -10.94    0.00  1.0000 
   1  -2   5     897      30  1226   11.13    0.00  1.0000 
  -1  -2  -5     883      30  1203  -10.94    0.00  1.0000 
   1  -2   5     868      29  1192   11.13    0.00  1.0000 
  -1  -2  -5     891      30  1213  -10.94    0.00  1.0000 
  -1  -2  -5     898      30  1221  -10.94    0.00  1.0000 
   1  -2   5     883      30  1210   11.13    0.00  1.0000 
  -1   2  -6     249      10   276   -1.85    0.00  1.0000 
  -1   2  -6     257      11   285   -1.85    0.00  1.0000 
   1   2   6     254      11   286   -2.12    0.00  1.0000 
   1   2   6     252      12   283   -2.12    0.00  1.0000 
  -1   2  -6     254      10   282   -1.85    0.00  1.0000 
   1   2   6     254      11   286   -2.12    0.00  1.0000 
   1  -2   6     271      11   299   -1.85    0.00  1.0000 
   1  -2   6     274      11   303   -1.85    0.00  1.0000 
  -1  -2  -6     248      11   279   -2.12    0.00  1.0000 
   1  -2   6     251      11   278   -1.85    0.00  1.0000 
  -1  -2  -6     252      12   284   -2.12    0.00  1.0000 
  -1  -2  -6     247      11   278   -2.12    0.00  1.0000 
  -1   2  -7    3038      65  2788    5.09    0.00  1.0000 
  -1   2  -7    3125      64  2872    5.09    0.00  1.0000 
   1   2   7    3038      65  2788   -5.10    0.00  1.0000 
   1   2   7    3056      66  2805   -5.10    0.00  1.0000 
  -1   2  -7    3129      64  2875    5.09    0.00  1.0000 
   1   2   7    3036      66  2786   -5.10    0.00  1.0000 
  -1  -2  -7    3085      65  2833   -5.10    0.00  1.0000 
   1  -2   7    3060      64  2809    5.09    0.00  1.0000 
   1  -2   7    3039      65  2789    5.09    0.00  1.0000 
  -1  -2  -7    3046      65  2796   -5.10    0.00  1.0000 
   1  -2   7    3011      65  2762    5.09    0.00  1.0000 
  -1  -2  -7    2964      66  2717   -5.10    0.00  1.0000 
   1   2   8      28       5    -4   11.66    0.00  1.0000 
   1   2   8      28       5    -6   11.66    0.00  1.0000 
   1   2   8      28       6    -6   11.66    0.00  1.0000 
  -1   2  -8      28       4    -1   11.69    0.00  1.0000 
  -1   2  -8      28       4    -1   11.69    0.00  1.0000 
  -1   2  -8      15       4     2   11.69    0.00  1.0000 
  -1  -2  -8      28       5    -4   11.66    0.00  1.0000 
   1  -2   8      13       4     3   11.69    0.00  1.0000 
  -1  -2  -8      28       4     0   11.66    0.00  1.0000 
  -1  -2  -8      28       5    -2   11.66    0.00  1.0000 
   1  -2   8      28       5    -3   11.69    0.00  1.0000 
   1  -2   8      13       5     3   11.69    0.00  1.0000 
  -1   2  -9     720      23   739    0.76    0.00  1.0000 
  -1   2  -9     761      22   780    0.76    0.00  1.0000 
   1   2   9     720      25   737   -0.71    0.00  1.0000 
   1   2   9     736      24   754   -0.71    0.00  1.0000 
   1   2   9     699      23   716   -0.71    0.00  1.0000 
  -1   2  -9     739      22   758    0.76    0.00  1.0000 
  -1  -2  -9     742      23   760   -0.71    0.00  1.0000 
   1  -2   9     729      23   748    0.76    0.00  1.0000 
   1  -2   9     717      22   736    0.76    0.00  1.0000 
   1  -2   9     717      24   736    0.76    0.00  1.0000 
  -1  -2  -9     756      23   774   -0.71    0.00  1.0000 
  -1  -2  -9     763      24   781   -0.71    0.00  1.0000 
  -1   2 -10     520      21   632    5.16    0.00  1.0000 
   1   2  10     535      24   651    5.24    0.00  1.0000 
  -1   2 -10     564      21   681    5.16    0.00  1.0000 
  -1   2 -10     552      20   668    5.16    0.00  1.0000 
   1   2  10     546      23   663    5.24    0.00  1.0000 
   1   2  10     544      22   661    5.24    0.00  1.0000 
  -1  -2 -10     544      21   661    5.24    0.00  1.0000 
   1  -2  10     515      21   627    5.16    0.00  1.0000 
  -1  -2 -10     538      22   654    5.24    0.00  1.0000 
  -1  -2 -10     549      23   666    5.24    0.00  1.0000 
   1  -2  10     524      22   637    5.16    0.00  1.0000 
   1  -2  10     508      23   619    5.16    0.00  1.0000 
   1   2  11      89      11    79    1.23    0.00  1.0000 
   1   2  11      76       9    67    1.23    0.00  1.0000 
  -1   2 -11      89      10    79   -1.20    0.00  1.0000 
  -1   2 -11      86      10    76   -1.20    0.00  1.0000 
  -1   2 -11      91       9    81   -1.20    0.00  1.0000 
   1   2  11      75       9    66    1.23    0.00  1.0000 
   1  -2  11      74       9    65   -1.20    0.00  1.0000 
  -1  -2 -11      85       9    75    1.23    0.00  1.0000 
   1  -2  11      69      10    60   -1.20    0.00  1.0000 
  -1  -2 -11      78       9    69    1.23    0.00  1.0000 
   1  -2  11      67       9    58   -1.20    0.00  1.0000 
  -1  -2 -11      84       9    74    1.23    0.00  1.0000 
  -1   2 -12     105       6    25   11.57    0.00  1.0000 
  -1   2 -12      71       6    10   11.57    0.00  1.0000 
   1   2  12      97       8    21   11.64    0.00  1.0000 
   1   2  12      91       9    18   11.64    0.00  1.0000 
   1   2  12     116      10    30   11.64    0.00  1.0000 
  -1   2 -12      99       8    22   11.57    0.00  1.0000 
  -1  -2 -12     118       9    31   11.64    0.00  1.0000 
   1  -2  12      90       8    18   11.57    0.00  1.0000 
   1  -2  12     109       8    27   11.57    0.00  1.0000 
  -1  -2 -12      99       8    22   11.64    0.00  1.0000 
   1  -2  12     113      13    29   11.57    0.00  1.0000 
  -1  -2 -12      93       8    19   11.64    0.00  1.0000 
   1   2  13     487      23   461   -1.31    0.00  1.0000 
   1   2  13     565      25   537   -1.31    0.00  1.0000 
   1   2  13     488      22   462   -1.31    0.00  1.0000 
  -1   2 -13     548      20   520    1.36    0.00  1.0000 
  -1   2 -13     572      20   543    1.36    0.00  1.0000 
  -1  -2 -13     549      22   522   -1.31    0.00  1.0000 
   1  -2  13     538      23   510    1.36    0.00  1.0000 
  -1  -2 -13     543      21   516   -1.31    0.00  1.0000 
   1  -2  13     541      22   513    1.36    0.00  1.0000 
   1  -2  13     525      22   497    1.36    0.00  1.0000 
  -1   2 -14     333      13   113   16.80    0.00  1.0000 
   1   2  14     335      14   115   16.73    0.00  1.0000 
   1   2  14     295      13    92   16.73    0.00  1.0000 
   1   2  14     302      14    96   16.73    0.00  1.0000 
  -1   2 -14     336      15   115   16.80    0.00  1.0000 
   1  -2  14     316      12   103   16.80    0.00  1.0000 
  -1  -2 -14     335      13   115   16.73    0.00  1.0000 
   1  -2  14     285      13    86   16.80    0.00  1.0000 
   1  -2  14     280      12    83   16.80    0.00  1.0000 
  -1  -2 -14     359      12   129   16.73    0.00  1.0000 
  -1   2 -15       0       8     0    1.48    0.00  1.0000 
   1   2  15       6      12    10   -1.45    0.00  1.0000 
   1   2  15       0      10     0   -1.45    0.00  1.0000 
  -1   2 -15       2      17     4    1.48    0.00  1.0000 
   1   2  15      13      12    18   -1.45    0.00  1.0000 
   1  -2  15      14      11    20    1.48    0.00  1.0000 
  -1  -2 -15      13      11    18   -1.45    0.00  1.0000 
   1  -2  15       0      11     1    1.48    0.00  1.0000 
  -1  -2 -15       6       9    10   -1.45    0.00  1.0000 
   1  -2  15       0      11   -13    1.48    0.00  1.0000 
  -1  -2 -15       0       7     1   -1.45    0.00  1.0000 
   1   2  16     173      19   183    0.83    0.00  1.0000 
   1   2  16     178      24   188    0.83    0.00  1.0000 
   1   2  16     157      18   167    0.83    0.00  1.0000 
  -1   2 -16     147      16   156    0.78    0.00  1.0000 
  -1   2 -16     141      15   149    0.78    0.00  1.0000 
   1  -2  16     127      16   135    0.78    0.00  1.0000 
  -1  -2 -16     153      19   162    0.83    0.00  1.0000 
   1  -2  16     169      19   178    0.78    0.00  1.0000 
  -1  -2 -16     122      14   130    0.83    0.00  1.0000 
  -1  -2 -16     157      21   167    0.83    0.00  1.0000 
   1  -2  16     172      20   181    0.78    0.00  1.0000 
   1   2  17      53      18    53    0.05    0.00  1.0000 
   1   2  17      51      13    51    0.05    0.00  1.0000 
  -1   2 -17      36      11    36    0.04    0.00  1.0000 
   1   2  17      44      16    44    0.05    0.00  1.0000 
  -1   2 -17      26      10    26    0.04    0.00  1.0000 
  -1   2 -17      22      13    22    0.04    0.00  1.0000 
   1  -2  17      55      14    55    0.04    0.00  1.0000 
  -1  -2 -17       4      10     4    0.05    0.00  1.0000 
  -1  -2 -17      27      12    27    0.05    0.00  1.0000 
   1  -2  17      52      14    52    0.04    0.00  1.0000 
   1  -2  17      30      14    30    0.04    0.00  1.0000 
   1   2  18      14      19    10   -1.20    0.00  1.0000 
   1   2  18      50      17    43   -1.20    0.00  1.0000 
  -1   2 -18      13      12     9   -1.38    0.00  1.0000 
  -1   2 -18      12      10     8   -1.38    0.00  1.0000 
   1   2  18      40      13    33   -1.20    0.00  1.0000 
  -1   2 -18       0      14    -8   -1.38    0.00  1.0000 
   1  -2  18      28      16    22   -1.38    0.00  1.0000 
  -1  -2 -18       0      15    -4   -1.20    0.00  1.0000 
   1  -2  18      23      15    17   -1.38    0.00  1.0000 
  -1  -2 -18      23      12    18   -1.20    0.00  1.0000 
   1  -2  18      16      15    11   -1.38    0.00  1.0000 
  -1  -2 -18      37      13    31   -1.20    0.00  1.0000 
  -1   3  19       0      18   -27    1.19    0.00  1.0000 
   1   3 -19      23      26    18    1.17    0.00  1.0000 
  -1   3  19       0      24   -19    1.19    0.00  1.0000 
  -1  -3  19      26      17    21    1.17    0.00  1.0000 
  -1  -3  19       5      29     3    1.17    0.00  1.0000 
   1  -3 -19      23      24    18    1.19    0.00  1.0000 
   1  -3 -19      19      18    15    1.19    0.00  1.0000 
  -1   3  18    1100      43  1018   -2.77    0.00  1.0000 
  -1   3  18     924      36   849   -2.77    0.00  1.0000 
   1   3 -18     972      32   894    2.82    0.00  1.0000 
   1   3 -18     987      31   908    2.82    0.00  1.0000 
  -1   3  18     936      38   861   -2.77    0.00  1.0000 
   1   3 -18    1077      36   995    2.82    0.00  1.0000 
   1   3 -18     977      33   899    2.82    0.00  1.0000 
   1  -3 -18    1082      35  1001   -2.77    0.00  1.0000 
   1  -3 -18    1072      43   991   -2.77    0.00  1.0000 
   1  -3 -18    1035      37   956   -2.77    0.00  1.0000 
  -1  -3  18     959      35   881    2.82    0.00  1.0000 
  -1  -3  18    1064      40   982    2.82    0.00  1.0000 
  -1  -3  18    1001      38   922    2.82    0.00  1.0000 
  -1   3  17       0      11    -5    0.34    0.00  1.0000 
   1   3 -17       0      11   -23    0.32    0.00  1.0000 
  -1   3  17       0      15    -2    0.34    0.00  1.0000 
   1   3 -17       2       8     2    0.32    0.00  1.0000 
  -1   3  17      11      13    12    0.34    0.00  1.0000 
   1   3 -17       0      15   -11    0.32    0.00  1.0000 
   1   3 -17       0       8    -3    0.32    0.00  1.0000 
   1  -3 -17       2      18     2    0.34    0.00  1.0000 
  -1  -3  17       0      14   -14    0.32    0.00  1.0000 
   1  -3 -17      10      11    11    0.34    0.00  1.0000 
   1  -3 -17       0      14    -4    0.34    0.00  1.0000 
   1  -3 -17      20      10    21    0.34    0.00  1.0000 
  -1  -3  17       3      14     3    0.32    0.00  1.0000 
  -1  -3  17       0      11    -4    0.32    0.00  1.0000 
   1   3 -16     557      20   474   -4.04    0.00  1.0000 
  -1   3  16     483      24   405    4.10    0.00  1.0000 
   1   3 -16     525      21   444   -4.04    0.00  1.0000 
  -1   3  16     518      29   437    4.10    0.00  1.0000 
   1   3 -16     576      21   491   -4.04    0.00  1.0000 
  -1   3  16     575      27   489    4.10    0.00  1.0000 
   1  -3 -16     578      23   492    4.10    0.00  1.0000 
  -1  -3  16     543      27   461   -4.04    0.00  1.0000 
   1  -3 -16     555      25   471    4.10    0.00  1.0000 
  -1  -3  16     546      26   464   -4.04    0.00  1.0000 
   1  -3 -16     599      29   511    4.10    0.00  1.0000 
  -1  -3  16     570      24   486   -4.04    0.00  1.0000 
  -1   3  15      22      12    20   -0.41    0.00  1.0000 
   1   3 -15      13       9    12   -0.36    0.00  1.0000 
  -1   3  15       5      11     4   -0.41    0.00  1.0000 
  -1   3  15       5      10     4   -0.41    0.00  1.0000 
   1   3 -15       0       5     0   -0.36    0.00  1.0000 
  -1  -3  15      11      10    10   -0.36    0.00  1.0000 
   1  -3 -15      30      11    28   -0.41    0.00  1.0000 
  -1  -3  15       0       9    -2   -0.36    0.00  1.0000 
   1  -3 -15      28       9    26   -0.41    0.00  1.0000 
  -1  -3  15       0      11    -7   -0.36    0.00  1.0000 
   1   3 -14     253      13   131   -9.91    0.00  1.0000 
  -1   3  14     252      14   129   10.07    0.00  1.0000 
  -1   3  14     250      16   127   10.07    0.00  1.0000 
   1   3 -14     250      13   129   -9.91    0.00  1.0000 
   1   3 -14     219      11   107   -9.91    0.00  1.0000 
  -1   3  14     279      20   148   10.07    0.00  1.0000 
   1  -3 -14     252      15   129   10.07    0.00  1.0000 
  -1  -3  14     279      16   150   -9.91    0.00  1.0000 
  -1  -3  14     268      17   142   -9.91    0.00  1.0000 
  -1  -3  14     256      17   133   -9.91    0.00  1.0000 
   1  -3 -14     258      16   133   10.07    0.00  1.0000 
   1   3 -13      20       7    24   -0.89    0.00  1.0000 
   1   3 -13      23       7    27   -0.89    0.00  1.0000 
   1   3 -13      14       7    17   -0.89    0.00  1.0000 
  -1   3  13      27      11    31   -0.92    0.00  1.0000 
  -1   3  13      24      10    28   -0.92    0.00  1.0000 
  -1   3  13      22       9    26   -0.92    0.00  1.0000 
  -1  -3  13      24       9    28   -0.89    0.00  1.0000 
  -1  -3  13      16       9    19   -0.89    0.00  1.0000 
   1  -3 -13      23       8    27   -0.92    0.00  1.0000 
  -1  -3  13      23       8    27   -0.89    0.00  1.0000 
   1  -3 -13      24      10    28   -0.92    0.00  1.0000 
   1  -3 -13      18       9    22   -0.92    0.00  1.0000 
  -1   3  12    1193      35   886  -10.56    0.00  1.0000 
   1   3 -12    1309      27   987   10.51    0.00  1.0000 
   1   3 -12    1244      29   931   10.51    0.00  1.0000 
  -1   3  12    1299      31   977  -10.56    0.00  1.0000 
  -1   3  12    1294      32   973  -10.56    0.00  1.0000 
   1   3 -12    1284      27   966   10.51    0.00  1.0000 
  -1  -3  12    1291      30   972   10.51    0.00  1.0000 
  -1  -3  12    1099      32   806   10.51    0.00  1.0000 
   1  -3 -12    1309      29   986  -10.56    0.00  1.0000 
   1  -3 -12    1303      29   981  -10.56    0.00  1.0000 
  -1  -3  12    1231      33   920   10.51    0.00  1.0000 
   1  -3 -12    1310      31   987  -10.56    0.00  1.0000 
   1   3 -11       1       5    -8   -2.05    0.00  1.0000 
   1   3 -11       1       4    -3   -2.05    0.00  1.0000 
  -1   3  11      10       7     5   -2.02    0.00  1.0000 
  -1   3  11      13       8     7   -2.02    0.00  1.0000 
   1   3 -11       1       5    -2   -2.05    0.00  1.0000 
  -1   3  11      11       7     6   -2.02    0.00  1.0000 
   1  -3 -11      15       6     9   -2.02    0.00  1.0000 
   1  -3 -11       7       6     3   -2.02    0.00  1.0000 
  -1  -3  11      11       6     6   -2.05    0.00  1.0000 
  -1  -3  11       7       6     3   -2.05    0.00  1.0000 
  -1  -3  11       1       6    -7   -2.05    0.00  1.0000 
   1  -3 -11      10       7     5   -2.02    0.00  1.0000 
   1   3 -10     714      23   832   -4.68    0.00  1.0000 
  -1   3  10     729      28   847    4.62    0.00  1.0000 
   1   3 -10     693      23   810   -4.68    0.00  1.0000 
   1   3 -10     689      24   805   -4.68    0.00  1.0000 
  -1   3  10     743      26   862    4.62    0.00  1.0000 
  -1   3  10     729      26   847    4.62    0.00  1.0000 
   1  -3 -10     735      26   853    4.62    0.00  1.0000 
   1  -3 -10     723      25   840    4.62    0.00  1.0000 
  -1  -3  10     693      24   810   -4.68    0.00  1.0000 
  -1  -3  10     727      25   846   -4.68    0.00  1.0000 
   1  -3 -10     728      25   846    4.62    0.00  1.0000 
  -1  -3  10     676      25   791   -4.68    0.00  1.0000 
  -1   3   9      17       7    38   -4.44    0.00  1.0000 
   1   3  -9      16       5    36   -4.33    0.00  1.0000 
  -1   3   9      11       8    29   -4.44    0.00  1.0000 
   1   3  -9      11       5    28   -4.33    0.00  1.0000 
   1   3  -9      12       5    30   -4.33    0.00  1.0000 
  -1   3   9      13       7    32   -4.44    0.00  1.0000 
  -1  -3   9      14       6    32   -4.33    0.00  1.0000 
  -1  -3   9      13       6    31   -4.33    0.00  1.0000 
   1  -3  -9      11       6    28   -4.44    0.00  1.0000 
   1  -3  -9      15       7    34   -4.44    0.00  1.0000 
  -1  -3   9      15       6    34   -4.33    0.00  1.0000 
   1  -3  -9      16       7    36   -4.44    0.00  1.0000 
  -1   3   8    5212     136  5960  -11.02    0.00  1.0000 
   1   3  -8    5336     134  6096   11.06    0.00  1.0000 
   1   3  -8    5315     133  6073   11.06    0.00  1.0000 
  -1   3   8    5404     136  6165  -11.02    0.00  1.0000 
  -1   3   8    5259     135  6010  -11.02    0.00  1.0000 
   1   3  -8    5324     132  6083   11.06    0.00  1.0000 
   1  -3  -8    5334     134  6090  -11.02    0.00  1.0000 
  -1  -3   8    5134     133  5880   11.06    0.00  1.0000 
  -1  -3   8    5309     134  6067   11.06    0.00  1.0000 
   1  -3  -8    5159     135  5903  -11.02    0.00  1.0000 
   1  -3  -8    5361     135  6119  -11.02    0.00  1.0000 
  -1  -3   8    5191     134  5941   11.06    0.00  1.0000 
   1   3  -7      11       3    14    0.91    0.00  1.0000 
   1   3  -7       7       4     9    0.91    0.00  1.0000 
   1   3  -7      11       3    14    0.91    0.00  1.0000 
  -1   3   7       5       5     7    0.84    0.00  1.0000 
  -1   3   7       7       6     9    0.84    0.00  1.0000 
  -1   3   7       7       5     9    0.84    0.00  1.0000 
   1  -3  -7       3       4     4    0.84    0.00  1.0000 
   1  -3  -7       7       5     9    0.84    0.00  1.0000 
  -1  -3   7       7       4     9    0.91    0.00  1.0000 
   1  -3  -7       9       4    11    0.84    0.00  1.0000 
  -1  -3   7       9       4    12    0.91    0.00  1.0000 
  -1  -3   7       8       4    11    0.91    0.00  1.0000 
   1   3  -6    1096      14   548   21.38    0.00  1.0000 
  -1   3   6    1060      16   525  -21.27    0.00  1.0000 
   1   3  -6    1097      15   549   21.38    0.00  1.0000 
  -1   3   6    1068      17   531  -21.27    0.00  1.0000 
  -1   3   6    1089      17   546  -21.27    0.00  1.0000 
   1   3  -6    1122      15   567   21.38    0.00  1.0000 
   1  -3  -6    1060      16   525  -21.27    0.00  1.0000 
   1  -3  -6    1101      16   554  -21.27    0.00  1.0000 
  -1  -3   6    1110      15   558   21.38    0.00  1.0000 
  -1  -3   6    1103      15   553   21.38    0.00  1.0000 
  -1  -3   6    1091      16   545   21.38    0.00  1.0000 
   1  -3  -6    1060      17   525  -21.27    0.00  1.0000 
  -1   3   5     415      16   527    5.67    0.00  1.0000 
   1   3  -5     417      14   527    5.58    0.00  1.0000 
  -1   3   5     398      16   507    5.67    0.00  1.0000 
  -1   3   5     399      15   508    5.67    0.00  1.0000 
   1   3  -5     409      14   518    5.58    0.00  1.0000 
   1   3  -5     406      13   514    5.58    0.00  1.0000 
  -1  -3   5     420      14   530    5.58    0.00  1.0000 
  -1  -3   5     406      14   515    5.58    0.00  1.0000 
   1  -3  -5     393      15   502    5.67    0.00  1.0000 
   1  -3  -5     391      16   499    5.67    0.00  1.0000 
   1  -3  -5     419      15   531    5.67    0.00  1.0000 
  -1  -3   5     414      14   523    5.58    0.00  1.0000 
   1   3  -4    4101      62  2842   23.60    0.00  1.0000 
  -1   3   4    4159      64  2888  -23.65    0.00  1.0000 
   1   3  -4    4175      63  2904   23.60    0.00  1.0000 
   1   3  -4    4205      63  2929   23.60    0.00  1.0000 
  -1   3   4    4011      64  2765  -23.65    0.00  1.0000 
  -1   3   4    3982      65  2741  -23.65    0.00  1.0000 
  -1  -3   4    4095      63  2837   23.60    0.00  1.0000 
   1  -3  -4    4161      64  2890  -23.65    0.00  1.0000 
  -1  -3   4    4148      63  2881   23.60    0.00  1.0000 
   1  -3  -4    4016      64  2769  -23.65    0.00  1.0000 
  -1  -3   4    4121      63  2859   23.60    0.00  1.0000 
  -1   3   3       7       3     8   10.58    0.00  1.0000 
   1   3  -3       5       2    12   10.50    0.00  1.0000 
  -1   3   3       6       3    10   10.58    0.00  1.0000 
   1   3  -3       6       2    11   10.50    0.00  1.0000 
  -1   3   3       6       3    10   10.58    0.00  1.0000 
  -1  -3   3       6       2     9   10.50    0.00  1.0000 
   1  -3  -3       5       3    11   10.58    0.00  1.0000 
   1  -3  -3       5       3    11   10.58    0.00  1.0000 
   1  -3  -3       5       3    11   10.58    0.00  1.0000 
  -1  -3   3       6       2     9   10.50    0.00  1.0000 
  -1  -3   3       6       2     9   10.50    0.00  1.0000 
  -1   3   2    3794     148  6653  -43.94    0.00  1.0000 
  -1   3   2    3881     148  6768  -43.94    0.00  1.0000 
   1   3  -2    3993     147  6926   44.08    0.00  1.0000 
  -1   3   2    3907     148  6802  -43.94    0.00  1.0000 
  -1   3   2    3776     147  6629  -43.94    0.00  1.0000 
   1   3  -2    3882     148  6780   44.08    0.00  1.0000 
   1  -3  -2    3733     147  6572  -43.94    0.00  1.0000 
   1  -3  -2    3916     149  6815  -43.94    0.00  1.0000 
  -1  -3   2    3997     147  6932   44.08    0.00  1.0000 
   1  -3  -2    3851     147  6728  -43.94    0.00  1.0000 
  -1  -3   2    3903     147  6808   44.08    0.00  1.0000 
   1  -3  -2    3809     147  6673  -43.94    0.00  1.0000 
   1  -3  -2    3742     148  6584  -43.94    0.00  1.0000 
  -1  -3   2    3951     147  6871   44.08    0.00  1.0000 
   1   3  -1     126       2    21   14.91    0.00  1.0000 
  -1   3   1     134       3    24   14.95    0.00  1.0000 
   1   3  -1     126       2    21   14.91    0.00  1.0000 
  -1   3   1     124       3    20   14.95    0.00  1.0000 
  -1   3   1     136       3    25   14.95    0.00  1.0000 
  -1   3   1     136       3    25   14.95    0.00  1.0000 
   1  -3  -1     136       3    25   14.95    0.00  1.0000 
  -1  -3   1     119       2    18   14.91    0.00  1.0000 
   1  -3  -1     140       3    27   14.95    0.00  1.0000 
   1  -3  -1     136       3    25   14.95    0.00  1.0000 
   1  -3  -1     138       3    26   14.95    0.00  1.0000 
   1  -3  -1     136       3    25   14.95    0.00  1.0000 
  -1  -3   1     126       2    21   14.91    0.00  1.0000 
  -1  -3   1     124       2    20   14.91    0.00  1.0000 
   1  -3  -1     140       3    27   14.95    0.00  1.0000 
  -1   3   0     142       4    76   -7.00    0.00  1.0000 
  -1   3   0     144       4    78   -7.00    0.00  1.0000 
  -1   3   0     148       4    81   -7.00    0.00  1.0000 
   1   3   0     142       4    77    6.90    0.00  1.0000 
  -1   3   0     148       4    81   -7.00    0.00  1.0000 
   1  -3   0     150       4    82   -7.00    0.00  1.0000 
   1  -3   0     150       4    82   -7.00    0.00  1.0000 
   1  -3   0     150       4    82   -7.00    0.00  1.0000 
  -1  -3   0     147       4    81    6.90    0.00  1.0000 
  -1  -3   0     146       3    80    6.90    0.00  1.0000 
  -1  -3   0     141       4    76    6.90    0.00  1.0000 
   1  -3   0     151       4    83   -7.00    0.00  1.0000 
   1   3   1     166       9   319   10.97    0.00  1.0000 
  -1   3  -1     178       9   332   10.83    0.00  1.0000 
   1   3   1     177       9   334   10.97    0.00  1.0000 
  -1   3  -1     167       9   318   10.83    0.00  1.0000 
  -1   3  -1     159       9   307   10.83    0.00  1.0000 
   1  -3   1     175       9   328   10.83    0.00  1.0000 
   1  -3   1     172       9   324   10.83    0.00  1.0000 
   1  -3   1     169       9   320   10.83    0.00  1.0000 
  -1  -3  -1     177       9   334   10.97    0.00  1.0000 
  -1  -3  -1     161       9   312   10.97    0.00  1.0000 
  -1  -3  -1     167       9   320   10.97    0.00  1.0000 
   1   3   2     115       6    92   -2.49    0.00  1.0000 
  -1   3  -2     132       5   106    2.63    0.00  1.0000 
  -1   3  -2     143       5   116    2.63    0.00  1.0000 
  -1   3  -2     144       5   117    2.63    0.00  1.0000 
   1   3   2     116       6    93   -2.49    0.00  1.0000 
   1   3   2     109       6    87   -2.49    0.00  1.0000 
  -1  -3  -2     116       6    93   -2.49    0.00  1.0000 
  -1  -3  -2     110       6    88   -2.49    0.00  1.0000 
  -1  -3  -2     104       5    82   -2.49    0.00  1.0000 
   1  -3   2     128       5   103    2.63    0.00  1.0000 
   1  -3   2     137       5   111    2.63    0.00  1.0000 
   1  -3   2     146       5   119    2.63    0.00  1.0000 
  -1   3  -3     526      11   380    7.57    0.00  1.0000 
   1   3   3     526      12   381    7.53    0.00  1.0000 
  -1   3  -3     519      11   374    7.57    0.00  1.0000 
   1   3   3     524      12   379    7.53    0.00  1.0000 
   1   3   3     512      11   369    7.53    0.00  1.0000 
  -1   3  -3     504      10   361    7.57    0.00  1.0000 
   1  -3   3     520      11   375    7.57    0.00  1.0000 
   1  -3   3     511      10   367    7.57    0.00  1.0000 
  -1  -3  -3     515      11   371    7.53    0.00  1.0000 
  -1  -3  -3     507      12   365    7.53    0.00  1.0000 
  -1  -3  -3     513      11   370    7.53    0.00  1.0000 
   1  -3   3     521      11   376    7.57    0.00  1.0000 
  -1   3  -4    1065      43  1910   24.35    0.00  1.0000 
  -1   3  -4    1053      43  1894   24.35    0.00  1.0000 
   1   3   4    1023      44  1858  -24.46    0.00  1.0000 
   1   3   4    1040      44  1881  -24.46    0.00  1.0000 
   1   3   4    1008      44  1838  -24.46    0.00  1.0000 
  -1   3  -4    1043      43  1881   24.35    0.00  1.0000 
  -1  -3  -4    1052      44  1897  -24.46    0.00  1.0000 
  -1  -3  -4    1005      44  1834  -24.46    0.00  1.0000 
   1  -3   4    1046      43  1885   24.35    0.00  1.0000 
  -1  -3  -4     992      43  1817  -24.46    0.00  1.0000 
   1  -3   4    1029      43  1862   24.35    0.00  1.0000 
   1  -3   4    1038      43  1874   24.35    0.00  1.0000 
   1   3   5     388      12   327    3.59    0.00  1.0000 
   1   3   5     390      12   329    3.59    0.00  1.0000 
  -1   3  -5     387      11   328    3.44    0.00  1.0000 
  -1   3  -5     390      11   331    3.44    0.00  1.0000 
   1   3   5     388      13   327    3.59    0.00  1.0000 
  -1   3  -5     388      11   329    3.44    0.00  1.0000 
  -1  -3  -5     395      12   333    3.59    0.00  1.0000 
  -1  -3  -5     390      11   329    3.59    0.00  1.0000 
   1  -3   5     380      11   322    3.44    0.00  1.0000 
   1  -3   5     386      11   327    3.44    0.00  1.0000 
  -1  -3  -5     399      12   337    3.59    0.00  1.0000 
   1  -3   5     385      11   326    3.44    0.00  1.0000 
  -1   3  -6      12       3     9    1.04    0.00  1.0000 
  -1   3  -6      13       4    10    1.04    0.00  1.0000 
   1   3   6      13       5    10   -1.01    0.00  1.0000 
  -1   3  -6      14       4    11    1.04    0.00  1.0000 
   1   3   6      19       5    15   -1.01    0.00  1.0000 
   1   3   6      18       5    14   -1.01    0.00  1.0000 
   1  -3   6      20       4    16    1.04    0.00  1.0000 
  -1  -3  -6      17       4    13   -1.01    0.00  1.0000 
   1  -3   6      17       4    13    1.04    0.00  1.0000 
  -1  -3  -6      13       4    10   -1.01    0.00  1.0000 
   1  -3   6      16       4    12    1.04    0.00  1.0000 
  -1  -3  -6      17       4    13   -1.01    0.00  1.0000 
  -1   3  -7     179      10   199    1.62    0.00  1.0000 
   1   3   7     176      11   198    1.78    0.00  1.0000 
   1   3   7     182      11   204    1.78    0.00  1.0000 
   1   3   7     174      12   196    1.78    0.00  1.0000 
  -1   3  -7     180       9   200    1.62    0.00  1.0000 
  -1   3  -7     184       9   205    1.62    0.00  1.0000 
   1  -3   7     187      10   208    1.62    0.00  1.0000 
  -1  -3  -7     166      10   187    1.78    0.00  1.0000 
  -1  -3  -7     165      11   186    1.78    0.00  1.0000 
   1  -3   7     188      11   209    1.62    0.00  1.0000 
   1  -3   7     188      10   209    1.62    0.00  1.0000 
  -1  -3  -7     163      10   184    1.78    0.00  1.0000 
   1   3   8     648      17   452   -9.22    0.00  1.0000 
  -1   3  -8     639      15   443    9.29    0.00  1.0000 
   1   3   8     617      18   426   -9.22    0.00  1.0000 
   1   3   8     643      17   448   -9.22    0.00  1.0000 
  -1   3  -8     666      15   466    9.29    0.00  1.0000 
  -1   3  -8     622      15   429    9.29    0.00  1.0000 
  -1  -3  -8     619      16   428   -9.22    0.00  1.0000 
  -1  -3  -8     625      17   433   -9.22    0.00  1.0000 
   1  -3   8     640      15   444    9.29    0.00  1.0000 
   1  -3   8     619      16   427    9.29    0.00  1.0000 
   1  -3   8     628      16   434    9.29    0.00  1.0000 
  -1  -3  -8     597      16   410   -9.22    0.00  1.0000 
  -1   3  -9      30       6    31    0.11    0.00  1.0000 
  -1   3  -9      48       6    49    0.11    0.00  1.0000 
  -1   3  -9      38       6    39    0.11    0.00  1.0000 
   1   3   9      26       8    26   -0.01    0.00  1.0000 
   1   3   9      32       7    32   -0.01    0.00  1.0000 
   1   3   9      25       7    25   -0.01    0.00  1.0000 
   1  -3   9      36       7    37    0.11    0.00  1.0000 
  -1  -3  -9      35       7    35   -0.01    0.00  1.0000 
  -1  -3  -9      37       7    37   -0.01    0.00  1.0000 
   1  -3   9      43       7    44    0.11    0.00  1.0000 
  -1  -3  -9      32       7    32   -0.01    0.00  1.0000 
   1  -3   9      30       6    31    0.11    0.00  1.0000 
  -1   3 -10     278      12   240   -2.58    0.00  1.0000 
   1   3  10     233      15   199    2.54    0.00  1.0000 
  -1   3 -10     253      12   217   -2.58    0.00  1.0000 
   1   3  10     258      15   222    2.54    0.00  1.0000 
  -1   3 -10     277      12   239   -2.58    0.00  1.0000 
   1   3  10     254      14   219    2.54    0.00  1.0000 
   1  -3  10     262      14   225   -2.58    0.00  1.0000 
   1  -3  10     252      13   216   -2.58    0.00  1.0000 
   1  -3  10     233      12   199   -2.58    0.00  1.0000 
  -1  -3 -10     270      13   233    2.54    0.00  1.0000 
  -1  -3 -10     266      13   230    2.54    0.00  1.0000 
  -1  -3 -10     260      14   224    2.54    0.00  1.0000 
   1   3  11     218      16   200    1.39    0.00  1.0000 
  -1   3 -11     218      12   199    1.46    0.00  1.0000 
   1   3  11     213      14   195    1.39    0.00  1.0000 
  -1   3 -11     231      12   211    1.46    0.00  1.0000 
   1   3  11     194      15   177    1.39    0.00  1.0000 
  -1   3 -11     211      12   192    1.46    0.00  1.0000 
  -1  -3 -11     218      14   200    1.39    0.00  1.0000 
  -1  -3 -11     203      13   185    1.39    0.00  1.0000 
   1  -3  11     222      15   203    1.46    0.00  1.0000 
   1  -3  11     217      13   198    1.46    0.00  1.0000 
   1  -3  11     214      14   195    1.46    0.00  1.0000 
  -1  -3 -11     238      15   219    1.39    0.00  1.0000 
  -1   3 -12     233      17   412   11.14    0.00  1.0000 
  -1   3 -12     218      18   393   11.14    0.00  1.0000 
   1   3  12     221      21   397  -11.19    0.00  1.0000 
   1   3  12     239      22   422  -11.19    0.00  1.0000 
   1   3  12     218      19   393  -11.19    0.00  1.0000 
  -1   3 -12     226      17   403   11.14    0.00  1.0000 
   1  -3  12     229      18   407   11.14    0.00  1.0000 
   1  -3  12     236      20   417   11.14    0.00  1.0000 
  -1  -3 -12     209      18   381  -11.19    0.00  1.0000 
   1  -3  12     252      20   438   11.14    0.00  1.0000 
  -1  -3 -12     229      19   408  -11.19    0.00  1.0000 
  -1  -3 -12     225      20   403  -11.19    0.00  1.0000 
  -1   3 -13      20       8    16    1.14    0.00  1.0000 
   1   3  13      17      12    13    1.10    0.00  1.0000 
  -1   3 -13      14       7    10    1.14    0.00  1.0000 
   1   3  13      19      11    15    1.10    0.00  1.0000 
   1  -3  13      20       9    16    1.14    0.00  1.0000 
   1  -3  13      16      10    12    1.14    0.00  1.0000 
   1  -3  13      27       8    22    1.14    0.00  1.0000 
  -1  -3 -13      25       9    20    1.10    0.00  1.0000 
  -1  -3 -13       2       7     1    1.10    0.00  1.0000 
  -1  -3 -13       0       9    -2    1.10    0.00  1.0000 
   1   3  14     139      20   175    3.20    0.00  1.0000 
  -1   3 -14     131      15   166   -3.13    0.00  1.0000 
   1   3  14     173      21   213    3.20    0.00  1.0000 
  -1   3 -14     139      14   174   -3.13    0.00  1.0000 
   1   3  14     146      17   183    3.20    0.00  1.0000 
  -1  -3 -14     134      17   170    3.20    0.00  1.0000 
   1  -3  14     143      17   179   -3.13    0.00  1.0000 
   1  -3  14     167      18   206   -3.13    0.00  1.0000 
  -1  -3 -14     144      18   181    3.20    0.00  1.0000 
  -1  -3 -14     160      17   199    3.20    0.00  1.0000 
   1  -3  14     159      17   197   -3.13    0.00  1.0000 
  -1   3 -15      91      11    98    0.76    0.00  1.0000 
   1   3  15      53      11    59    0.87    0.00  1.0000 
  -1   3 -15      68      12    74    0.76    0.00  1.0000 
   1   3  15      69      15    76    0.87    0.00  1.0000 
   1   3  15      55      13    61    0.87    0.00  1.0000 
   1  -3  15      82      13    88    0.76    0.00  1.0000 
   1  -3  15      82      14    88    0.76    0.00  1.0000 
  -1  -3 -15      59      13    65    0.87    0.00  1.0000 
  -1  -3 -15      60      12    66    0.87    0.00  1.0000 
  -1  -3 -15      59      12    65    0.87    0.00  1.0000 
   1  -3  15      58      12    63    0.76    0.00  1.0000 
   1   3  16      47      16    78    4.34    0.00  1.0000 
   1   3  16      40      15    69    4.34    0.00  1.0000 
  -1   3 -16      28      11    53   -4.37    0.00  1.0000 
   1   3  16      33      12    59    4.34    0.00  1.0000 
  -1   3 -16      39      11    67   -4.37    0.00  1.0000 
  -1   3 -16      23      17    46   -4.37    0.00  1.0000 
  -1  -3 -16      41      13    70    4.34    0.00  1.0000 
   1  -3  16      22      14    44   -4.37    0.00  1.0000 
   1  -3  16      26      13    50   -4.37    0.00  1.0000 
   1  -3  16      28      13    53   -4.37    0.00  1.0000 
  -1  -3 -16      11      18    27    4.34    0.00  1.0000 
  -1  -3 -16      43      12    72    4.34    0.00  1.0000 
  -1   3 -17       1      12     4    2.63    0.00  1.0000 
   1   3  17       1      11   -13    2.56    0.00  1.0000 
   1   3  17       2      16     7    2.56    0.00  1.0000 
  -1   3 -17       1      10    -6    2.63    0.00  1.0000 
   1   3  17      21      17    33    2.56    0.00  1.0000 
  -1   3 -17       2      10     6    2.63    0.00  1.0000 
  -1  -3 -17       0      16     2    2.56    0.00  1.0000 
   1  -3  17       1      12   -29    2.63    0.00  1.0000 
   1  -3  17       1      12    -8    2.63    0.00  1.0000 
   1  -3  17      15      13    26    2.63    0.00  1.0000 
  -1  -3 -17       5      12    12    2.56    0.00  1.0000 
  -1  -3 -17       6      11    13    2.56    0.00  1.0000 
   1   3  18     237      23   278   -2.85    0.00  1.0000 
   1   3  18     268      33   312   -2.85    0.00  1.0000 
  -1   3 -18     195      20   233    2.86    0.00  1.0000 
  -1   3 -18     236      25   277    2.86    0.00  1.0000 
   1   3  18     273      31   317   -2.85    0.00  1.0000 
   1  -3  18     241      26   283    2.86    0.00  1.0000 
  -1  -3 -18     166      21   201   -2.85    0.00  1.0000 
   1  -3  18     187      26   224    2.86    0.00  1.0000 
  -1  -3 -18     204      25   242   -2.85    0.00  1.0000 
   1  -3  18     304      26   351    2.86    0.00  1.0000 
  -1   4  19      25      19    23   -0.50    0.00  1.0000 
  -1  -4  19      73      18    69    0.51    0.00  1.0000 
   1  -4 -19      73      19    69   -0.50    0.00  1.0000 
   1  -4 -19      66      25    62   -0.50    0.00  1.0000 
   1   4 -18       1      12   -11   -1.57    0.00  1.0000 
  -1   4  18      19      14    13   -1.65    0.00  1.0000 
  -1   4  18       1      15   -31   -1.65    0.00  1.0000 
   1   4 -18      25       9    18   -1.57    0.00  1.0000 
  -1   4  18       1      17   -20   -1.65    0.00  1.0000 
   1   4 -18      10      10     6   -1.57    0.00  1.0000 
   1  -4 -18       1      20    -4   -1.65    0.00  1.0000 
   1  -4 -18      14      12     9   -1.65    0.00  1.0000 
  -1  -4  18       6      16     3   -1.57    0.00  1.0000 
  -1  -4  18      16      13    11   -1.57    0.00  1.0000 
   1  -4 -18      18      16    12   -1.65    0.00  1.0000 
   1  -4 -18      24      13    17   -1.65    0.00  1.0000 
  -1  -4  18       1      15    -6   -1.57    0.00  1.0000 
  -1   4  17     126      20   139   -1.20    0.00  1.0000 
   1   4 -17     136      14   149    1.20    0.00  1.0000 
   1   4 -17     132      18   145    1.20    0.00  1.0000 
  -1   4  17     134      18   147   -1.20    0.00  1.0000 
  -1   4  17     123      16   135   -1.20    0.00  1.0000 
   1   4 -17     108      16   120    1.20    0.00  1.0000 
   1   4 -17     192      23   207    1.20    0.00  1.0000 
  -1  -4  17     163      20   177    1.20    0.00  1.0000 
   1  -4 -17     210      21   226   -1.20    0.00  1.0000 
   1  -4 -17     190      20   205   -1.20    0.00  1.0000 
  -1  -4  17     185      23   200    1.20    0.00  1.0000 
   1  -4 -17     234      31   251   -1.20    0.00  1.0000 
  -1  -4  17     152      19   166    1.20    0.00  1.0000 
   1   4 -16      18      10     9    2.63    0.00  1.0000 
  -1   4  16       1      10    -6    2.53    0.00  1.0000 
   1   4 -16       1       7    -9    2.63    0.00  1.0000 
  -1   4  16       7      12     2    2.53    0.00  1.0000 
  -1   4  16      10      15     4    2.53    0.00  1.0000 
   1   4 -16      13      12     6    2.63    0.00  1.0000 
   1   4 -16       1       9    -4    2.63    0.00  1.0000 
  -1  -4  16       9      10     3    2.63    0.00  1.0000 
   1  -4 -16      25       9    15    2.53    0.00  1.0000 
   1  -4 -16       7      16     2    2.53    0.00  1.0000 
  -1  -4  16      37      12    24    2.63    0.00  1.0000 
  -1  -4  16       5      12     1    2.63    0.00  1.0000 
   1  -4 -16      29       9    18    2.53    0.00  1.0000 
   1  -4 -16      28      13    17    2.53    0.00  1.0000 
  -1   4  15      15      11    13   -0.68    0.00  1.0000 
  -1   4  15       0       9    -8   -0.68    0.00  1.0000 
  -1   4  15       0      12     0   -0.68    0.00  1.0000 
   1   4 -15      18       9    15    0.76    0.00  1.0000
[truncated: 7,385,137 more chars]
