# Supplementary material for: Isomerism in double-pillared-layer coordination polymers – structures and photoreactivity
Source: IUCrJ. 2018 Feb 14;5(Pt 2):182–9. doi: 10.1107/S2052252518001379 (PMC5947723; doi:10.1107/S2052252518001379)
Supplement: Supplementary file 2 [file m-05-00182-sup2.cif]

 
data_2 
#==============================================================================

# PROCESSING SUMMARY (IUCr Office Use Only)

_journal_date_recd_electronic      2017-09-18
_journal_date_to_coeditor         ?
_journal_date_from_coeditor       ?
_journal_date_accepted     ?
_journal_date_printers_first      ?
_journal_date_printers_final      ?
_journal_date_proofs_out          ?
_journal_date_proofs_in           ?
_journal_coeditor_name            ?
_journal_coeditor_code      LC5095
_journal_coeditor_notes
; ?
;
_journal_paper_category      FA
_journal_techeditor_code      ?
_iucr_compatibility_tag          ACTA95
_journal_techeditor_notes  
;
;
_journal_coden_ASTM               ?
_journal_name_full                ?
_journal_year                     ?
_journal_volume                   ?
_journal_issue                    ?
_journal_page_first               ?
_journal_page_last                ?
_journal_suppl_publ_number        ?
_journal_suppl_publ_pages         ?

#==============================================================================
  
_audit_creation_method            'SHELXL-2014/7' 
_shelx_SHELXL_version_number      '2014/7' 
_chemical_name_systematic         ? 
_chemical_name_common             ? 
_chemical_melting_point           ? 
_chemical_formula_moiety          ? 
_chemical_formula_sum 
 'C56 H40 N4 O8 Zn2' 
_chemical_formula_weight          1027.66 
  
loop_ 
 _atom_type_symbol 
 _atom_type_description 
 _atom_type_scat_dispersion_real 
 _atom_type_scat_dispersion_imag 
 _atom_type_scat_source 
 'C'  'C'   0.0033   0.0016 
 'International Tables Vol C Tables 4.2.6.8 and 6.1.1.4' 
 'H'  'H'   0.0000   0.0000 
 'International Tables Vol C Tables 4.2.6.8 and 6.1.1.4' 
 'N'  'N'   0.0061   0.0033 
 'International Tables Vol C Tables 4.2.6.8 and 6.1.1.4' 
 'O'  'O'   0.0106   0.0060 
 'International Tables Vol C Tables 4.2.6.8 and 6.1.1.4' 
 'Zn'  'Zn'   0.2839   1.4301 
 'International Tables Vol C Tables 4.2.6.8 and 6.1.1.4' 
  
_space_group_crystal_system       orthorhombic 
_space_group_IT_number            54 
_space_group_name_H-M_alt         'P c c a' 
_space_group_name_Hall            '-P 2a 2ac' 
  
_shelx_space_group_comment 
; 
The symmetry employed for this shelxl refinement is uniquely defined 
by the following loop, which should always be used as a source of 
symmetry information in preference to the above space-group names. 
They are only intended as comments. 
; 
  
loop_ 
 _space_group_symop_operation_xyz 
 'x, y, z' 
 '-x+1/2, -y, z' 
 '-x, y, -z+1/2' 
 'x+1/2, -y, -z+1/2' 
 '-x, -y, -z' 
 'x-1/2, y, -z' 
 'x, -y, z-1/2' 
 '-x-1/2, y, z-1/2' 
  
_cell_length_a                    19.490(3) 
_cell_length_b                    20.220(3) 
_cell_length_c                    15.854(2) 
_cell_angle_alpha                 90 
_cell_angle_beta                  90 
_cell_angle_gamma                 90 
_cell_volume                      6247.8(15) 
_cell_formula_units_Z             4 
_cell_measurement_temperature     173(2) 
_cell_measurement_reflns_used     7985 
_cell_measurement_theta_min       2.30 
_cell_measurement_theta_max       21.60 
  
_exptl_crystal_description        Plate 
_exptl_crystal_colour             yellow 
_exptl_crystal_density_meas       'not measured' 
_exptl_crystal_density_method     'not measured' 
_exptl_crystal_density_diffrn     1.093 
_exptl_crystal_F_000              2112 
_exptl_transmission_factor_min    ? 
_exptl_transmission_factor_max    ? 
_exptl_crystal_size_max           0.200 
_exptl_crystal_size_mid           0.150 
_exptl_crystal_size_min           0.080 
_exptl_absorpt_coefficient_mu     0.815 
_shelx_estimated_absorpt_T_min    0.854 
_shelx_estimated_absorpt_T_max    0.938 
_exptl_absorpt_correction_type    multi-scan 
_exptl_absorpt_correction_T_min   0.861 
_exptl_absorpt_correction_T_max   0.931
_exptl_absorpt_process_details    'SADABS (Sheldrick, 2010)' 
_exptl_absorpt_special_details    ? 
_diffrn_ambient_temperature       173(2) 
_diffrn_radiation_wavelength      0.71073 
_diffrn_radiation_type            MoK\a 
_diffrn_source                    ? 
_diffrn_measurement_device_type   'Bruker APEX-II CCD' 
_diffrn_measurement_method        '\f and \w scans' 
_diffrn_detector_area_resol_mean  ? 
_diffrn_reflns_number             49542 
_diffrn_reflns_av_unetI/netI      0.0796 
_diffrn_reflns_av_R_equivalents   0.1052 
_diffrn_reflns_limit_h_min        -23 
_diffrn_reflns_limit_h_max        21 
_diffrn_reflns_limit_k_min        -24 
_diffrn_reflns_limit_k_max        12 
_diffrn_reflns_limit_l_min        -16 
_diffrn_reflns_limit_l_max        19 
_diffrn_reflns_theta_min          1.938 
_diffrn_reflns_theta_max          26.000 
_diffrn_reflns_theta_full         25.242 
_diffrn_measured_fraction_theta_max   0.974 
_diffrn_measured_fraction_theta_full  0.978 
_diffrn_reflns_Laue_measured_fraction_max    0.974 
_diffrn_reflns_Laue_measured_fraction_full   0.978 
_diffrn_reflns_point_group_measured_fraction_max   0.974 
_diffrn_reflns_point_group_measured_fraction_full  0.978 
_reflns_number_total              5982 
_reflns_number_gt                 3603 
_reflns_threshold_expression      'I > 2\s(I)' 
_reflns_Friedel_coverage          0.000 
_reflns_Friedel_fraction_max      . 
_reflns_Friedel_fraction_full     . 
  
_reflns_special_details 
; 
 Reflections were merged by SHELXL according to the crystal 
 class for the calculation of statistics and refinement. 
  
 _reflns_Friedel_fraction is defined as the number of unique 
 Friedel pairs measured divided by the number that would be 
 possible theoretically, ignoring centric projections and 
 systematic absences. 
; 
  
_computing_data_collection        'Bruker APEX2' 
_computing_cell_refinement        'Bruker SAINT' 
_computing_data_reduction         'Bruker SAINT' 
_computing_structure_solution     'Bruker SHELXTL' 
_computing_structure_refinement 'SHELXL-2014/7 (Sheldrick, 2014)' 
_computing_molecular_graphics     'Bruker SHELXTL' 
_computing_publication_material   'Bruker SHELXTL' 
_refine_special_details           
;
It was not possible to locate the solvents in the lattice and the agreement 
factors were still unreasonably high (R1 = 0.2065) we have Squeezed the 
data.The bpeb ligand was disordered. Only the disorder component in the
middle of the ligand (C8 to C15) was resolved. Two models were included
and refined. Hard constraints were used to hold the geometry close to 
ideal. Only common isotropic thermal parameters were refined for each
group of disorder. A common occupancy factor of the two disorder 
components were refined to 0.611(17). From this data only the connectivity
could be confirmed beyond any doubt and the bond distances and angles 
should be treated with caution.

; 
_refine_ls_structure_factor_coef  Fsqd 
_refine_ls_matrix_type            full 
_refine_ls_weighting_scheme       calc 
_refine_ls_weighting_details 
'w=1/[\s^2^(Fo^2^)+(0.1884P)^2^+22.1646P] where P=(Fo^2^+2Fc^2^)/3' 
_atom_sites_solution_primary      ? 
_atom_sites_solution_secondary    ? 
_atom_sites_solution_hydrogens    geom 
_refine_ls_hydrogen_treatment     constr 
_refine_ls_extinction_method      none 
_refine_ls_extinction_coef        . 
_refine_ls_number_reflns          5982 
_refine_ls_number_parameters      246 
_refine_ls_number_restraints      68 
_refine_ls_R_factor_all           0.1673 
_refine_ls_R_factor_gt            0.1233 
_refine_ls_wR_factor_ref          0.3828 
_refine_ls_wR_factor_gt           0.3555 
_refine_ls_goodness_of_fit_ref    1.083 
_refine_ls_restrained_S_all       1.397 
_refine_ls_shift/su_max           0.000 
_refine_ls_shift/su_mean          0.000 
  
loop_ 
 _atom_site_label 
 _atom_site_type_symbol 
 _atom_site_fract_x 
 _atom_site_fract_y 
 _atom_site_fract_z 
 _atom_site_U_iso_or_equiv 
 _atom_site_adp_type 
 _atom_site_occupancy 
 _atom_site_site_symmetry_order 
 _atom_site_calc_flag 
 _atom_site_refinement_flags_posn 
 _atom_site_refinement_flags_adp 
 _atom_site_refinement_flags_occupancy 
 _atom_site_disorder_assembly 
 _atom_site_disorder_group 
Zn1 Zn 0.43808(5) 0.32954(5) 0.35173(5) 0.0496(4) Uani 1 1 d D . . . . 
O1 O 0.5342(3) 0.3326(3) 0.3893(5) 0.0791(19) Uani 1 1 d D . . . . 
O2 O 0.5880(4) 0.3246(4) 0.2725(4) 0.088(2) Uani 1 1 d D . . . . 
O3 O 0.8426(5) 0.3252(4) 0.6037(8) 0.122(4) Uani 1 1 d D . . . . 
O4 O 0.8996(5) 0.3278(4) 0.4963(8) 0.119(4) Uani 1 1 d D . . . . 
N1 N 0.4428(3) 0.2256(3) 0.3529(4) 0.070(2) Uani 1 1 d DG . . . . 
C1 C 0.3984(4) 0.1898(4) 0.3017(5) 0.110(4) Uani 1 1 d G . . . . 
H1 H 0.3656 0.2123 0.2678 0.133 Uiso 1 1 calc R U . . . 
C2 C 0.4018(6) 0.1212(4) 0.3001(6) 0.124(5) Uani 1 1 d G . . . . 
H2 H 0.3715 0.0967 0.2651 0.148 Uiso 1 1 calc R U . . . 
C3 C 0.4498(6) 0.0883(3) 0.3496(7) 0.165(9) Uani 1 1 d DG . . . . 
C4 C 0.4942(5) 0.1241(4) 0.4008(7) 0.142(6) Uani 1 1 d G . . . . 
H4 H 0.5270 0.1016 0.4347 0.170 Uiso 1 1 calc R U . . . 
C5 C 0.4908(4) 0.1927(4) 0.4024(5) 0.100(4) Uani 1 1 d G . . . . 
H5 H 0.5211 0.2171 0.4374 0.120 Uiso 1 1 calc R U . . . 
C6 C 0.4614(14) 0.0140(8) 0.3592(15) 0.203(10) Uiso 1 1 d D . . . . 
H6 H 0.5011 0.0025 0.3907 0.244 Uiso 1 1 calc R U . . . 
C7 C 0.4308(10) -0.0299(9) 0.3351(16) 0.223(12) Uiso 1 1 d D . . . . 
H7 H 0.3895 -0.0187 0.3067 0.268 Uiso 1 1 calc R U . A 1 
C8 C 0.4451(8) -0.1031(4) 0.3408(12) 0.115(4) Uiso 0.611(18) 1 d DG U P B 1 
C9 C 0.3951(7) -0.1453(5) 0.3089(12) 0.115(4) Uiso 0.611(18) 1 d DG U P B 1 
H9 H 0.3549 -0.1276 0.2835 0.138 Uiso 0.611(18) 1 calc R U P B 1 
C10 C 0.4038(8) -0.2134(5) 0.3142(12) 0.115(4) Uiso 0.611(18) 1 d DG U P B 1 
H10 H 0.3696 -0.2422 0.2924 0.138 Uiso 0.611(18) 1 calc R U P B 1 
C11 C 0.4626(8) -0.2393(4) 0.3513(12) 0.115(4) Uiso 0.611(18) 1 d DG U P B 1 
C12 C 0.5126(7) -0.1972(6) 0.3831(11) 0.115(4) Uiso 0.611(18) 1 d DG U P B 1 
H12 H 0.5527 -0.2149 0.4085 0.138 Uiso 0.611(18) 1 calc R U P B 1 
C13 C 0.5038(7) -0.1291(5) 0.3779(12) 0.115(4) Uiso 0.611(18) 1 d DG U P B 1 
H13 H 0.5380 -0.1002 0.3997 0.138 Uiso 0.611(18) 1 calc R U P B 1 
C14 C 0.4706(11) -0.3129(8) 0.3584(14) 0.115(4) Uiso 0.611(18) 1 d D U P B 1 
H14 H 0.5098 -0.3287 0.3876 0.138 Uiso 0.611(18) 1 calc R U P B 1 
C15 C 0.4342(8) -0.3513(7) 0.3321(10) 0.115(4) Uiso 0.611(18) 1 d D U P B 1 
H15 H 0.3962 -0.3323 0.3033 0.138 Uiso 0.611(18) 1 calc R U P B 1 
C8A C 0.4192(12) -0.1047(5) 0.3290(19) 0.120(6) Uiso 0.389(18) 1 d DG U P B 2 
C9A C 0.3621(11) -0.1316(6) 0.2891(18) 0.120(6) Uiso 0.389(18) 1 d DG U P B 2 
H9A H 0.3276 -0.1033 0.2668 0.144 Uiso 0.389(18) 1 calc R U P B 2 
C10A C 0.3555(11) -0.1998(7) 0.2817(17) 0.120(6) Uiso 0.389(18) 1 d DG U P B 2 
H10A H 0.3165 -0.2181 0.2545 0.144 Uiso 0.389(18) 1 calc R U P B 2 
C11A C 0.4060(12) -0.2411(5) 0.3143(19) 0.120(6) Uiso 0.389(18) 1 d DG U P B 2 
C12A C 0.4630(12) -0.2143(7) 0.3542(19) 0.120(6) Uiso 0.389(18) 1 d DG U P B 2 
H12A H 0.4975 -0.2425 0.3764 0.144 Uiso 0.389(18) 1 calc R U P B 2 
C13A C 0.4696(11) -0.1461(7) 0.3615(19) 0.120(6) Uiso 0.389(18) 1 d DG U P B 2 
H13A H 0.5087 -0.1277 0.3888 0.144 Uiso 0.389(18) 1 calc R U P B 2 
C14A C 0.3972(15) -0.3155(9) 0.307(2) 0.120(6) Uiso 0.389(18) 1 d D U P B 2 
H14A H 0.3573 -0.3319 0.2800 0.144 Uiso 0.389(18) 1 calc R U P B 2 
C15A C 0.4342(8) -0.3513(7) 0.3321(10) 0.120(6) Uiso 0.389(18) 1 d D U P B 2 
H15A H 0.4738 -0.3325 0.3574 0.144 Uiso 0.389(18) 1 calc R U P B 2 
N2 N 0.4338(4) -0.5692(4) 0.3437(4) 0.065(2) Uani 1 1 d D . . . . 
C16 C 0.3808(5) -0.5309(5) 0.2928(5) 0.072(3) Uani 1 1 d D . . . . 
H16 H 0.3462 -0.5543 0.2629 0.087 Uiso 1 1 calc R U . . . 
C17 C 0.3822(6) -0.4649(5) 0.2895(6) 0.076(3) Uani 1 1 d D . . . . 
H17 H 0.3481 -0.4430 0.2571 0.091 Uiso 1 1 calc R U . . . 
C18 C 0.4322(6) -0.4253(5) 0.3322(6) 0.082(3) Uani 1 1 d D . . . . 
C19 C 0.4831(6) -0.4584(5) 0.3794(6) 0.079(3) Uani 1 1 d D . . . . 
H19 H 0.5173 -0.4324 0.4063 0.094 Uiso 1 1 calc R U . . . 
C20 C 0.4862(5) -0.5244(5) 0.3887(6) 0.071(3) Uani 1 1 d D . . . . 
H20 H 0.5208 -0.5435 0.4231 0.086 Uiso 1 1 calc R U . . . 
C21 C 0.5877(5) 0.3271(4) 0.3480(5) 0.0508(19) Uani 1 1 d . . . . . 
C22 C 0.6548(4) 0.3250(3) 0.3920(4) 0.0398(16) Uani 1 1 d . . . . . 
C23 C 0.7173(5) 0.3269(5) 0.3496(6) 0.064(2) Uani 1 1 d . . . . . 
H23 H 0.7174 0.3284 0.2897 0.077 Uiso 1 1 calc R U . . . 
C24 C 0.7785(5) 0.3266(4) 0.3919(7) 0.071(3) Uani 1 1 d . . . . . 
H24 H 0.8205 0.3278 0.3617 0.085 Uiso 1 1 calc R U . . . 
C25 C 0.7783(5) 0.3245(4) 0.4782(7) 0.065(3) Uani 1 1 d . . . . . 
C26 C 0.7186(6) 0.3239(4) 0.5216(6) 0.073(3) Uani 1 1 d . . . . . 
H26 H 0.7192 0.3229 0.5815 0.088 Uiso 1 1 calc R U . . . 
C27 C 0.6576(5) 0.3248(4) 0.4796(5) 0.056(2) Uani 1 1 d . . . . . 
H27 H 0.6160 0.3253 0.5109 0.067 Uiso 1 1 calc R U . . . 
C28 C 0.8434(7) 0.3261(5) 0.5294(13) 0.104(5) Uani 1 1 d . . . . . 
  
loop_ 
 _atom_site_aniso_label 
 _atom_site_aniso_U_11 
 _atom_site_aniso_U_22 
 _atom_site_aniso_U_33 
 _atom_site_aniso_U_23 
 _atom_site_aniso_U_13 
 _atom_site_aniso_U_12 
Zn1 0.0365(6) 0.0764(7) 0.0360(6) -0.0022(4) 0.0013(4) 0.0008(4) 
O1 0.040(4) 0.106(5) 0.092(5) -0.003(4) -0.009(4) 0.012(3) 
O2 0.099(6) 0.118(6) 0.047(4) 0.013(3) -0.027(4) -0.004(4) 
O3 0.109(8) 0.088(6) 0.168(10) -0.005(6) -0.106(8) 0.011(4) 
O4 0.059(6) 0.098(6) 0.199(11) 0.023(6) -0.044(6) -0.006(4) 
N1 0.056(5) 0.094(6) 0.059(5) -0.003(4) 0.004(4) 0.007(4) 
C1 0.154(14) 0.093(9) 0.085(9) -0.016(6) -0.008(9) -0.029(8) 
C2 0.158(15) 0.103(11) 0.111(11) -0.033(8) 0.004(10) -0.019(9) 
C3 0.24(2) 0.076(10) 0.18(2) -0.003(11) 0.087(16) 0.007(12) 
C4 0.173(17) 0.090(10) 0.163(16) 0.004(9) -0.045(13) -0.001(10) 
C5 0.098(10) 0.088(8) 0.113(10) 0.009(7) -0.003(8) -0.002(7) 
N2 0.073(6) 0.084(5) 0.038(4) 0.000(3) 0.019(4) 0.003(4) 
C16 0.090(8) 0.081(7) 0.045(5) -0.010(4) 0.019(5) 0.007(5) 
C17 0.102(9) 0.067(6) 0.058(6) -0.002(4) 0.004(6) 0.009(5) 
C18 0.104(9) 0.090(7) 0.051(6) 0.002(5) 0.025(6) 0.011(7) 
C19 0.098(9) 0.078(7) 0.060(6) 0.000(5) 0.028(6) 0.001(6) 
C20 0.074(7) 0.082(7) 0.058(5) -0.011(5) 0.014(5) 0.010(5) 
C21 0.047(5) 0.054(5) 0.051(5) 0.002(4) -0.010(4) -0.004(4) 
C22 0.043(4) 0.043(4) 0.033(4) 0.003(3) 0.000(3) -0.004(3) 
C23 0.038(5) 0.100(7) 0.055(5) 0.004(4) 0.006(4) -0.006(4) 
C24 0.046(5) 0.073(6) 0.094(8) 0.016(5) 0.005(5) 0.003(4) 
C25 0.048(6) 0.056(5) 0.092(8) 0.006(4) -0.024(5) 0.003(4) 
C26 0.082(7) 0.093(7) 0.045(5) -0.007(4) -0.027(5) -0.003(6) 
C27 0.045(5) 0.067(5) 0.055(5) -0.004(4) 0.002(4) -0.002(4) 
C28 0.058(8) 0.061(6) 0.194(15) 0.018(8) -0.083(10) -0.011(5) 
  
_geom_special_details 
; 
 All esds (except the esd in the dihedral angle between two l.s. planes) 
 are estimated using the full covariance matrix.  The cell esds are taken 
 into account individually in the estimation of esds in distances, angles 
 and torsion angles; correlations between esds in cell parameters are only 
 used when they are defined by crystal symmetry.  An approximate (isotropic) 
 treatment of cell esds is used for estimating esds involving l.s. planes. 
; 
  
loop_ 
 _geom_bond_atom_site_label_1 
 _geom_bond_atom_site_label_2 
 _geom_bond_distance 
 _geom_bond_site_symmetry_2 
 _geom_bond_publ_flag 
Zn1 O1 1.966(6) . ? 
Zn1 O3 1.992(8) 6_556 ? 
Zn1 O2 2.036(6) 3_655 ? 
Zn1 N2 2.053(8) 1_565 ? 
Zn1 N1 2.104(5) . ? 
O1 C21 1.237(11) . ? 
O2 C21 1.198(10) . ? 
O2 Zn1 2.036(6) 3_655 ? 
O3 C28 1.18(2) . ? 
O3 Zn1 1.992(8) 6_656 ? 
O4 C28 1.215(19) . ? 
N1 C1 1.3900 . ? 
N1 C5 1.3900 . ? 
C1 C2 1.3900 . ? 
C2 C3 1.3900 . ? 
C3 C4 1.3900 . ? 
C3 C6 1.527(17) . ? 
C4 C5 1.3900 . ? 
C6 C7 1.14(2) . ? 
C7 C8 1.509(16) . ? 
C7 C8A 1.533(16) . ? 
C8 C9 1.3900 . ? 
C8 C13 1.3900 . ? 
C9 C10 1.3900 . ? 
C10 C11 1.3900 . ? 
C11 C12 1.3900 . ? 
C11 C14 1.499(16) . ? 
C12 C13 1.3900 . ? 
C14 C15 1.132(19) . ? 
C15 C18 1.497(15) . ? 
C8A C9A 1.3900 . ? 
C8A C13A 1.3900 . ? 
C9A C10A 1.3900 . ? 
C10A C11A 1.3900 . ? 
C11A C12A 1.3900 . ? 
C11A C14A 1.517(17) . ? 
C12A C13A 1.3900 . ? 
C14A C15A 1.10(2) . ? 
C15A C18 1.497(15) . ? 
N2 C16 1.523(10) . ? 
N2 C20 1.540(10) . ? 
N2 Zn1 2.053(8) 1_545 ? 
C16 C17 1.336(12) . ? 
C17 C18 1.432(14) . ? 
C18 C19 1.411(14) . ? 
C19 C20 1.344(13) . ? 
C21 C22 1.482(11) . ? 
C22 C27 1.389(11) . ? 
C22 C23 1.392(11) . ? 
C23 C24 1.368(13) . ? 
C24 C25 1.369(15) . ? 
C25 C26 1.352(14) . ? 
C25 C28 1.506(13) . ? 
C26 C27 1.363(13) . ? 
  
loop_ 
 _geom_angle_atom_site_label_1 
 _geom_angle_atom_site_label_2 
 _geom_angle_atom_site_label_3 
 _geom_angle 
 _geom_angle_site_symmetry_1 
 _geom_angle_site_symmetry_3 
 _geom_angle_publ_flag 
O1 Zn1 O3 141.6(5) . 6_556 ? 
O1 Zn1 O2 122.1(3) . 3_655 ? 
O3 Zn1 O2 96.2(5) 6_556 3_655 ? 
O1 Zn1 N2 91.5(3) . 1_565 ? 
O3 Zn1 N2 91.6(3) 6_556 1_565 ? 
O2 Zn1 N2 88.8(3) 3_655 1_565 ? 
O1 Zn1 N1 89.3(3) . . ? 
O3 Zn1 N1 89.7(3) 6_556 . ? 
O2 Zn1 N1 88.3(3) 3_655 . ? 
N2 Zn1 N1 177.0(2) 1_565 . ? 
C21 O1 Zn1 129.8(7) . . ? 
C21 O2 Zn1 164.4(8) . 3_655 ? 
C28 O3 Zn1 110.0(11) . 6_656 ? 
C1 N1 C5 120.0 . . ? 
C1 N1 Zn1 119.2(4) . . ? 
C5 N1 Zn1 120.8(4) . . ? 
C2 C1 N1 120.0 . . ? 
C1 C2 C3 120.0 . . ? 
C4 C3 C2 120.0 . . ? 
C4 C3 C6 111.2(12) . . ? 
C2 C3 C6 128.8(12) . . ? 
C3 C4 C5 120.0 . . ? 
C4 C5 N1 120.0 . . ? 
C7 C6 C3 131(3) . . ? 
C6 C7 C8 131(2) . . ? 
C6 C7 C8A 150(2) . . ? 
C9 C8 C13 120.0 . . ? 
C9 C8 C7 116.8(7) . . ? 
C13 C8 C7 123.2(7) . . ? 
C10 C9 C8 120.0 . . ? 
C9 C10 C11 120.0 . . ? 
C10 C11 C12 120.0 . . ? 
C10 C11 C14 119.4(7) . . ? 
C12 C11 C14 120.5(7) . . ? 
C11 C12 C13 120.0 . . ? 
C12 C13 C8 120.0 . . ? 
C15 C14 C11 126.1(17) . . ? 
C14 C15 C18 134.6(17) . . ? 
C9A C8A C13A 120.0 . . ? 
C9A C8A C7 122.2(7) . . ? 
C13A C8A C7 117.8(7) . . ? 
C8A C9A C10A 120.0 . . ? 
C11A C10A C9A 120.0 . . ? 
C12A C11A C10A 120.0 . . ? 
C12A C11A C14A 120.7(8) . . ? 
C10A C11A C14A 119.3(7) . . ? 
C13A C12A C11A 120.0 . . ? 
C12A C13A C8A 120.0 . . ? 
C15A C14A C11A 123.7(18) . . ? 
C14A C15A C18 130.2(17) . . ? 
C16 N2 C20 113.4(7) . . ? 
C16 N2 Zn1 124.6(6) . 1_545 ? 
C20 N2 Zn1 122.1(6) . 1_545 ? 
C17 C16 N2 120.9(9) . . ? 
C16 C17 C18 123.7(10) . . ? 
C19 C18 C17 117.7(10) . . ? 
C19 C18 C15 117.2(11) . . ? 
C17 C18 C15 125.2(11) . . ? 
C19 C18 C15A 117.2(11) . . ? 
C17 C18 C15A 125.2(11) . . ? 
C20 C19 C18 124.0(11) . . ? 
C19 C20 N2 120.3(9) . . ? 
O2 C21 O1 122.4(9) . . ? 
O2 C21 C22 117.8(9) . . ? 
O1 C21 C22 119.8(8) . . ? 
C27 C22 C23 116.6(8) . . ? 
C27 C22 C21 120.4(7) . . ? 
C23 C22 C21 122.9(7) . . ? 
C24 C23 C22 121.8(8) . . ? 
C23 C24 C25 119.2(9) . . ? 
C26 C25 C24 120.7(9) . . ? 
C26 C25 C28 116.8(12) . . ? 
C24 C25 C28 122.4(12) . . ? 
C25 C26 C27 120.1(9) . . ? 
C26 C27 C22 121.6(9) . . ? 
O3 C28 O4 116.3(10) . . ? 
O3 C28 C25 121.9(16) . . ? 
O4 C28 C25 121.8(18) . . ? 
  
_refine_diff_density_max    1.447 
_refine_diff_density_min   -1.020 
_refine_diff_density_rms    0.112 

# SQUEEZE RESULTS (Version =  20216)
# Note: Data are Listed for all Voids in the P1 Unit Cell
# i.e. Centre of Gravity, Solvent Accessible Volume,
# Recovered number of Electrons in the Void and
# Details about the Squeezed Material
loop_
  _platon_squeeze_void_nr
  _platon_squeeze_void_average_x
  _platon_squeeze_void_average_y
  _platon_squeeze_void_average_z
  _platon_squeeze_void_volume
  _platon_squeeze_void_count_electrons
  _platon_squeeze_void_content
   1  0.250  0.500 -0.034       689       169 ' '
   2  0.250  0.000 -0.024       132        56 ' '
   3  0.750  0.500 -0.025       691       169 ' '
   4  0.750  0.000  0.024       132        56 ' '
   5  0.250  0.000  0.476       132        56 ' '
   6  0.750  0.000  0.524       132        56 ' '
_platon_squeeze_void_probe_radius                  1.20
_platon_squeeze_details                           
;According to PLATON the solvent Accessible Volume is 1912 Ang^3^ which is
30.6% of the total volume 6247.5 Ang^3^. Initially we tried to refine
the structure with normal data. The asymmetric unit contains half of the 
repeating unit. In that, the a part of bpeb ligand was found to be 
disordered. We were not able to locate the solvents and fix the disorder
at the same time. But still the agreement factors were very high. Hence
we have no other choice but to use squeeze by Tone Speck using PLATON
program. Squeezed data help to fix the disorder in the bpeb ligand.
;
  
_shelx_res_file 
; 
  
    xtl2_sqd.res created by SHELXL-2014/7 
  
  
TITL aaa in Pcca 
CELL 0.71073  19.48960  20.22040  15.85390  90.0000  90.0000  90.0000 
ZERR   4.00   0.00280   0.00280   0.00230   0.0000   0.0000   0.0000 
LATT  1 
SYMM 0.5-X, -Y, Z 
SYMM -X, Y, 0.5-Z 
SYMM 0.5+X, -Y, 0.5-Z 
SFAC C H N O ZN 
UNIT 224 160 16 32 8 
TEMP -100.000 
SIZE 0.080 0.150 0.200 
OMIT -1 52 
ACTA 
L.S. 8 0  79 
SADI C6 C7 C14 C15 C14a C15a 
FLAT N2 > C20 
SAME N2 > C20 
SAME N2 C20 < C16 
SADI C3 C6 C7 C8 C7 C8A C11 C14 C11A C14A C15 C18 C15A C18 
SADI C7 C9 C7 C13 C7 C9A C7 C13A C14 C10 C14 C12 C10A C14A C12A C14A 
EXYZ C15 C15A 
WGHT    0.188400   22.164600 
FVAR       0.38550   0.61123   0.12021   0.11474 
ZN1   5    0.438080    0.329543    0.351729    11.00000    0.03646    0.07636 = 
         0.03602   -0.00220    0.00132    0.00075 
O1    4    0.534191    0.332607    0.389279    11.00000    0.03990    0.10567 = 
         0.09184   -0.00328   -0.00930    0.01176 
O2    4    0.587970    0.324635    0.272463    11.00000    0.09906    0.11762 = 
         0.04750    0.01287   -0.02661   -0.00352 
O3    4    0.842613    0.325211    0.603729    11.00000    0.10870    0.08813 = 
         0.16831   -0.00537   -0.10618    0.01068 
O4    4    0.899590    0.327834    0.496304    11.00000    0.05923    0.09822 = 
         0.19876    0.02309   -0.04364   -0.00570 
AFIX  66 
N1    3    0.442817    0.225588    0.352888    11.00000    0.05634    0.09402 = 
         0.05898   -0.00350    0.00356    0.00678 
C1    1    0.398362    0.189822    0.301707    11.00000    0.15377    0.09308 = 
         0.08461   -0.01598   -0.00752   -0.02897 
AFIX  43 
H1    2    0.365595    0.212296    0.267847    11.00000   -1.20000 
AFIX  65 
C2    1    0.401848    0.121174    0.300070    11.00000    0.15766    0.10275 = 
         0.11079   -0.03290    0.00412   -0.01927 
AFIX  43 
H2    2    0.371465    0.096730    0.265090    11.00000   -1.20000 
AFIX  65 
C3    1    0.449790    0.088291    0.349613    11.00000    0.23735    0.07587 = 
         0.18312   -0.00298    0.08680    0.00725 
C4    1    0.494246    0.124056    0.400794    11.00000    0.17289    0.08953 = 
         0.16303    0.00365   -0.04485   -0.00064 
AFIX  43 
H4    2    0.527012    0.101582    0.434655    11.00000   -1.20000 
AFIX  65 
C5    1    0.490760    0.192704    0.402432    11.00000    0.09836    0.08759 = 
         0.11326    0.00933   -0.00324   -0.00228 
AFIX  43 
H5    2    0.521144    0.217148    0.437413    11.00000   -1.20000 
AFIX   0 
C6    1    0.461412    0.013977    0.359176    11.00000    0.20344 
AFIX  43 
H6    2    0.501090    0.002483    0.390743    11.00000   -1.20000 
AFIX   0 
C7    1    0.430805   -0.029913    0.335062    11.00000    0.22348 
AFIX  43 
H7    2    0.389487   -0.018709    0.306663    11.00000   -1.20000 
AFIX  66 
PART 1 
C8    1    0.445061   -0.103140    0.340770    21.00000   41.00000 
C9    1    0.395059   -0.145315    0.308908    21.00000   41.00000 
AFIX  43 
H9    2    0.354906   -0.127597    0.283541    21.00000   -1.20000 
AFIX  65 
C10   1    0.403808   -0.213413    0.314161    21.00000   41.00000 
AFIX  43 
H10   2    0.369633   -0.242238    0.292384    21.00000   -1.20000 
AFIX  65 
C11   1    0.462558   -0.239338    0.351275    21.00000   41.00000 
C12   1    0.512560   -0.197164    0.383138    21.00000   41.00000 
AFIX  43 
H12   2    0.552713   -0.214882    0.408504    21.00000   -1.20000 
AFIX  65 
C13   1    0.503812   -0.129065    0.377885    21.00000   41.00000 
AFIX  43 
H13   2    0.537986   -0.100241    0.399662    21.00000   -1.20000 
AFIX   0 
C14   1    0.470563   -0.312874    0.358355    21.00000   41.00000 
AFIX  43 
H14   2    0.509812   -0.328653    0.387640    21.00000   -1.20000 
AFIX   0 
C15   1    0.434197   -0.351338    0.332058    21.00000   41.00000 
AFIX  43 
H15   2    0.396249   -0.332307    0.303331    21.00000   -1.20000 
AFIX  66 
PART 2 
C8A   1    0.419187   -0.104727    0.328964   -21.00000   31.00000 
C9A   1    0.362114   -0.131588    0.289083   -21.00000   31.00000 
AFIX  43 
H9A   2    0.327628   -0.103333    0.266842   -21.00000   -1.20000 
AFIX  65 
C10A  1    0.355498   -0.199792    0.281742   -21.00000   31.00000 
AFIX  43 
H10A  2    0.316491   -0.218150    0.254485   -21.00000   -1.20000 
AFIX  65 
C11A  1    0.405956   -0.241135    0.314284   -21.00000   31.00000 
C12A  1    0.463030   -0.214274    0.354166   -21.00000   31.00000 
AFIX  43 
H12A  2    0.497515   -0.242530    0.376407   -21.00000   -1.20000 
AFIX  65 
C13A  1    0.469646   -0.146071    0.361507   -21.00000   31.00000 
AFIX  43 
H13A  2    0.508653   -0.127713    0.388765   -21.00000   -1.20000 
AFIX   0 
C14A  1    0.397165   -0.315490    0.307360   -21.00000   31.00000 
AFIX  43 
H14A  2    0.357259   -0.331893    0.280040   -21.00000   -1.20000 
AFIX   0 
C15A  1    0.434197   -0.351338    0.332058   -21.00000   31.00000 
AFIX  43 
H15A  2    0.473811   -0.332491    0.357384   -21.00000   -1.20000 
AFIX   0 
PART 0 
N2    3    0.433796   -0.569214    0.343737    11.00000    0.07282    0.08371 = 
         0.03815    0.00021    0.01868    0.00298 
C16   1    0.380773   -0.530929    0.292762    11.00000    0.09007    0.08107 = 
         0.04514   -0.00974    0.01865    0.00675 
AFIX  43 
H16   2    0.346197   -0.554318    0.262859    11.00000   -1.20000 
AFIX   0 
C17   1    0.382210   -0.464932    0.289516    11.00000    0.10234    0.06712 = 
         0.05765   -0.00155    0.00409    0.00874 
AFIX  43 
H17   2    0.348115   -0.443035    0.257052    11.00000   -1.20000 
AFIX   0 
C18   1    0.432235   -0.425340    0.332201    11.00000    0.10434    0.09002 = 
         0.05091    0.00215    0.02524    0.01148 
C19   1    0.483113   -0.458401    0.379412    11.00000    0.09784    0.07765 = 
         0.06040   -0.00018    0.02813    0.00078 
AFIX  43 
H19   2    0.517319   -0.432407    0.406307    11.00000   -1.20000 
AFIX   0 
C20   1    0.486174   -0.524424    0.388685    11.00000    0.07415    0.08203 = 
         0.05767   -0.01057    0.01385    0.01037 
AFIX  43 
H20   2    0.520801   -0.543518    0.423117    11.00000   -1.20000 
AFIX   0 
C21   1    0.587719    0.327133    0.347952    11.00000    0.04714    0.05440 = 
         0.05096    0.00158   -0.01026   -0.00393 
C22   1    0.654767    0.324965    0.392003    11.00000    0.04330    0.04340 = 
         0.03281    0.00323   -0.00038   -0.00383 
C23   1    0.717266    0.326860    0.349628    11.00000    0.03774    0.09976 = 
         0.05477    0.00358    0.00643   -0.00563 
AFIX  43 
H23   2    0.717434    0.328401    0.289739    11.00000   -1.20000 
AFIX   0 
C24   1    0.778457    0.326565    0.391862    11.00000    0.04581    0.07319 = 
         0.09369    0.01636    0.00455    0.00267 
AFIX  43 
H24   2    0.820545    0.327761    0.361674    11.00000   -1.20000 
AFIX   0 
C25   1    0.778309    0.324523    0.478177    11.00000    0.04837    0.05571 = 
         0.09190    0.00598   -0.02400    0.00275 
C26   1    0.718594    0.323923    0.521616    11.00000    0.08179    0.09271 = 
         0.04457   -0.00734   -0.02687   -0.00342 
AFIX  43 
H26   2    0.719156    0.322889    0.581520    11.00000   -1.20000 
AFIX   0 
C27   1    0.657599    0.324799    0.479559    11.00000    0.04490    0.06653 = 
         0.05525   -0.00432    0.00158   -0.00199 
AFIX  43 
H27   2    0.616040    0.325309    0.510865    11.00000   -1.20000 
AFIX   0 
C28   1    0.843374    0.326087    0.529381    11.00000    0.05814    0.06129 = 
         0.19389    0.01823   -0.08348   -0.01137 
HKLF 4 
  
REM  aaa in Pcca 
REM R1 =  0.1233 for    3603 Fo > 4sig(Fo)  and  0.1673 for all    5982 data 
REM    246 parameters refined using     68 restraints 
  
END 
  
WGHT      0.1744     23.3483 
  
REM Highest difference peak  1.447,  deepest hole -1.020,  1-sigma level  0.112 
Q1    1   0.3882  0.3296  0.3560  11.00000  0.05    1.45 
Q2    1   0.4897  0.3275  0.3553  11.00000  0.05    1.16 
Q3    1   0.4355 -0.5477  0.3495  11.00000  0.05    1.09 
Q4    1   0.3993 -0.5340  0.3103  11.00000  0.05    0.92 
Q5    1   0.4652 -0.5307  0.3741  11.00000  0.05    0.87 
Q6    1   0.4386 -0.1390  0.3415  11.00000  0.05    0.80 
Q7    1   0.4045  0.0180  0.3420  11.00000  0.05    0.77 
Q8    1   0.4619  0.2868  0.3534  11.00000  0.05    0.67 
Q9    1   0.3918 -0.3559  0.3132  11.00000  0.05    0.63 
Q10   1   0.9046  0.3053  0.4400  11.00000  0.05    0.60 
Q11   1   0.8206  0.3248  0.6268  11.00000  0.05    0.60 
Q12   1   0.4748  0.1790  0.3788  11.00000  0.05    0.59 
Q13   1   0.4279  0.2071  0.3516  11.00000  0.05    0.57 
Q14   1   0.9047  0.3369  0.4402  11.00000  0.05    0.56 
Q15   1   0.5369  0.3345  0.4188  11.00000  0.05    0.53 
Q16   1   0.4394 -0.2001  0.3439  11.00000  0.05    0.51 
Q17   1   0.3866 -0.0275  0.3340  11.00000  0.05    0.50 
Q18   1   0.5517 -0.1316  0.3827  11.00000  0.05    0.50 
Q19   1   0.4921 -0.0939  0.3530  11.00000  0.05    0.49 
Q20   1   0.4631  0.0655  0.3539  11.00000  0.05    0.43 
; 
_shelx_res_checksum   17096 
  
_shelx_hkl_file 
; 
  -2   0   0   76362    1568                                                       13008 -406.47    0.00  1.0000 
  -2   0   0   75591    1601                                                       12691 -406.47    0.00  1.0000 
   2   0   0   73558    1601                                                       11866 -406.47    0.00  1.0000 
  -2   0   0   75391    1513                                                       12609 -406.47    0.00  1.0000 
   4   0   0     109     244                                                        1580  125.67    0.00  1.0000 
  -4   0   0      22     244                                                        2067  125.67    0.00  1.0000 
  -4   0   0      45     239                                                        1888  125.67    0.00  1.0000 
  -4   0   0      20     231                                                        2089  125.67    0.00  1.0000 
  -6   0   0    7226    1416                                                       11500  -55.71    0.00  1.0000 
  -6   0   0    7370    1445                                                       11682  -55.71    0.00  1.0000 
  -6   0   0    7051    1365                                                       11280  -55.71    0.00  1.0000 
   6   0   0    6664    1445                                                       10788  -55.71    0.00  1.0000 
   8   0   0    4211     146                                                        1166   77.26    0.00  1.0000 
  -8   0   0    4159     145                                                        1139   77.26    0.00  1.0000 
  -8   0   0    4063     143                                                        1089   77.26    0.00  1.0000 
  -8   0   0    4065     137                                                        1090   77.26    0.00  1.0000 
  10   0   0     952     419                                                        3078  -61.80    0.00  1.0000 
 -10   0   0    1098     419                                                        3337  -61.80    0.00  1.0000 
 -10   0   0    1068     396                                                        3284  -61.80    0.00  1.0000 
 -10   0   0    1110     412                                                        3358  -61.80    0.00  1.0000 
  12   0   0      39      41                                                         305   28.15    0.00  1.0000 
 -12   0   0       8      34                                                         198   28.15    0.00  1.0000 
 -12   0   0       9      36                                                         203   28.15    0.00  1.0000 
 -12   0   0      26      39                                                         268   28.15    0.00  1.0000 
 -14   0   0    1294     149                                                        1182   -4.00    0.00  1.0000 
  14   0   0    1297     159                                                        1185   -4.00    0.00  1.0000 
 -14   0   0    1398     157                                                        1281   -4.00    0.00  1.0000 
 -14   0   0    1278     158                                                        1166   -4.00    0.00  1.0000 
 -16   0   0       6      16                                                           7    0.71    0.00  1.0000 
 -16   0   0      15      18                                                          17    0.71    0.00  1.0000 
 -18   0   0    1267     165                                                        1224   -1.52    0.00  1.0000 
 -18   0   0    1287     156                                                        1244   -1.52    0.00  1.0000 
   0   0  -2   12999      52                                                         366  237.71    0.00  1.0000 
   0   0  -2   12927      49                                                         354  237.71    0.00  1.0000 
   0   0   2   12999      49                                                         366  237.71    0.00  1.0000 
   0   0   2   12609      52                                                         303  237.71    0.00  1.0000 
  -1   0  -2    7168      42                                                         288  169.58    0.00  1.0000 
   1   0  -2    7147      42                                                         284 -169.57    0.00  1.0000 
  -1   0  -2    7015      40                                                         258  169.58    0.00  1.0000 
   1   0  -2    7172      40                                                         289 -169.57    0.00  1.0000 
   1   0  -2    7040      44                                                         263 -169.57    0.00  1.0000 
   1   0   2    7036      43                                                         262  169.58    0.00  1.0000 
  -1   0   2    7137      42                                                         282 -169.57    0.00  1.0000 
  -1   0   2    7061      44                                                         267 -169.57    0.00  1.0000 
  -1   0   2    7187      40                                                         292 -169.57    0.00  1.0000 
   1   0   2    6952      40                                                         246  169.58    0.00  1.0000 
  -2   0  -2   10035    2838                                                       23843 -135.82    0.00  1.0000 
   2   0  -2    9713    3099                                                       23338 -135.77    0.00  1.0000 
  -2   0  -2    9640    3004                                                       23231 -135.82    0.00  1.0000 
   2   0  -2    9947    3003                                                       23701 -135.77    0.00  1.0000 
   2   0   2    9589    3003                                                       23152 -135.82    0.00  1.0000 
  -2   0   2    9658    2837                                                       23253 -135.77    0.00  1.0000 
   2   0   2    9752    2837                                                       23405 -135.82    0.00  1.0000 
  -2   0   2    9938    3003                                                       23687 -135.77    0.00  1.0000 
  -2   0   2   10122    3099                                                       23971 -135.77    0.00  1.0000 
   3   0  -2   56764    7957                                                       64183   37.80    0.00  1.0000 
   3   0  -2   55286    8123                                                       62610   37.80    0.00  1.0000 
   3   0  -2   59332    8382                                                       66911   37.80    0.00  1.0000 
  -3   0  -2   56454    8124                                                       63864  -37.85    0.00  1.0000 
  -3   0  -2   53816    7675                                                       61056  -37.85    0.00  1.0000 
  -3   0   2   55351    8124                                                       62680   37.80    0.00  1.0000 
   3   0   2   57638    8124                                                       65122  -37.85    0.00  1.0000 
  -3   0   2   55970    8382                                                       63338   37.80    0.00  1.0000 
  -3   0   2   55791    7675                                                       63148   37.80    0.00  1.0000 
   4   0  -2    5785     686                                                        5406   -6.34    0.00  1.0000 
   4   0  -2    5563     701                                                        5192   -6.34    0.00  1.0000 
  -4   0  -2    5871     701                                                        5496   -6.23    0.00  1.0000 
  -4   0  -2    6233     662                                                        5846   -6.23    0.00  1.0000 
   4   0  -2    5897     723                                                        5515   -6.34    0.00  1.0000 
   4   0   2    5617     701                                                        5250   -6.23    0.00  1.0000 
  -4   0   2    5927     686                                                        5544   -6.34    0.00  1.0000 
  -4   0   2    5801     701                                                        5422   -6.34    0.00  1.0000 
  -4   0   2    5980     662                                                        5595   -6.34    0.00  1.0000 
   5   0  -2   13534    2208                                                       16274   28.14    0.00  1.0000 
  -5   0  -2   15043    2208                                                       17923  -28.13    0.00  1.0000 
  -5   0  -2   13922    2086                                                       16698  -28.13    0.00  1.0000 
   5   0  -2   14364    2163                                                       17183   28.14    0.00  1.0000 
  -5   0   2   15129    2163                                                       18018   28.14    0.00  1.0000 
  -5   0   2   14722    2208                                                       17574   28.14    0.00  1.0000 
  -5   0   2   15013    2087                                                       17892   28.14    0.00  1.0000 
   5   0   2   14006    2209                                                       16790  -28.13    0.00  1.0000 
   6   0  -2    7871    1298                                                        9764   25.29    0.00  1.0000 
  -6   0  -2    8713    1226                                                       10699   25.27    0.00  1.0000 
  -6   0  -2    8029    1298                                                        9939   25.27    0.00  1.0000 
   6   0  -2    7919    1271                                                        9818   25.29    0.00  1.0000 
  -6   0   2    8317    1298                                                       10261   25.29    0.00  1.0000 
   6   0   2    8232    1298                                                       10165   25.27    0.00  1.0000 
  -6   0   2    8008    1226                                                        9917   25.29    0.00  1.0000 
  -6   0   2    8740    1272                                                       10730   25.29    0.00  1.0000 
   7   0  -2    2696     351                                                        2759    1.50    0.00  1.0000 
  -7   0  -2    2734     339                                                        2796   -1.47    0.00  1.0000 
  -7   0  -2    2691     358                                                        2752   -1.47    0.00  1.0000 
   7   0  -2    2686     358                                                        2749    1.50    0.00  1.0000 
  -7   0   2    2907     359                                                        2972    1.50    0.00  1.0000 
  -7   0   2    2770     339                                                        2834    1.50    0.00  1.0000 
  -7   0   2    2611     351                                                        2673    1.50    0.00  1.0000 
  -8   0  -2    1249     173                                                        1448    6.80    0.00  1.0000 
  -8   0  -2    1196     183                                                        1391    6.80    0.00  1.0000 
   8   0  -2    1279     180                                                        1482    6.86    0.00  1.0000 
   8   0  -2    1124     183                                                        1315    6.86    0.00  1.0000 
  -8   0   2    1208     184                                                        1406    6.86    0.00  1.0000 
  -8   0   2    1249     174                                                        1450    6.86    0.00  1.0000 
  -8   0   2    1249     181                                                        1450    6.86    0.00  1.0000 
  -9   0  -2     110      61                                                         430   25.78    0.00  1.0000 
   9   0  -2     154      61                                                         514  -25.76    0.00  1.0000 
  -9   0  -2     112      58                                                         434   25.78    0.00  1.0000 
   9   0  -2     135      62                                                         478  -25.76    0.00  1.0000 
   9   0   2     106      63                                                         422   25.78    0.00  1.0000 
  -9   0   2     105      62                                                         420  -25.76    0.00  1.0000 
  -9   0   2     139      58                                                         487  -25.76    0.00  1.0000 
  -9   0   2     128      61                                                         465  -25.76    0.00  1.0000 
  10   0  -2       4      15                                                          65  -15.63    0.00  1.0000 
 -10   0  -2       1      12                                                          36  -15.65    0.00  1.0000 
  10   0  -2       3      15                                                          61  -15.63    0.00  1.0000 
 -10   0  -2       3      14                                                          60  -15.65    0.00  1.0000 
 -10   0   2       2      14                                                          56  -15.63    0.00  1.0000 
 -10   0   2       2      14                                                          55  -15.63    0.00  1.0000 
 -10   0   2       6      14                                                          73  -15.63    0.00  1.0000 
  10   0   2       1      15                                                          36  -15.65    0.00  1.0000 
 -11   0  -2    1971     183                                                        1337  -19.65    0.00  1.0000 
  11   0  -2    1961     181                                                        1330   19.61    0.00  1.0000 
  11   0  -2    1922     184                                                        1298   19.61    0.00  1.0000 
 -11   0  -2    2214     181                                                        1538  -19.65    0.00  1.0000 
 -11   0  -2    1992     173                                                        1354  -19.65    0.00  1.0000 
 -11   0   2    2117     181                                                        1459   19.61    0.00  1.0000 
 -11   0   2    1972     174                                                        1339   19.61    0.00  1.0000 
 -11   0   2    2156     184                                                        1491   19.61    0.00  1.0000 
  11   0   2    2346     185                                                        1649  -19.65    0.00  1.0000 
  12   0  -2       4      12                                                          -1    4.88    0.00  1.0000 
  12   0  -2       4      11                                                         -15    4.88    0.00  1.0000 
 -12   0  -2       4       9                                                          -7    4.92    0.00  1.0000 
 -12   0  -2       0      11                                                           5    4.92    0.00  1.0000 
 -12   0  -2       2      11                                                          11    4.92    0.00  1.0000 
 -12   0   2       9      12                                                          24    4.88    0.00  1.0000 
  12   0   2      22      16                                                          44    4.92    0.00  1.0000 
 -12   0   2       0      11                                                           7    4.88    0.00  1.0000 
 -12   0   2       4      10                                                         -11    4.88    0.00  1.0000 
 -13   0  -2    1124     152                                                        1245    4.41    0.00  1.0000 
  13   0  -2    1209     153                                                        1334   -4.39    0.00  1.0000 
 -13   0  -2    1151     150                                                        1273    4.41    0.00  1.0000 
 -13   0  -2     916     143                                                        1025    4.41    0.00  1.0000 
 -13   0   2    1085     144                                                        1203   -4.39    0.00  1.0000 
 -13   0   2     982     152                                                        1095   -4.39    0.00  1.0000 
 -13   0   2    1163     150                                                        1285   -4.39    0.00  1.0000 
  13   0   2     746     152                                                         845    4.41    0.00  1.0000 
 -14   0  -2       8      12                                                         -12    7.17    0.00  1.0000 
  14   0  -2       7      16                                                          20    7.08    0.00  1.0000 
 -14   0  -2       3      12                                                           2    7.17    0.00  1.0000 
 -14   0  -2       4      14                                                           1    7.17    0.00  1.0000 
 -14   0   2       8      13                                                          -4    7.08    0.00  1.0000 
 -14   0   2       9      14                                                          24    7.08    0.00  1.0000 
 -14   0   2       4      13                                                          11    7.08    0.00  1.0000 
  14   0   2       8      15                                                         -14    7.17    0.00  1.0000 
 -15   0  -2     665      96                                                         725    2.87    0.00  1.0000 
 -15   0  -2     668     102                                                         728    2.87    0.00  1.0000 
 -15   0  -2     702     102                                                         764    2.87    0.00  1.0000 
 -15   0   2     729     102                                                         793   -2.91    0.00  1.0000 
 -15   0   2     622      96                                                         681   -2.91    0.00  1.0000 
  15   0   2     967     106                                                        1039    2.87    0.00  1.0000 
 -15   0   2     588     101                                                         646   -2.91    0.00  1.0000 
 -16   0  -2     735     110                                                         874   -6.13    0.00  1.0000 
 -16   0  -2     726     104                                                         864   -6.13    0.00  1.0000 
 -16   0   2     607     104                                                         730   -5.97    0.00  1.0000 
 -16   0   2     643     110                                                         769   -5.97    0.00  1.0000 
 -17   0  -2     388      66                                                         395   -0.45    0.00  1.0000 
 -17   0  -2     425      63                                                         432   -0.45    0.00  1.0000 
 -17   0   2     476      65                                                         485    0.50    0.00  1.0000 
 -17   0   2     517      69                                                         526    0.50    0.00  1.0000 
 -18   0  -2      11      20                                                          13   -0.69    0.00  1.0000 
 -18   0  -2       0      16                                                         -17   -0.69    0.00  1.0000 
 -18   0   2       0      17                                                          -7   -0.74    0.00  1.0000 
 -18   0   2       0      15                                                         -30   -0.74    0.00  1.0000 
 -19   0   2    1128     137                                                        1053   -2.84    0.00  1.0000 
 -19   0   2    1150     145                                                        1075   -2.84    0.00  1.0000 
   0   0  -4   37488    4607                                                       36643    5.50    0.00  1.0000 
   0   0  -4   36893    4353                                                       36055    5.50    0.00  1.0000 
   0   0   4   37639    4608                                                       36792    5.50    0.00  1.0000 
   0   0   4   35669    4353                                                       34845    5.50    0.00  1.0000 
   1   0  -4    8769    1434                                                       11454  -33.51    0.00  1.0000 
   1   0  -4    8591    1355                                                       11251  -33.51    0.00  1.0000 
  -1   0  -4    8689    1355                                                       11353   33.40    0.00  1.0000 
  -1   0  -4    8426    1434                                                       11052   33.40    0.00  1.0000 
  -1   0   4    9066    1355                                                       11793  -33.51    0.00  1.0000 
   1   0   4    8182    1355                                                       10772   33.40    0.00  1.0000 
   1   0   4    8460    1434                                                       11091   33.40    0.00  1.0000 
  -1   0   4    8423    1434                                                       11058  -33.51    0.00  1.0000 
  -1   0   4    8556    1479                                                       11211  -33.51    0.00  1.0000 
   2   0  -4   34907    4242                                                       35307   -2.67    0.00  1.0000 
  -2   0  -4   35802    4242                                                       36203   -2.65    0.00  1.0000 
   2   0  -4   34014    4490                                                       34409   -2.67    0.00  1.0000 
  -2   0   4   34351    4633                                                       34748   -2.67    0.00  1.0000 
   2   0   4   35734    4490                                                       36135   -2.65    0.00  1.0000 
  -2   0   4   33743    4490                                                       34136   -2.67    0.00  1.0000 
   2   0   4   34380    4242                                                       34773   -2.65    0.00  1.0000 
  -2   0   4   35290    4242                                                       35692   -2.67    0.00  1.0000 
   3   0  -4   29881    4704                                                       36546  -45.85    0.00  1.0000 
   3   0  -4   29827    4705                                                       36486  -45.85    0.00  1.0000 
  -3   0  -4   33008    4705                                                       40012   45.96    0.00  1.0000 
  -3   0  -4   31385    4445                                                       38224   45.96    0.00  1.0000 
   3   0  -4   28207    4854                                                       34692  -45.85    0.00  1.0000 
   3   0   4   30466    4705                                                       37209   45.96    0.00  1.0000 
  -3   0   4   29878    4445                                                       36543  -45.85    0.00  1.0000 
  -3   0   4   30740    4854                                                       37495  -45.85    0.00  1.0000 
  -3   0   4   28683    4705                                                       35220  -45.85    0.00  1.0000 
   3   0   4   29537    4445                                                       36181   45.96    0.00  1.0000 
  -4   0  -4   15319    1704                                                       14971    3.54    0.00  1.0000 
   4   0  -4   14335    1803                                                       14001    3.51    0.00  1.0000 
  -4   0   4   14309    1803                                                       13975    3.51    0.00  1.0000 
   4   0   4   14279    1704                                                       13943    3.54    0.00  1.0000 
  -4   0   4   14245    1860                                                       13912    3.51    0.00  1.0000 
  -4   0   4   14144    1704                                                       13812    3.51    0.00  1.0000 
   4   0   4   14563    1804                                                       14223    3.54    0.00  1.0000 
   5   0  -4    5437     220                                                        1778   79.11    0.00  1.0000 
  -5   0  -4    5487     212                                                        1807  -79.10    0.00  1.0000 
   5   0  -4    5465     224                                                        1794   79.11    0.00  1.0000 
  -5   0   4    5210     231                                                        1649   79.11    0.00  1.0000 
   5   0   4    5283     225                                                        1691  -79.10    0.00  1.0000 
  -5   0   4    5210     212                                                        1649   79.11    0.00  1.0000 
  -5   0   4    5512     224                                                        1821   79.11    0.00  1.0000 
   6   0  -4      66      15                                                          94   -4.35    0.00  1.0000 
   6   0  -4      37      14                                                          59   -4.35    0.00  1.0000 
  -6   0  -4      63      14                                                          91   -4.37    0.00  1.0000 
  -6   0  -4      73      17                                                         103   -4.37    0.00  1.0000 
  -6   0   4      44      14                                                          67   -4.35    0.00  1.0000 
  -6   0   4      51      14                                                          76   -4.35    0.00  1.0000 
   6   0   4      69      18                                                          98   -4.37    0.00  1.0000 
  -6   0   4      42      14                                                          65   -4.35    0.00  1.0000 
   7   0  -4      11      54                                                         447  -44.75    0.00  1.0000 
   7   0  -4       6      54                                                         408  -44.75    0.00  1.0000 
  -7   0  -4       7      51                                                         416   44.80    0.00  1.0000 
  -7   0  -4       1      54                                                         292   44.80    0.00  1.0000 
   7   0   4       3      56                                                         376   44.80    0.00  1.0000 
  -7   0   4       9      55                                                         432  -44.75    0.00  1.0000 
  -7   0   4      12      52                                                         453  -44.75    0.00  1.0000 
   8   0  -4    5286     646                                                        5145   -2.45    0.00  1.0000 
  -8   0  -4    5543     623                                                        5396   -2.50    0.00  1.0000 
   8   0  -4    5407     659                                                        5264   -2.45    0.00  1.0000 
  -8   0  -4    4734     659                                                        4598   -2.50    0.00  1.0000 
  -8   0   4    5233     646                                                        5092   -2.45    0.00  1.0000 
  -8   0   4    5391     623                                                        5248   -2.45    0.00  1.0000 
   8   0   4    5210     659                                                        5067   -2.50    0.00  1.0000 
  -8   0   4    5488     659                                                        5344   -2.45    0.00  1.0000 
  -9   0  -4     202      40                                                         294   -7.32    0.00  1.0000 
   9   0  -4     170      41                                                         254    7.25    0.00  1.0000 
  -9   0  -4     217      43                                                         311   -7.32    0.00  1.0000 
   9   0  -4     160      41                                                         241    7.25    0.00  1.0000 
  -9   0   4     207      40                                                         299    7.25    0.00  1.0000 
   9   0   4     202      44                                                         293   -7.32    0.00  1.0000 
  -9   0   4     180      42                                                         266    7.25    0.00  1.0000 
  -9   0   4     261      44                                                         363    7.25    0.00  1.0000 
 -10   0  -4    2803     387                                                        2979    4.10    0.00  1.0000 
  10   0  -4    2986     387                                                        3166    4.08    0.00  1.0000 
  10   0  -4    2723     380                                                        2895    4.08    0.00  1.0000 
 -10   0  -4    3078     366                                                        3262    4.10    0.00  1.0000 
 -10   0   4    2793     387                                                        2968    4.08    0.00  1.0000 
 -10   0   4    2757     380                                                        2930    4.08    0.00  1.0000 
 -10   0   4    2680     366                                                        2851    4.08    0.00  1.0000 
 -11   0  -4     519      76                                                         552   -1.79    0.00  1.0000 
  11   0  -4     635      82                                                         672    1.83    0.00  1.0000 
  11   0  -4     563      81                                                         598    1.83    0.00  1.0000 
 -11   0  -4     487      81                                                         519   -1.79    0.00  1.0000 
 -11   0   4     608      82                                                         645    1.83    0.00  1.0000 
 -11   0   4     670      82                                                         708    1.83    0.00  1.0000 
  11   0   4     536      84                                                         569   -1.79    0.00  1.0000 
 -11   0   4     565      77                                                         600    1.83    0.00  1.0000 
 -12   0  -4      48      15                                                          40   -1.53    0.00  1.0000 
  12   0  -4      62      16                                                          53   -1.54    0.00  1.0000 
  12   0  -4      22      16                                                          17   -1.54    0.00  1.0000 
 -12   0  -4      41      14                                                          34   -1.53    0.00  1.0000 
 -12   0   4      47      16                                                          39   -1.54    0.00  1.0000 
 -12   0   4      62      15                                                          53   -1.54    0.00  1.0000 
  12   0   4      49      19                                                          41   -1.53    0.00  1.0000 
 -12   0   4      73      18                                                          63   -1.54    0.00  1.0000 
 -13   0  -4     550      94                                                         763  -10.49    0.00  1.0000 
  13   0  -4     421     100                                                         610   10.50    0.00  1.0000 
 -13   0  -4     604     100                                                         827  -10.49    0.00  1.0000 
  13   0  -4     486      99                                                         688   10.50    0.00  1.0000 
 -13   0   4     560     100                                                         775   10.50    0.00  1.0000 
  13   0   4     621     103                                                         847  -10.49    0.00  1.0000 
 -13   0   4     524      99                                                         733   10.50    0.00  1.0000 
 -13   0   4     499      94                                                         703   10.50    0.00  1.0000 
 -14   0  -4     487      66                                                         446    2.39    0.00  1.0000 
  14   0  -4     530      70                                                         486    2.44    0.00  1.0000 
 -14   0  -4     517      64                                                         475    2.39    0.00  1.0000 
  14   0  -4     505      68                                                         462    2.44    0.00  1.0000 
 -14   0   4     446      66                                                         406    2.44    0.00  1.0000 
 -14   0   4     469      68                                                         428    2.44    0.00  1.0000 
  14   0   4     652      74                                                         604    2.39    0.00  1.0000 
 -14   0   4     461      63                                                         420    2.44    0.00  1.0000 
  15   0  -4     324      30                                                         127  -16.89    0.00  1.0000 
 -15   0  -4     354      29                                                         147   16.77    0.00  1.0000 
 -15   0  -4     351      28                                                         145   16.77    0.00  1.0000 
 -15   0   4     397      33                                                         174  -16.89    0.00  1.0000 
 -15   0   4     263      26                                                          90  -16.89    0.00  1.0000 
  15   0   4     413      36                                                         186   16.77    0.00  1.0000 
 -16   0  -4     720      99                                                         796   -3.45    0.00  1.0000 
 -16   0  -4     736     105                                                         812   -3.45    0.00  1.0000 
 -16   0   4     658      99                                                         731   -3.48    0.00  1.0000 
 -16   0   4     628     104                                                         699   -3.48    0.00  1.0000 
 -17   0  -4       8      17                                                          -7   -7.13    0.00  1.0000 
 -17   0  -4       4      18                                                          17   -7.13    0.00  1.0000 
 -17   0   4       8      18                                                         -25    7.24    0.00  1.0000 
 -17   0   4       8      17                                                          -8    7.24    0.00  1.0000 
 -18   0   4     224      44                                                         241   -1.40    0.00  1.0000 
 -18   0   4     180      39                                                         195   -1.40    0.00  1.0000 
 -19   0   4     293      49                                                         257    2.73    0.00  1.0000 
 -19   0   4     263      42                                                         229    2.73    0.00  1.0000 
   0   0  -6   16602    1798                                                       14595  -20.14    0.00  1.0000 
   0   0  -6   18082    1903                                                       15985  -20.14    0.00  1.0000 
   0   0   6   15742    1903                                                       13790  -20.14    0.00  1.0000 
   0   0   6   17565    1963                                                       15499  -20.14    0.00  1.0000 
   0   0   6   16611    1798                                                       14604  -20.14    0.00  1.0000 
   1   0  -6     537      54                                                         411   -7.25    0.00  1.0000 
   1   0  -6     530      51                                                         405   -7.25    0.00  1.0000 
  -1   0  -6     546      54                                                         420    7.20    0.00  1.0000 
  -1   0  -6     524      51                                                         401    7.20    0.00  1.0000 
   1   0   6     476      51                                                         359    7.20    0.00  1.0000 
   1   0   6     566      55                                                         438    7.20    0.00  1.0000 
  -1   0   6     523      52                                                         399   -7.25    0.00  1.0000 
  -1   0   6     509      54                                                         387   -7.25    0.00  1.0000 
   2   0  -6    3118     428                                                        3421    6.65    0.00  1.0000 
  -2   0  -6    3113     404                                                        3417    6.67    0.00  1.0000 
  -2   0  -6    3161     428                                                        3467    6.67    0.00  1.0000 
   2   0  -6    3042     404                                                        3342    6.65    0.00  1.0000 
   2   0   6    3028     404                                                        3328    6.67    0.00  1.0000 
  -2   0   6    3186     428                                                        3493    6.65    0.00  1.0000 
  -2   0   6    3107     404                                                        3410    6.65    0.00  1.0000 
   2   0   6    3092     428                                                        3395    6.67    0.00  1.0000 
  -2   0   6    2517     440                                                        2790    6.65    0.00  1.0000 
  -3   0  -6    1027     169                                                        1318   10.70    0.00  1.0000 
  -3   0  -6    1139     179                                                        1445   10.70    0.00  1.0000 
   3   0  -6    1084     179                                                        1382  -10.66    0.00  1.0000 
   3   0  -6    1014     169                                                        1302  -10.66    0.00  1.0000 
  -3   0   6    1110     169                                                        1411  -10.66    0.00  1.0000 
  -3   0   6    1117     179                                                        1419  -10.66    0.00  1.0000 
  -3   0   6    1054     184                                                        1348  -10.66    0.00  1.0000 
   3   0   6    1132     179                                                        1437   10.70    0.00  1.0000 
   3   0   6    1048     169                                                        1342   10.70    0.00  1.0000 
  -4   0  -6     510      37                                                         236   18.10    0.00  1.0000 
  -4   0  -6     534      39                                                         252   18.10    0.00  1.0000 
   4   0  -6     572      39                                                         278   18.14    0.00  1.0000 
   4   0  -6     562      39                                                         271   18.14    0.00  1.0000 
   4   0   6     544      40                                                         259   18.10    0.00  1.0000 
  -4   0   6     546      38                                                         260   18.14    0.00  1.0000 
  -4   0   6     578      38                                                         282   18.14    0.00  1.0000 
  -4   0   6     559      37                                                         269   18.14    0.00  1.0000 
   4   0   6     558      38                                                         269   18.10    0.00  1.0000 
  -5   0  -6    4891     482                                                        3772  -21.34    0.00  1.0000 
   5   0  -6    5021     509                                                        3885   21.37    0.00  1.0000 
  -5   0  -6    5253     510                                                        4091  -21.34    0.00  1.0000 
  -5   0   6    5182     510                                                        4027   21.37    0.00  1.0000 
   5   0   6    5127     510                                                        3980  -21.34    0.00  1.0000 
   5   0   6    5285     482                                                        4119  -21.34    0.00  1.0000 
  -5   0   6    5114     525                                                        3967   21.37    0.00  1.0000 
  -5   0   6    5098     482                                                        3953   21.37    0.00  1.0000 
  -6   0  -6    9334    1343                                                       11182  -22.87    0.00  1.0000 
   6   0  -6    9167    1421                                                       10998  -22.86    0.00  1.0000 
   6   0  -6    8981    1392                                                       10794  -22.86    0.00  1.0000 
   6   0   6    9614    1344                                                       11488  -22.87    0.00  1.0000 
  -6   0   6    9163    1466                                                       10993  -22.86    0.00  1.0000 
   6   0   6    9433    1422                                                       11290  -22.87    0.00  1.0000 
  -6   0   6    9340    1343                                                       11187  -22.86    0.00  1.0000 
  -6   0   6    9198    1421                                                       11032  -22.86    0.00  1.0000 
   7   0  -6    3334     546                                                        4254  -18.74    0.00  1.0000 
   7   0  -6    3245     536                                                        4154  -18.74    0.00  1.0000 
  -7   0  -6    3495     517                                                        4435   18.73    0.00  1.0000 
  -7   0   6    3423     564                                                        4355  -18.74    0.00  1.0000 
   7   0   6    3331     547                                                        4250   18.73    0.00  1.0000 
  -7   0   6    3369     517                                                        4294  -18.74    0.00  1.0000 
   7   0   6    3398     517                                                        4326   18.73    0.00  1.0000 
  -7   0   6    3117     546                                                        4009  -18.74    0.00  1.0000 
  -8   0  -6    4931     599                                                        4643    5.21    0.00  1.0000 
   8   0  -6    5422     634                                                        5123    5.15    0.00  1.0000 
   8   0  -6    5083     621                                                        4794    5.15    0.00  1.0000 
  -8   0  -6    5392     634                                                        5091    5.21    0.00  1.0000 
  -8   0   6    5064     634                                                        4776    5.15    0.00  1.0000 
  -8   0   6    5318     599                                                        5022    5.15    0.00  1.0000 
   8   0   6    5001     635                                                        4711    5.21    0.00  1.0000 
   8   0   6    5714     600                                                        5404    5.21    0.00  1.0000 
  -9   0  -6      65      26                                                         114   -6.58    0.00  1.0000 
   9   0  -6     122      29                                                         187    6.61    0.00  1.0000 
  -9   0  -6     113      30                                                         176   -6.58    0.00  1.0000 
   9   0  -6      94      28                                                         152    6.61    0.00  1.0000 
  -9   0   6     132      29                                                         199    6.61    0.00  1.0000 
   9   0   6     201      35                                                         282   -6.58    0.00  1.0000 
  -9   0   6     115      30                                                         178    6.61    0.00  1.0000 
  10   0  -6     782      85                                                         648    6.28    0.00  1.0000 
  10   0  -6     773      86                                                         640    6.28    0.00  1.0000 
 -10   0  -6     722      86                                                         594    6.28    0.00  1.0000 
 -10   0  -6     734      81                                                         605    6.28    0.00  1.0000 
 -10   0   6     783      86                                                         649    6.28    0.00  1.0000 
 -10   0   6     812      82                                                         676    6.28    0.00  1.0000 
  10   0   6     751      88                                                         620    6.28    0.00  1.0000 
  11   0  -6     962     145                                                        1054    3.63    0.00  1.0000 
 -11   0  -6    1249     148                                                        1353   -3.62    0.00  1.0000 
 -11   0  -6     985     139                                                        1078   -3.62    0.00  1.0000 
  11   0  -6    1014     147                                                        1108    3.63    0.00  1.0000 
 -11   0   6     943     139                                                        1034    3.63    0.00  1.0000 
  11   0   6    1061     149                                                        1157   -3.62    0.00  1.0000 
 -11   0   6     973     148                                                        1065    3.63    0.00  1.0000 
  12   0  -6       2      14                                                           4   -1.19    0.00  1.0000 
 -12   0  -6      27      15                                                          32   -1.19    0.00  1.0000 
  12   0  -6      30      16                                                          35   -1.19    0.00  1.0000 
 -12   0  -6       0      15                                                          -2   -1.19    0.00  1.0000 
 -12   0   6      12      14                                                          15   -1.19    0.00  1.0000 
  12   0   6       0      19                                                          -1   -1.19    0.00  1.0000 
 -12   0   6      19      16                                                          23   -1.19    0.00  1.0000 
 -13   0  -6     222      39                                                         211    0.97    0.00  1.0000 
  13   0  -6     213      40                                                         202   -0.98    0.00  1.0000 
 -13   0  -6     334      39                                                         320    0.97    0.00  1.0000 
 -13   0   6     198      37                                                         187   -0.98    0.00  1.0000 
 -13   0   6     221      39                                                         210   -0.98    0.00  1.0000 
  13   0   6     290      45                                                         277    0.97    0.00  1.0000 
 -14   0  -6     546      59                                                         424   -6.98    0.00  1.0000 
  14   0  -6     400      55                                                         298   -6.87    0.00  1.0000 
 -14   0  -6     551      56                                                         428   -6.98    0.00  1.0000 
 -14   0   6     495      58                                                         381   -6.87    0.00  1.0000 
  14   0   6     629      67                                                         497   -6.98    0.00  1.0000 
 -14   0   6     393      52                                                         292   -6.87    0.00  1.0000 
 -15   0  -6      59      16                                                          36    4.16    0.00  1.0000 
 -15   0  -6      33      20                                                          17    4.16    0.00  1.0000 
 -15   0   6      15      20                                                           5   -4.19    0.00  1.0000 
 -15   0   6      17      17                                                           6   -4.19    0.00  1.0000 
 -16   0   6     590      98                                                         732    6.94    0.00  1.0000 
 -16   0   6     570     102                                                         710    6.94    0.00  1.0000 
 -17   0   6     176      36                                                         156    1.92    0.00  1.0000 
 -17   0   6     201      35                                                         180    1.92    0.00  1.0000 
 -18   0   6     517      69                                                         454   -3.56    0.00  1.0000 
 -18   0   6     452      63                                                         394   -3.56    0.00  1.0000 
   0   0  -8    3915     278                                                        2181  -39.75    0.00  1.0000 
   0   0  -8    3814     263                                                        2106  -39.75    0.00  1.0000 
   0   0   8    3856     278                                                        2137  -39.75    0.00  1.0000 
   0   0   8    3919     263                                                        2184  -39.75    0.00  1.0000 
  -1   0  -8     425      24                                                         144   21.70    0.00  1.0000 
   1   0  -8     370      22                                                         113  -21.63    0.00  1.0000 
  -1   0  -8     399      23                                                         129   21.70    0.00  1.0000 
   1   0  -8     364      23                                                         110  -21.63    0.00  1.0000 
  -1   0   8     438      23                                                         152  -21.63    0.00  1.0000 
  -1   0   8     481      25                                                         178  -21.63    0.00  1.0000 
   1   0   8     451      25                                                         159   21.70    0.00  1.0000 
   1   0   8     427      25                                                         145   21.70    0.00  1.0000 
  -1   0   8     397      24                                                         128  -21.63    0.00  1.0000 
   2   0  -8     600     181                                                        1362   31.12    0.00  1.0000 
  -2   0  -8     685     181                                                        1490   31.14    0.00  1.0000 
   2   0  -8     617     171                                                        1388   31.12    0.00  1.0000 
  -2   0  -8     626     171                                                        1403   31.14    0.00  1.0000 
  -2   0   8     613     181                                                        1382   31.12    0.00  1.0000 
   2   0   8     628     181                                                        1405   31.14    0.00  1.0000 
  -2   0   8     573     186                                                        1322   31.12    0.00  1.0000 
   2   0   8     639     172                                                        1422   31.14    0.00  1.0000 
  -2   0   8     602     171                                                        1365   31.12    0.00  1.0000 
   3   0  -8    6229     933                                                        7433   18.27    0.00  1.0000 
   3   0  -8    5844     882                                                        7012   18.27    0.00  1.0000 
  -3   0  -8    6126     933                                                        7326  -18.35    0.00  1.0000 
  -3   0  -8    6028     882                                                        7219  -18.35    0.00  1.0000 
   3   0   8    6289     933                                                        7504  -18.35    0.00  1.0000 
  -3   0   8    6006     933                                                        7189   18.27    0.00  1.0000 
  -3   0   8    5965     882                                                        7144   18.27    0.00  1.0000 
  -3   0   8    6116     962                                                        7309   18.27    0.00  1.0000 
   3   0   8    6242     882                                                        7453  -18.35    0.00  1.0000 
   4   0  -8    1768     166                                                        1307  -14.77    0.00  1.0000 
  -4   0  -8    1668     175                                                        1221  -14.78    0.00  1.0000 
   4   0  -8    1738     175                                                        1281  -14.77    0.00  1.0000 
   4   0  -8    1835     175                                                        1364  -14.77    0.00  1.0000 
  -4   0  -8    1953     166                                                        1466  -14.78    0.00  1.0000 
   4   0   8    1869     166                                                        1394  -14.78    0.00  1.0000 
  -4   0   8    1882     176                                                        1405  -14.77    0.00  1.0000 
  -4   0   8    1831     166                                                        1361  -14.77    0.00  1.0000 
   4   0   8    1853     176                                                        1380  -14.78    0.00  1.0000 
  -4   0   8    1749     180                                                        1290  -14.77    0.00  1.0000 
  -5   0  -8   10775    1071                                                        9604   14.55    0.00  1.0000 
  -5   0  -8    9172    1011                                                        8094   14.55    0.00  1.0000 
   5   0  -8    8830    1070                                                        7767  -14.62    0.00  1.0000 
  -5   0   8    9402    1103                                                        8304  -14.62    0.00  1.0000 
   5   0   8    9642    1011                                                        8536   14.55    0.00  1.0000 
  -5   0   8    9127    1070                                                        8046  -14.62    0.00  1.0000 
   5   0   8    9700    1071                                                        8590   14.55    0.00  1.0000 
  -5   0   8    9078    1011                                                        8000  -14.62    0.00  1.0000 
  -6   0  -8     484      75                                                         636    8.07    0.00  1.0000 
  -6   0  -8     499      80                                                         653    8.07    0.00  1.0000 
   6   0  -8     380      79                                                         516    8.07    0.00  1.0000 
  -6   0   8     432      80                                                         576    8.07    0.00  1.0000 
   6   0   8     385      76                                                         522    8.07    0.00  1.0000 
   6   0   8     408      81                                                         548    8.07    0.00  1.0000 
  -6   0   8     435      76                                                         580    8.07    0.00  1.0000 
  -6   0   8     485      81                                                         637    8.07    0.00  1.0000 
   7   0  -8    2271     335                                                        2646    9.49    0.00  1.0000 
   7   0  -8    2206     341                                                        2576    9.49    0.00  1.0000 
   7   0   8    2191     342                                                        2557   -9.42    0.00  1.0000 
  -7   0   8    2239     342                                                        2612    9.49    0.00  1.0000 
   7   0   8    2345     324                                                        2723   -9.42    0.00  1.0000 
  -7   0   8    2282     352                                                        2658    9.49    0.00  1.0000 
  -7   0   8    2370     323                                                        2753    9.49    0.00  1.0000 
   8   0  -8     227      63                                                         416  -13.37    0.00  1.0000 
  -8   0  -8     250      63                                                         447  -13.38    0.00  1.0000 
  -8   0  -8     308      68                                                         523  -13.38    0.00  1.0000 
   8   0  -8     235      64                                                         427  -13.37    0.00  1.0000 
  -8   0   8     235      65                                                         427  -13.37    0.00  1.0000 
  -8   0   8     282      66                                                         489  -13.37    0.00  1.0000 
   8   0   8     245      63                                                         440  -13.38    0.00  1.0000 
  -8   0   8     250      62                                                         447  -13.37    0.00  1.0000 
   8   0   8     291      69                                                         501  -13.38    0.00  1.0000 
  -9   0  -8     199      60                                                         285    6.99    0.00  1.0000 
   9   0  -8     353      63                                                         464   -6.91    0.00  1.0000 
  -9   0  -8     243      58                                                         338    6.99    0.00  1.0000 
   9   0  -8     347      63                                                         457   -6.91    0.00  1.0000 
  -9   0   8     332      62                                                         440   -6.91    0.00  1.0000 
   9   0   8     353      62                                                         466    6.99    0.00  1.0000 
  -9   0   8     354      64                                                         465   -6.91    0.00  1.0000 
  -9   0   8     382      61                                                         497   -6.91    0.00  1.0000 
   9   0   8     489      71                                                         620    6.99    0.00  1.0000 
  10   0  -8     581      51                                                         297   17.23    0.00  1.0000 
 -10   0  -8     723      53                                                         400   17.26    0.00  1.0000 
 -10   0  -8     744      54                                                         416   17.26    0.00  1.0000 
  10   0  -8     550      50                                                         275   17.23    0.00  1.0000 
 -10   0   8     710      50                                                         391   17.23    0.00  1.0000 
  10   0   8     711      53                                                         391   17.26    0.00  1.0000 
  10   0   8     655      55                                                         350   17.26    0.00  1.0000 
 -10   0   8     549      51                                                         274   17.23    0.00  1.0000 
 -11   0  -8    1865     222                                                        1577   -8.71    0.00  1.0000 
  11   0  -8    1853     218                                                        1568    8.66    0.00  1.0000 
 -11   0  -8    1971     210                                                        1675   -8.71    0.00  1.0000 
  11   0   8    2172     225                                                        1860   -8.71    0.00  1.0000 
 -11   0   8    1973     222                                                        1678    8.66    0.00  1.0000 
  11   0   8    2268     212                                                        1949   -8.71    0.00  1.0000 
 -11   0   8    1965     210                                                        1671    8.66    0.00  1.0000 
 -12   0  -8       0      19                                                          25  -11.98    0.00  1.0000 
 -12   0  -8      21      20                                                          88  -11.98    0.00  1.0000 
  12   0  -8       8      21                                                          59  -11.94    0.00  1.0000 
 -12   0   8      19      22                                                          84  -11.94    0.00  1.0000 
  12   0   8       7      28                                                          56  -11.98    0.00  1.0000 
  12   0   8      17      26                                                          79  -11.98    0.00  1.0000 
 -12   0   8       8      22                                                          57  -11.94    0.00  1.0000 
 -13   0  -8    1589     234                                                        1925   10.07    0.00  1.0000 
 -13   0  -8    1427     221                                                        1746   10.07    0.00  1.0000 
 -13   0   8    1289     220                                                        1596  -10.14    0.00  1.0000 
  13   0   8    1685     237                                                        2031   10.07    0.00  1.0000 
 -13   0   8    1364     233                                                        1679  -10.14    0.00  1.0000 
  13   0   8    1464     223                                                        1787   10.07    0.00  1.0000 
 -14   0   8      10      23                                                          16    2.28    0.00  1.0000 
  14   0   8      66      31                                                          82    2.30    0.00  1.0000 
  14   0   8      59      28                                                          74    2.30    0.00  1.0000 
 -14   0   8      26      20                                                          36    2.28    0.00  1.0000 
 -15   0   8     267      37                                                         164    8.88    0.00  1.0000 
 -15   0   8     271      34                                                         167    8.88    0.00  1.0000 
 -16   0   8       2      21                                                         -11    3.48    0.00  1.0000 
 -16   0   8       4      21                                                           9    3.48    0.00  1.0000 
 -17   0   8      50      26                                                          32   -3.61    0.00  1.0000 
 -17   0   8      21      23                                                          10   -3.61    0.00  1.0000 
 -18   0   8      59      25                                                          41   -3.26    0.00  1.0000 
   0   0 -10    1015     202                                                        1673  -22.76    0.00  1.0000 
   0   0 -10     766     213                                                        1349  -22.76    0.00  1.0000 
   0   0  10     912     202                                                        1540  -22.76    0.00  1.0000 
   0   0  10    1311     220                                                        2048  -22.76    0.00  1.0000 
   0   0  10     974     214                                                        1620  -22.76    0.00  1.0000 
   1   0 -10      59      16                                                          51    1.36    0.00  1.0000 
  -1   0 -10     100      19                                                          90   -1.33    0.00  1.0000 
  -1   0 -10      94      19                                                          84   -1.33    0.00  1.0000 
   1   0 -10      86      18                                                          76    1.36    0.00  1.0000 
  -1   0  10     120      24                                                         108    1.36    0.00  1.0000 
  -1   0  10     136      22                                                         124    1.36    0.00  1.0000 
   1   0  10     154      23                                                         141   -1.33    0.00  1.0000 
   1   0  10     148      24                                                         135   -1.33    0.00  1.0000 
   1   0  10     113      21                                                         102   -1.33    0.00  1.0000 
  -1   0  10     106      20                                                          95    1.36    0.00  1.0000 
  -2   0 -10    1603     153                                                        1113   16.75    0.00  1.0000 
  -2   0 -10    1626     145                                                        1132   16.75    0.00  1.0000 
   2   0 -10    1610     144                                                        1119   16.76    0.00  1.0000 
   2   0 -10    1678     153                                                        1176   16.76    0.00  1.0000 
  -2   0  10    1771     145                                                        1254   16.76    0.00  1.0000 
   2   0  10    1740     146                                                        1228   16.75    0.00  1.0000 
  -2   0  10    1588     157                                                        1101   16.76    0.00  1.0000 
  -2   0  10    1724     154                                                        1214   16.76    0.00  1.0000 
   2   0  10    1653     153                                                        1155   16.75    0.00  1.0000 
  -3   0 -10     191      39                                                         184   -0.68    0.00  1.0000 
   3   0 -10     270      39                                                         262    0.63    0.00  1.0000 
  -3   0 -10     202      36                                                         194   -0.68    0.00  1.0000 
   3   0 -10     301      39                                                         292    0.63    0.00  1.0000 
  -3   0  10     375      43                                                         365    0.63    0.00  1.0000 
  -3   0  10     300      39                                                         291    0.63    0.00  1.0000 
   3   0  10     290      41                                                         281   -0.68    0.00  1.0000 
  -3   0  10     241      40                                                         233    0.63    0.00  1.0000 
   3   0  10     278      43                                                         269   -0.68    0.00  1.0000 
  -4   0 -10     186      42                                                         280   -7.73    0.00  1.0000 
   4   0 -10     205      43                                                         305   -7.86    0.00  1.0000 
   4   0 -10     142      40                                                         226   -7.86    0.00  1.0000 
  -4   0 -10     156      42                                                         243   -7.73    0.00  1.0000 
   4   0  10     227      46                                                         329   -7.73    0.00  1.0000 
  -4   0  10     200      42                                                         298   -7.86    0.00  1.0000 
   4   0  10     164      42                                                         252   -7.73    0.00  1.0000 
  -4   0  10     182      43                                                         276   -7.86    0.00  1.0000 
   5   0 -10      29      16                                                          39   -2.04    0.00  1.0000 
  -5   0 -10      42      19                                                          53    2.02    0.00  1.0000 
  -5   0 -10      42      17                                                          53    2.02    0.00  1.0000 
   5   0 -10      51      19                                                          63   -2.04    0.00  1.0000 
  -5   0  10      88      20                                                         104   -2.04    0.00  1.0000 
  -5   0  10      41      17                                                          52   -2.04    0.00  1.0000 
   5   0  10      38      20                                                          48    2.02    0.00  1.0000 
  -5   0  10      31      16                                                          41   -2.04    0.00  1.0000 
   5   0  10      39      20                                                          50    2.02    0.00  1.0000 
  -6   0 -10    2156     288                                                        2399    6.38    0.00  1.0000 
   6   0 -10    1879     287                                                        2109    6.46    0.00  1.0000 
  -6   0 -10    1950     272                                                        2181    6.38    0.00  1.0000 
   6   0  10    1951     289                                                        2182    6.38    0.00  1.0000 
  -6   0  10    2031     288                                                        2270    6.46    0.00  1.0000 
  -6   0  10    1899     272                                                        2130    6.46    0.00  1.0000 
  -6   0  10    1927     296                                                        2160    6.46    0.00  1.0000 
   6   0  10    2101     273                                                        2341    6.38    0.00  1.0000 
   7   0 -10     167      28                                                         161   -0.54    0.00  1.0000 
  -7   0 -10     107      27                                                         102    0.57    0.00  1.0000 
  -7   0 -10     120      26                                                         115    0.57    0.00  1.0000 
  -7   0  10     159      29                                                         154   -0.54    0.00  1.0000 
  -7   0  10     161      29                                                         156   -0.54    0.00  1.0000 
   7   0  10     196      34                                                         190    0.57    0.00  1.0000 
   7   0  10     120      31                                                         115    0.57    0.00  1.0000 
  -7   0  10     143      29                                                         138   -0.54    0.00  1.0000 
  -8   0 -10    4824     534                                                        4369   -8.41    0.00  1.0000 
   8   0 -10    4568     553                                                        4127   -8.39    0.00  1.0000 
  -8   0  10    4863     565                                                        4408   -8.39    0.00  1.0000 
  -8   0  10    4860     582                                                        4405   -8.39    0.00  1.0000 
   8   0  10    4673     566                                                        4226   -8.41    0.00  1.0000 
  -8   0  10    4850     534                                                        4395   -8.39    0.00  1.0000 
   8   0  10    5276     535                                                        4800   -8.41    0.00  1.0000 
   9   0 -10     150      41                                                         196    4.35    0.00  1.0000 
  -9   0 -10     262      46                                                         321   -4.35    0.00  1.0000 
  -9   0 -10     215      45                                                         269   -4.35    0.00  1.0000 
  -9   0  10     187      45                                                         238    4.35    0.00  1.0000 
  -9   0  10     210      44                                                         263    4.35    0.00  1.0000 
   9   0  10     254      46                                                         312   -4.35    0.00  1.0000 
  -9   0  10     184      42                                                         234    4.35    0.00  1.0000 
   9   0  10     255      51                                                         313   -4.35    0.00  1.0000 
 -10   0 -10    1182     189                                                        1394    7.40    0.00  1.0000 
 -10   0 -10    1052     177                                                        1252    7.40    0.00  1.0000 
 -10   0  10    1190     178                                                        1403    7.44    0.00  1.0000 
 -10   0  10    1143     188                                                        1352    7.44    0.00  1.0000 
  10   0  10    1375     191                                                        1603    7.40    0.00  1.0000 
  10   0  10    1354     180                                                        1580    7.40    0.00  1.0000 
 -10   0  10    1227     193                                                        1444    7.44    0.00  1.0000 
 -11   0  10     103      26                                                          77   -3.38    0.00  1.0000 
  11   0  10     131      36                                                         102    3.41    0.00  1.0000 
  11   0  10     171      34                                                         137    3.41    0.00  1.0000 
 -11   0  10     124      26                                                          96   -3.38    0.00  1.0000 
 -11   0  10      65      26                                                          45   -3.38    0.00  1.0000 
  12   0  10      49      29                                                          26   -4.82    0.00  1.0000 
  12   0  10      45      24                                                          23   -4.82    0.00  1.0000 
 -12   0  10      30      19                                                          13   -4.87    0.00  1.0000 
 -12   0  10       4      21                                                          -4   -4.87    0.00  1.0000 
 -13   0  10      10      21                                                          14   -1.64    0.00  1.0000 
 -13   0  10       0      19                                                         -13   -1.64    0.00  1.0000 
 -14   0  10     432      66                                                         396    2.21    0.00  1.0000 
 -14   0  10     446      62                                                         410    2.21    0.00  1.0000 
 -15   0  10      29      23                                                          12    4.83    0.00  1.0000 
 -15   0  10      69      26                                                          41    4.83    0.00  1.0000 
 -16   0  10     640      87                                                         623    0.85    0.00  1.0000 
 -16   0  10     604      91                                                         587    0.85    0.00  1.0000 
   0   0 -12      53      22                                                          87   -5.27    0.00  1.0000 
   0   0 -12      62      22                                                          99   -5.27    0.00  1.0000 
   0   0  12     120      28                                                         169   -5.27    0.00  1.0000 
   0   0  12     114      29                                                         162   -5.27    0.00  1.0000 
   0   0  12      81      27                                                         122   -5.27    0.00  1.0000 
   1   0 -12     164      58                                                         376  -16.51    0.00  1.0000 
  -1   0 -12     117      55                                                         302   16.47    0.00  1.0000 
   1   0 -12     116      51                                                         300  -16.51    0.00  1.0000 
  -1   0 -12     168      54                                                         381   16.47    0.00  1.0000 
   1   0  12     175      59                                                         392   16.47    0.00  1.0000 
  -1   0  12     226      59                                                         467  -16.51    0.00  1.0000 
  -1   0  12     211      58                                                         445  -16.51    0.00  1.0000 
   1   0  12     153      56                                                         358   16.47    0.00  1.0000 
  -1   0  12     156      59                                                         364  -16.51    0.00  1.0000 
   1   0  12     152      58                                                         356   16.47    0.00  1.0000 
  -2   0 -12      18      15                                                          23    1.31    0.00  1.0000 
   2   0 -12      12      14                                                          16    1.31    0.00  1.0000 
  -2   0 -12       5      13                                                           8    1.31    0.00  1.0000 
  -2   0  12       0      15                                                           0    1.31    0.00  1.0000 
   2   0  12      23      17                                                          28    1.31    0.00  1.0000 
  -2   0  12      12      18                                                          16    1.31    0.00  1.0000 
  -2   0  12      26      18                                                          32    1.31    0.00  1.0000 
   2   0  12      25      18                                                          30    1.31    0.00  1.0000 
   2   0  12      26      18                                                          32    1.31    0.00  1.0000 
  -3   0 -12     977      76                                                         567  -18.73    0.00  1.0000 
  -3   0 -12     883      80                                                         496  -18.73    0.00  1.0000 
  -3   0  12    1019      82                                                         599   18.74    0.00  1.0000 
   3   0  12     821      81                                                         450  -18.73    0.00  1.0000 
   3   0  12    1082      81                                                         648  -18.73    0.00  1.0000 
  -3   0  12    1115      80                                                         673   18.74    0.00  1.0000 
  -3   0  12    1011      84                                                         593   18.74    0.00  1.0000 
  -4   0 -12       3      12                                                         -26    3.98    0.00  1.0000 
  -4   0 -12       3      17                                                          -5    3.98    0.00  1.0000 
  -4   0  12       0      15                                                           5    3.91    0.00  1.0000 
  -4   0  12       4      15                                                          13    3.91    0.00  1.0000 
   4   0  12       3      17                                                         -18    3.98    0.00  1.0000 
   4   0  12       3      17                                                         -18    3.98    0.00  1.0000 
  -4   0  12       2      17                                                          -3    3.91    0.00  1.0000 
  -5   0  12    1309     265                                                        1903  -18.68    0.00  1.0000 
   5   0  12    1499     246                                                        2132   18.70    0.00  1.0000 
  -5   0  12    1366     258                                                        1971  -18.68    0.00  1.0000 
  -5   0  12    1343     244                                                        1944  -18.68    0.00  1.0000 
   5   0  12    1345     259                                                        1947   18.70    0.00  1.0000 
  -6   0  12     627      97                                                         719   -4.45    0.00  1.0000 
  -6   0  12     623     101                                                         715   -4.45    0.00  1.0000 
  -6   0  12     656     103                                                         750   -4.45    0.00  1.0000 
   6   0  12     643     100                                                         735   -4.37    0.00  1.0000 
   6   0  12     580     105                                                         667   -4.37    0.00  1.0000 
   7   0  12    1634     164                                                        1218  -13.85    0.00  1.0000 
  -7   0  12    1603     154                                                        1191   13.84    0.00  1.0000 
  -7   0  12    1597     162                                                        1186   13.84    0.00  1.0000 
   7   0  12    1694     155                                                        1270  -13.85    0.00  1.0000 
  -7   0  12    1590     165                                                        1180   13.84    0.00  1.0000 
  -8   0  12     226      37                                                         183    3.76    0.00  1.0000 
  -8   0  12     229      40                                                         186    3.76    0.00  1.0000 
  -8   0  12     234      38                                                         190    3.76    0.00  1.0000 
   8   0  12     223      39                                                         183    3.56    0.00  1.0000 
   8   0  12     261      43                                                         217    3.56    0.00  1.0000 
  -9   0  12      98      35                                                         156   -6.79    0.00  1.0000 
  -9   0  12     114      35                                                         175   -6.79    0.00  1.0000 
   9   0  12     146      39                                                         215    6.78    0.00  1.0000 
   9   0  12     114      42                                                         175    6.78    0.00  1.0000 
  -9   0  12      78      34                                                         130   -6.79    0.00  1.0000 
  10   0  12      33      29                                                          44   -2.21    0.00  1.0000 
  10   0  12      47      30                                                          60   -2.21    0.00  1.0000 
 -10   0  12      36      26                                                          48   -2.26    0.00  1.0000 
 -10   0  12      25      25                                                          35   -2.26    0.00  1.0000 
 -10   0  12      79      28                                                          96   -2.26    0.00  1.0000 
 -11   0  12     935     124                                                        1010    3.01    0.00  1.0000 
 -11   0  12     866     133                                                         938    3.01    0.00  1.0000 
 -11   0  12     818     131                                                         888    3.01    0.00  1.0000 
 -12   0  12      38      26                                                          33   -1.05    0.00  1.0000 
 -12   0  12       7      24                                                           5   -1.05    0.00  1.0000 
 -12   0  12       0      21                                                         -20   -1.05    0.00  1.0000 
 -13   0  12     773     106                                                         738   -1.61    0.00  1.0000 
 -13   0  12     725      99                                                         691   -1.61    0.00  1.0000 
 -14   0  12      52      27                                                          67    2.39    0.00  1.0000 
 -14   0  12      51      32                                                          66    2.39    0.00  1.0000 
 -15   0  12     163      37                                                         158   -0.53    0.00  1.0000 
   0   0  14     938      90                                                         636  -13.61    0.00  1.0000 
   0   0  14     783      86                                                         510  -13.61    0.00  1.0000 
   0   0  14     934      87                                                         633  -13.61    0.00  1.0000 
  -1   0  14      10      24                                                          43   -8.50    0.00  1.0000 
  -1   0  14      16      28                                                          55   -8.50    0.00  1.0000 
   1   0  14       4      25                                                          30    8.47    0.00  1.0000 
   1   0  14      14      24                                                          50    8.47    0.00  1.0000 
  -1   0  14       7      22                                                          37   -8.50    0.00  1.0000 
   1   0  14       7      23                                                          37    8.47    0.00  1.0000 
  -2   0  14     500      92                                                         692    9.89    0.00  1.0000 
   2   0  14     420      89                                                         598    9.95    0.00  1.0000 
   2   0  14     438      95                                                         619    9.95    0.00  1.0000 
  -2   0  14     539      92                                                         738    9.89    0.00  1.0000 
   2   0  14     382      94                                                         553    9.95    0.00  1.0000 
  -2   0  14     370      91                                                         537    9.89    0.00  1.0000 
   3   0  14     118      45                                                         236  -11.28    0.00  1.0000 
  -3   0  14     141      47                                                         268   11.29    0.00  1.0000 
   3   0  14     133      47                                                         257  -11.28    0.00  1.0000 
  -3   0  14     152      46                                                         282   11.29    0.00  1.0000 
   3   0  14      83      45                                                         184  -11.28    0.00  1.0000 
  -3   0  14     124      46                                                         244   11.29    0.00  1.0000 
  -4   0  14      26      27                                                          47   -4.44    0.00  1.0000 
   4   0  14       4      24                                                          15   -4.45    0.00  1.0000 
  -4   0  14       1      22                                                           1   -4.44    0.00  1.0000 
   4   0  14       3      23                                                         -28   -4.45    0.00  1.0000 
  -4   0  14       3      19                                                          -5   -4.44    0.00  1.0000 
  -5   0  14     442      45                                                         228  -14.87    0.00  1.0000 
  -5   0  14     452      43                                                         235  -14.87    0.00  1.0000 
  -5   0  14     456      45                                                         238  -14.87    0.00  1.0000 
   5   0  14     416      45                                                         210   14.85    0.00  1.0000 
   5   0  14     488      46                                                         262   14.85    0.00  1.0000 
   6   0  14     535      71                                                         483    2.87    0.00  1.0000 
  -6   0  14     537      72                                                         485    2.91    0.00  1.0000 
  -6   0  14     505      69                                                         454    2.91    0.00  1.0000 
   6   0  14     342      68                                                         301    2.87    0.00  1.0000 
  -6   0  14     578      69                                                         524    2.91    0.00  1.0000 
  -7   0  14     157      54                                                         332   14.22    0.00  1.0000 
   7   0  14     195      56                                                         385  -14.19    0.00  1.0000 
  -7   0  14      97      54                                                         241   14.22    0.00  1.0000 
  -7   0  14     130      52                                                         291   14.22    0.00  1.0000 
   7   0  14     100      55                                                         245  -14.19    0.00  1.0000 
  -8   0  14     555      91                                                         612   -2.97    0.00  1.0000 
  -8   0  14     583      97                                                         641   -2.97    0.00  1.0000 
  -8   0  14     605      97                                                         665   -2.97    0.00  1.0000 
  -9   0  14      12      27                                                          38   -6.64    0.00  1.0000 
  -9   0  14       1      29                                                          12   -6.64    0.00  1.0000 
  -9   0  14      10      29                                                          34   -6.64    0.00  1.0000 
 -10   0  14     256      48                                                         209    3.92    0.00  1.0000 
 -10   0  14     267      47                                                         219    3.92    0.00  1.0000 
 -10   0  14     342      47                                                         287    3.92    0.00  1.0000 
 -11   0  14     176      43                                                         187   -1.03    0.00  1.0000 
 -11   0  14     215      46                                                         227   -1.03    0.00  1.0000 
 -11   0  14     192      46                                                         203   -1.03    0.00  1.0000 
 -12   0  14      50      37                                                          78   -4.47    0.00  1.0000 
 -12   0  14      29      31                                                          51   -4.47    0.00  1.0000 
   0   0  16     996     139                                                        1142   -5.60    0.00  1.0000 
   0   0  16     691     140                                                         813   -5.60    0.00  1.0000 
   0   0  16     770     133                                                         899   -5.60    0.00  1.0000 
   1   0  16      86      42                                                         129   -5.17    0.00  1.0000 
  -1   0  16     160      52                                                         217    5.19    0.00  1.0000 
  -1   0  16     157      44                                                         213    5.19    0.00  1.0000 
  -1   0  16     176      46                                                         235    5.19    0.00  1.0000 
   1   0  16     149      44                                                         203   -5.17    0.00  1.0000 
   1   0  16     157      49                                                         213   -5.17    0.00  1.0000 
   2   0  16     168      35                                                         146    2.23    0.00  1.0000 
  -2   0  16     149      33                                                         128    2.20    0.00  1.0000 
  -2   0  16      88      34                                                          72    2.20    0.00  1.0000 
   2   0  16      72      33                                                          58    2.23    0.00  1.0000 
  -2   0  16     139      37                                                         119    2.20    0.00  1.0000 
   2   0  16      86      31                                                          70    2.23    0.00  1.0000 
  -3   0  16     333      59                                                         296   -2.65    0.00  1.0000 
  -3   0  16     311      59                                                         275   -2.65    0.00  1.0000 
   3   0  16     468      63                                                         424    2.63    0.00  1.0000 
  -3   0  16     429      61                                                         386   -2.65    0.00  1.0000 
   3   0  16     340      60                                                         302    2.63    0.00  1.0000 
  -4   0  16       0      23                                                          -8    1.36    0.00  1.0000 
  -4   0  16       0      24                                                         -11    1.36    0.00  1.0000 
  -4   0  16       0      26                                                           1    1.36    0.00  1.0000 
   4   0  16      35      30                                                          42    1.32    0.00  1.0000 
   5   0  16     196      47                                                         206   -0.86    0.00  1.0000 
  -5   0  16     208      45                                                         218    0.82    0.00  1.0000 
  -5   0  16     182      45                                                         191    0.82    0.00  1.0000 
  -5   0  16     173      43                                                         182    0.82    0.00  1.0000 
  -6   0  16     229      46                                                         225   -0.35    0.00  1.0000 
  -6   0  16     127      41                                                         124   -0.35    0.00  1.0000 
  -6   0  16     272      46                                                         267   -0.35    0.00  1.0000 
  -7   0  16       1      24                                                         -50   -1.89    0.00  1.0000 
  -7   0  16       7      28                                                           5   -1.89    0.00  1.0000 
  -7   0  16       1      28                                                         -23   -1.89    0.00  1.0000 
  -8   0  16     418      73                                                         420    0.13    0.00  1.0000 
   0   0  18      42      32                                                          29    2.75    0.00  1.0000 
  -1   0  18      75      33                                                          66    1.36    0.00  1.0000 
   1   0  18      33      31                                                          27   -1.34    0.00  1.0000 
  -2   0  18       9      31                                                          18   -3.13    0.00  1.0000 
   2   0  18      14      30                                                          25   -3.16    0.00  1.0000 
   3   0  18     381      70                                                         389    0.53    0.00  1.0000 
  -3   0  18     363      68                                                         372   -0.58    0.00  1.0000 
  -4   0  18       3      30                                                           0    4.20    0.00  1.0000 
   4   0  18       3      32                                                          -2    4.22    0.00  1.0000 
   5   0  18     154      43                                                         131   -2.42    0.00  1.0000 
   6   0  18       4      33                                                          -6   -4.93    0.00  1.0000 
   7   0  18      33      39                                                          49    3.27    0.00  1.0000 
   8   0  18      50      41                                                          81    4.89    0.00  1.0000 
 -18  -1   0     895     114                                                         865   -1.28    0.00  1.0000 
 -18  -1   0     924     121                                                         893   -1.28    0.00  1.0000 
 -16  -1   0       4      15                                                         -10   -4.80    0.00  1.0000 
 -16  -1   0       4      16                                                         -11   -4.80    0.00  1.0000 
  14   1   0     668     108                                                         833    7.54    0.00  1.0000 
 -14  -1   0     592     101                                                         747    7.54    0.00  1.0000 
 -14  -1   0     649     107                                                         811    7.54    0.00  1.0000 
  12   1   0      22      14                                                          22    0.09    0.00  1.0000 
 -12  -1   0       1      11                                                           1    0.09    0.00  1.0000 
 -12  -1   0      18      12                                                          18    0.09    0.00  1.0000 
 -12  -1   0      35      12                                                          35    0.09    0.00  1.0000 
 -10  -1   0     628     150                                                        1105  -20.53    0.00  1.0000 
 -10  -1   0     729     153                                                        1238  -20.53    0.00  1.0000 
 -10  -1   0     695     144                                                        1194  -20.53    0.00  1.0000 
  10   1   0     651     153                                                        1136  -20.53    0.00  1.0000 
  -8  -1   0     923      52                                                         383   27.15    0.00  1.0000 
  -8  -1   0     936      52                                                         391   27.15    0.00  1.0000 
   8   1   0     892      53                                                         363   27.15    0.00  1.0000 
  -8  -1   0     951      49                                                         401   27.15    0.00  1.0000 
  -6  -1   0    1343     210                                                        1733  -12.47    0.00  1.0000 
  -6  -1   0    1190     202                                                        1558  -12.47    0.00  1.0000 
  -6  -1   0    1284     214                                                        1665  -12.47    0.00  1.0000 
   6   1   0    1325     214                                                        1712  -12.47    0.00  1.0000 
  -4  -1   0    1381     184                                                        1447   -2.21    0.00  1.0000 
  -4  -1   0    1496     191                                                        1565   -2.21    0.00  1.0000 
  -4  -1   0    1463     195                                                        1531   -2.21    0.00  1.0000 
  -2  -1   0    1174      72                                                         602   27.26    0.00  1.0000 
   2   1   0    1086      76                                                         538   27.26    0.00  1.0000 
  -2  -1   0    1205      76                                                         624   27.26    0.00  1.0000 
   2  -1   0    1149      73                                                         583   27.52    0.00  1.0000 
   2  -1   0    1123      72                                                         564   27.52    0.00  1.0000 
   2  -1   0    1106      73                                                         552   27.52    0.00  1.0000 
   2  -1   0    1149      69                                                         583   27.52    0.00  1.0000 
  -2   1   0    1156      73                                                         588   27.52    0.00  1.0000 
  -2   1   0    1130      69                                                         569   27.52    0.00  1.0000 
  -2   1   0    1087      72                                                         538   27.52    0.00  1.0000 
  -4   1   0    1705     220                                                        1783   -2.33    0.00  1.0000 
   4  -1   0    1631     220                                                        1707   -2.33    0.00  1.0000 
  -4   1   0    1785     225                                                        1865   -2.33    0.00  1.0000 
  -4   1   0    1626     212                                                        1702   -2.33    0.00  1.0000 
   4  -1   0    1585     225                                                        1660   -2.33    0.00  1.0000 
  -6   1   0     778     150                                                        1077  -12.34    0.00  1.0000 
  -6   1   0     893     144                                                        1211  -12.34    0.00  1.0000 
  -6   1   0     908     153                                                        1229  -12.34    0.00  1.0000 
   6  -1   0     893     153                                                        1212  -12.34    0.00  1.0000 
  -8   1   0     759      34                                                         285   26.79    0.00  1.0000 
   8  -1   0     681      37                                                         238   26.79    0.00  1.0000 
  -8   1   0     723      36                                                         263   26.79    0.00  1.0000 
  -8   1   0     659      36                                                         225   26.79    0.00  1.0000 
 -10   1   0     233      82                                                         546  -20.32    0.00  1.0000 
 -10   1   0     307      81                                                         657  -20.32    0.00  1.0000 
 -10   1   0     285      77                                                         624  -20.32    0.00  1.0000 
  10  -1   0     307      83                                                         656  -20.32    0.00  1.0000 
 -12   1   0      10      10                                                          10    0.15    0.00  1.0000 
 -12   1   0       0       9                                                         -10    0.15    0.00  1.0000 
  12  -1   0       0      12                                                         -17    0.15    0.00  1.0000 
 -12   1   0      12      10                                                          12    0.15    0.00  1.0000 
 -14   1   0     183      38                                                         273    7.49    0.00  1.0000 
 -14   1   0     175      39                                                         263    7.49    0.00  1.0000 
  14  -1   0     151      39                                                         233    7.49    0.00  1.0000 
 -14   1   0     112      37                                                         184    7.49    0.00  1.0000 
 -16   1   0      52      18                                                          39   -4.79    0.00  1.0000 
  16  -1   0      16      21                                                           8   -4.79    0.00  1.0000 
 -16   1   0      13      15                                                           6   -4.79    0.00  1.0000 
 -18   1   0     160      29                                                         146   -1.38    0.00  1.0000 
 -20  -1   1     137      31                                                         135   -0.25    0.00  1.0000 
 -19  -1  -1      73      23                                                          54   -2.94    0.00  1.0000 
 -19  -1  -1      82      23                                                          62   -2.94    0.00  1.0000 
 -19  -1   1      29      23                                                          18    2.93    0.00  1.0000 
 -19  -1   1      70      24                                                          52    2.93    0.00  1.0000 
 -18  -1  -1      68      27                                                          56   -1.95    0.00  1.0000 
 -18  -1  -1      97      26                                                          82   -1.95    0.00  1.0000 
 -18  -1   1     141      28                                                         123   -1.93    0.00  1.0000 
 -18  -1   1     107      24                                                          92   -1.93    0.00  1.0000 
 -17  -1  -1     187      35                                                         211    2.14    0.00  1.0000 
 -17  -1  -1     170      37                                                         193    2.14    0.00  1.0000 
 -17  -1   1     193      37                                                         217   -2.15    0.00  1.0000 
 -17  -1   1     137      34                                                         158   -2.15    0.00  1.0000 
 -16  -1  -1       0      15                                                         -21    0.97    0.00  1.0000 
 -16  -1  -1       0      15                                                          -9    0.97    0.00  1.0000 
 -16  -1   1       0      16                                                          -3    0.96    0.00  1.0000 
 -16  -1   1      25      16                                                          21    0.96    0.00  1.0000 
 -15  -1  -1     225      40                                                         229    0.34    0.00  1.0000 
 -15  -1  -1     242      41                                                         246    0.34    0.00  1.0000 
 -15  -1  -1     265      40                                                         269    0.34    0.00  1.0000 
  15   1   1     250      45                                                         254    0.34    0.00  1.0000 
 -15  -1   1     236      39                                                         240   -0.31    0.00  1.0000 
 -15  -1   1     251      41                                                         255   -0.31    0.00  1.0000 
  14   1  -1     117      28                                                         117    0.03    0.00  1.0000 
 -14  -1  -1     124      26                                                         123    0.06    0.00  1.0000 
 -14  -1  -1     136      28                                                         135    0.06    0.00  1.0000 
 -14  -1  -1     131      27                                                         130    0.06    0.00  1.0000 
  14   1   1     135      32                                                         134    0.06    0.00  1.0000 
 -14  -1   1     149      28                                                         149    0.03    0.00  1.0000 
 -14  -1   1     139      26                                                         139    0.03    0.00  1.0000 
 -14  -1   1     180      30                                                         180    0.03    0.00  1.0000 
 -13  -1  -1     243      34                                                         225   -1.46    0.00  1.0000 
 -13  -1  -1     250      37                                                         232   -1.46    0.00  1.0000 
 -13  -1  -1     256      38                                                         238   -1.46    0.00  1.0000 
  13   1  -1     247      37                                                         229    1.45    0.00  1.0000 
 -13  -1   1     213      35                                                         196    1.45    0.00  1.0000 
 -13  -1   1     225      37                                                         208    1.45    0.00  1.0000 
  13   1   1     274      40                                                         255   -1.46    0.00  1.0000 
 -13  -1   1     205      35                                                         189    1.45    0.00  1.0000 
  12   1  -1     438      62                                                         453   -0.87    0.00  1.0000 
 -12  -1  -1     393      62                                                         406   -0.85    0.00  1.0000 
 -12  -1  -1     439      58                                                         453   -0.85    0.00  1.0000 
 -12  -1  -1     479      62                                                         494   -0.85    0.00  1.0000 
 -12  -1   1     415      58                                                         429   -0.87    0.00  1.0000 
  12   1   1     458      65                                                         473   -0.85    0.00  1.0000 
 -12  -1   1     387      61                                                         401   -0.87    0.00  1.0000 
 -12  -1   1     484      65                                                         499   -0.87    0.00  1.0000 
 -11  -1  -1      47      14                                                          45    0.42    0.00  1.0000 
  11   1  -1      56      16                                                          53   -0.47    0.00  1.0000 
 -11  -1  -1      48      14                                                          46    0.42    0.00  1.0000 
 -11  -1  -1      70      14                                                          67    0.42    0.00  1.0000 
 -11  -1   1      38      14                                                          36   -0.47    0.00  1.0000 
 -11  -1   1      60      14                                                          57   -0.47    0.00  1.0000 
 -11  -1   1      53      15                                                          50   -0.47    0.00  1.0000 
  11   1   1      60      18                                                          57    0.42    0.00  1.0000 
  10   1  -1     391      51                                                         357    2.18    0.00  1.0000 
 -10  -1  -1     406      51                                                         373    2.12    0.00  1.0000 
 -10  -1  -1     354      47                                                         323    2.12    0.00  1.0000 
 -10  -1  -1     332      49                                                         302    2.12    0.00  1.0000 
 -10  -1   1     469      52                                                         432    2.18    0.00  1.0000 
 -10  -1   1     351      45                                                         319    2.18    0.00  1.0000 
 -10  -1   1     416      50                                                         381    2.18    0.00  1.0000 
  10   1   1     360      52                                                         329    2.12    0.00  1.0000 
   9   1  -1    1731     242                                                        1632   -3.02    0.00  1.0000 
  -9  -1  -1    2016     237                                                        1907    3.07    0.00  1.0000 
  -9  -1  -1    1834     241                                                        1731    3.07    0.00  1.0000 
  -9  -1  -1    2077     228                                                        1967    3.07    0.00  1.0000 
  -9  -1   1    2124     237                                                        2014   -3.02    0.00  1.0000 
  -9  -1   1    2198     229                                                        2086   -3.02    0.00  1.0000 
  -9  -1   1    2097     242                                                        1988   -3.02    0.00  1.0000 
   9   1   1    1792     242                                                        1690    3.07    0.00  1.0000 
   8   1  -1     138      25                                                         153   -1.51    0.00  1.0000 
  -8  -1  -1     169      25                                                         184   -1.44    0.00  1.0000 
  -8  -1  -1     114      23                                                         127   -1.44    0.00  1.0000 
   8   1  -1     134      24                                                         148   -1.51    0.00  1.0000 
  -8  -1  -1     143      22                                                         157   -1.44    0.00  1.0000 
   8   1   1     171      26                                                         186   -1.44    0.00  1.0000 
  -8  -1   1     141      25                                                         156   -1.51    0.00  1.0000 
  -8  -1   1     110      22                                                         123   -1.51    0.00  1.0000 
  -8  -1   1     137      24                                                         151   -1.51    0.00  1.0000 
  -7  -1  -1    2267     301                                                        2525   -6.60    0.00  1.0000 
  -7  -1  -1    2254     319                                                        2511   -6.60    0.00  1.0000 
   7   1  -1    2291     313                                                        2549    6.57    0.00  1.0000 
   7   1  -1    2139     319                                                        2388    6.57    0.00  1.0000 
  -7  -1   1    2368     301                                                        2630    6.57    0.00  1.0000 
  -7  -1   1    2262     313                                                        2518    6.57    0.00  1.0000 
  -7  -1   1    2294     319                                                        2552    6.57    0.00  1.0000 
   7   1   1    1957     319                                                        2197   -6.60    0.00  1.0000 
   6   1  -1     191      28                                                         188   -0.26    0.00  1.0000 
  -6  -1  -1     201      27                                                         197   -0.32    0.00  1.0000 
   6   1  -1     204      29                                                         201   -0.26    0.00  1.0000 
  -6  -1  -1     207      29                                                         203   -0.32    0.00  1.0000 
  -6  -1   1     204      27                                                         201   -0.26    0.00  1.0000 
  -6  -1   1     203      28                                                         200   -0.26    0.00  1.0000 
  -6  -1   1     209      29                                                         206   -0.26    0.00  1.0000 
   6   1   1     194      30                                                         191   -0.32    0.00  1.0000 
  -5  -1  -1    1157     127                                                         962    7.53    0.00  1.0000 
   5   1  -1    1149     127                                                         954   -7.53    0.00  1.0000 
  -5  -1  -1    1154     120                                                         959    7.53    0.00  1.0000 
   5   1  -1    1172     124                                                         975   -7.53    0.00  1.0000 
  -5  -1   1    1201     120                                                        1002   -7.53    0.00  1.0000 
  -5  -1   1    1178     124                                                         981   -7.53    0.00  1.0000 
   5   1   1    1209     127                                                        1009    7.53    0.00  1.0000 
  -5  -1   1    1208     127                                                        1008   -7.53    0.00  1.0000 
   4   1  -1    1073     165                                                        1064   -0.33    0.00  1.0000 
  -4  -1  -1    1290     156                                                        1280   -0.33    0.00  1.0000 
   4   1  -1    1263     162                                                        1254   -0.33    0.00  1.0000 
  -4  -1  -1    1343     166                                                        1333   -0.33    0.00  1.0000 
  -4  -1   1    1400     163                                                        1390   -0.33    0.00  1.0000 
  -4  -1   1    1385     157                                                        1375   -0.33    0.00  1.0000 
  -4  -1   1    1351     166                                                        1341   -0.33    0.00  1.0000 
   3   1  -1      58       7                                                          26    6.39    0.00  1.0000 
  -3  -1  -1      94       7                                                          52   -6.31    0.00  1.0000 
   3   1  -1      65       7                                                          31    6.39    0.00  1.0000 
  -3  -1  -1      79       6                                                          41   -6.31    0.00  1.0000 
   3   1  -1      70       6                                                          34    6.39    0.00  1.0000 
  -3  -1   1      49       6                                                          20    6.39    0.00  1.0000 
  -3  -1   1      80       7                                                          41    6.39    0.00  1.0000 
  -3  -1   1      88       7                                                          47    6.39    0.00  1.0000 
  -3  -1   1      78       6                                                          40    6.39    0.00  1.0000 
   3   1   1      56       7                                                          25   -6.31    0.00  1.0000 
   2   1  -1    1012     136                                                        1051    1.53    0.00  1.0000 
   2   1  -1    1016     133                                                        1055    1.53    0.00  1.0000 
   2   1  -1     900     140                                                         937    1.53    0.00  1.0000 
  -2  -1  -1    1079     136                                                        1120    1.57    0.00  1.0000 
  -2  -1  -1    1172     128                                                        1215    1.57    0.00  1.0000 
   2   1   1     895     136                                                         933    1.57    0.00  1.0000 
  -2  -1   1    1019     140                                                        1058    1.53    0.00  1.0000 
  -2  -1   1    1053     136                                                        1093    1.53    0.00  1.0000 
  -2  -1   1    1038     128                                                        1078    1.53    0.00  1.0000 
  -2  -1   1    1019     133                                                        1058    1.53    0.00  1.0000 
   1   1  -1    6537     824                                                        6712   -2.70    0.00  1.0000 
  -1  -1  -1    5874     799                                                        6035    2.62    0.00  1.0000 
  -1  -1  -1    6360     755                                                        6528    2.62    0.00  1.0000 
  -1  -1  -1    5860     755                                                        6021    2.62    0.00  1.0000 
   1   1  -1    6142     799                                                        6312   -2.70    0.00  1.0000 
  -1  -1  -1    6035     799                                                        6199    2.62    0.00  1.0000 
   1   1   1    6315     755                                                        6482    2.62    0.00  1.0000 
  -1  -1   1    5890     824                                                        6057   -2.70    0.00  1.0000 
   1   1   1    6361     799                                                        6529    2.62    0.00  1.0000 
  -1  -1   1    5536     755                                                        5698   -2.70    0.00  1.0000 
   1  -1  -1    6434     769                                                        6612    2.75    0.00  1.0000 
  -1   1  -1    6614     769                                                        6792   -2.73    0.00  1.0000 
   1  -1  -1    5998     814                                                        6169    2.75    0.00  1.0000 
   1  -1  -1    5899     814                                                        6069    2.75    0.00  1.0000 
  -1   1  -1    6556     814                                                        6734   -2.73    0.00  1.0000 
   1  -1  -1    6169     769                                                        6343    2.75    0.00  1.0000 
   1  -1   1    5998     814                                                        6168   -2.73    0.00  1.0000 
  -1   1   1    6165     814                                                        6339    2.75    0.00  1.0000 
   1  -1   1    5897     769                                                        6066   -2.73    0.00  1.0000 
  -1   1   1    6289     769                                                        6465    2.75    0.00  1.0000 
   2  -1  -1     982     132                                                        1017   -1.39    0.00  1.0000 
   2  -1  -1     970     129                                                        1005   -1.39    0.00  1.0000 
  -2   1  -1    1021     132                                                        1059   -1.47    0.00  1.0000 
  -2   1  -1    1003     125                                                        1040   -1.47    0.00  1.0000 
  -2   1   1    1013     130                                                        1049   -1.39    0.00  1.0000 
  -2   1   1    1013     132                                                        1049   -1.39    0.00  1.0000 
   2  -1   1     974     132                                                        1011   -1.47    0.00  1.0000 
   2  -1   1     943     132                                                         979   -1.47    0.00  1.0000 
  -2   1   1     951     125                                                         985   -1.39    0.00  1.0000 
   2  -1   1    1065     125                                                        1104   -1.47    0.00  1.0000 
  -3   1  -1      93       8                                                          51    6.32    0.00  1.0000 
   3  -1  -1      80       8                                                          41   -6.38    0.00  1.0000 
  -3   1  -1      87       8                                                          47    6.32    0.00  1.0000 
   3  -1  -1      95       8                                                          52   -6.38    0.00  1.0000 
   3  -1   1     106       9                                                          61    6.32    0.00  1.0000 
  -3   1   1      75       8                                                          38   -6.38    0.00  1.0000 
  -3   1   1      84       8                                                          44   -6.38    0.00  1.0000 
  -3   1   1      92       8                                                          50   -6.38    0.00  1.0000 
   4  -1  -1    1149     152                                                        1144    0.20    0.00  1.0000 
   4  -1  -1    1194     155                                                        1189    0.20    0.00  1.0000 
  -4   1  -1    1273     147                                                        1266    0.23    0.00  1.0000 
  -4   1  -1    1256     155                                                        1250    0.23    0.00  1.0000 
   4  -1   1    1087     155                                                        1081    0.23    0.00  1.0000 
  -4   1   1    1235     147                                                        1230    0.20    0.00  1.0000 
  -4   1   1    1246     152                                                        1240    0.20    0.00  1.0000 
  -4   1   1    1243     155                                                        1237    0.20    0.00  1.0000 
  -5   1  -1    1171     126                                                         976   -7.47    0.00  1.0000 
   5  -1  -1    1171     124                                                         974    7.55    0.00  1.0000 
   5  -1  -1    1214     127                                                        1013    7.55    0.00  1.0000 
  -5   1  -1    1094     119                                                         906   -7.47    0.00  1.0000 
  -5   1   1    1219     124                                                        1018    7.55    0.00  1.0000 
  -5   1   1    1206     126                                                        1006    7.55    0.00  1.0000 
  -5   1   1    1172     119                                                         975    7.55    0.00  1.0000 
   5  -1   1    1158     127                                                         964   -7.47    0.00  1.0000 
  -6   1  -1     147      21                                                         142    0.51    0.00  1.0000 
   6  -1  -1     143      21                                                         138    0.49    0.00  1.0000 
  -6   1  -1     134      20                                                         129    0.51    0.00  1.0000 
   6  -1  -1     159      22                                                         154    0.49    0.00  1.0000 
  -6   1   1     138      21                                                         133    0.49    0.00  1.0000 
   6  -1   1     137      22                                                         132    0.51    0.00  1.0000 
  -6   1   1     143      22                                                         138    0.49    0.00  1.0000 
  -6   1   1     189      21                                                         184    0.49    0.00  1.0000 
  -7   1  -1    2293     323                                                        2549    6.52    0.00  1.0000 
  -7   1  -1    2380     311                                                        2641    6.52    0.00  1.0000 
  -7   1  -1    2310     329                                                        2567    6.52    0.00  1.0000 
   7  -1  -1    2203     323                                                        2452   -6.48    0.00  1.0000 
   7  -1  -1    2196     329                                                        2445   -6.48    0.00  1.0000 
  -7   1   1    2353     311                                                        2610   -6.48    0.00  1.0000 
  -7   1   1    2276     323                                                        2529   -6.48    0.00  1.0000 
  -7   1   1    2401     329                                                        2661   -6.48    0.00  1.0000 
   7  -1   1    2368     330                                                        2628    6.52    0.00  1.0000 
   8  -1  -1     228      32                                                         246    1.48    0.00  1.0000 
  -8   1  -1     186      30                                                         202    1.46    0.00  1.0000 
  -8   1  -1     175      29                                                         191    1.46    0.00  1.0000 
  -8   1  -1     164      30                                                         179    1.46    0.00  1.0000 
   8  -1  -1     189      31                                                         206    1.48    0.00  1.0000 
  -8   1   1     198      31                                                         215    1.48    0.00  1.0000 
  -8   1   1     154      28                                                         169    1.48    0.00  1.0000 
  -8   1   1     206      31                                                         223    1.48    0.00  1.0000 
   8  -1   1     217      33                                                         234    1.46    0.00  1.0000 
   9  -1  -1    2740     319                                                        2619    2.92    0.00  1.0000 
  -9   1  -1    2487     318                                                        2369   -3.01    0.00  1.0000 
   9  -1  -1    2480     312                                                        2365    2.92    0.00  1.0000 
  -9   1  -1    2524     301                                                        2405   -3.01    0.00  1.0000 
  -9   1  -1    2547     313                                                        2427   -3.01    0.00  1.0000 
  -9   1   1    2523     318                                                        2407    2.92    0.00  1.0000 
  -9   1   1    2630     301                                                        2512    2.92    0.00  1.0000 
  -9   1   1    2511     313                                                        2396    2.92    0.00  1.0000 
   9  -1   1    2941     319                                                        2812   -3.01    0.00  1.0000 
 -10   1  -1     483      61                                                         445   -2.22    0.00  1.0000 
  10  -1  -1     470      62                                                         432   -2.27    0.00  1.0000 
 -10   1  -1     504      62                                                         465   -2.22    0.00  1.0000 
 -10   1  -1     469      58                                                         431   -2.22    0.00  1.0000 
  10  -1   1     439      62                                                         403   -2.22    0.00  1.0000 
 -10   1   1     543      58                                                         502   -2.27    0.00  1.0000 
 -10   1   1     529      61                                                         488   -2.27    0.00  1.0000 
 -10   1   1     489      61                                                         450   -2.27    0.00  1.0000 
 -11   1  -1     110      23                                                         107   -0.36    0.00  1.0000 
 -11   1  -1     185      24                                                         181   -0.36    0.00  1.0000 
 -11   1  -1     154      24                                                         150   -0.36    0.00  1.0000 
  11  -1  -1     135      26                                                         131    0.39    0.00  1.0000 
  11  -1   1     138      25                                                         135   -0.36    0.00  1.0000 
 -11   1   1     127      21                                                         124    0.39    0.00  1.0000 
 -11   1   1     108      24                                                         105    0.39    0.00  1.0000 
 -11   1   1     121      23                                                         118    0.39    0.00  1.0000 
  12  -1  -1     708      95                                                         727    0.91    0.00  1.0000 
 -12   1  -1     777      95                                                         797    0.87    0.00  1.0000 
 -12   1  -1     613      89                                                         630    0.87    0.00  1.0000 
 -12   1  -1     715      94                                                         734    0.87    0.00  1.0000 
  12  -1   1     672      95                                                         690    0.87    0.00  1.0000 
 -12   1   1     690      94                                                         709    0.91    0.00  1.0000 
 -12   1   1     672      94                                                         691    0.91    0.00  1.0000 
 -12   1   1     660      89                                                         679    0.91    0.00  1.0000 
 -13   1  -1     386      45                                                         365    1.37    0.00  1.0000 
 -13   1  -1     377      46                                                         356    1.37    0.00  1.0000 
  13  -1  -1     271      46                                                         253   -1.42    0.00  1.0000 
 -13   1  -1     314      46                                                         295    1.37    0.00  1.0000 
  13  -1   1     318      47                                                         299    1.37    0.00  1.0000 
 -13   1   1     313      43                                                         293   -1.42    0.00  1.0000 
 -13   1   1     305      47                                                         286   -1.42    0.00  1.0000 
 -13   1   1     273      44                                                         255   -1.42    0.00  1.0000 
 -14   1  -1     310      41                                                         308   -0.12    0.00  1.0000 
  14  -1  -1     211      42                                                         210   -0.10    0.00  1.0000 
 -14   1  -1     358      46                                                         356   -0.12    0.00  1.0000 
 -14   1  -1     253      43                                                         251   -0.12    0.00  1.0000 
 -14   1   1     250      41                                                         249   -0.10    0.00  1.0000 
  14  -1   1     293      45                                                         291   -0.12    0.00  1.0000 
 -14   1   1     275      40                                                         274   -0.10    0.00  1.0000 
 -14   1   1     233      41                                                         232   -0.10    0.00  1.0000 
  15  -1  -1     526      68                                                         533    0.39    0.00  1.0000 
 -15   1  -1     545      62                                                         552   -0.39    0.00  1.0000 
 -15   1  -1     471      63                                                         478   -0.39    0.00  1.0000 
 -15   1  -1     311      61                                                         317   -0.39    0.00  1.0000 
 -15   1   1     445      64                                                         452    0.39    0.00  1.0000 
 -15   1   1     482      60                                                         489    0.39    0.00  1.0000 
 -15   1   1     427      62                                                         433    0.39    0.00  1.0000 
  15  -1   1     239      60                                                         244   -0.39    0.00  1.0000 
 -16   1  -1       3      16                                                           2   -0.94    0.00  1.0000 
 -16   1  -1      33      18                                                          29   -0.94    0.00  1.0000 
  16  -1   1      99      25                                                          92   -0.94    0.00  1.0000 
 -16   1   1      36      18                                                          32   -0.94    0.00  1.0000 
 -16   1   1      50      17                                                          45   -0.94    0.00  1.0000 
 -17   1  -1     373      57                                                         405   -2.05    0.00  1.0000 
 -17   1  -1     369      53                                                         401   -2.05    0.00  1.0000 
 -17   1   1     241      51                                                         268    2.12    0.00  1.0000 
 -17   1   1     320      56                                                         351    2.12    0.00  1.0000 
 -18   1   1     197      35                                                         176    1.89    0.00  1.0000 
 -18   1   1     234      40                                                         212    1.89    0.00  1.0000 
 -20  -1   2       1      22                                                         -52   -2.82    0.00  1.0000 
 -20  -1   2       1      20                                                         -12   -2.82    0.00  1.0000 
 -19  -1  -2     598     111                                                         823  -10.61    0.00  1.0000 
 -19  -1  -2     515     102                                                         725  -10.61    0.00  1.0000 
 -19  -1   2     560     108                                                         778   10.61    0.00  1.0000 
 -19  -1   2     556     102                                                         773   10.61    0.00  1.0000 
 -18  -1  -2      29      21                                                          30   -0.26    0.00  1.0000 
 -18  -1  -2       0      16                                                         -20   -0.26    0.00  1.0000 
 -18  -1   2       0      16                                                         -17   -0.24    0.00  1.0000 
 -18  -1   2       6      19                                                           6   -0.24    0.00  1.0000 
 -17  -1  -2     375      58                                                         320    3.73    0.00  1.0000 
 -17  -1  -2     510      59                                                         445    3.73    0.00  1.0000 
 -17  -1   2     485      62                                                         422   -3.69    0.00  1.0000 
 -17  -1   2     443      57                                                         383   -3.69    0.00  1.0000 
 -16  -1  -2     633      88                                                         676   -2.13    0.00  1.0000 
 -16  -1  -2     604      83                                                         646   -2.13    0.00  1.0000 
 -16  -1   2     552      83                                                         594   -2.19    0.00  1.0000 
 -16  -1   2     561      88                                                         603   -2.19    0.00  1.0000 
 -15  -1  -2     526      73                                                         551    1.33    0.00  1.0000 
 -15  -1  -2     547      76                                                         572    1.33    0.00  1.0000 
 -15  -1   2     512      78                                                         536   -1.29    0.00  1.0000 
  15   1   2     399      79                                                         420    1.33    0.00  1.0000 
 -15  -1   2     552      73                                                         576   -1.29    0.00  1.0000 
  14   1  -2       1      13                                                         -24    2.07    0.00  1.0000 
 -14  -1  -2       5      11                                                           2    2.07    0.00  1.0000 
 -14  -1  -2      11      12                                                           6    2.07    0.00  1.0000 
 -14  -1  -2       3      12                                                           1    2.07    0.00  1.0000 
 -14  -1   2       1      12                                                         -10    2.07    0.00  1.0000 
  14   1   2       5      17                                                           2    2.07    0.00  1.0000 
 -14  -1   2       3      13                                                           1    2.07    0.00  1.0000 
 -14  -1   2       1      15                                                          -7    2.07    0.00  1.0000 
  13   1  -2     718      93                                                         663    2.62    0.00  1.0000 
 -13  -1  -2     868      94                                                         807   -2.65    0.00  1.0000 
 -13  -1  -2     810      88                                                         751   -2.65    0.00  1.0000 
 -13  -1   2     661      93                                                         608    2.62    0.00  1.0000 
  13   1   2     830      96                                                         770   -2.65    0.00  1.0000 
 -13  -1   2     632      88                                                         581    2.62    0.00  1.0000 
 -12  -1  -2       5      12                                                          21    5.68    0.00  1.0000 
 -12  -1  -2       2      10                                                          13    5.68    0.00  1.0000 
  12   1  -2       1      13                                                           2    5.70    0.00  1.0000 
 -12  -1  -2       1      11                                                          11    5.68    0.00  1.0000 
 -12  -1   2       2      12                                                           1    5.70    0.00  1.0000 
 -12  -1   2       0      11                                                           6    5.70    0.00  1.0000 
  12   1   2       9      15                                                          27    5.68    0.00  1.0000 
 -12  -1   2       0      11                                                           4    5.70    0.00  1.0000 
 -11  -1  -2     800      81                                                         659   -6.58    0.00  1.0000 
  11   1  -2     683      86                                                         554    6.54    0.00  1.0000 
 -11  -1  -2     894      86                                                         744   -6.58    0.00  1.0000 
  11   1  -2     780      85                                                         641    6.54    0.00  1.0000 
 -11  -1  -2     804      85                                                         662   -6.58    0.00  1.0000 
 -11  -1   2     728      86                                                         594    6.54    0.00  1.0000 
 -11  -1   2     816      85                                                         674    6.54    0.00  1.0000 
  11   1   2     851      88                                                         705   -6.58    0.00  1.0000 
 -11  -1   2     717      81                                                         584    6.54    0.00  1.0000 
  10   1  -2       0      13                                                          40  -15.63    0.00  1.0000 
 -10  -1  -2       1      11                                                          27  -15.65    0.00  1.0000 
 -10  -1  -2       1      12                                                          30  -15.65    0.00  1.0000 
  10   1  -2       0      13                                                          39  -15.63    0.00  1.0000 
 -10  -1   2       0      13                                                          41  -15.63    0.00  1.0000 
 -10  -1   2       0      12                                                          33  -15.63    0.00  1.0000 
 -10  -1   2       1      14                                                          50  -15.63    0.00  1.0000 
  10   1   2       1      14                                                          27  -15.65    0.00  1.0000 
   9   1  -2     109      39                                                         321  -18.70    0.00  1.0000 
  -9  -1  -2      94      39                                                         294   18.69    0.00  1.0000 
   9   1  -2      92      39                                                         290  -18.70    0.00  1.0000 
  -9  -1   2      75      38                                                         259  -18.70    0.00  1.0000 
   9   1   2      27      37                                                         159   18.69    0.00  1.0000 
  -9  -1   2      82      39                                                         272  -18.70    0.00  1.0000 
  -9  -1   2      52      35                                                         215  -18.70    0.00  1.0000 
  -8  -1  -2     182      50                                                         395   15.99    0.00  1.0000 
  -8  -1  -2     210      53                                                         435   15.99    0.00  1.0000 
   8   1  -2     144      52                                                         337   15.93    0.00  1.0000 
   8   1  -2     177      53                                                         386   15.93    0.00  1.0000 
  -8  -1   2     165      52                                                         368   15.93    0.00  1.0000 
  -8  -1   2     156      53                                                         355   15.93    0.00  1.0000 
  -8  -1   2     144      49                                                         337   15.93    0.00  1.0000 
   8   1   2     292      55                                                         551   15.99    0.00  1.0000 
  -7  -1  -2     369      78                                                         642  -15.35    0.00  1.0000 
   7   1  -2     279      78                                                         522   15.38    0.00  1.0000 
   7   1  -2     318      77                                                         574   15.38    0.00  1.0000 
  -7  -1  -2     337      74                                                         599  -15.35    0.00  1.0000 
  -7  -1   2     357      78                                                         627   15.38    0.00  1.0000 
  -7  -1   2     343      79                                                         608   15.38    0.00  1.0000 
  -7  -1   2     333      74                                                         595   15.38    0.00  1.0000 
   7   1   2     344      79                                                         609  -15.35    0.00  1.0000 
  -6  -1  -2     435      38                                                         327   -6.96    0.00  1.0000 
   6   1  -2     366      38                                                         267   -6.98    0.00  1.0000 
  -6  -1  -2     362      36                                                         264   -6.96    0.00  1.0000 
   6   1  -2     373      38                                                         273   -6.98    0.00  1.0000 
  -6  -1   2     391      38                                                         289   -6.98    0.00  1.0000 
  -6  -1   2     380      38                                                         279   -6.98    0.00  1.0000 
   6   1   2     409      39                                                         304   -6.96    0.00  1.0000 
  -6  -1   2     327      36                                                         234   -6.98    0.00  1.0000 
  -5  -1  -2     266      30                                                         203    5.21    0.00  1.0000 
  -5  -1  -2     297      29                                                         230    5.21    0.00  1.0000 
   5   1  -2     264      30                                                         201   -5.26    0.00  1.0000 
   5   1  -2     275      30                                                         210   -5.26    0.00  1.0000 
  -5  -1   2     264      28                                                         201   -5.26    0.00  1.0000 
   5   1   2     360      32                                                         286    5.21    0.00  1.0000 
  -5  -1   2     269      30                                                         205   -5.26    0.00  1.0000 
  -5  -1   2     302      31                                                         234   -5.26    0.00  1.0000 
   4   1  -2      86      16                                                         107    2.72    0.00  1.0000 
  -4  -1  -2      78      15                                                          97    2.57    0.00  1.0000 
   4   1  -2      80      16                                                         101    2.72    0.00  1.0000 
   4   1  -2      71      16                                                          90    2.72    0.00  1.0000 
  -4  -1  -2      92      16                                                         113    2.57    0.00  1.0000 
  -4  -1   2      56      16                                                          73    2.72    0.00  1.0000 
  -4  -1   2      91      16                                                         113    2.72    0.00  1.0000 
  -4  -1   2      78      16                                                          98    2.72    0.00  1.0000 
   4   1   2     155      19                                                         182    2.57    0.00  1.0000 
  -4  -1   2      82      15                                                         103    2.72    0.00  1.0000 
  -3  -1  -2    1127     146                                                        1103    0.92    0.00  1.0000 
   3   1  -2    1098     146                                                        1075   -0.86    0.00  1.0000 
   3   1  -2    1101     143                                                        1078   -0.86    0.00  1.0000 
  -3  -1  -2    1136     138                                                        1112    0.92    0.00  1.0000 
   3   1  -2    1197     151                                                        1173   -0.86    0.00  1.0000 
   3   1   2    1247     147                                                        1221    0.92    0.00  1.0000 
  -3  -1   2    1164     146                                                        1141   -0.86    0.00  1.0000 
  -3  -1   2    1206     151                                                        1182   -0.86    0.00  1.0000 
  -3  -1   2    1189     138                                                        1165   -0.86    0.00  1.0000 
   2   1  -2     622      69                                                         563    3.03    0.00  1.0000 
   2   1  -2     540      67                                                         485    3.03    0.00  1.0000 
  -2  -1  -2     593      64                                                         533    3.18    0.00  1.0000 
  -2  -1  -2     637      67                                                         575    3.18    0.00  1.0000 
  -2  -1   2     544      67                                                         489    3.03    0.00  1.0000 
  -2  -1   2     595      67                                                         537    3.03    0.00  1.0000 
   2   1   2     529      67                                                         472    3.18    0.00  1.0000 
   2   1   2     554      64                                                         496    3.18    0.00  1.0000 
  -2  -1   2     578      64                                                         521    3.03    0.00  1.0000 
  -2  -1   2     581      69                                                         524    3.03    0.00  1.0000 
   1   1  -2       9       2                                                          -3    7.66    0.00  1.0000 
  -1  -1  -2      22       2                                                           3   -7.64    0.00  1.0000 
   1   1  -2      33       3                                                           8    7.66    0.00  1.0000 
  -1  -1  -2       9       2                                                           0   -7.64    0.00  1.0000 
   1   1  -2      24       2                                                           4    7.66    0.00  1.0000 
   1   1  -2      22       3                                                           3    7.66    0.00  1.0000 
  -1  -1   2      22       2                                                           3    7.66    0.00  1.0000 
  -1  -1   2       9       2                                                           0    7.66    0.00  1.0000 
  -1  -1   2       9       3                                                           0    7.66    0.00  1.0000 
  -1  -1   2      19       2                                                           2    7.66    0.00  1.0000 
   1   1   2       9       2                                                           0   -7.64    0.00  1.0000 
   1   1   2      36       3                                                          10   -7.64    0.00  1.0000 
  -1  -1   2      19       2                                                           2    7.66    0.00  1.0000 
   0  -1  -2     220      15                                                         124   -9.23    0.00  1.0000 
   0  -1  -2     226      16                                                         129   -9.23    0.00  1.0000 
   0   1  -2     211      15                                                         118   -9.18    0.00  1.0000 
   0   1  -2     214      16                                                         120   -9.18    0.00  1.0000 
   0   1   2     191      16                                                         103   -9.23    0.00  1.0000 
   0  -1   2     218      15                                                         123   -9.18    0.00  1.0000 
   0  -1   2     196      15                                                         107   -9.18    0.00  1.0000 
   0  -1   2     211      16                                                         118   -9.18    0.00  1.0000 
   0  -1   2     211      16                                                         118   -9.18    0.00  1.0000 
   0   1   2     205      15                                                         113   -9.23    0.00  1.0000 
  -1   1  -2      22       2                                                           3   -7.77    0.00  1.0000 
  -1   1  -2      22       2                                                           3   -7.77    0.00  1.0000 
   1  -1  -2      16       2                                                           1    7.73    0.00  1.0000 
   1  -1  -2      10       2                                                           0    7.73    0.00  1.0000 
   1  -1  -2      19       2                                                           2    7.73    0.00  1.0000 
   1  -1   2      27       3                                                           5   -7.77    0.00  1.0000 
   1  -1   2      25       2                                                           4   -7.77    0.00  1.0000 
   1  -1   2      10       2                                                          -4   -7.77    0.00  1.0000 
   1  -1   2      16       3                                                           1   -7.77    0.00  1.0000 
  -1   1   2      27       2                                                           5    7.73    0.00  1.0000 
  -1   1   2      19       2                                                           2    7.73    0.00  1.0000 
  -1   1   2      22       3                                                           3    7.73    0.00  1.0000 
   2  -1  -2     448      51                                                         401    2.88    0.00  1.0000 
  -2   1  -2     472      48                                                         423    2.92    0.00  1.0000 
   2  -1  -2     472      52                                                         423    2.88    0.00  1.0000 
   2  -1  -2     410      51                                                         365    2.88    0.00  1.0000 
  -2   1  -2     372      51                                                         328    2.92    0.00  1.0000 
  -2   1   2     445      52                                                         398    2.88    0.00  1.0000 
  -2   1   2     452      48                                                         404    2.88    0.00  1.0000 
  -2   1   2     426      51                                                         380    2.88    0.00  1.0000 
   2  -1   2     430      51                                                         383    2.92    0.00  1.0000 
   3  -1  -2     765      97                                                         744   -0.98    0.00  1.0000 
  -3   1  -2     804      92                                                         781    1.01    0.00  1.0000 
   3  -1  -2     817      96                                                         795   -0.98    0.00  1.0000 
   3  -1  -2     731     100                                                         710   -0.98    0.00  1.0000 
  -3   1   2     766      97                                                         745   -0.98    0.00  1.0000 
   4  -1  -2      20       7                                                          32    3.07    0.00  1.0000 
  -4   1  -2      16       7                                                          27    2.97    0.00  1.0000 
   4  -1  -2      12       6                                                          22    3.07    0.00  1.0000 
  -4   1  -2      15       7                                                          26    2.97    0.00  1.0000 
   4  -1  -2      13       7                                                          23    3.07    0.00  1.0000 
  -4   1   2      31       8                                                          46    3.07    0.00  1.0000 
   4  -1   2      18       8                                                          30    2.97    0.00  1.0000 
  -4   1   2      33       8                                                          48    3.07    0.00  1.0000 
  -4   1   2      23       7                                                          36    3.07    0.00  1.0000 
   5  -1  -2     201      18                                                         146   -5.28    0.00  1.0000 
   5  -1  -2     177      17                                                         126   -5.28    0.00  1.0000 
  -5   1  -2     143      16                                                          98    5.24    0.00  1.0000 
  -5   1   2     130      16                                                          87   -5.28    0.00  1.0000 
  -5   1   2     150      17                                                         103   -5.28    0.00  1.0000 
   5  -1   2     155      18                                                         108    5.24    0.00  1.0000 
   6  -1  -2     233      20                                                         154   -7.19    0.00  1.0000 
   6  -1  -2     237      20                                                         157   -7.19    0.00  1.0000 
  -6   1  -2     152      18                                                          90   -7.13    0.00  1.0000 
  -6   1   2     201      20                                                         128   -7.19    0.00  1.0000 
  -6   1   2     230      19                                                         151   -7.19    0.00  1.0000 
   6  -1   2     182      21                                                         113   -7.13    0.00  1.0000 
  -7   1  -2     215      60                                                         433  -15.36    0.00  1.0000 
  -7   1  -2     211      57                                                         426  -15.36    0.00  1.0000 
   7  -1  -2     246      60                                                         476   15.39    0.00  1.0000 
   7  -1  -2     265      60                                                         502   15.39    0.00  1.0000 
  -7   1   2     284      60                                                         529   15.39    0.00  1.0000 
  -7   1   2     219      57                                                         439   15.39    0.00  1.0000 
   7  -1   2     162      61                                                         356  -15.36    0.00  1.0000 
  -7   1   2     236      60                                                         462   15.39    0.00  1.0000 
   8  -1  -2      69      32                                                         213   15.79    0.00  1.0000 
  -8   1  -2      59      32                                                         195   15.81    0.00  1.0000 
  -8   1  -2      86      32                                                         242   15.81    0.00  1.0000 
   8  -1  -2      78      33                                                         229   15.79    0.00  1.0000 
  -8   1   2      63      32                                                         203   15.79    0.00  1.0000 
  -8   1   2      76      33                                                         225   15.79    0.00  1.0000 
   8  -1   2      81      34                                                         235   15.81    0.00  1.0000 
  -8   1   2      72      31                                                         218   15.79    0.00  1.0000 
  -9   1  -2      16      24                                                         131   18.72    0.00  1.0000 
   9  -1  -2      47      27                                                         204  -18.70    0.00  1.0000 
   9  -1  -2      54      27                                                         218  -18.70    0.00  1.0000 
  -9   1  -2      10      22                                                         112   18.72    0.00  1.0000 
  -9   1   2      18      25                                                         137  -18.70    0.00  1.0000 
  -9   1   2      39      27                                                         187  -18.70    0.00  1.0000 
   9  -1   2      23      26                                                         151   18.72    0.00  1.0000 
  -9   1   2      23      24                                                         150  -18.70    0.00  1.0000 
  10  -1  -2       1      12                                                          27  -15.50    0.00  1.0000 
 -10   1  -2       1      10                                                          26  -15.51    0.00  1.0000 
 -10   1  -2      27       8                                                           1  -15.51    0.00  1.0000 
  10  -1  -2       2      11                                                          25  -15.50    0.00  1.0000 
 -10   1  -2       8       9                                                          11  -15.51    0.00  1.0000 
 -10   1   2       2      11                                                          23  -15.50    0.00  1.0000 
 -10   1   2       3      11                                                          21  -15.50    0.00  1.0000 
  10  -1   2       0      14                                                          38  -15.51    0.00  1.0000 
 -10   1   2      14       9                                                           6  -15.50    0.00  1.0000 
 -11   1  -2     380      44                                                         284   -6.60    0.00  1.0000 
  11  -1  -2     347      44                                                         256    6.58    0.00  1.0000 
 -11   1  -2     489      43                                                         380   -6.60    0.00  1.0000 
  11  -1  -2     350      44                                                         259    6.58    0.00  1.0000 
 -11   1  -2     432      42                                                         330   -6.60    0.00  1.0000 
 -11   1   2     350      43                                                         259    6.58    0.00  1.0000 
 -11   1   2     386      42                                                         290    6.58    0.00  1.0000 
 -11   1   2     370      43                                                         276    6.58    0.00  1.0000 
  12  -1  -2       0      14                                                           5    5.76    0.00  1.0000 
  12  -1  -2       4      14                                                          18    5.76    0.00  1.0000 
 -12   1  -2       0      11                                                           7    5.73    0.00  1.0000 
 -12   1  -2      13      13                                                          34    5.73    0.00  1.0000 
 -12   1  -2       1      11                                                          10    5.73    0.00  1.0000 
  12  -1   2       1      15                                                          10    5.73    0.00  1.0000 
 -12   1   2      11      13                                                          32    5.76    0.00  1.0000 
 -12   1   2       6      12                                                          22    5.76    0.00  1.0000 
 -12   1   2      10      12                                                          29    5.76    0.00  1.0000 
  13  -1  -2     229      33                                                         198    2.63    0.00  1.0000 
 -13   1  -2     249      32                                                         217   -2.66    0.00  1.0000 
 -13   1  -2     186      28                                                         158   -2.66    0.00  1.0000 
 -13   1  -2     165      30                                                         139   -2.66    0.00  1.0000 
 -13   1   2     187      28                                                         159    2.63    0.00  1.0000 
 -13   1   2     211      32                                                         182    2.63    0.00  1.0000 
  13  -1   2     228      33                                                         197   -2.66    0.00  1.0000 
 -13   1   2     217      31                                                         187    2.63    0.00  1.0000 
  14  -1  -2       1      14                                                         -21    2.06    0.00  1.0000 
 -14   1  -2      25      15                                                          18    2.03    0.00  1.0000 
 -14   1  -2      12      12                                                           7    2.03    0.00  1.0000 
 -14   1  -2       1      12                                                         -20    2.03    0.00  1.0000 
  14  -1   2       1      15                                                          -8    2.03    0.00  1.0000 
 -14   1   2       1      12                                                          -5    2.06    0.00  1.0000 
 -14   1   2       1      13                                                         -12    2.06    0.00  1.0000 
 -14   1   2       1      11                                                         -26    2.06    0.00  1.0000 
  15  -1  -2     104      28                                                         115   -1.31    0.00  1.0000 
 -15   1  -2     130      24                                                         142    1.32    0.00  1.0000 
 -15   1  -2      88      22                                                          98    1.32    0.00  1.0000 
  15  -1   2      93      29                                                         103    1.32    0.00  1.0000 
 -15   1   2      50      23                                                          58   -1.31    0.00  1.0000 
 -15   1   2      96      25                                                         107   -1.31    0.00  1.0000 
 -15   1   2     108      22                                                         119   -1.31    0.00  1.0000 
 -16   1  -2     194      33                                                         219   -2.15    0.00  1.0000 
 -16   1  -2     134      31                                                         155   -2.15    0.00  1.0000 
 -16   1   2     115      31                                                         135   -2.25    0.00  1.0000 
  16  -1   2     174      39                                                         197   -2.15    0.00  1.0000 
 -16   1   2     177      32                                                         202   -2.25    0.00  1.0000 
 -17   1  -2     161      30                                                         125    3.77    0.00  1.0000 
 -17   1  -2     146      27                                                         112    3.77    0.00  1.0000 
 -17   1   2     167      29                                                         131   -3.73    0.00  1.0000 
 -17   1   2     167      27                                                         131   -3.73    0.00  1.0000 
 -18   1   2       0      15                                                         -28   -0.22    0.00  1.0000 
 -18   1   2       0      19                                                         -20   -0.22    0.00  1.0000 
 -20  -1   3     551      76                                                         553   -0.09    0.00  1.0000 
 -20  -1   3     366      63                                                         367   -0.09    0.00  1.0000 
 -19  -1   3       1      19                                                          -1    2.63    0.00  1.0000 
 -19  -1   3       1      19                                                          -5    2.63    0.00  1.0000 
 -18  -1  -3     334      54                                                         316    1.26    0.00  1.0000 
 -18  -1  -3     378      53                                                         359    1.26    0.00  1.0000 
 -18  -1   3     373      57                                                         354    1.28    0.00  1.0000 
 -18  -1   3     349      51                                                         330    1.28    0.00  1.0000 
 -17  -1  -3      42      22                                                          53    2.00    0.00  1.0000 
 -17  -1  -3       1      17                                                          -1    2.00    0.00  1.0000 
 -17  -1   3      10      20                                                          16   -1.95    0.00  1.0000 
 -17  -1   3      11      17                                                          17   -1.95    0.00  1.0000 
 -16  -1  -3       8      17                                                           7   -0.41    0.00  1.0000 
 -16  -1  -3      18      16                                                          17   -0.41    0.00  1.0000 
 -16  -1   3       0      18                                                          -1   -0.41    0.00  1.0000 
 -16  -1   3       7      17                                                           6   -0.41    0.00  1.0000 
 -15  -1  -3       8      15                                                           8    0.16    0.00  1.0000 
 -15  -1  -3       3      17                                                           3    0.16    0.00  1.0000 
 -15  -1   3      41      17                                                          42   -0.12    0.00  1.0000 
 -15  -1   3      43      18                                                          44   -0.12    0.00  1.0000 
 -14  -1  -3     710      96                                                         702   -0.36    0.00  1.0000 
 -14  -1  -3     845     102                                                         837   -0.36    0.00  1.0000 
 -14  -1  -3     769     101                                                         761   -0.36    0.00  1.0000 
 -14  -1   3     736     102                                                         727   -0.40    0.00  1.0000 
 -14  -1   3     713     101                                                         705   -0.40    0.00  1.0000 
  14   1   3     837     104                                                         829   -0.36    0.00  1.0000 
 -14  -1   3     724      96                                                         715   -0.40    0.00  1.0000 
  13   1  -3      80      20                                                          72    1.09    0.00  1.0000 
 -13  -1  -3      73      16                                                          66   -1.12    0.00  1.0000 
  13   1  -3      73      20                                                          66    1.09    0.00  1.0000 
 -13  -1  -3      54      17                                                          48   -1.12    0.00  1.0000 
 -13  -1   3      63      17                                                          56    1.09    0.00  1.0000 
 -13  -1   3      56      16                                                          50    1.09    0.00  1.0000 
 -13  -1   3      45      15                                                          39    1.09    0.00  1.0000 
  13   1   3      63      20                                                          56   -1.12    0.00  1.0000 
 -12  -1  -3    1386     190                                                        1380   -0.21    0.00  1.0000 
 -12  -1  -3    1462     179                                                        1456   -0.21    0.00  1.0000 
  12   1  -3    1476     190                                                        1470   -0.20    0.00  1.0000 
  12   1  -3    1552     187                                                        1546   -0.20    0.00  1.0000 
 -12  -1   3    1418     187                                                        1412   -0.20    0.00  1.0000 
 -12  -1   3    1507     180                                                        1501   -0.20    0.00  1.0000 
 -12  -1   3    1360     190                                                        1354   -0.20    0.00  1.0000 
  12   1   3    1566     192                                                        1559   -0.21    0.00  1.0000 
 -11  -1  -3     119      23                                                         118    0.17    0.00  1.0000 
  11   1  -3     118      24                                                         117   -0.16    0.00  1.0000 
 -11  -1  -3     141      24                                                         139    0.17    0.00  1.0000 
  11   1  -3     134      24                                                         133   -0.16    0.00  1.0000 
  11   1   3     166      28                                                         164    0.17    0.00  1.0000 
 -11  -1   3     134      25                                                         133   -0.16    0.00  1.0000 
 -11  -1   3     106      23                                                         105   -0.16    0.00  1.0000 
 -11  -1   3     166      24                                                         164   -0.16    0.00  1.0000 
  10   1  -3    1233     150                                                        1311    2.76    0.00  1.0000 
 -10  -1  -3    1013     141                                                        1084    2.73    0.00  1.0000 
 -10  -1  -3     991     150                                                        1061    2.73    0.00  1.0000 
  10   1  -3    1054     147                                                        1127    2.76    0.00  1.0000 
 -10  -1   3    1026     150                                                        1098    2.76    0.00  1.0000 
 -10  -1   3    1110     142                                                        1185    2.76    0.00  1.0000 
 -10  -1   3    1070     148                                                        1143    2.76    0.00  1.0000 
  10   1   3    1130     151                                                        1204    2.73    0.00  1.0000 
   9   1  -3    2307     272                                                        2166   -3.74    0.00  1.0000 
  -9  -1  -3    2414     257                                                        2273    3.65    0.00  1.0000 
  -9  -1  -3    2144     272                                                        2011    3.65    0.00  1.0000 
   9   1  -3    2364     267                                                        2221   -3.74    0.00  1.0000 
   9   1   3    1957     273                                                        1830    3.65    0.00  1.0000 
  -9  -1   3    2300     257                                                        2159   -3.74    0.00  1.0000 
  -9  -1   3    2290     267                                                        2149   -3.74    0.00  1.0000 
  -9  -1   3    2207     272                                                        2069   -3.74    0.00  1.0000 
  -8  -1  -3     375      67                                                         453   -4.78    0.00  1.0000 
  -8  -1  -3     421      64                                                         503   -4.78    0.00  1.0000 
   8   1  -3     454      68                                                         540   -4.84    0.00  1.0000 
   8   1  -3     378      66                                                         457   -4.84    0.00  1.0000 
  -8  -1   3     407      67                                                         489   -4.84    0.00  1.0000 
  -8  -1   3     425      68                                                         508   -4.84    0.00  1.0000 
  -8  -1   3     439      64                                                         524   -4.84    0.00  1.0000 
   8   1   3     499      69                                                         588   -4.78    0.00  1.0000 
   7   1  -3     771      75                                                         590    8.72    0.00  1.0000 
  -7  -1  -3     726      71                                                         551   -8.70    0.00  1.0000 
  -7  -1  -3     710      76                                                         537   -8.70    0.00  1.0000 
   7   1  -3     777      76                                                         595    8.72    0.00  1.0000 
  -7  -1   3     782      72                                                         600    8.72    0.00  1.0000 
  -7  -1   3     766      76                                                         586    8.72    0.00  1.0000 
  -7  -1   3     781      75                                                         599    8.72    0.00  1.0000 
   7   1   3     705      77                                                         533   -8.70    0.00  1.0000 
  -6  -1  -3    1359     176                                                        1268    3.14    0.00  1.0000 
   6   1  -3    1459     183                                                        1363    3.20    0.00  1.0000 
   6   1  -3    1367     186                                                        1274    3.20    0.00  1.0000 
  -6  -1  -3    1782     186                                                        1678    3.14    0.00  1.0000 
   6   1   3    1860     187                                                        1754    3.14    0.00  1.0000 
  -6  -1   3    1547     176                                                        1448    3.20    0.00  1.0000 
  -6  -1   3    1539     186                                                        1441    3.20    0.00  1.0000 
  -6  -1   3    1509     183                                                        1412    3.20    0.00  1.0000 
  -5  -1  -3     105      30                                                         204   10.10    0.00  1.0000 
   5   1  -3     129      30                                                         236  -10.05    0.00  1.0000 
   5   1  -3      73      28                                                         157  -10.05    0.00  1.0000 
  -5  -1  -3     119      27                                                         223   10.10    0.00  1.0000 
  -5  -1   3     111      28                                                         211  -10.05    0.00  1.0000 
  -5  -1   3     103      30                                                         201  -10.05    0.00  1.0000 
   5   1   3     110      31                                                         210   10.10    0.00  1.0000 
  -5  -1   3     114      30                                                         216  -10.05    0.00  1.0000 
   4   1  -3     783     103                                                         818   -1.57    0.00  1.0000 
  -4  -1  -3     804     100                                                         840   -1.57    0.00  1.0000 
   4   1  -3     798     105                                                         833   -1.57    0.00  1.0000 
   4   1   3     736     106                                                         770   -1.57    0.00  1.0000 
  -4  -1   3     793     105                                                         828   -1.57    0.00  1.0000 
  -4  -1   3     773      99                                                         808   -1.57    0.00  1.0000 
  -4  -1   3     810     109                                                         846   -1.57    0.00  1.0000 
   4   1   3     699     100                                                         732   -1.57    0.00  1.0000 
  -3  -1  -3       6       6                                                          27   -7.05    0.00  1.0000 
   3   1  -3       6       7                                                          28    7.05    0.00  1.0000 
   3   1  -3       9       7                                                          33    7.05    0.00  1.0000 
  -3  -1  -3       9       7                                                          33   -7.05    0.00  1.0000 
  -3  -1   3      17       9                                                          48    7.05    0.00  1.0000 
   3   1   3      12       9                                                          40   -7.05    0.00  1.0000 
  -3  -1   3       9       8                                                          34    7.05    0.00  1.0000 
  -3  -1   3       8       7                                                          32    7.05    0.00  1.0000 
   3   1   3       7       7                                                          30   -7.05    0.00  1.0000 
  -2  -1  -3      36       8                                                          44    1.87    0.00  1.0000 
   2   1  -3      27       8                                                          34    1.84    0.00  1.0000 
  -2  -1  -3      28       8                                                          35    1.87    0.00  1.0000 
   2   1  -3      44       9                                                          53    1.84    0.00  1.0000 
  -2  -1   3      41       9                                                          49    1.84    0.00  1.0000 
  -2  -1   3      30       7                                                          37    1.84    0.00  1.0000 
  -2  -1   3      20       7                                                          26    1.84    0.00  1.0000 
   2   1   3      36       9                                                          44    1.87    0.00  1.0000 
   2   1   3      41       8                                                          49    1.87    0.00  1.0000 
   1   1  -3    2850     375                                                        2961   -2.58    0.00  1.0000 
  -1  -1  -3    2971     355                                                        3086    2.62    0.00  1.0000 
  -1  -1  -3    2809     376                                                        2921    2.62    0.00  1.0000 
   1   1  -3    2817     355                                                        2927   -2.58    0.00  1.0000 
   1   1   3    2775     376                                                        2886    2.62    0.00  1.0000 
   1   1   3    2805     355                                                        2917    2.62    0.00  1.0000 
  -1  -1   3    2846     375                                                        2957   -2.58    0.00  1.0000 
  -1  -1   3    2906     355                                                        3018   -2.58    0.00  1.0000 
  -1  -1   3    2776     355                                                        2886   -2.58    0.00  1.0000 
  -1  -1   3    2672     387                                                        2780   -2.58    0.00  1.0000 
   1  -1  -3    2945     376                                                        3032    1.99    0.00  1.0000 
  -1   1  -3    2667     376                                                        2752   -2.06    0.00  1.0000 
  -1   1  -3    2945     355                                                        3035   -2.06    0.00  1.0000 
   1  -1  -3    2888     356                                                        2974    1.99    0.00  1.0000 
   1  -1   3    2854     376                                                        2942   -2.06    0.00  1.0000 
  -1   1   3    2885     376                                                        2971    1.99    0.00  1.0000 
  -1   1   3    2832     356                                                        2917    1.99    0.00  1.0000 
   1  -1   3    2816     355                                                        2904   -2.06    0.00  1.0000 
   2  -1  -3      28       8                                                          35   -1.87    0.00  1.0000 
   2  -1  -3      40       8                                                          48   -1.87    0.00  1.0000 
   2  -1  -3      36       9                                                          44   -1.87    0.00  1.0000 
  -2   1  -3      34       8                                                          42   -1.94    0.00  1.0000 
  -2   1  -3      31       8                                                          39   -1.94    0.00  1.0000 
  -2   1   3      45       9                                                          54   -1.87    0.00  1.0000 
   2  -1   3      36       9                                                          44   -1.94    0.00  1.0000 
  -2   1   3      39       9                                                          47   -1.87    0.00  1.0000 
  -2   1   3      53       9                                                          63   -1.87    0.00  1.0000 
   2  -1   3      36       9                                                          44   -1.94    0.00  1.0000 
  -3   1  -3      17      10                                                          47    6.90    0.00  1.0000 
   3  -1  -3      18       9                                                          49   -6.88    0.00  1.0000 
  -3   1  -3      12       8                                                          39    6.90    0.00  1.0000 
   3  -1  -3      23      10                                                          56   -6.88    0.00  1.0000 
  -3   1   3      26      10                                                          61   -6.88    0.00  1.0000 
  -3   1   3      12       9                                                          38   -6.88    0.00  1.0000 
   3  -1   3      13      10                                                          40    6.90    0.00  1.0000 
  -3   1   3      22       9                                                          55   -6.88    0.00  1.0000 
   4  -1  -3     697      92                                                         730    1.58    0.00  1.0000 
  -4   1  -3     730      88                                                         765    1.62    0.00  1.0000 
   4  -1  -3     713      94                                                         747    1.58    0.00  1.0000 
   4  -1  -3     679      96                                                         712    1.58    0.00  1.0000 
  -4   1   3     631      96                                                         663    1.58    0.00  1.0000 
  -4   1   3     657      94                                                         690    1.58    0.00  1.0000 
  -4   1   3     732      89                                                         766    1.58    0.00  1.0000 
   4  -1   3     661      94                                                         694    1.62    0.00  1.0000 
   5  -1  -3      77      20                                                         164   10.11    0.00  1.0000 
  -5   1  -3      67      19                                                         150  -10.13    0.00  1.0000 
   5  -1  -3      37      18                                                         103   10.11    0.00  1.0000 
  -5   1  -3      33      18                                                          95  -10.13    0.00  1.0000 
  -5   1   3      58      18                                                         136   10.11    0.00  1.0000 
   5  -1   3      44      20                                                         114  -10.13    0.00  1.0000 
  -5   1   3      61      20                                                         140   10.11    0.00  1.0000 
   6  -1  -3    1475     182                                                        1381   -3.11    0.00  1.0000 
   6  -1  -3    1518     186                                                        1423   -3.11    0.00  1.0000 
  -6   1  -3    1634     186                                                        1534   -3.14    0.00  1.0000 
  -6   1  -3    1617     175                                                        1518   -3.14    0.00  1.0000 
  -6   1   3    1602     182                                                        1504   -3.11    0.00  1.0000 
  -6   1   3    1588     175                                                        1491   -3.11    0.00  1.0000 
  -6   1   3    1616     186                                                        1518   -3.11    0.00  1.0000 
   6  -1   3    1225     186                                                        1139   -3.14    0.00  1.0000 
  -7   1  -3     851      82                                                         660    8.72    0.00  1.0000 
   7  -1  -3     744      81                                                         567   -8.70    0.00  1.0000 
  -7   1  -3     816      77                                                         629    8.72    0.00  1.0000 
   7  -1  -3     755      80                                                         576   -8.70    0.00  1.0000 
  -7   1   3     840      82                                                         651   -8.70    0.00  1.0000 
  -7   1   3     806      81                                                         621   -8.70    0.00  1.0000 
   8  -1  -3     418      72                                                         500    4.78    0.00  1.0000 
  -8   1  -3     493      69                                                         582    4.80    0.00  1.0000 
   8  -1  -3     432      73                                                         515    4.78    0.00  1.0000 
  -8   1  -3     485      73                                                         573    4.80    0.00  1.0000 
   8  -1   3     382      74                                                         460    4.80    0.00  1.0000 
  -8   1   3     452      73                                                         537    4.78    0.00  1.0000 
  -8   1   3     504      72                                                         593    4.78    0.00  1.0000 
  -8   1   3     509      69                                                         599    4.78    0.00  1.0000 
  -9   1  -3    2587     305                                                        2435   -3.79    0.00  1.0000 
  -9   1  -3    2243     288                                                        2102   -3.79    0.00  1.0000 
   9  -1  -3    2494     300                                                        2344    3.83    0.00  1.0000 
   9  -1  -3    2543     305                                                        2391    3.83    0.00  1.0000 
  -9   1   3    2477     305                                                        2327    3.83    0.00  1.0000 
   9  -1   3    2864     307                                                        2704   -3.79    0.00  1.0000 
  -9   1   3    2473     300                                                        2323    3.83    0.00  1.0000 
  -9   1   3    2549     288                                                        2397    3.83    0.00  1.0000 
 -10   1  -3    1198     167                                                        1275   -2.73    0.00  1.0000 
 -10   1  -3    1062     157                                                        1134   -2.73    0.00  1.0000 
  10  -1  -3    1226     164                                                        1305   -2.77    0.00  1.0000 
  10  -1  -3    1203     167                                                        1281   -2.77    0.00  1.0000 
  10  -1   3    1244     168                                                        1322   -2.73    0.00  1.0000 
 -10   1   3    1222     158                                                        1300   -2.77    0.00  1.0000 
 -10   1   3    1287     165                                                        1368   -2.77    0.00  1.0000 
 -10   1   3    1222     167                                                        1300   -2.77    0.00  1.0000 
 -11   1  -3     220      32                                                         220   -0.02    0.00  1.0000 
  11  -1  -3     154      32                                                         154   -0.02    0.00  1.0000 
  11  -1  -3     230      35                                                         230   -0.02    0.00  1.0000 
 -11   1  -3     230      33                                                         230   -0.02    0.00  1.0000 
 -11   1   3     246      35                                                         246   -0.02    0.00  1.0000 
 -11   1   3     160      30                                                         160   -0.02    0.00  1.0000 
 -11   1   3     260      35                                                         260   -0.02    0.00  1.0000 
  11  -1   3     167      34                                                         167   -0.02    0.00  1.0000 
 -12   1  -3    2390     271                                                        2383    0.18    0.00  1.0000 
  12  -1  -3    1926     265                                                        1919    0.21    0.00  1.0000 
  12  -1  -3    1870     270                                                        1863    0.21    0.00  1.0000 
 -12   1  -3    2207     255                                                        2200    0.18    0.00  1.0000 
 -12   1   3    2201     271                                                        2193    0.21    0.00  1.0000 
 -12   1   3    2114     266                                                        2106    0.21    0.00  1.0000 
 -12   1   3    2064     255                                                        2056    0.21    0.00  1.0000 
  12  -1   3    1988     271                                                        1981    0.18    0.00  1.0000 
  13  -1  -3      61      17                                                          54   -1.18    0.00  1.0000 
  13  -1  -3      57      18                                                          50   -1.18    0.00  1.0000 
 -13   1  -3      51      15                                                          45    1.17    0.00  1.0000 
 -13   1  -3      55      17                                                          48    1.17    0.00  1.0000 
 -13   1  -3      54      15                                                          47    1.17    0.00  1.0000 
 -13   1   3      41      15                                                          35   -1.18    0.00  1.0000 
  13  -1   3      71      21                                                          63    1.17    0.00  1.0000 
 -13   1   3      50      15                                                          44   -1.18    0.00  1.0000 
 -13   1   3      57      17                                                          50   -1.18    0.00  1.0000 
 -14   1  -3    1299     158                                                        1286    0.44    0.00  1.0000 
  14  -1  -3    1196     164                                                        1183    0.47    0.00  1.0000 
 -14   1  -3    1450     167                                                        1437    0.44    0.00  1.0000 
  14  -1  -3    1102     167                                                        1090    0.47    0.00  1.0000 
  14  -1   3    1466     170                                                        1453    0.44    0.00  1.0000 
 -14   1   3    1324     158                                                        1310    0.47    0.00  1.0000 
 -14   1   3    1187     167                                                        1174    0.47    0.00  1.0000 
  15  -1  -3      65      20                                                          67    0.30    0.00  1.0000 
 -15   1  -3      41      18                                                          43   -0.31    0.00  1.0000 
 -15   1  -3      14      15                                                          15   -0.31    0.00  1.0000 
 -15   1   3      55      19                                                          57    0.30    0.00  1.0000 
 -15   1   3      33      17                                                          34    0.30    0.00  1.0000 
  15  -1   3      36      22                                                          37   -0.31    0.00  1.0000 
 -16   1  -3      44      18                                                          42    0.36    0.00  1.0000 
 -16   1  -3      54      20                                                          52    0.36    0.00  1.0000 
 -16   1   3      22      20                                                          21    0.36    0.00  1.0000 
 -16   1   3      35      18                                                          33    0.36    0.00  1.0000 
  16  -1   3      44      25                                                          42    0.36    0.00  1.0000 
 -17   1   3       6      20                                                          11    2.00    0.00  1.0000 
 -17   1   3      45      20                                                          56    2.00    0.00  1.0000 
 -18   1   3     579      85                                                         553   -1.36    0.00  1.0000 
 -18   1   3     650      82                                                         623   -1.36    0.00  1.0000 
 -20  -1   4       7      20                                                         -29   -6.58    0.00  1.0000 
 -19  -1   4     126      37                                                         149   -2.44    0.00  1.0000 
 -19  -1   4     187      37                                                         215   -2.44    0.00  1.0000 
 -18  -1  -4     228      37                                                         230   -0.20    0.00  1.0000 
 -18  -1  -4     171      42                                                         173   -0.20    0.00  1.0000 
 -18  -1   4     201      38                                                         204   -0.24    0.00  1.0000 
 -18  -1   4     138      34                                                         140   -0.24    0.00  1.0000 
 -17  -1  -4      11      18                                                           2   -4.76    0.00  1.0000 
 -17  -1  -4      11      17                                                           2   -4.76    0.00  1.0000 
 -17  -1   4      11      19                                                           2    4.74    0.00  1.0000 
 -17  -1   4      25      20                                                          10    4.74    0.00  1.0000 
 -16  -1  -4     501      74                                                         480    1.20    0.00  1.0000 
 -16  -1  -4     550      80                                                         528    1.20    0.00  1.0000 
 -16  -1   4     635      82                                                         611    1.23    0.00  1.0000 
 -16  -1   4     606      77                                                         582    1.23    0.00  1.0000 
 -15  -1  -4     165      20                                                          65   11.99    0.00  1.0000 
 -15  -1  -4     199      22                                                          87   11.99    0.00  1.0000 
 -15  -1   4     140      22                                                          50  -11.96    0.00  1.0000 
 -15  -1   4     143      20                                                          52  -11.96    0.00  1.0000 
  14   1  -4     151      38                                                         172   -2.10    0.00  1.0000 
 -14  -1  -4     284      41                                                         313   -2.11    0.00  1.0000 
 -14  -1  -4     272      39                                                         300   -2.11    0.00  1.0000 
 -14  -1   4     239      41                                                         266   -2.10    0.00  1.0000 
 -14  -1   4     154      38                                                         175   -2.10    0.00  1.0000 
  14   1   4     233      43                                                         259   -2.11    0.00  1.0000 
 -14  -1   4     207      38                                                         232   -2.10    0.00  1.0000 
 -13  -1  -4     453      65                                                         651  -10.63    0.00  1.0000 
 -13  -1  -4     407      61                                                         596  -10.63    0.00  1.0000 
  13   1  -4     182      63                                                         314   10.64    0.00  1.0000 
  13   1  -4     331      64                                                         503   10.64    0.00  1.0000 
  13   1   4     260      67                                                         415  -10.63    0.00  1.0000 
 -13  -1   4     278      61                                                         437   10.64    0.00  1.0000 
 -13  -1   4     293      66                                                         456   10.64    0.00  1.0000 
 -13  -1   4     160      61                                                         285   10.64    0.00  1.0000 
 -12  -1  -4      16      15                                                          42    6.13    0.00  1.0000 
  12   1  -4       6      13                                                          -3    6.13    0.00  1.0000 
  12   1  -4       1      13                                                           2    6.13    0.00  1.0000 
 -12  -1  -4       8      12                                                          27    6.13    0.00  1.0000 
 -12  -1   4       2      11                                                           1    6.13    0.00  1.0000 
  12   1   4      18      18                                                          44    6.13    0.00  1.0000 
 -12  -1   4      12      14                                                          35    6.13    0.00  1.0000 
 -12  -1   4       4      14                                                          19    6.13    0.00  1.0000 
 -11  -1  -4     169      25                                                         160    0.88    0.00  1.0000 
  11   1  -4     178      29                                                         169   -0.90    0.00  1.0000 
  11   1  -4     150      28                                                         141   -0.90    0.00  1.0000 
 -11  -1  -4     232      28                                                         221    0.88    0.00  1.0000 
  11   1   4     226      32                                                         216    0.88    0.00  1.0000 
 -11  -1   4     192      31                                                         182   -0.90    0.00  1.0000 
 -11  -1   4     134      25                                                         126   -0.90    0.00  1.0000 
 -11  -1   4     150      28                                                         141   -0.90    0.00  1.0000 
  10   1  -4     895     120                                                         855   -1.69    0.00  1.0000 
 -10  -1  -4    1135     115                                                        1090   -1.70    0.00  1.0000 
  10   1  -4     821     121                                                         783   -1.69    0.00  1.0000 
  10   1   4    1174     124                                                        1128   -1.70    0.00  1.0000 
 -10  -1   4     896     115                                                         856   -1.69    0.00  1.0000 
 -10  -1   4     935     120                                                         894   -1.69    0.00  1.0000 
 -10  -1   4     966     122                                                         925   -1.69    0.00  1.0000 
  -9  -1  -4      19      10                                                           8    3.94    0.00  1.0000 
   9   1  -4       3       9                                                           0   -3.99    0.00  1.0000 
  -9  -1  -4      14       8                                                           5    3.94    0.00  1.0000 
   9   1  -4       9       9                                                           2   -3.99    0.00  1.0000 
  -9  -1   4      16       9                                                           6   -3.99    0.00  1.0000 
  -9  -1   4      16       9                                                           6   -3.99    0.00  1.0000 
  -9  -1   4       9       9                                                           2   -3.99    0.00  1.0000 
   9   1   4      19      13                                                           8    3.94    0.00  1.0000 
   8   1  -4    1336     140                                                        1041  -10.73    0.00  1.0000 
   8   1  -4    1329     142                                                        1035  -10.73    0.00  1.0000 
  -8  -1  -4    1447     135                                                        1141  -10.70    0.00  1.0000 
  -8  -1  -4    1556     143                                                        1238  -10.70    0.00  1.0000 
  -8  -1   4    1370     143                                                        1071  -10.73    0.00  1.0000 
  -8  -1   4    1332     140                                                        1038  -10.73    0.00  1.0000 
  -8  -1   4    1371     135                                                        1072  -10.73    0.00  1.0000 
   8   1   4    1404     144                                                        1102  -10.70    0.00  1.0000 
  -7  -1  -4      47      16                                                          79    5.09    0.00  1.0000 
   7   1  -4      43      16                                                          73   -5.05    0.00  1.0000 
   7   1  -4      52      16                                                          85   -5.05    0.00  1.0000 
  -7  -1  -4      65      15                                                         102    5.09    0.00  1.0000 
  -7  -1   4      62      17                                                          98   -5.05    0.00  1.0000 
  -7  -1   4      39      15                                                          68   -5.05    0.00  1.0000 
   7   1   4      46      18                                                          78    5.09    0.00  1.0000 
   6   1  -4      38      30                                                         206   20.61    0.00  1.0000 
  -6  -1  -4      41      30                                                         213   20.59    0.00  1.0000 
  -6  -1  -4      28      31                                                         182   20.59    0.00  1.0000 
   6   1  -4      49      31                                                         231   20.61    0.00  1.0000 
  -6  -1   4      27      29                                                         178   20.61    0.00  1.0000 
  -6  -1   4      50      32                                                         232   20.61    0.00  1.0000 
   6   1   4      90      33                                                         313   20.59    0.00  1.0000 
  -6  -1   4      34      32                                                         196   20.61    0.00  1.0000 
   5   1  -4     360      21                                                         145   17.43    0.00  1.0000 
  -5  -1  -4     272      19                                                          91  -17.42    0.00  1.0000 
  -5  -1  -4     340      19                                                         132  -17.42    0.00  1.0000 
   5   1  -4     299      20                                                         107   17.43    0.00  1.0000 
  -5  -1   4     378      22                                                         156   17.43    0.00  1.0000 
  -5  -1   4     310      21                                                         114   17.43    0.00  1.0000 
   5   1   4     341      21                                                         133  -17.42    0.00  1.0000 
   5   1   4     346      20                                                         136  -17.42    0.00  1.0000 
  -5  -1   4     413      21                                                         179   17.43    0.00  1.0000 
   4   1  -4     345     106                                                         779  -23.35    0.00  1.0000 
  -4  -1  -4     387     101                                                         840  -23.35    0.00  1.0000 
  -4  -1   4     358     110                                                         797  -23.35    0.00  1.0000 
  -4  -1   4     353     101                                                         791  -23.35    0.00  1.0000 
   4   1   4     391     101                                                         847  -23.35    0.00  1.0000 
  -4  -1   4     358     107                                                         797  -23.35    0.00  1.0000 
   4   1   4     430     107                                                         904  -23.35    0.00  1.0000 
  -3  -1  -4     383      83                                                         680   16.30    0.00  1.0000 
   3   1  -4     384      87                                                         683  -16.41    0.00  1.0000 
  -3  -1   4     386      90                                                         686  -16.41    0.00  1.0000 
  -3  -1   4     391      83                                                         693  -16.41    0.00  1.0000 
  -3  -1   4     367      88                                                         660  -16.41    0.00  1.0000 
   3   1   4     368      83                                                         660   16.30    0.00  1.0000 
   3   1   4     342      88                                                         625   16.30    0.00  1.0000 
   2   1  -4     469      20                                                         136   25.10    0.00  1.0000 
  -2  -1  -4     459      20                                                         131   25.10    0.00  1.0000 
  -2  -1  -4     518      23                                                         163   25.10    0.00  1.0000 
   2   1  -4     525      22                                                         167   25.10    0.00  1.0000 
   2   1   4     568      22                                                         192   25.10    0.00  1.0000 
  -2  -1   4     491      22                                                         148   25.10    0.00  1.0000 
  -2  -1   4     401      22                                                         101   25.10    0.00  1.0000 
   2   1   4     587      24                                                         203   25.10    0.00  1.0000 
  -2  -1   4     492      21                                                         149   25.10    0.00  1.0000 
  -1  -1  -4       2       6                                                          11   -7.51    0.00  1.0000 
   1   1  -4       9       4                                                          -1    7.64    0.00  1.0000 
   1   1  -4       2       5                                                          11    7.64    0.00  1.0000 
  -1  -1  -4       3       5                                                          13   -7.51    0.00  1.0000 
   1   1   4       2       6                                                          12   -7.51    0.00  1.0000 
  -1  -1   4       4       5                                                          17    7.64    0.00  1.0000 
   1   1   4       3       7                                                          14   -7.51    0.00  1.0000 
  -1  -1   4       2       5                                                           8    7.64    0.00  1.0000 
  -1  -1   4       3       4                                                           3    7.64    0.00  1.0000 
   0   1  -4     571     150                                                        1201  -26.97    0.00  1.0000 
   0  -1  -4     539     150                                                        1153  -26.96    0.00  1.0000 
   0   1  -4     566     142                                                        1193  -26.97    0.00  1.0000 
   0  -1  -4     573     142                                                        1203  -26.96    0.00  1.0000 
   0   1   4     468     150                                                        1049  -26.96    0.00  1.0000 
   0  -1   4     558     142                                                        1181  -26.97    0.00  1.0000 
   0   1   4     531     142                                                        1142  -26.96    0.00  1.0000 
   0  -1   4     542     150                                                        1158  -26.97    0.00  1.0000 
   1  -1  -4       2       5                                                           9    7.58    0.00  1.0000 
  -1   1  -4       3       4                                                           2   -7.54    0.00  1.0000 
  -1   1  -4       7       6                                                          24   -7.54    0.00  1.0000 
   1  -1  -4       2       4                                                           9    7.58    0.00  1.0000 
  -1   1   4       3       5                                                          14    7.58    0.00  1.0000 
   1  -1   4       3       6                                                          13   -7.54    0.00  1.0000 
  -1   1   4       2       6                                                           7    7.58    0.00  1.0000 
   1  -1   4       5       7                                                          19   -7.54    0.00  1.0000 
  -1   1   4       2       5                                                           8    7.58    0.00  1.0000 
   2  -1  -4     409      18                                                         110   24.48    0.00  1.0000 
   2  -1  -4     464      19                                                         139   24.48    0.00  1.0000 
   2  -1  -4     432      18                                                         122   24.48    0.00  1.0000 
  -2   1  -4     468      18                                                         141   24.52    0.00  1.0000 
  -2   1  -4     435      19                                                         123   24.52    0.00  1.0000 
  -2   1   4     440      18                                                         126   24.48    0.00  1.0000 
  -2   1   4     403      17                                                         107   24.48    0.00  1.0000 
  -2   1   4     394      18                                                         102   24.48    0.00  1.0000 
   2  -1   4     466      20                                                         140   24.52    0.00  1.0000 
   2  -1   4     408      18                                                         109   24.52    0.00  1.0000 
   3  -1  -4     317      73                                                         592  -16.37    0.00  1.0000 
  -3   1  -4     316      69                                                         588   16.25    0.00  1.0000 
   3  -1  -4     289      73                                                         554  -16.37    0.00  1.0000 
   3  -1  -4     217      75                                                         452  -16.37    0.00  1.0000 
   3  -1  -4     303      69                                                         573  -16.37    0.00  1.0000 
  -3   1   4     297      73                                                         565  -16.37    0.00  1.0000 
  -3   1   4     310      75                                                         583  -16.37    0.00  1.0000 
  -3   1   4     287      69                                                         551  -16.37    0.00  1.0000 
   3  -1   4     286      73                                                         547   16.25    0.00  1.0000 
   3  -1   4     339      70                                                         619   16.25    0.00  1.0000 
   4  -1  -4     256      90                                                         626  -22.55    0.00  1.0000 
  -4   1  -4     314      88                                                         715  -22.58    0.00  1.0000 
   4  -1  -4     282      88                                                         666  -22.55    0.00  1.0000 
  -4   1   4     234      90                                                         591  -22.55    0.00  1.0000 
  -4   1   4     265      88                                                         640  -22.55    0.00  1.0000 
  -4   1   4     297      83                                                         689  -22.55    0.00  1.0000 
   4  -1   4     408      89                                                         854  -22.58    0.00  1.0000 
   5  -1  -4     251      12                                                          79   17.49    0.00  1.0000 
   5  -1   4     189      12                                                          46  -17.45    0.00  1.0000 
  -5   1   4     222      11                                                          63   17.49    0.00  1.0000 
  -5   1   4     162       9                                                          33   17.49    0.00  1.0000 
   6  -1  -4      55      36                                                         237   20.12    0.00  1.0000 
   6  -1  -4      62      36                                                         253   20.12    0.00  1.0000 
  -6   1  -4      73      36                                                         274   20.12    0.00  1.0000 
  -6   1  -4      61      34                                                         251   20.12    0.00  1.0000 
  -6   1   4      57      37                                                         242   20.12    0.00  1.0000 
  -6   1   4      45      34                                                         217   20.12    0.00  1.0000 
   6  -1   4      93      39                                                         312   20.12    0.00  1.0000 
   7  -1  -4      28      13                                                          55   -5.24    0.00  1.0000 
  -7   1  -4      35      13                                                          64    5.25    0.00  1.0000 
  -7   1  -4      35      13                                                          64    5.25    0.00  1.0000 
   7  -1  -4      42      15                                                          73   -5.24    0.00  1.0000 
   7  -1   4      44      17                                                          76    5.25    0.00  1.0000 
  -7   1   4      41      14                                                          72   -5.24    0.00  1.0000 
  -7   1   4      48      15                                                          81   -5.24    0.00  1.0000 
  -8   1  -4    1108     101                                                         843  -10.65    0.00  1.0000 
  -8   1  -4     932      95                                                         691  -10.65    0.00  1.0000 
   8  -1  -4    1040     101                                                         784  -10.65    0.00  1.0000 
   8  -1  -4     960     100                                                         715  -10.65    0.00  1.0000 
  -8   1   4    1061     102                                                         802  -10.65    0.00  1.0000 
  -8   1   4    1028      96                                                         774  -10.65    0.00  1.0000 
   9  -1  -4      22      10                                                          10   -3.87    0.00  1.0000 
   9  -1  -4       2      10                                                          -1   -3.87    0.00  1.0000 
  -9   1  -4      10       8                                                           3    3.84    0.00  1.0000 
  -9   1  -4       2       9                                                          -5    3.84    0.00  1.0000 
  -9   1   4       2       7                                                          -3   -3.87    0.00  1.0000 
   9  -1   4       2      10                                                          -9    3.84    0.00  1.0000 
  -9   1   4       2       8                                                         -11   -3.87    0.00  1.0000 
  -9   1   4       2       9                                                          -1   -3.87    0.00  1.0000 
 -10   1  -4     460      63                                                         432   -1.68    0.00  1.0000 
  10  -1  -4     463      63                                                         435   -1.68    0.00  1.0000 
  10  -1  -4     592      64                                                         560   -1.68    0.00  1.0000 
 -10   1  -4     432      59                                                         405   -1.68    0.00  1.0000 
 -10   1   4     477      63                                                         448   -1.68    0.00  1.0000 
 -10   1   4     456      64                                                         428   -1.68    0.00  1.0000 
 -10   1   4     528      60                                                         498   -1.68    0.00  1.0000 
  10  -1   4     541      66                                                         510   -1.68    0.00  1.0000 
  11  -1  -4      52      15                                                          47   -0.89    0.00  1.0000 
  11  -1  -4      81      18                                                          75   -0.89    0.00  1.0000 
 -11   1  -4      70      16                                                          64    0.92    0.00  1.0000 
 -11   1  -4      54      13                                                          49    0.92    0.00  1.0000 
 -11   1   4      75      19                                                          69   -0.89    0.00  1.0000 
  11  -1   4      63      18                                                          57    0.92    0.00  1.0000 
 -11   1   4      70      16                                                          64   -0.89    0.00  1.0000 
 -11   1   4      29      12                                                          25   -0.89    0.00  1.0000 
 -12   1  -4      14      13                                                          39    6.22    0.00  1.0000 
 -12   1  -4       8      14                                                          29    6.22    0.00  1.0000 
  12  -1  -4       6      15                                                          25    6.18    0.00  1.0000 
  12  -1  -4       4      14                                                          20    6.18    0.00  1.0000 
 -12   1   4      15      14                                                          41    6.18    0.00  1.0000 
 -12   1   4       6      13                                                         -16    6.18    0.00  1.0000 
  12  -1   4       0      17                                                           8    6.22    0.00  1.0000 
 -12   1   4       0      14                                                           9    6.18    0.00  1.0000 
 -13   1  -4     127      38                                                         241  -10.68    0.00  1.0000 
  13  -1  -4      87      37                                                         184   10.64    0.00  1.0000 
  13  -1  -4     109      37                                                         215   10.64    0.00  1.0000 
 -13   1  -4     156      36                                                         280  -10.68    0.00  1.0000 
 -13   1   4     104      35                                                         208   10.64    0.00  1.0000 
  13  -1   4     144      42                                                         264  -10.68    0.00  1.0000 
 -13   1   4     100      37                                                         203   10.64    0.00  1.0000 
 -13   1   4      92      37                                                         191   10.64    0.00  1.0000 
 -14   1  -4      62      22                                                          76   -2.10    0.00  1.0000 
  14  -1  -4      47      21                                                          59   -2.06    0.00  1.0000 
  14  -1  -4      73      23                                                          88   -2.06    0.00  1.0000 
 -14   1  -4      50      19                                                          63   -2.10    0.00  1.0000 
 -14   1   4      39      21                                                          50   -2.06    0.00  1.0000 
 -14   1   4      82      22                                                          98   -2.06    0.00  1.0000 
  14  -1   4      84      27                                                         100   -2.10    0.00  1.0000 
 -14   1   4      64      20                                                          78   -2.06    0.00  1.0000 
 -15   1  -4      86      17                                                          20   12.02    0.00  1.0000 
  15  -1  -4     128      19                                                          43  -11.95    0.00  1.0000 
 -15   1  -4     131      17                                                          44   12.02    0.00  1.0000 
 -15   1   4     118      18                                                          37  -11.95    0.00  1.0000 
  15  -1   4     109      22                                                          32   12.02    0.00  1.0000 
 -15   1   4      23      15                                                          -6  -11.95    0.00  1.0000 
 -16   1  -4     130      26                                                         120    1.13    0.00  1.0000 
 -16   1  -4     143      25                                                         132    1.13    0.00  1.0000 
 -16   1   4     115      28                                                         105    1.15    0.00  1.0000 
 -16   1   4      95      25                                                          86    1.15    0.00  1.0000 
  16  -1   4     160      36                                                         149    1.13    0.00  1.0000 
 -17   1   4      19      17                                                           6    4.75    0.00  1.0000 
 -17   1   4       4      17                                                         -13    4.75    0.00  1.0000 
 -18   1   4      28      19                                                          29   -0.21    0.00  1.0000 
 -18   1   4      23      21                                                          24   -0.21    0.00  1.0000 
 -20  -1   5       1      20                                                         -15    2.35    0.00  1.0000 
 -19  -1   5      78      27                                                          81    0.43    0.00  1.0000 
 -19  -1   5      82      28                                                          85    0.43    0.00  1.0000 
 -18  -1   5      12      18                                                          17   -1.61    0.00  1.0000 
 -18  -1   5       0      21                                                          -9   -1.61    0.00  1.0000 
 -17  -1  -5     357      50                                                         347    0.70    0.00  1.0000 
 -17  -1  -5     283      51                                                         274    0.70    0.00  1.0000 
 -17  -1   5     395      56                                                         384   -0.69    0.00  1.0000 
 -17  -1   5     331      51                                                         321   -0.69    0.00  1.0000 
 -16  -1  -5      15      17                                                           8    2.47    0.00  1.0000 
 -16  -1  -5       1      16                                                          -8    2.47    0.00  1.0000 
 -16  -1   5       1      18                                                          -1    2.50    0.00  1.0000 
 -16  -1   5      10      16                                                           5    2.50    0.00  1.0000 
 -15  -1  -5     550      82                                                         581   -1.62    0.00  1.0000 
 -15  -1  -5     552      77                                                         583   -1.62    0.00  1.0000 
 -15  -1   5     514      84                                                         544    1.63    0.00  1.0000 
 -15  -1   5     587      81                                                         619    1.63    0.00  1.0000 
 -14  -1  -5       1      13                                                          -4   -2.72    0.00  1.0000 
 -14  -1  -5       2      15                                                           6   -2.72    0.00  1.0000 
  14   1  -5       2      15                                                           7   -2.70    0.00  1.0000 
 -14  -1   5       1      15                                                         -27   -2.70    0.00  1.0000 
  14   1   5       1      20                                                          -8   -2.72    0.00  1.0000 
 -14  -1   5       9      14                                                          17   -2.70    0.00  1.0000 
 -13  -1  -5     120      23                                                         108    1.36    0.00  1.0000 
 -13  -1  -5     110      25                                                          99    1.36    0.00  1.0000 
  13   1  -5     120      25                                                         109   -1.32    0.00  1.0000 
 -13  -1   5      76      21                                                          67   -1.32    0.00  1.0000 
 -13  -1   5      89      23                                                          79   -1.32    0.00  1.0000 
  13   1   5     239      34                                                         223    1.36    0.00  1.0000 
 -13  -1   5     134      25                                                         122   -1.32    0.00  1.0000 
  12   1  -5     103      24                                                         119    1.86    0.00  1.0000 
 -12  -1  -5      87      21                                                         101    1.82    0.00  1.0000 
  12   1  -5     106      23                                                         122    1.86    0.00  1.0000 
 -12  -1  -5     106      23                                                         122    1.82    0.00  1.0000 
 -12  -1   5      73      21                                                          86    1.86    0.00  1.0000 
 -12  -1   5      61      19                                                          73    1.86    0.00  1.0000 
  12   1   5     128      29                                                         145    1.82    0.00  1.0000 
 -12  -1   5      41      21                                                          51    1.86    0.00  1.0000 
 -11  -1  -5     449      63                                                         431   -1.10    0.00  1.0000 
  11   1  -5     500      64                                                         480    1.11    0.00  1.0000 
  11   1  -5     490      66                                                         471    1.11    0.00  1.0000 
 -11  -1  -5     457      68                                                         438   -1.10    0.00  1.0000 
  11   1   5     529      71                                                         509   -1.10    0.00  1.0000 
 -11  -1   5     454      65                                                         435    1.11    0.00  1.0000 
 -11  -1   5     507      61                                                         487    1.11    0.00  1.0000 
  10   1  -5      33      13                                                          31   -0.51    0.00  1.0000 
  10   1  -5      29      12                                                          27   -0.51    0.00  1.0000 
 -10  -1  -5      39      15                                                          37   -0.46    0.00  1.0000 
 -10  -1  -5      45      13                                                          43   -0.46    0.00  1.0000 
 -10  -1   5      22      12                                                          20   -0.51    0.00  1.0000 
 -10  -1   5      51      15                                                          48   -0.51    0.00  1.0000 
  10   1   5      41      18                                                          39   -0.46    0.00  1.0000 
   9   1  -5    1190     153                                                        1229   -1.39    0.00  1.0000 
  -9  -1  -5    1110     147                                                        1144    1.27    0.00  1.0000 
   9   1  -5    1274     156                                                        1314   -1.39    0.00  1.0000 
  -9  -1   5    1179     156                                                        1217   -1.39    0.00  1.0000 
  -9  -1   5    1190     148                                                        1229   -1.39    0.00  1.0000 
   9   1   5     988     157                                                        1020    1.27    0.00  1.0000 
  -8  -1  -5      46      11                                                          37   -1.71    0.00  1.0000 
   8   1  -5      46      12                                                          37   -1.67    0.00  1.0000 
   8   1  -5      18      10                                                          13   -1.67    0.00  1.0000 
  -8  -1  -5      17      10                                                          12   -1.71    0.00  1.0000 
   8   1   5      16      12                                                          11   -1.71    0.00  1.0000 
  -8  -1   5       7       9                                                           4   -1.67    0.00  1.0000 
  -8  -1   5      11      10                                                           7   -1.67    0.00  1.0000 
   7   1  -5    5365     643                                                        5187    3.07    0.00  1.0000 
   7   1  -5    4986     630                                                        4814    3.07    0.00  1.0000 
  -7  -1  -5    5236     608                                                        5061   -3.05    0.00  1.0000 
  -7  -1   5    5333     608                                                        5156    3.07    0.00  1.0000 
  -7  -1   5    5188     643                                                        5013    3.07    0.00  1.0000 
   7   1   5    5172     608                                                        4999   -3.05    0.00  1.0000 
  -7  -1   5    5172     663                                                        4997    3.07    0.00  1.0000 
   7   1   5    5087     644                                                        4915   -3.05    0.00  1.0000 
  -6  -1  -5      80      16                                                          70    1.45    0.00  1.0000 
  -6  -1  -5      89      14                                                          78    1.45    0.00  1.0000 
   6   1  -5      90      15                                                          80    1.40    0.00  1.0000 
   6   1  -5      70      15                                                          61    1.40    0.00  1.0000 
  -6  -1   5      46      14                                                          39    1.40    0.00  1.0000 
   6   1   5      89      17                                                          78    1.45    0.00  1.0000 
  -6  -1   5     100      16                                                          89    1.40    0.00  1.0000 
  -6  -1   5      96      14                                                          85    1.40    0.00  1.0000 
   6   1   5     113      17                                                         101    1.45    0.00  1.0000 
  -5  -1  -5     213      40                                                         284    5.69    0.00  1.0000 
  -5  -1  -5     238      37                                                         313    5.69    0.00  1.0000 
   5   1  -5     243      39                                                         318   -5.64    0.00  1.0000 
  -5  -1   5     187      39                                                         253   -5.64    0.00  1.0000 
  -5  -1   5     178      39                                                         243   -5.64    0.00  1.0000 
   5   1   5     205      38                                                         275    5.69    0.00  1.0000 
  -5  -1   5     191      36                                                         258   -5.64    0.00  1.0000 
   5   1   5     196      40                                                         265    5.69    0.00  1.0000 
  -4  -1  -5      24       8                                                          35    2.43    0.00  1.0000 
   4   1  -5      25       9                                                          35    2.41    0.00  1.0000 
  -4  -1  -5      14       9                                                          22    2.43    0.00  1.0000 
  -4  -1   5      15       7                                                          23    2.41    0.00  1.0000 
   4   1   5      11       9                                                          19    2.43    0.00  1.0000 
  -4  -1   5       8       7                                                          15    2.41    0.00  1.0000 
  -4  -1   5       9       7                                                          16    2.41    0.00  1.0000 
   4   1   5       8       8                                                          15    2.43    0.00  1.0000 
   3   1  -5      63      18                                                         100    5.17    0.00  1.0000 
  -3  -1  -5      79      18                                                         120   -5.19    0.00  1.0000 
   3   1  -5      79      18                                                         119    5.17    0.00  1.0000 
  -3  -1  -5      67      18                                                         104   -5.19    0.00  1.0000 
   3   1   5      66      19                                                         103   -5.19    0.00  1.0000 
   3   1   5      85      18                                                         127   -5.19    0.00  1.0000 
  -3  -1   5      49      17                                                          82    5.17    0.00  1.0000 
  -3  -1   5      73      17                                                         112    5.17    0.00  1.0000 
  -3  -1   5      82      19                                                         123    5.17    0.00  1.0000 
   2   1  -5     671      87                                                         752   -3.81    0.00  1.0000 
  -2  -1  -5     642      87                                                         723   -3.88    0.00  1.0000 
  -2  -1  -5     622      92                                                         702   -3.88    0.00  1.0000 
   2   1  -5     680      92                                                         762   -3.81    0.00  1.0000 
  -2  -1   5     578      95                                                         654   -3.81    0.00  1.0000 
   2   1   5     644      87                                                         725   -3.88    0.00  1.0000 
  -2  -1   5     609      92                                                         686   -3.81    0.00  1.0000 
   2   1   5     554      92                                                         629   -3.88    0.00  1.0000 
  -2  -1   5     626      87                                                         704   -3.81    0.00  1.0000 
  -1  -1  -5    2047     236                                                        1980    1.88    0.00  1.0000 
   1   1  -5    1994     250                                                        1930   -1.82    0.00  1.0000 
   1   1  -5    1958     236                                                        1894   -1.82    0.00  1.0000 
  -1  -1  -5    1981     250                                                        1915    1.88    0.00  1.0000 
  -1  -1   5    1936     236                                                        1873   -1.82    0.00  1.0000 
   1   1   5    2033     236                                                        1966    1.88    0.00  1.0000 
  -1  -1   5    2065     257                                                        2000   -1.82    0.00  1.0000 
  -1  -1   5    2014     250                                                        1949   -1.82    0.00  1.0000 
   1   1   5    2015     250                                                        1948    1.88    0.00  1.0000 
  -1   1  -5    1929     228                                                        1865   -1.86    0.00  1.0000 
   1  -1  -5    1888     228                                                        1827    1.79    0.00  1.0000 
  -1   1  -5    1911     241                                                        1847   -1.86    0.00  1.0000 
   1  -1  -5    2102     242                                                        2037    1.79    0.00  1.0000 
   1  -1   5    1910     228                                                        1846   -1.86    0.00  1.0000 
  -1   1   5    1888     249                                                        1827    1.79    0.00  1.0000 
   1  -1   5    1932     241                                                        1868   -1.86    0.00  1.0000 
  -1   1   5    1941     242                                                        1879    1.79    0.00  1.0000 
  -1   1   5    1957     228                                                        1895    1.79    0.00  1.0000 
  -2   1  -5     684      89                                                         763    3.67    0.00  1.0000 
   2  -1  -5     712      95                                                         790    3.55    0.00  1.0000 
   2  -1  -5     688      90                                                         764    3.55    0.00  1.0000 
  -2   1  -5     793      95                                                         878    3.67    0.00  1.0000 
  -2   1   5     606      95                                                         678    3.55    0.00  1.0000 
  -2   1   5     681      90                                                         757    3.55    0.00  1.0000 
   2  -1   5     614      89                                                         689    3.67    0.00  1.0000 
   2  -1   5     618      95                                                         693    3.67    0.00  1.0000 
  -2   1   5     504      97                                                         570    3.55    0.00  1.0000 
   3  -1  -5      67      19                                                         105   -5.20    0.00  1.0000 
   3  -1  -5      90      19                                                         133   -5.20    0.00  1.0000 
  -3   1  -5      54      16                                                          89    5.21    0.00  1.0000 
  -3   1  -5      64      18                                                         101    5.21    0.00  1.0000 
  -3   1   5      67      17                                                         105   -5.20    0.00  1.0000 
  -3   1   5      97      19                                                         141   -5.20    0.00  1.0000 
   3  -1   5      74      18                                                         114    5.21    0.00  1.0000 
   3  -1   5      83      20                                                         125    5.21    0.00  1.0000 
  -3   1   5      95      20                                                         139   -5.20    0.00  1.0000 
   4  -1  -5      32      10                                                          42   -2.09    0.00  1.0000 
  -4   1  -5      23       9                                                          32   -2.17    0.00  1.0000 
   4  -1  -5      56      12                                                          69   -2.09    0.00  1.0000 
  -4   1  -5      27       9                                                          37   -2.17    0.00  1.0000 
  -4   1   5      23      10                                                          32   -2.09    0.00  1.0000 
  -4   1   5      32      10                                                          42   -2.09    0.00  1.0000 
   4  -1   5      38      12                                                          49   -2.17    0.00  1.0000 
   4  -1   5      48      12                                                          61   -2.17    0.00  1.0000 
  -4   1   5      50      12                                                          62   -2.09    0.00  1.0000 
  -5   1  -5     181      37                                                         247   -5.64    0.00  1.0000 
   5  -1  -5     185      36                                                         251    5.67    0.00  1.0000 
  -5   1  -5     216      34                                                         287   -5.64    0.00  1.0000 
   5  -1   5     226      35                                                         298   -5.64    0.00  1.0000 
  -5   1   5     204      38                                                         273    5.67    0.00  1.0000 
  -5   1   5     178      36                                                         243    5.67    0.00  1.0000 
  -5   1   5     121      33                                                         176    5.67    0.00  1.0000 
   5  -1   5     250      39                                                         326   -5.64    0.00  1.0000 
   6  -1  -5      63      13                                                          54   -1.48    0.00  1.0000 
  -6   1  -5      30      11                                                          24   -1.50    0.00  1.0000 
   6  -1  -5      77      13                                                          67   -1.48    0.00  1.0000 
  -6   1  -5      78      12                                                          68   -1.50    0.00  1.0000 
  -6   1   5      69      12                                                          60   -1.48    0.00  1.0000 
  -6   1   5      77      13                                                          67   -1.48    0.00  1.0000 
   6  -1   5      96      16                                                          85   -1.50    0.00  1.0000 
  -6   1   5      68      14                                                          59   -1.48    0.00  1.0000 
   7  -1  -5    5366     665                                                        5189   -3.05    0.00  1.0000 
  -7   1  -5    5228     629                                                        5057    3.00    0.00  1.0000 
   7  -1  -5    5512     652                                                        5333   -3.05    0.00  1.0000 
  -7   1   5    5265     629                                                        5090   -3.05    0.00  1.0000 
   7  -1   5    5696     666                                                        5517    3.00    0.00  1.0000 
  -7   1   5    5179     665                                                        5005   -3.05    0.00  1.0000 
   8  -1  -5      71      17                                                          60    1.74    0.00  1.0000 
   8  -1  -5     128      20                                                         113    1.74    0.00  1.0000 
  -8   1  -5     106      17                                                          92    1.78    0.00  1.0000 
  -8   1  -5      99      18                                                          85    1.78    0.00  1.0000 
  -8   1   5      70      16                                                          59    1.74    0.00  1.0000 
  -8   1   5      89      18                                                          76    1.74    0.00  1.0000 
   8  -1   5     224      25                                                         203    1.78    0.00  1.0000 
   9  -1  -5    1256     168                                                        1297    1.44    0.00  1.0000 
  -9   1  -5    1223     168                                                        1261   -1.36    0.00  1.0000 
  -9   1  -5    1290     159                                                        1329   -1.36    0.00  1.0000 
   9  -1  -5    1181     165                                                        1221    1.44    0.00  1.0000 
   9  -1   5    1285     169                                                        1324   -1.36    0.00  1.0000 
  -9   1   5    1274     168                                                        1315    1.44    0.00  1.0000 
  -9   1   5    1214     159                                                        1254    1.44    0.00  1.0000 
  10  -1  -5      84      19                                                          81    0.41    0.00  1.0000 
 -10   1  -5      89      18                                                          86    0.37    0.00  1.0000 
  10  -1  -5     112      21                                                         109    0.41    0.00  1.0000 
 -10   1  -5      95      19                                                          92    0.37    0.00  1.0000 
  10  -1   5     155      27                                                         151    0.37    0.00  1.0000 
 -10   1   5      67      19                                                          64    0.41    0.00  1.0000 
 -10   1   5      77      17                                                          74    0.41    0.00  1.0000 
  11  -1  -5     517      73                                                         495   -1.23    0.00  1.0000 
 -11   1  -5     577      69                                                         555    1.16    0.00  1.0000 
 -11   1  -5     637      74                                                         614    1.16    0.00  1.0000 
  11  -1  -5     537      73                                                         515   -1.23    0.00  1.0000 
 -11   1   5     572      69                                                         549   -1.23    0.00  1.0000 
 -11   1   5     514      73                                                         492   -1.23    0.00  1.0000 
  11  -1   5     545      79                                                         524    1.16    0.00  1.0000 
  12  -1  -5     105      27                                                         121   -1.91    0.00  1.0000 
  12  -1  -5     149      29                                                         168   -1.91    0.00  1.0000 
 -12   1  -5     180      31                                                         201   -1.86    0.00  1.0000 
 -12   1  -5     125      28                                                         142   -1.86    0.00  1.0000 
 -12   1   5     115      28                                                         132   -1.91    0.00  1.0000 
 -12   1   5     139      29                                                         158   -1.91    0.00  1.0000 
 -12   1   5     137      27                                                         156   -1.91    0.00  1.0000 
  12  -1   5     139      34                                                         157   -1.86    0.00  1.0000 
 -13   1  -5     129      26                                                         118   -1.26    0.00  1.0000 
 -13   1  -5     145      25                                                         133   -1.26    0.00  1.0000 
  13  -1  -5     167      28                                                         154    1.26    0.00  1.0000 
  13  -1  -5     127      26                                                         116    1.26    0.00  1.0000 
 -13   1   5     110      24                                                         100    1.26    0.00  1.0000 
 -13   1   5     100      25                                                          90    1.26    0.00  1.0000 
  13  -1   5     192      33                                                         178   -1.26    0.00  1.0000 
 -13   1   5     147      27                                                         135    1.26    0.00  1.0000 
  14  -1  -5       1      15                                                         -19    2.85    0.00  1.0000 
 -14   1  -5       1      12                                                         -11    2.82    0.00  1.0000 
 -14   1  -5       4      14                                                          10    2.82    0.00  1.0000 
  14  -1  -5       1      15                                                          -4    2.85    0.00  1.0000 
 -14   1   5       1      15                                                          -5    2.85    0.00  1.0000 
 -14   1   5       0      17                                                           2    2.85    0.00  1.0000 
 -14   1   5       0      14                                                           3    2.85    0.00  1.0000 
  14  -1   5       1      19                                                           4    2.82    0.00  1.0000 
  15  -1  -5     859     114                                                         893   -1.45    0.00  1.0000 
 -15   1  -5     901     115                                                         936    1.46    0.00  1.0000 
 -15   1  -5     786     108                                                         819    1.46    0.00  1.0000 
 -15   1   5     785     109                                                         818   -1.45    0.00  1.0000 
 -15   1   5     739     115                                                         771   -1.45    0.00  1.0000 
  16  -1   5       1      24                                                         -29   -2.54    0.00  1.0000 
 -16   1   5       1      17                                                          -5   -2.56    0.00  1.0000 
 -16   1   5       1      18                                                         -16   -2.56    0.00  1.0000 
 -17   1   5     722      95                                                         710    0.55    0.00  1.0000 
 -17   1   5     676      98                                                         665    0.55    0.00  1.0000 
 -18   1   5      12      21                                                          17    1.62    0.00  1.0000 
 -19  -1   6     100      37                                                         143   -4.89    0.00  1.0000 
 -19  -1   6     132      37                                                         181   -4.89    0.00  1.0000 
 -18  -1   6     260      48                                                         287    2.05    0.00  1.0000 
 -18  -1   6     251      50                                                         278    2.05    0.00  1.0000 
 -17  -1   6     119      29                                                          86    4.07    0.00  1.0000 
 -17  -1   6     141      27                                                         105    4.07    0.00  1.0000 
 -16  -1  -6     563      78                                                         584    1.12    0.00  1.0000 
 -16  -1  -6     423      71                                                         442    1.12    0.00  1.0000 
 -16  -1   6     493      78                                                         513    1.13    0.00  1.0000 
 -16  -1   6     534      75                                                         555    1.13    0.00  1.0000 
 -15  -1  -6       2      18                                                          12   12.15    0.00  1.0000 
 -15  -1  -6      24      15                                                          -1   12.15    0.00  1.0000 
 -15  -1   6       0      19                                                          24  -12.12    0.00  1.0000 
 -15  -1   6       0      17                                                          25  -12.12    0.00  1.0000 
 -14  -1  -6     372      35                                                         286   -5.98    0.00  1.0000 
 -14  -1  -6     206      35                                                         143   -5.98    0.00  1.0000 
 -14  -1   6     237      35                                                         169   -6.01    0.00  1.0000 
  14   1   6     351      42                                                         267   -5.98    0.00  1.0000 
 -14  -1   6     201      31                                                         139   -6.01    0.00  1.0000 
 -13  -1  -6      45      23                                                         113  -10.01    0.00  1.0000 
 -13  -1  -6     126      29                                                         230  -10.01    0.00  1.0000 
  13   1  -6      13      24                                                          56   10.02    0.00  1.0000 
 -13  -1   6      38      27                                                         103   10.02    0.00  1.0000 
 -13  -1   6      34      24                                                          96   10.02    0.00  1.0000 
  13   1   6      92      32                                                         184  -10.01    0.00  1.0000 
 -12  -1  -6       4      13                                                          24    7.42    0.00  1.0000 
 -12  -1  -6       2      13                                                           3    7.42    0.00  1.0000 
  12   1  -6       4      14                                                          24    7.40    0.00  1.0000 
  12   1   6       4      19                                                           1    7.42    0.00  1.0000 
 -12  -1   6       0      13                                                           7    7.40    0.00  1.0000 
 -12  -1   6       9      14                                                          -6    7.40    0.00  1.0000 
 -11  -1  -6     657      69                                                         668   -0.52    0.00  1.0000 
  11   1  -6     407      66                                                         415    0.49    0.00  1.0000 
  11   1  -6     450      68                                                         458    0.49    0.00  1.0000 
 -11  -1   6     388      68                                                         396    0.49    0.00  1.0000 
 -11  -1   6     463      65                                                         471    0.49    0.00  1.0000 
 -10  -1  -6     240      39                                                         311   -5.42    0.00  1.0000 
 -10  -1  -6     260      36                                                         334   -5.42    0.00  1.0000 
  10   1  -6     143      35                                                         199   -5.40    0.00  1.0000 
  10   1  -6      94      33                                                         140   -5.40    0.00  1.0000 
 -10  -1   6     159      36                                                         218   -5.40    0.00  1.0000 
 -10  -1   6     147      33                                                         204   -5.40    0.00  1.0000 
  10   1   6     160      38                                                         219   -5.42    0.00  1.0000 
   9   1  -6      84      17                                                          68   -2.24    0.00  1.0000 
   9   1  -6      82      18                                                          67   -2.24    0.00  1.0000 
  -9  -1  -6     114      19                                                          96    2.25    0.00  1.0000 
  -9  -1  -6     109      18                                                          91    2.25    0.00  1.0000 
   9   1   6      97      20                                                          80    2.25    0.00  1.0000 
  -9  -1   6      96      19                                                          79   -2.24    0.00  1.0000 
   9   1   6     109      23                                                          91    2.25    0.00  1.0000 
  -9  -1   6      91      18                                                          75   -2.24    0.00  1.0000 
  -8  -1  -6     885      89                                                         751    5.88    0.00  1.0000 
   8   1  -6     680      93                                                         562    5.93    0.00  1.0000 
   8   1  -6     788      92                                                         661    5.93    0.00  1.0000 
  -8  -1  -6     988      94                                                         846    5.88    0.00  1.0000 
  -8  -1   6     819      97                                                         689    5.93    0.00  1.0000 
  -8  -1   6     762      94                                                         637    5.93    0.00  1.0000 
   8   1   6     873      90                                                         740    5.88    0.00  1.0000 
  -8  -1   6     811      89                                                         682    5.93    0.00  1.0000 
   8   1   6     986      96                                                         844    5.88    0.00  1.0000 
   7   1  -6     282      49                                                         330   -3.44    0.00  1.0000 
  -7  -1  -6     304      45                                                         354    3.44    0.00  1.0000 
  -7  -1  -6     392      49                                                         448    3.44    0.00  1.0000 
   7   1  -6     277      48                                                         325   -3.44    0.00  1.0000 
  -7  -1   6     244      47                                                         289   -3.44    0.00  1.0000 
   7   1   6     304      52                                                         354    3.44    0.00  1.0000 
  -7  -1   6     252      50                                                         297   -3.44    0.00  1.0000 
   7   1   6     297      48                                                         346    3.44    0.00  1.0000 
  -7  -1   6     258      49                                                         304   -3.44    0.00  1.0000 
  -6  -1  -6     885     148                                                        1153  -10.55    0.00  1.0000 
  -6  -1  -6     981     157                                                        1262  -10.55    0.00  1.0000 
   6   1  -6     839     153                                                        1101  -10.56    0.00  1.0000 
   6   1  -6     907     156                                                        1179  -10.56    0.00  1.0000 
   6   1   6    1031     149                                                        1319  -10.55    0.00  1.0000 
  -6  -1   6     907     161                                                        1179  -10.56    0.00  1.0000 
   6   1   6     941     157                                                        1217  -10.55    0.00  1.0000 
  -6  -1   6     909     148                                                        1181  -10.56    0.00  1.0000 
  -6  -1   6     962     157                                                        1241  -10.56    0.00  1.0000 
   5   1  -6     459      52                                                         379    4.88    0.00  1.0000 
  -5  -1  -6     458      53                                                         378   -4.88    0.00  1.0000 
  -5  -1  -6     466      50                                                         386   -4.88    0.00  1.0000 
   5   1   6     456      54                                                         377   -4.88    0.00  1.0000 
  -5  -1   6     448      54                                                         369    4.88    0.00  1.0000 
  -5  -1   6     503      53                                                         420    4.88    0.00  1.0000 
   5   1   6     426      50                                                         349   -4.88    0.00  1.0000 
  -5  -1   6     482      50                                                         400    4.88    0.00  1.0000 
   4   1  -6       1       9                                                          19   13.33    0.00  1.0000 
  -4  -1  -6       1      10                                                          38   13.47    0.00  1.0000 
  -4  -1  -6       1       9                                                          18   13.47    0.00  1.0000 
  -4  -1   6       0       9                                                          31   13.33    0.00  1.0000 
   4   1   6       0      10                                                          29   13.47    0.00  1.0000 
  -4  -1   6       1      10                                                          40   13.33    0.00  1.0000 
   4   1   6       2      12                                                          45   13.47    0.00  1.0000 
  -4  -1   6       0       9                                                          26   13.33    0.00  1.0000 
  -3  -1  -6     576      54                                                         480   -5.25    0.00  1.0000 
   3   1  -6     483      53                                                         395    5.25    0.00  1.0000 
  -3  -1  -6     448      50                                                         364   -5.25    0.00  1.0000 
   3   1  -6     521      51                                                         430    5.25    0.00  1.0000 
   3   1  -6     495      53                                                         406    5.25    0.00  1.0000 
  -3  -1   6     424      55                                                         342    5.25    0.00  1.0000 
   3   1   6     460      51                                                         375   -5.25    0.00  1.0000 
  -3  -1   6     498      51                                                         409    5.25    0.00  1.0000 
  -3  -1   6     473      54                                                         386    5.25    0.00  1.0000 
   3   1   6     456      54                                                         371   -5.25    0.00  1.0000 
  -2  -1  -6     115      12                                                          58   -7.88    0.00  1.0000 
   2   1  -6     140      13                                                          77   -7.72    0.00  1.0000 
   2   1  -6     125      12                                                          66   -7.72    0.00  1.0000 
  -2  -1  -6     108      12                                                          53   -7.88    0.00  1.0000 
   2   1   6     118      13                                                          60   -7.88    0.00  1.0000 
  -2  -1   6     131      13                                                          70   -7.72    0.00  1.0000 
   2   1   6      86      12                                                          38   -7.88    0.00  1.0000 
  -2  -1   6     111      12                                                          56   -7.72    0.00  1.0000 
  -2  -1   6     135      14                                                          73   -7.72    0.00  1.0000 
   1   1  -6       7      16                                                         108  -19.24    0.00  1.0000 
  -1  -1  -6       5      17                                                          97   19.27    0.00  1.0000 
  -1  -1  -6       0      16                                                          69   19.27    0.00  1.0000 
   1   1  -6       8      18                                                         110  -19.24    0.00  1.0000 
   1   1   6       8      18                                                         111   19.27    0.00  1.0000 
  -1  -1   6      11      18                                                         121  -19.24    0.00  1.0000 
  -1  -1   6       7      17                                                         106  -19.24    0.00  1.0000 
   1   1   6       2      17                                                          83   19.27    0.00  1.0000 
  -1  -1   6      10      19                                                         116  -19.24    0.00  1.0000 
   0  -1  -6     924     123                                                         987    2.55    0.00  1.0000 
   0  -1  -6     858     116                                                         919    2.55    0.00  1.0000 
   0   1  -6     905     116                                                         966    2.51    0.00  1.0000 
   0   1  -6     881     123                                                         941    2.51    0.00  1.0000 
   0  -1   6     810     123                                                         868    2.51    0.00  1.0000 
   0   1   6     876     116                                                         937    2.55    0.00  1.0000 
   0  -1   6     877     127                                                         937    2.51    0.00  1.0000 
   0  -1   6     863     116                                                         923    2.51    0.00  1.0000 
   0   1   6     944     123                                                        1008    2.55    0.00  1.0000 
   1  -1  -6       1      15                                                          78  -19.36    0.00  1.0000 
  -1   1  -6      11      17                                                         120   19.35    0.00  1.0000 
   1  -1  -6       1      13                                                          49  -19.36    0.00  1.0000 
  -1   1  -6       7      16                                                         107   19.35    0.00  1.0000 
   1  -1   6       4      15                                                          92   19.35    0.00  1.0000 
   1  -1   6       1      16                                                          77   19.35    0.00  1.0000 
  -1   1   6       7      16                                                         106  -19.36    0.00  1.0000 
  -1   1   6       2      15                                                          82  -19.36    0.00  1.0000 
  -1   1   6       6      16                                                         104  -19.36    0.00  1.0000 
  -2   1  -6     119      11                                                          59   -8.18    0.00  1.0000 
   2  -1  -6      91      11                                                          40   -8.09    0.00  1.0000 
  -2   1  -6     119      12                                                          59   -8.18    0.00  1.0000 
   2  -1  -6      85      10                                                          36   -8.09    0.00  1.0000 
   2  -1   6     114      12                                                          55   -8.18    0.00  1.0000 
  -2   1   6     107      11                                                          51   -8.09    0.00  1.0000 
  -2   1   6     135      12                                                          71   -8.09    0.00  1.0000 
   2  -1   6     138      13                                                          72   -8.18    0.00  1.0000 
  -2   1   6     119      13                                                          59   -8.09    0.00  1.0000 
  -3   1  -6     575      51                                                         476   -5.44    0.00  1.0000 
   3  -1  -6     441      48                                                         355    5.41    0.00  1.0000 
  -3   1  -6     493      48                                                         401   -5.44    0.00  1.0000 
   3  -1  -6     475      51                                                         386    5.41    0.00  1.0000 
   3  -1   6     452      48                                                         364   -5.44    0.00  1.0000 
  -3   1   6     435      51                                                         350    5.41    0.00  1.0000 
   3  -1   6     462      51                                                         373   -5.44    0.00  1.0000 
  -3   1   6     404      51                                                         322    5.41    0.00  1.0000 
  -3   1   6     431      48                                                         346    5.41    0.00  1.0000 
  -4   1  -6       1      10                                                          40   13.95    0.00  1.0000 
  -4   1  -6       6      10                                                          10   13.95    0.00  1.0000 
   4  -1  -6       3      13                                                          51   13.82    0.00  1.0000 
   4  -1  -6       0      11                                                          36   13.82    0.00  1.0000 
   4  -1   6       2      12                                                          51   13.95    0.00  1.0000 
  -4   1   6       7      12                                                          68   13.82    0.00  1.0000 
  -4   1   6       6      12                                                          62   13.82    0.00  1.0000 
  -4   1   6      14      15                                                          85   13.82    0.00  1.0000 
   4  -1   6      10      15                                                          76   13.95    0.00  1.0000 
   5  -1  -6     370      42                                                         299    4.88    0.00  1.0000 
  -5   1  -6     446      43                                                         368   -4.83    0.00  1.0000 
   5  -1   6     456      42                                                         377   -4.83    0.00  1.0000 
  -5   1   6     314      43                                                         249    4.88    0.00  1.0000 
  -5   1   6     375      43                                                         303    4.88    0.00  1.0000 
  -5   1   6     294      40                                                         231    4.88    0.00  1.0000 
   5  -1   6     346      44                                                         278   -4.83    0.00  1.0000 
   6  -1  -6     799     118                                                        1063  -10.88    0.00  1.0000 
   6  -1  -6     651     119                                                         891  -10.88    0.00  1.0000 
  -6   1  -6     638     113                                                         877  -10.92    0.00  1.0000 
   6  -1   6     630     121                                                         868  -10.92    0.00  1.0000 
  -6   1   6     687     113                                                         933  -10.88    0.00  1.0000 
   6  -1   6     664     114                                                         908  -10.92    0.00  1.0000 
  -6   1   6     669     120                                                         912  -10.88    0.00  1.0000 
  -6   1   6     618     122                                                         853  -10.88    0.00  1.0000 
   7  -1  -6     127      27                                                         161   -3.58    0.00  1.0000 
   7  -1  -6     161      28                                                         199   -3.58    0.00  1.0000 
  -7   1  -6     108      26                                                         140    3.57    0.00  1.0000 
  -7   1  -6     156      30                                                         194    3.57    0.00  1.0000 
  -7   1   6     149      29                                                         186   -3.58    0.00  1.0000 
  -7   1   6     122      27                                                         155   -3.58    0.00  1.0000 
  -7   1   6     115      26                                                         148   -3.58    0.00  1.0000 
   7  -1   6     170      32                                                         209    3.57    0.00  1.0000 
   7  -1   6     164      28                                                         203    3.57    0.00  1.0000 
   8  -1  -6     581      59                                                         473    5.91    0.00  1.0000 
   8  -1  -6     554      58                                                         449    5.91    0.00  1.0000 
  -8   1  -6     421      56                                                         330    5.93    0.00  1.0000 
  -8   1  -6     411      59                                                         321    5.93    0.00  1.0000 
  -8   1   6     562      56                                                         456    5.91    0.00  1.0000 
   8  -1   6     691      62                                                         572    5.93    0.00  1.0000 
  -8   1   6     502      59                                                         402    5.91    0.00  1.0000 
  -9   1  -6     112      16                                                          94    2.20    0.00  1.0000 
   9  -1  -6     100      18                                                          83   -2.24    0.00  1.0000 
   9  -1  -6      96      18                                                          79   -2.24    0.00  1.0000 
  -9   1  -6     127      20                                                         108    2.20    0.00  1.0000 
   9  -1   6      90      20                                                          74    2.20    0.00  1.0000 
  -9   1   6      66      17                                                          52   -2.24    0.00  1.0000 
  -9   1   6      61      15                                                          48   -2.24    0.00  1.0000 
 -10   1  -6      33      17                                                          62   -5.36    0.00  1.0000 
  10  -1  -6      50      18                                                          84   -5.30    0.00  1.0000 
  10  -1  -6      44      17                                                          77   -5.30    0.00  1.0000 
 -10   1  -6      13      15                                                          33   -5.36    0.00  1.0000 
 -10   1   6      30      17                                                          58   -5.30    0.00  1.0000 
  10  -1   6      61      24                                                          99   -5.36    0.00  1.0000 
 -10   1   6      48      17                                                          81   -5.30    0.00  1.0000 
  11  -1  -6     266      39                                                         273    0.55    0.00  1.0000 
  11  -1  -6     184      35                                                         190    0.55    0.00  1.0000 
 -11   1  -6     224      37                                                         231   -0.58    0.00  1.0000 
 -11   1  -6     178      33                                                         184   -0.58    0.00  1.0000 
 -11   1   6     186      36                                                         192    0.55    0.00  1.0000 
  11  -1   6     252      42                                                         259   -0.58    0.00  1.0000 
 -11   1   6     220      35                                                         227    0.55    0.00  1.0000 
  12  -1  -6       0      14                                                          11    7.46    0.00  1.0000 
 -12   1  -6       0      15                                                           8    7.44    0.00  1.0000 
 -12   1  -6       0      12                                                          11    7.44    0.00  1.0000 
  12  -1  -6       1      14                                                          16    7.46    0.00  1.0000 
  12  -1   6      17      21                                                          51    7.44    0.00  1.0000 
 -12   1   6       0      12                                                          12    7.46    0.00  1.0000 
 -12   1   6       4      15                                                          25    7.46    0.00  1.0000 
  13  -1  -6       5      17                                                           3   10.11    0.00  1.0000 
 -13   1  -6       9      17                                                          49  -10.02    0.00  1.0000 
  13  -1  -6       0      17                                                          17   10.11    0.00  1.0000 
 -13   1  -6       1      14                                                          22  -10.02    0.00  1.0000 
 -13   1   6       1      15                                                          22   10.11    0.00  1.0000 
  13  -1   6      10      24                                                          50  -10.02    0.00  1.0000 
 -13   1   6       4      17                                                           4   10.11    0.00  1.0000 
 -14   1  -6     107      20                                                          64   -5.88    0.00  1.0000 
 -14   1  -6      99      20                                                          58   -5.88    0.00  1.0000 
  14  -1  -6     149      23                                                          96   -6.02    0.00  1.0000 
  14  -1   6     124      29                                                          77   -5.88    0.00  1.0000 
 -14   1   6     108      21                                                          64   -6.02    0.00  1.0000 
 -14   1   6     146      23                                                          94   -6.02    0.00  1.0000 
  15  -1   6      15      31                                                          77   12.22    0.00  1.0000 
 -15   1   6      24      24                                                          95  -12.26    0.00  1.0000 
 -15   1   6      40      30                                                         125  -12.26    0.00  1.0000 
 -16   1   6     154      33                                                         165    1.11    0.00  1.0000 
 -16   1   6      99      27                                                         108    1.11    0.00  1.0000 
 -17   1   6      29      20                                                          14    4.21    0.00  1.0000 
 -17   1   6      23      22                                                          10    4.21    0.00  1.0000 
 -19  -1   7       5      21                                                           7   -0.90    0.00  1.0000 
 -19  -1   7       2      22                                                           3   -0.90    0.00  1.0000 
 -18  -1   7     227      39                                                         219   -0.69    0.00  1.0000 
 -18  -1   7     161      41                                                         154   -0.69    0.00  1.0000 
 -17  -1   7      20      21                                                          18    0.69    0.00  1.0000 
 -17  -1   7      32      24                                                          29    0.69    0.00  1.0000 
 -16  -1   7      27      20                                                          21    1.64    0.00  1.0000 
 -16  -1   7       0      21                                                          -2    1.64    0.00  1.0000 
 -15  -1  -7      26      19                                                          21   -1.33    0.00  1.0000 
 -15  -1  -7      69      24                                                          60   -1.33    0.00  1.0000 
 -15  -1   7      63      21                                                          55    1.34    0.00  1.0000 
 -15  -1   7      81      25                                                          72    1.34    0.00  1.0000 
 -14  -1  -7     577      69                                                         619   -2.14    0.00  1.0000 
 -14  -1  -7     431      68                                                         467   -2.14    0.00  1.0000 
 -14  -1   7     352      64                                                         384   -2.12    0.00  1.0000 
 -14  -1   7     367      69                                                         400   -2.12    0.00  1.0000 
 -13  -1  -7       8      16                                                          12    1.76    0.00  1.0000 
 -13  -1  -7       8      16                                                          13    1.76    0.00  1.0000 
 -13  -1   7       1      18                                                           2   -1.72    0.00  1.0000 
  13   1   7       5      23                                                           9    1.76    0.00  1.0000 
 -13  -1   7       6      15                                                          10   -1.72    0.00  1.0000 
 -12  -1  -7     819     103                                                         786    1.48    0.00  1.0000 
  12   1  -7     756     107                                                         723    1.51    0.00  1.0000 
 -12  -1  -7     984     109                                                         947    1.48    0.00  1.0000 
  12   1   7     974     113                                                         937    1.48    0.00  1.0000 
 -12  -1   7     773     103                                                         740    1.51    0.00  1.0000 
 -12  -1   7     736     109                                                         704    1.51    0.00  1.0000 
  12   1   7     882     105                                                         847    1.48    0.00  1.0000 
  11   1  -7       9      14                                                          14    2.06    0.00  1.0000 
 -11  -1  -7      34      15                                                          44   -2.09    0.00  1.0000 
 -11  -1  -7      31      16                                                          41   -2.09    0.00  1.0000 
  11   1  -7       5      14                                                           9    2.06    0.00  1.0000 
 -11  -1   7      17      15                                                          25    2.06    0.00  1.0000 
 -11  -1   7      11      16                                                          17    2.06    0.00  1.0000 
  11   1   7      16      18                                                          23   -2.09    0.00  1.0000 
  11   1   7      28      21                                                          38   -2.09    0.00  1.0000 
 -10  -1  -7     870     126                                                         893   -0.96    0.00  1.0000 
  10   1  -7     920     131                                                         944   -0.97    0.00  1.0000 
  10   1  -7    1082     134                                                        1108   -0.97    0.00  1.0000 
 -10  -1  -7     957     134                                                         981   -0.96    0.00  1.0000 
  10   1   7    1101     128                                                        1126   -0.96    0.00  1.0000 
  10   1   7    1045     136                                                        1070   -0.96    0.00  1.0000 
 -10  -1   7     961     126                                                         985   -0.97    0.00  1.0000 
 -10  -1   7     978     134                                                        1002   -0.97    0.00  1.0000 
   9   1  -7      36      15                                                          29   -1.60    0.00  1.0000 
   9   1  -7      70      15                                                          60   -1.60    0.00  1.0000 
  -9  -1  -7       6      14                                                           3    1.62    0.00  1.0000 
  -9  -1  -7      72      16                                                          61    1.62    0.00  1.0000 
  -9  -1   7      81      16                                                          70   -1.60    0.00  1.0000 
  -9  -1   7      41      16                                                          33   -1.60    0.00  1.0000 
  -9  -1   7      66      17                                                          56   -1.60    0.00  1.0000 
   9   1   7      56      18                                                          47    1.62    0.00  1.0000 
   9   1   7      67      22                                                          57    1.62    0.00  1.0000 
   8   1  -7      36      12                                                          34    0.44    0.00  1.0000 
   8   1  -7      11      11                                                          10    0.44    0.00  1.0000 
  -8  -1  -7      20      13                                                          19    0.41    0.00  1.0000 
  -8  -1  -7       0       8                                                          -8    0.41    0.00  1.0000 
  -8  -1   7      13      11                                                          12    0.44    0.00  1.0000 
   8   1   7      39      15                                                          37    0.41    0.00  1.0000 
  -8  -1   7      20      13                                                          18    0.44    0.00  1.0000 
   8   1   7      16      14                                                          15    0.41    0.00  1.0000 
  -8  -1   7       8      12                                                           7    0.44    0.00  1.0000 
  -7  -1  -7      11      14                                                          10    0.31    0.00  1.0000 
   7   1  -7      35      14                                                          34   -0.32    0.00  1.0000 
   7   1  -7      73      16                                                          71   -0.32    0.00  1.0000 
  -7  -1  -7      73      17                                                          71    0.31    0.00  1.0000 
   7   1   7      85      20                                                          83    0.31    0.00  1.0000 
  -7  -1   7      57      16                                                          55   -0.32    0.00  1.0000 
  -7  -1   7      84      17                                                          82   -0.32    0.00  1.0000 
   7   1   7      38      15                                                          36    0.31    0.00  1.0000 
  -7  -1   7      34      13                                                          33   -0.32    0.00  1.0000 
  -6  -1  -7     636      90                                                         657    1.06    0.00  1.0000 
  -6  -1  -7     705      95                                                         728    1.06    0.00  1.0000 
   6   1  -7     733      95                                                         754    0.99    0.00  1.0000 
   6   1   7     691      91                                                         713    1.06    0.00  1.0000 
  -6  -1   7     737      98                                                         759    0.99    0.00  1.0000 
  -6  -1   7     654      95                                                         674    0.99    0.00  1.0000 
   6   1   7     640      96                                                         661    1.06    0.00  1.0000 
  -6  -1   7     713      90                                                         734    0.99    0.00  1.0000 
  -5  -1  -7      10       9                                                           7    1.47    0.00  1.0000 
   5   1  -7       4       9                                                           2   -1.49    0.00  1.0000 
  -5  -1  -7       0       8                                                         -11    1.47    0.00  1.0000 
  -5  -1   7       8       9                                                           5   -1.49    0.00  1.0000 
  -5  -1   7       3       9                                                           1   -1.49    0.00  1.0000 
   5   1   7       0       9                                                          -6    1.47    0.00  1.0000 
  -5  -1   7      19      10                                                          14   -1.49    0.00  1.0000 
   5   1   7      17      11                                                          13    1.47    0.00  1.0000 
   4   1  -7    2979     387                                                        2948   -0.71    0.00  1.0000 
   4   1  -7    3007     387                                                        2976   -0.71    0.00  1.0000 
  -4  -1  -7    3004     366                                                        2974   -0.69    0.00  1.0000 
  -4  -1   7    3039     387                                                        3008   -0.71    0.00  1.0000 
  -4  -1   7    3078     399                                                        3047   -0.71    0.00  1.0000 
   4   1   7    3113     387                                                        3082   -0.69    0.00  1.0000 
   4   1   7    3161     366                                                        3130   -0.69    0.00  1.0000 
  -4  -1   7    2940     366                                                        2909   -0.71    0.00  1.0000 
   3   1  -7       5       7                                                          -5    5.69    0.00  1.0000 
  -3  -1  -7      31       9                                                          11   -5.68    0.00  1.0000 
  -3  -1  -7      22       8                                                           6   -5.68    0.00  1.0000 
   3   1  -7       5       5                                                          -1    5.69    0.00  1.0000 
   3   1   7       5       9                                                          -3   -5.68    0.00  1.0000 
  -3  -1   7      16       7                                                           3    5.69    0.00  1.0000 
  -3  -1   7      13       8                                                           2    5.69    0.00  1.0000 
   3   1   7      11      10                                                           1   -5.68    0.00  1.0000 
  -3  -1   7      16       7                                                           3    5.69    0.00  1.0000 
  -2  -1  -7    1663     205                                                        1633   -0.92    0.00  1.0000 
   2   1  -7    1760     217                                                        1732   -0.85    0.00  1.0000 
  -2  -1  -7    1655     217                                                        1625   -0.92    0.00  1.0000 
   2   1  -7    1718     205                                                        1690   -0.85    0.00  1.0000 
   2   1   7    1704     205                                                        1674   -0.92    0.00  1.0000 
   2   1   7    1715     217                                                        1685   -0.92    0.00  1.0000 
  -2  -1   7    1696     217                                                        1668   -0.85    0.00  1.0000 
  -2  -1   7    1748     205                                                        1720   -0.85    0.00  1.0000 
   1   1  -7     409      42                                                         353   -3.61    0.00  1.0000 
  -1  -1  -7     326      44                                                         276    3.58    0.00  1.0000 
  -1  -1  -7     380      42                                                         326    3.58    0.00  1.0000 
   1   1  -7     414      44                                                         357   -3.61    0.00  1.0000 
   1   1   7     368      45                                                         315    3.58    0.00  1.0000 
  -1  -1   7     359      45                                                         306   -3.61    0.00  1.0000 
  -1  -1   7     354      44                                                         302   -3.61    0.00  1.0000 
  -1  -1   7     354      42                                                         302   -3.61    0.00  1.0000 
   1   1   7     389      43                                                         335    3.58    0.00  1.0000 
  -1   1  -7     395      43                                                         340   -3.57    0.00  1.0000 
  -1   1  -7     353      46                                                         302   -3.57    0.00  1.0000 
   1  -1  -7     380      46                                                         326    3.62    0.00  1.0000 
   1  -1  -7     356      43                                                         304    3.62    0.00  1.0000 
   1  -1   7     457      50                                                         398   -3.57    0.00  1.0000 
   1  -1   7     388      44                                                         334   -3.57    0.00  1.0000 
  -1   1   7     366      44                                                         313    3.62    0.00  1.0000 
  -1   1   7     394      47                                                         339    3.62    0.00  1.0000 
  -1   1   7     427      47                                                         369    3.62    0.00  1.0000 
  -2   1  -7    1714     215                                                        1685    0.90    0.00  1.0000 
   2  -1  -7    1792     228                                                        1764    0.84    0.00  1.0000 
   2  -1  -7    1686     215                                                        1659    0.84    0.00  1.0000 
  -2   1  -7    1895     228                                                        1864    0.90    0.00  1.0000 
  -2   1   7    1840     228                                                        1811    0.84    0.00  1.0000 
   2  -1   7    1799     216                                                        1769    0.90    0.00  1.0000 
  -2   1   7    1792     216                                                        1764    0.84    0.00  1.0000 
   2  -1   7    1818     228                                                        1788    0.90    0.00  1.0000 
   3  -1  -7      36       9                                                          14   -5.73    0.00  1.0000 
  -3   1  -7       5       6                                                          -8    5.69    0.00  1.0000 
   3  -1  -7       5       6                                                          -1   -5.73    0.00  1.0000 
  -3   1  -7       5       8                                                          -3    5.69    0.00  1.0000 
  -3   1   7      33       8                                                          12   -5.73    0.00  1.0000 
  -3   1   7       5       8                                                          -5   -5.73    0.00  1.0000 
   3  -1   7      33      11                                                          12    5.69    0.00  1.0000 
  -3   1   7       5       9                                                          -1   -5.73    0.00  1.0000 
   3  -1   7      18       9                                                           4    5.69    0.00  1.0000 
  -4   1  -7    3048     392                                                        3022    0.59    0.00  1.0000 
   4  -1  -7    3009     392                                                        2981    0.63    0.00  1.0000 
  -4   1  -7    3213     371                                                        3186    0.59    0.00  1.0000 
   4  -1  -7    3063     371                                                        3035    0.63    0.00  1.0000 
   4  -1  -7    2969     392                                                        2942    0.63    0.00  1.0000 
   4  -1   7    3178     393                                                        3151    0.59    0.00  1.0000 
  -4   1   7    2946     371                                                        2919    0.63    0.00  1.0000 
   4  -1   7    3074     371                                                        3048    0.59    0.00  1.0000 
  -4   1   7    3160     404                                                        3132    0.63    0.00  1.0000 
  -4   1   7    3103     392                                                        3075    0.63    0.00  1.0000 
  -5   1  -7      14      10                                                          10   -1.63    0.00  1.0000 
  -5   1  -7      46      11                                                          38   -1.63    0.00  1.0000 
   5  -1  -7      13       8                                                           9    1.67    0.00  1.0000 
  -5   1   7      16      10                                                          11    1.67    0.00  1.0000 
  -5   1   7      24      10                                                          18    1.67    0.00  1.0000 
  -5   1   7      35      13                                                          28    1.67    0.00  1.0000 
   5  -1   7      24      12                                                          18   -1.63    0.00  1.0000 
   5  -1   7      20      12                                                          15   -1.63    0.00  1.0000 
  -6   1  -7     662      88                                                         682   -0.96    0.00  1.0000 
   6  -1  -7     574      93                                                         591   -0.90    0.00  1.0000 
  -6   1   7     670      94                                                         689   -0.90    0.00  1.0000 
   6  -1   7     744      90                                                         765   -0.96    0.00  1.0000 
  -6   1   7     727      96                                                         746   -0.90    0.00  1.0000 
   6  -1   7     713      95                                                         734   -0.96    0.00  1.0000 
  -6   1   7     708      89                                                         727   -0.90    0.00  1.0000 
  -7   1  -7      19      10                                                          18   -0.16    0.00  1.0000 
   7  -1  -7      44      13                                                          43    0.21    0.00  1.0000 
   7  -1  -7      79      15                                                          78    0.21    0.00  1.0000 
  -7   1  -7      54      16                                                          53   -0.16    0.00  1.0000 
  -7   1   7      23      12                                                          22    0.21    0.00  1.0000 
  -7   1   7      23      12                                                          22    0.21    0.00  1.0000 
   7  -1   7      59      18                                                          58   -0.16    0.00  1.0000 
   7  -1   7      31      14                                                          30   -0.16    0.00  1.0000 
  -7   1   7      34      13                                                          33    0.21    0.00  1.0000 
  -8   1  -7       5      12                                                           4   -0.43    0.00  1.0000 
   8  -1  -7      20      12                                                          18   -0.51    0.00  1.0000 
  -8   1  -7       6      11                                                           5   -0.43    0.00  1.0000 
   8  -1  -7      17      13                                                          15   -0.51    0.00  1.0000 
  -8   1   7      13      12                                                          12   -0.51    0.00  1.0000 
  -8   1   7      43      15                                                          40   -0.51    0.00  1.0000 
   8  -1   7      21      16                                                          19   -0.43    0.00  1.0000 
  -8   1   7       8      11                                                           7   -0.51    0.00  1.0000 
   8  -1   7      13      13                                                          12   -0.43    0.00  1.0000 
  -9   1  -7      57      15                                                          48   -1.63    0.00  1.0000 
   9  -1  -7      44      15                                                          36    1.53    0.00  1.0000 
  -9   1  -7      64      18                                                          54   -1.63    0.00  1.0000 
   9  -1  -7      45      16                                                          37    1.53    0.00  1.0000 
  -9   1   7      60      16                                                          51    1.53    0.00  1.0000 
  -9   1   7      72      16                                                          62    1.53    0.00  1.0000 
   9  -1   7      65      20                                                          55   -1.63    0.00  1.0000 
   9  -1   7      19      16                                                          14   -1.63    0.00  1.0000 
  10  -1  -7    1039     137                                                        1066    1.03    0.00  1.0000 
 -10   1  -7    1037     132                                                        1063    0.99    0.00  1.0000 
  10  -1  -7    1047     139                                                        1074    1.03    0.00  1.0000 
 -10   1   7     990     139                                                        1016    1.03    0.00  1.0000 
 -10   1   7    1013     132                                                        1039    1.03    0.00  1.0000 
  11  -1  -7      27      16                                                          36   -1.99    0.00  1.0000 
 -11   1  -7       2      13                                                           5    2.01    0.00  1.0000 
 -11   1  -7       2      14                                                           5    2.01    0.00  1.0000 
  11  -1  -7      30      15                                                          39   -1.99    0.00  1.0000 
 -11   1   7       2      14                                                           5   -1.99    0.00  1.0000 
 -11   1   7       0      14                                                           1   -1.99    0.00  1.0000 
  11  -1   7      19      20                                                          27    2.01    0.00  1.0000 
  12  -1  -7     965     121                                                         929   -1.47    0.00  1.0000 
 -12   1  -7     932     114                                                         897   -1.46    0.00  1.0000 
 -12   1  -7     920     121                                                         885   -1.46    0.00  1.0000 
  12  -1  -7     918     119                                                         883   -1.47    0.00  1.0000 
 -12   1   7     855     114                                                         821   -1.47    0.00  1.0000 
 -12   1   7     990     122                                                         954   -1.47    0.00  1.0000 
  12  -1   7     988     124                                                         952   -1.46    0.00  1.0000 
  13  -1  -7      48      19                                                          58    1.65    0.00  1.0000 
 -13   1  -7      25      16                                                          32   -1.67    0.00  1.0000 
 -13   1  -7       0      15                                                          -8   -1.67    0.00  1.0000 
 -13   1   7      29      20                                                          36    1.65    0.00  1.0000 
  13  -1   7      11      22                                                          16   -1.67    0.00  1.0000 
 -13   1   7      10      16                                                          15    1.65    0.00  1.0000 
 -14   1   7     583      94                                                         623    2.02    0.00  1.0000 
 -14   1   7     500      87                                                         537    2.02    0.00  1.0000 
  14  -1   7     830      97                                                         877    2.03    0.00  1.0000 
 -15   1   7     125      30                                                         114   -1.26    0.00  1.0000 
  15  -1   7     194      38                                                         180    1.27    0.00  1.0000 
 -15   1   7     133      28                                                         122   -1.26    0.00  1.0000 
 -16   1   7       3      18                                                           1   -1.57    0.00  1.0000 
 -16   1   7      39      23                                                          32   -1.57    0.00  1.0000 
 -17   1   7      98      27                                                          92   -0.74    0.00  1.0000 
 -17   1   7     132      32                                                         125   -0.74    0.00  1.0000 
 -19  -1   8     132      39                                                         187    5.47    0.00  1.0000 
 -18  -1   8      21      28                                                          51    6.48    0.00  1.0000 
 -18  -1   8      34      27                                                          70    6.48    0.00  1.0000 
 -17  -1   8       3      22                                                         -21   -4.39    0.00  1.0000 
 -17  -1   8       3      19                                                          -7   -4.39    0.00  1.0000 
 -16  -1   8      10      25                                                          24   -4.28    0.00  1.0000 
 -16  -1   8       1      20                                                           6   -4.28    0.00  1.0000 
 -15  -1   8     172      32                                                         166    0.55    0.00  1.0000 
 -15  -1   8     130      33                                                         125    0.55    0.00  1.0000 
 -14  -1  -8      24      19                                                          22   -0.60    0.00  1.0000 
 -14  -1  -8      28      20                                                          26   -0.60    0.00  1.0000 
 -14  -1   8      14      19                                                          12   -0.54    0.00  1.0000 
 -14  -1   8      36      22                                                          33   -0.54    0.00  1.0000 
 -13  -1  -8    1087     157                                                        1141    2.04    0.00  1.0000 
 -13  -1  -8    1285     167                                                        1344    2.04    0.00  1.0000 
  13   1   8    1439     171                                                        1501    2.04    0.00  1.0000 
  13   1   8    1020     159                                                        1073    2.04    0.00  1.0000 
 -12  -1  -8       1      17                                                          -6   -2.45    0.00  1.0000 
 -12  -1  -8      51      19                                                          38   -2.45    0.00  1.0000 
 -12  -1   8       1      17                                                         -13   -2.43    0.00  1.0000 
 -12  -1   8       4      15                                                           1   -2.43    0.00  1.0000 
  12   1   8       1      18                                                          -7   -2.45    0.00  1.0000 
  12   1   8      68      23                                                          53   -2.45    0.00  1.0000 
  11   1  -8     700      85                                                         575    6.20    0.00  1.0000 
  11   1   8     994      87                                                         846   -6.13    0.00  1.0000 
 -11  -1   8     703      87                                                         578    6.20    0.00  1.0000 
 -11  -1   8     721      82                                                         594    6.20    0.00  1.0000 
  10   1  -8       6      16                                                          -2    6.38    0.00  1.0000 
 -10  -1  -8     122      19                                                          72    6.43    0.00  1.0000 
 -10  -1  -8     108      16                                                          61    6.43    0.00  1.0000 
  10   1   8      59      18                                                          26    6.43    0.00  1.0000 
 -10  -1   8      69      16                                                          33    6.38    0.00  1.0000 
 -10  -1   8     107      18                                                          61    6.38    0.00  1.0000 
  10   1   8     109      21                                                          62    6.43    0.00  1.0000 
 -10  -1   8      70      18                                                          34    6.38    0.00  1.0000 
   9   1  -8     150      31                                                         207   -5.36    0.00  1.0000 
  -9  -1  -8     122      31                                                         174    5.35    0.00  1.0000 
  -9  -1  -8      83      30                                                         126    5.35    0.00  1.0000 
   9   1  -8      96      30                                                         142   -5.36    0.00  1.0000 
   9   1   8     130      36                                                         183    5.35    0.00  1.0000 
  -9  -1   8     144      33                                                         200   -5.36    0.00  1.0000 
  -9  -1   8     121      32                                                         172   -5.36    0.00  1.0000 
  -9  -1   8     119      30                                                         170   -5.36    0.00  1.0000 
   9   1   8     119      32                                                         170    5.35    0.00  1.0000 
   8   1  -8     104      23                                                         129   -2.96    0.00  1.0000 
  -8  -1  -8      75      25                                                          97   -2.98    0.00  1.0000 
  -8  -1  -8      86      22                                                         109   -2.98    0.00  1.0000 
   8   1  -8      89      24                                                         113   -2.96    0.00  1.0000 
   8   1   8      96      26                                                         121   -2.98    0.00  1.0000 
   8   1   8      79      24                                                         102   -2.98    0.00  1.0000 
  -8  -1   8      60      22                                                          80   -2.96    0.00  1.0000 
  -8  -1   8     118      26                                                         145   -2.96    0.00  1.0000 
  -8  -1   8     113      25                                                         140   -2.96    0.00  1.0000 
   7   1  -8     261      54                                                         322    4.46    0.00  1.0000 
   7   1  -8     263      54                                                         324    4.46    0.00  1.0000 
  -7  -1  -8     341      55                                                         410   -4.46    0.00  1.0000 
  -7  -1   8     306      54                                                         371    4.46    0.00  1.0000 
  -7  -1   8     316      57                                                         382    4.46    0.00  1.0000 
   7   1   8     279      54                                                         342   -4.46    0.00  1.0000 
   7   1   8     487      62                                                         569   -4.46    0.00  1.0000 
  -7  -1   8     361      58                                                         432    4.46    0.00  1.0000 
  -6  -1  -8      12      11                                                          13   -0.42    0.00  1.0000 
  -6  -1  -8      17      13                                                          18   -0.42    0.00  1.0000 
   6   1  -8       0      10                                                         -12   -0.43    0.00  1.0000 
  -6  -1   8       2      11                                                           2   -0.43    0.00  1.0000 
   6   1   8       0      11                                                          -7   -0.42    0.00  1.0000 
   6   1   8       0      12                                                          -4   -0.42    0.00  1.0000 
  -6  -1   8      14      12                                                          15   -0.43    0.00  1.0000 
  -6  -1   8       0      11                                                          -3   -0.43    0.00  1.0000 
   5   1  -8    1015     119                                                         887   -5.20    0.00  1.0000 
  -5  -1  -8     966     112                                                         843    5.13    0.00  1.0000 
   5   1   8    1044     120                                                         916    5.13    0.00  1.0000 
   5   1   8    1072     114                                                         942    5.13    0.00  1.0000 
  -5  -1   8    1071     113                                                         939   -5.20    0.00  1.0000 
  -5  -1   8    1074     119                                                         942   -5.20    0.00  1.0000 
  -5  -1   8     972     122                                                         847   -5.20    0.00  1.0000 
  -4  -1  -8      20      11                                                           6   -5.14    0.00  1.0000 
   4   1  -8      14      10                                                           3   -5.14    0.00  1.0000 
   4   1  -8       4       8                                                          -5   -5.14    0.00  1.0000 
  -4  -1  -8       4       8                                                         -15   -5.14    0.00  1.0000 
  -4  -1   8      30      11                                                          12   -5.14    0.00  1.0000 
   4   1   8       4      11                                                         -13   -5.14    0.00  1.0000 
  -4  -1   8       4       8                                                          -9   -5.14    0.00  1.0000 
  -4  -1   8      14      11                                                           3   -5.14    0.00  1.0000 
   4   1   8       4      11                                                          -2   -5.14    0.00  1.0000 
   3   1  -8     574      95                                                         741    8.20    0.00  1.0000 
  -3  -1  -8     609      96                                                         778   -8.06    0.00  1.0000 
  -3  -1  -8     583     101                                                         749   -8.06    0.00  1.0000 
   3   1  -8     591     101                                                         761    8.20    0.00  1.0000 
   3   1   8     605      96                                                         774   -8.06    0.00  1.0000 
  -3  -1   8     605      96                                                         776    8.20    0.00  1.0000 
  -3  -1   8     607     104                                                         779    8.20    0.00  1.0000 
   3   1   8     553     101                                                         714   -8.06    0.00  1.0000 
  -3  -1   8     610     102                                                         782    8.20    0.00  1.0000 
   2   1  -8      28      27                                                         164   18.93    0.00  1.0000 
   2   1  -8      48      30                                                         209   18.93    0.00  1.0000 
  -2  -1  -8      47      30                                                         207   18.93    0.00  1.0000 
  -2  -1  -8      39      28                                                         191   18.93    0.00  1.0000 
   2   1   8      47      31                                                         207   18.93    0.00  1.0000 
  -2  -1   8      49      30                                                         212   18.93    0.00  1.0000 
  -2  -1   8      31      28                                                         173   18.93    0.00  1.0000 
   2   1   8      48      29                                                         209   18.93    0.00  1.0000 
  -2  -1   8      11      29                                                         119   18.93    0.00  1.0000 
  -1  -1  -8      32       8                                                          -1   14.16    0.00  1.0000 
   1   1  -8      32       6                                                          -1  -14.25    0.00  1.0000 
   1   1  -8      32       7                                                          -1  -14.25    0.00  1.0000 
  -1  -1  -8      82       9                                                          12   14.16    0.00  1.0000 
   1   1   8      32       9                                                          -4   14.16    0.00  1.0000 
  -1  -1   8      32       8                                                          -4  -14.25    0.00  1.0000 
  -1  -1   8      32       8                                                         -10  -14.25    0.00  1.0000 
   1   1   8      44       9                                                           1   14.16    0.00  1.0000 
  -1  -1   8      85       8                                                          13  -14.25    0.00  1.0000 
   0  -1  -8    1101      70                                                         499  -27.15    0.00  1.0000 
   0   1  -8    1171      67                                                         547  -27.14    0.00  1.0000 
   0  -1  -8    1093      67                                                         494  -27.15    0.00  1.0000 
   0   1  -8    1118      70                                                         511  -27.14    0.00  1.0000 
   0  -1   8    1074      67                                                         481  -27.14    0.00  1.0000 
   0  -1   8    1059      71                                                         471  -27.14    0.00  1.0000 
   0  -1   8    1140      73                                                         526  -27.14    0.00  1.0000 
   0   1   8    1290      73                                                         629  -27.15    0.00  1.0000 
   0   1   8    1170      67                                                         546  -27.15    0.00  1.0000 
   0   1   8    1141      71                                                         526  -27.15    0.00  1.0000 
   1  -1  -8      68       7                                                           7  -14.20    0.00  1.0000 
   1  -1  -8      77       7                                                          10  -14.20    0.00  1.0000 
  -1   1  -8      32       7                                                          -5   14.14    0.00  1.0000 
  -1   1  -8      54       7                                                           3   14.14    0.00  1.0000 
   1  -1   8      85      10                                                          13   14.14    0.00  1.0000 
  -1   1   8      32       8                                                          -4  -14.20    0.00  1.0000 
  -1   1   8      44       7                                                           1  -14.20    0.00  1.0000 
  -1   1   8      62       8                                                           5  -14.20    0.00  1.0000 
   1  -1   8      74       9                                                           9   14.14    0.00  1.0000 
   1  -1   8      65      10                                                           6   14.14    0.00  1.0000 
  -2   1  -8      58      31                                                         232   19.03    0.00  1.0000 
  -2   1  -8      63      29                                                         242   19.03    0.00  1.0000 
   2  -1  -8      71      31                                                         256   19.04    0.00  1.0000 
   2  -1  -8      13      27                                                         125   19.04    0.00  1.0000 
  -2   1   8      48      28                                                         210   19.04    0.00  1.0000 
  -2   1   8      10      28                                                         117   19.04    0.00  1.0000 
   2  -1   8      58      32                                                         232   19.03    0.00  1.0000 
  -2   1   8      23      29                                                         153   19.04    0.00  1.0000 
   2  -1   8      50      30                                                         214   19.03    0.00  1.0000 
  -3   1  -8     567      87                                                         729   -7.98    0.00  1.0000 
   3  -1  -8     522      87                                                         681    8.13    0.00  1.0000 
  -3   1  -8     488      92                                                         639   -7.98    0.00  1.0000 
   3  -1  -8     503      92                                                         659    8.13    0.00  1.0000 
   3  -1   8     574      93                                                         736   -7.98    0.00  1.0000 
   3  -1   8     595      88                                                         760   -7.98    0.00  1.0000 
  -3   1   8     493      92                                                         648    8.13    0.00  1.0000 
  -3   1   8     533      94                                                         693    8.13    0.00  1.0000 
  -3   1   8     515      87                                                         673    8.13    0.00  1.0000 
   4  -1  -8       4       7                                                          -7   -5.21    0.00  1.0000 
   4  -1  -8       4       9                                                         -10   -5.21    0.00  1.0000 
  -4   1  -8      20       8                                                           6   -5.19    0.00  1.0000 
  -4   1  -8      27      11                                                          10   -5.19    0.00  1.0000 
  -4   1   8       4       8                                                         -14   -5.21    0.00  1.0000 
   4  -1   8      24      12                                                           8   -5.19    0.00  1.0000 
  -4   1   8      21       9                                                           6   -5.21    0.00  1.0000 
   4  -1   8      14      11                                                           3   -5.19    0.00  1.0000 
  -4   1   8      27      10                                                          10   -5.21    0.00  1.0000 
   5  -1  -8     932     104                                                         810   -5.17    0.00  1.0000 
   5  -1  -8     966     104                                                         842   -5.17    0.00  1.0000 
  -5   1  -8     768      97                                                         661    5.03    0.00  1.0000 
  -5   1  -8     924     104                                                         806    5.03    0.00  1.0000 
   5  -1   8     915     105                                                         798    5.03    0.00  1.0000 
  -5   1   8     916     104                                                         795   -5.17    0.00  1.0000 
  -5   1   8     905      99                                                         785   -5.17    0.00  1.0000 
  -5   1   8     837     106                                                         722   -5.17    0.00  1.0000 
   5  -1   8     947      99                                                         828    5.03    0.00  1.0000 
  -6   1  -8       0      11                                                          -3   -0.48    0.00  1.0000 
   6  -1  -8       0       9                                                          -7   -0.45    0.00  1.0000 
  -6   1  -8      20      11                                                          22   -0.48    0.00  1.0000 
  -6   1   8      11      12                                                          12   -0.45    0.00  1.0000 
  -6   1   8       2      13                                                           2   -0.45    0.00  1.0000 
   6  -1   8      12      13                                                          13   -0.48    0.00  1.0000 
   6  -1   8      19      13                                                          21   -0.48    0.00  1.0000 
  -6   1   8      15      11                                                          16   -0.45    0.00  1.0000 
  -7   1  -8     103      32                                                         142   -4.39    0.00  1.0000 
  -7   1  -8     153      35                                                         199   -4.39    0.00  1.0000 
   7  -1  -8     241      38                                                         299    4.46    0.00  1.0000 
  -7   1   8     189      35                                                         241    4.46    0.00  1.0000 
   7  -1   8     171      38                                                         220   -4.39    0.00  1.0000 
  -7   1   8     183      36                                                         234    4.46    0.00  1.0000 
  -7   1   8     212      38                                                         267    4.46    0.00  1.0000 
   7  -1   8     249      37                                                         307   -4.39    0.00  1.0000 
   8  -1  -8      58      20                                                          78   -3.05    0.00  1.0000 
  -8   1  -8      76      20                                                          98   -3.02    0.00  1.0000 
  -8   1  -8      37      18                                                          53   -3.02    0.00  1.0000 
   8  -1  -8      49      18                                                          67   -3.05    0.00  1.0000 
   8  -1   8      25      19                                                          39   -3.02    0.00  1.0000 
   8  -1   8      67      24                                                          88   -3.02    0.00  1.0000 
  -8   1   8      75      19                                                          97   -3.05    0.00  1.0000 
  -8   1   8      73      21                                                          95   -3.05    0.00  1.0000 
  -8   1   8      73      19                                                          95   -3.05    0.00  1.0000 
   9  -1  -8      73      24                                                         114   -5.41    0.00  1.0000 
  -9   1  -8      61      25                                                          99    5.36    0.00  1.0000 
   9  -1  -8      68      24                                                         108   -5.41    0.00  1.0000 
  -9   1  -8      62      22                                                         100    5.36    0.00  1.0000 
  -9   1   8     103      25                                                         152   -5.41    0.00  1.0000 
   9  -1   8     106      32                                                         155    5.36    0.00  1.0000 
  -9   1   8      76      26                                                         118   -5.41    0.00  1.0000 
  -9   1   8      70      23                                                         111   -5.41    0.00  1.0000 
   9  -1   8     101      28                                                         148    5.36    0.00  1.0000 
 -10   1  -8      25      12                                                           6    6.47    0.00  1.0000 
 -10   1  -8      50      15                                                          20    6.47    0.00  1.0000 
  10  -1  -8       7      12                                                          -6    6.48    0.00  1.0000 
  10  -1  -8      42      16                                                          15    6.48    0.00  1.0000 
  10  -1   8      57      18                                                          25    6.47    0.00  1.0000 
 -10   1   8       7      15                                                           0    6.48    0.00  1.0000 
  10  -1   8      42      20                                                          15    6.47    0.00  1.0000 
 -10   1   8      42      14                                                          15    6.48    0.00  1.0000 
  11  -1  -8     475      50                                                         372    6.31    0.00  1.0000 
 -11   1  -8     278      43                                                         201   -6.24    0.00  1.0000 
 -11   1  -8     380      50                                                         289   -6.24    0.00  1.0000 
  11  -1  -8     433      48                                                         335    6.31    0.00  1.0000 
  11  -1   8     413      50                                                         318   -6.24    0.00  1.0000 
  11  -1   8     543      58                                                         433   -6.24    0.00  1.0000 
 -11   1   8     398      46                                                         304    6.31    0.00  1.0000 
 -11   1   8     391      49                                                         298    6.31    0.00  1.0000 
  12  -1  -8      11      16                                                           6   -2.34    0.00  1.0000 
 -12   1  -8      17      17                                                          10   -2.29    0.00  1.0000 
 -12   1  -8       1      15                                                          -9   -2.29    0.00  1.0000 
 -12   1   8       1      16                                                         -21   -2.34    0.00  1.0000 
  12  -1   8       1      19                                                         -36   -2.29    0.00  1.0000 
  12  -1   8       1      20                                                         -20   -2.29    0.00  1.0000 
 -12   1   8       1      15                                                           0   -2.34    0.00  1.0000 
 -13   1   8     184      38                                                         208   -2.15    0.00  1.0000 
  13  -1   8     201      46                                                         227    2.19    0.00  1.0000 
  13  -1   8     245      45                                                         273    2.19    0.00  1.0000 
 -13   1   8     196      42                                                         221   -2.15    0.00  1.0000 
 -14   1   8       0      17                                                          -1   -0.58    0.00  1.0000 
  14  -1   8      26      25                                                          23   -0.66    0.00  1.0000 
 -14   1   8      18      21                                                          16   -0.58    0.00  1.0000 
 -15   1   8      63      22                                                          60    0.49    0.00  1.0000 
 -15   1   8      56      25                                                          53    0.49    0.00  1.0000 
 -16   1   8       3      21                                                          -7   -4.33    0.00  1.0000 
 -16   1   8       3      18                                                         -10   -4.33    0.00  1.0000 
 -17   1   8       3      21                                                         -16   -4.41    0.00  1.0000 
 -18  -1   9       1      23                                                           3   -1.76    0.00  1.0000 
 -18  -1   9       0      25                                                         -19   -1.76    0.00  1.0000 
 -17  -1   9     169      37                                                         150    1.88    0.00  1.0000 
 -17  -1   9     219      43                                                         197    1.88    0.00  1.0000 
 -16  -1   9       1      21                                                          -6    1.92    0.00  1.0000 
 -16  -1   9       1      23                                                         -21    1.92    0.00  1.0000 
 -15  -1   9     220      39                                                         222   -0.15    0.00  1.0000 
 -15  -1   9     165      40                                                         167   -0.15    0.00  1.0000 
 -14  -1   9      52      22                                                          41   -1.95    0.00  1.0000 
 -14  -1   9      75      25                                                          62   -1.95    0.00  1.0000 
 -13  -1  -9     120      31                                                         123    0.37    0.00  1.0000 
 -13  -1  -9      78      26                                                          81    0.37    0.00  1.0000 
 -13  -1   9     117      27                                                         120   -0.34    0.00  1.0000 
 -13  -1   9     114      30                                                         117   -0.34    0.00  1.0000 
 -12  -1  -9     203      46                                                         218    1.32    0.00  1.0000 
 -12  -1  -9     188      43                                                         203    1.32    0.00  1.0000 
 -12  -1   9     239      45                                                         255    1.26    0.00  1.0000 
  12   1   9     307      54                                                         326    1.32    0.00  1.0000 
  12   1   9     266      48                                                         283    1.32    0.00  1.0000 
 -12  -1   9     236      41                                                         252    1.26    0.00  1.0000 
 -11  -1  -9       8      19                                                          10   -0.69    0.00  1.0000 
 -11  -1  -9      46      18                                                          50   -0.69    0.00  1.0000 
 -11  -1   9       0      18                                                          -9    0.65    0.00  1.0000 
  11   1   9      36      26                                                          39   -0.69    0.00  1.0000 
  11   1   9      61      23                                                          65   -0.69    0.00  1.0000 
 -11  -1   9      44      19                                                          47    0.65    0.00  1.0000 
 -10  -1  -9     197      40                                                         189   -0.68    0.00  1.0000 
 -10  -1  -9     199      36                                                         191   -0.68    0.00  1.0000 
  10   1  -9     225      38                                                         218   -0.60    0.00  1.0000 
  10   1   9     189      38                                                         182   -0.68    0.00  1.0000 
 -10  -1   9     226      40                                                         219   -0.60    0.00  1.0000 
 -10  -1   9     298      42                                                         290   -0.60    0.00  1.0000 
 -10  -1   9     237      38                                                         230   -0.60    0.00  1.0000 
  10   1   9     270      44                                                         261   -0.68    0.00  1.0000 
   9   1  -9    1160     146                                                        1110   -1.86    0.00  1.0000 
  -9  -1  -9    1059     140                                                        1010    1.92    0.00  1.0000 
  -9  -1  -9    1041     148                                                         992    1.92    0.00  1.0000 
  -9  -1   9    1199     153                                                        1148   -1.86    0.00  1.0000 
   9   1   9    1227     151                                                        1174    1.92    0.00  1.0000 
   9   1   9    1267     142                                                        1213    1.92    0.00  1.0000 
  -9  -1   9    1289     141                                                        1236   -1.86    0.00  1.0000 
  -9  -1   9    1161     149                                                        1111   -1.86    0.00  1.0000 
   8   1  -9     112      22                                                          98    1.69    0.00  1.0000 
  -8  -1  -9      97      20                                                          84    1.73    0.00  1.0000 
  -8  -1  -9      91      23                                                          78    1.73    0.00  1.0000 
   8   1  -9     165      25                                                         148    1.69    0.00  1.0000 
   8   1   9     157      26                                                         140    1.73    0.00  1.0000 
  -8  -1   9     115      22                                                         101    1.69    0.00  1.0000 
  -8  -1   9     128      26                                                         113    1.69    0.00  1.0000 
   8   1   9     142      28                                                         126    1.73    0.00  1.0000 
  -8  -1   9      99      23                                                          86    1.69    0.00  1.0000 
  -7  -1  -9    1308     159                                                        1340   -1.10    0.00  1.0000 
   7   1  -9    1198     157                                                        1228    1.09    0.00  1.0000 
  -7  -1  -9    1063     149                                                        1092   -1.10    0.00  1.0000 
  -7  -1   9    1228     150                                                        1259    1.09    0.00  1.0000 
  -7  -1   9    1235     163                                                        1266    1.09    0.00  1.0000 
  -7  -1   9    1086     158                                                        1115    1.09    0.00  1.0000 
   7   1   9    1039     159                                                        1067   -1.10    0.00  1.0000 
   7   1   9    1189     150                                                        1219   -1.10    0.00  1.0000 
  -6  -1  -9      33      18                                                          41   -1.69    0.00  1.0000 
  -6  -1  -9      75      18                                                          87   -1.69    0.00  1.0000 
   6   1  -9      69      19                                                          81   -1.68    0.00  1.0000 
   6   1   9      51      21                                                          61   -1.69    0.00  1.0000 
  -6  -1   9     100      21                                                         114   -1.68    0.00  1.0000 
  -6  -1   9      66      19                                                          77   -1.68    0.00  1.0000 
  -6  -1   9      89      20                                                         102   -1.68    0.00  1.0000 
   6   1   9      70      22                                                          82   -1.69    0.00  1.0000 
   5   1  -9     764      96                                                         754   -0.45    0.00  1.0000 
  -5  -1  -9     542      95                                                         534    0.41    0.00  1.0000 
  -5  -1  -9     788      91                                                         779    0.41    0.00  1.0000 
  -5  -1   9     716      98                                                         706   -0.45    0.00  1.0000 
  -5  -1   9     752      96                                                         742   -0.45    0.00  1.0000 
   5   1   9     790      97                                                         781    0.41    0.00  1.0000 
  -5  -1   9     679      91                                                         670   -0.45    0.00  1.0000 
   5   1   9     793      92                                                         784    0.41    0.00  1.0000 
   4   1  -9     499      67                                                         513   -0.79    0.00  1.0000 
   4   1  -9     482      71                                                         496   -0.79    0.00  1.0000 
  -4  -1  -9     555      72                                                         571   -0.86    0.00  1.0000 
   4   1  -9     436      71                                                         449   -0.79    0.00  1.0000 
  -4  -1  -9     492      68                                                         507   -0.86    0.00  1.0000 
  -4  -1   9     550      69                                                         565   -0.79    0.00  1.0000 
   4   1   9     597      74                                                         614   -0.86    0.00  1.0000 
   4   1   9     501      71                                                         516   -0.86    0.00  1.0000 
  -4  -1   9     558      73                                                         573   -0.79    0.00  1.0000 
  -4  -1   9     459      73                                                         473   -0.79    0.00  1.0000 
  -3  -1  -9       1       9                                                         -16   -2.37    0.00  1.0000 
   3   1  -9       1       7                                                          -2    2.38    0.00  1.0000 
   3   1  -9       1       9                                                          -8    2.38    0.00  1.0000 
  -3  -1  -9       1       7                                                         -16   -2.37    0.00  1.0000 
  -3  -1   9       1      10                                                         -10    2.38    0.00  1.0000 
   3   1   9       1      12                                                          -9   -2.37    0.00  1.0000 
   3   1   9       1      11                                                          -5   -2.37    0.00  1.0000 
  -3  -1   9      22      12                                                          14    2.38    0.00  1.0000 
  -3  -1   9       1       9                                                         -12    2.38    0.00  1.0000 
  -2  -1  -9     400      46                                                         368    2.06    0.00  1.0000 
   2   1  -9     256      42                                                         232    1.96    0.00  1.0000 
  -2  -1  -9     382      48                                                         351    2.06    0.00  1.0000 
   2   1  -9     402      48                                                         371    1.96    0.00  1.0000 
  -2  -1   9     371      46                                                         342    1.96    0.00  1.0000 
   2   1   9     447      48                                                         413    2.06    0.00  1.0000 
  -2  -1   9     310      46                                                         283    1.96    0.00  1.0000 
   2   1   9     370      49                                                         339    2.06    0.00  1.0000 
  -2  -1   9     263      46                                                         238    1.96    0.00  1.0000 
  -1  -1  -9    1535     228                                                        1593    1.83    0.00  1.0000 
  -1  -1  -9    1671     216                                                        1731    1.83    0.00  1.0000 
   1   1  -9    1758     216                                                        1822   -1.89    0.00  1.0000 
   1   1  -9    1620     228                                                        1681   -1.89    0.00  1.0000 
  -1  -1   9    1754     229                                                        1818   -1.89    0.00  1.0000 
  -1  -1   9    1829     235                                                        1894   -1.89    0.00  1.0000 
  -1  -1   9    1684     216                                                        1747   -1.89    0.00  1.0000 
   1   1   9    1683     216                                                        1743    1.83    0.00  1.0000 
   1   1   9    1745     229                                                        1807    1.83    0.00  1.0000 
   1  -1  -9    1510     215                                                        1570    1.92    0.00  1.0000 
   1  -1  -9    1495     203                                                        1555    1.92    0.00  1.0000 
  -1   1  -9    1693     215                                                        1753   -1.81    0.00  1.0000 
  -1   1  -9    1608     203                                                        1666   -1.81    0.00  1.0000 
   1  -1   9    1631     204                                                        1690   -1.81    0.00  1.0000 
  -1   1   9    1529     204                                                        1589    1.92    0.00  1.0000 
  -1   1   9    1641     216                                                        1704    1.92    0.00  1.0000 
   1  -1   9    1660     216                                                        1719   -1.81    0.00  1.0000 
   2  -1  -9     255      37                                                         230   -1.99    0.00  1.0000 
  -2   1  -9     367      42                                                         337   -2.02    0.00  1.0000 
   2  -1  -9     321      41                                                         293   -1.99    0.00  1.0000 
  -2   1  -9     277      37                                                         251   -2.02    0.00  1.0000 
  -2   1   9     347      42                                                         318   -1.99    0.00  1.0000 
   2  -1   9     297      42                                                         270   -2.02    0.00  1.0000 
   2  -1   9     325      40                                                         297   -2.02    0.00  1.0000 
  -2   1   9     205      39                                                         183   -1.99    0.00  1.0000 
  -2   1   9     336      40                                                         308   -1.99    0.00  1.0000 
   3  -1  -9      14       9                                                           8   -2.38    0.00  1.0000 
   3  -1  -9       1       9                                                         -12   -2.38    0.00  1.0000 
  -3   1  -9       5      10                                                           2    2.31    0.00  1.0000 
  -3   1  -9       1       7                                                          -1    2.31    0.00  1.0000 
  -3   1   9      23      11                                                          15   -2.38    0.00  1.0000 
   3  -1   9       1      12                                                           0    2.31    0.00  1.0000 
   3  -1   9      18      13                                                          11    2.31    0.00  1.0000 
  -3   1   9       1       9                                                          -8   -2.38    0.00  1.0000 
  -3   1   9      13      11                                                           7   -2.38    0.00  1.0000 
  -4   1  -9     478      71                                                         493    0.88    0.00  1.0000 
   4  -1  -9     518      75                                                         534    0.86    0.00  1.0000 
   4  -1  -9     525      71                                                         541    0.86    0.00  1.0000 
  -4   1  -9     521      75                                                         537    0.88    0.00  1.0000 
   4  -1   9     563      73                                                         580    0.88    0.00  1.0000 
  -4   1   9     502      77                                                         517    0.86    0.00  1.0000 
  -4   1   9     603      77                                                         620    0.86    0.00  1.0000 
  -4   1   9     584      72                                                         601    0.86    0.00  1.0000 
   4  -1   9     575      77                                                         592    0.88    0.00  1.0000 
  -5   1  -9     948     104                                                         941   -0.29    0.00  1.0000 
   5  -1  -9     703     103                                                         696    0.32    0.00  1.0000 
  -5   1  -9     731      98                                                         725   -0.29    0.00  1.0000 
   5  -1  -9     795     103                                                         788    0.32    0.00  1.0000 
  -5   1   9     795     106                                                         788    0.32    0.00  1.0000 
  -5   1   9     719     104                                                         712    0.32    0.00  1.0000 
  -5   1   9     761      98                                                         754    0.32    0.00  1.0000 
   5  -1   9     768      99                                                         762   -0.29    0.00  1.0000 
   5  -1   9     808     104                                                         801   -0.29    0.00  1.0000 
  -6   1  -9     108      24                                                         121    1.57    0.00  1.0000 
   6  -1  -9      69      21                                                          80    1.57    0.00  1.0000 
  -6   1  -9      73      19                                                          84    1.57    0.00  1.0000 
   6  -1   9     136      26                                                         151    1.57    0.00  1.0000 
  -6   1   9     111      23                                                         125    1.57    0.00  1.0000 
   6  -1   9     131      28                                                         146    1.57    0.00  1.0000 
  -6   1   9      88      23                                                         100    1.57    0.00  1.0000 
  -6   1   9     118      24                                                         132    1.57    0.00  1.0000 
  -7   1  -9    1217     154                                                        1243    0.93    0.00  1.0000 
   7  -1  -9    1192     163                                                        1217   -0.90    0.00  1.0000 
   7  -1   9    1259     156                                                        1286    0.93    0.00  1.0000 
  -7   1   9    1182     167                                                        1207   -0.90    0.00  1.0000 
  -7   1   9    1190     164                                                        1215   -0.90    0.00  1.0000 
  -7   1   9    1186     155                                                        1211   -0.90    0.00  1.0000 
   7  -1   9    1316     165                                                        1343    0.93    0.00  1.0000 
  -8   1  -9     204      31                                                         185   -1.67    0.00  1.0000 
   8  -1  -9     160      30                                                         144   -1.67    0.00  1.0000 
   8  -1  -9     185      31                                                         167   -1.67    0.00  1.0000 
  -8   1  -9     159      28                                                         143   -1.67    0.00  1.0000 
  -8   1   9     193      30                                                         175   -1.67    0.00  1.0000 
  -8   1   9     152      31                                                         136   -1.67    0.00  1.0000 
   8  -1   9     199      32                                                         181   -1.67    0.00  1.0000 
   8  -1   9     195      35                                                         177   -1.67    0.00  1.0000 
  -8   1   9     207      31                                                         188   -1.67    0.00  1.0000 
   9  -1  -9    1245     162                                                        1196    1.75    0.00  1.0000 
   9  -1  -9    1221     164                                                        1173    1.75    0.00  1.0000 
  -9   1  -9    1136     155                                                        1087   -1.84    0.00  1.0000 
  -9   1   9    1302     169                                                        1252    1.75    0.00  1.0000 
  -9   1   9    1365     165                                                        1314    1.75    0.00  1.0000 
  -9   1   9    1394     156                                                        1343    1.75    0.00  1.0000 
   9  -1   9    1333     167                                                        1280   -1.84    0.00  1.0000 
   9  -1   9    1463     158                                                        1407   -1.84    0.00  1.0000 
  10  -1  -9     219      39                                                         211    0.71    0.00  1.0000 
 -10   1  -9     251      38                                                         242    0.75    0.00  1.0000 
 -10   1  -9     304      43                                                         294    0.75    0.00  1.0000 
  10  -1  -9     224      39                                                         216    0.71    0.00  1.0000 
  10  -1   9     313      46                                                         302    0.75    0.00  1.0000 
 -10   1   9     158      37                                                         151    0.71    0.00  1.0000 
  10  -1   9     252      42                                                         243    0.75    0.00  1.0000 
 -10   1   9     211      36                                                         203    0.71    0.00  1.0000 
 -10   1   9     212      39                                                         204    0.71    0.00  1.0000 
  11  -1  -9       8      17                                                          10   -0.65    0.00  1.0000 
 -11   1  -9      63      20                                                          67    0.70    0.00  1.0000 
  11  -1   9      42      26                                                          46    0.70    0.00  1.0000 
 -11   1   9       4      16                                                           5   -0.65    0.00  1.0000 
 -11   1   9      15      19                                                          17   -0.65    0.00  1.0000 
  11  -1   9       6      20                                                           7    0.70    0.00  1.0000 
 -12   1   9     144      35                                                         156   -1.28    0.00  1.0000 
  12  -1   9     296      48                                                         315   -1.36    0.00  1.0000 
 -12   1   9     220      42                                                         235   -1.28    0.00  1.0000 
  12  -1   9     227      44                                                         244   -1.36    0.00  1.0000 
 -13   1   9     161      34                                                         165    0.43    0.00  1.0000 
  13  -1   9     139      37                                                         143   -0.46    0.00  1.0000 
  13  -1   9     194      37                                                         199   -0.46    0.00  1.0000 
 -13   1   9      96      29                                                          99    0.43    0.00  1.0000 
  14  -1   9     102      31                                                          87    1.88    0.00  1.0000 
 -14   1   9     100      29                                                          86    1.85    0.00  1.0000 
  14  -1   9     137      37                                                         120    1.88    0.00  1.0000 
 -14   1   9      85      24                                                          72    1.85    0.00  1.0000 
 -15   1   9     232      50                                                         232   -0.03    0.00  1.0000 
 -15   1   9     347      50                                                         347   -0.03    0.00  1.0000 
 -16   1   9       1      19                                                         -56   -1.84    0.00  1.0000 
 -16   1   9       6      21                                                          10   -1.84    0.00  1.0000 
 -18  -1  10     123      33                                                          94    3.55    0.00  1.0000 
 -17  -1  10       0      20                                                         -26   -0.95    0.00  1.0000 
 -17  -1  10      29      27                                                          25   -0.95    0.00  1.0000 
 -16  -1  10     315      64                                                         394   -5.29    0.00  1.0000 
 -16  -1  10     394      72                                                         482   -5.29    0.00  1.0000 
 -15  -1  10       0      20                                                         -21   -1.52    0.00  1.0000 
 -15  -1  10       1      25                                                           2   -1.52    0.00  1.0000 
 -14  -1  10     305      41                                                         219    6.68    0.00  1.0000 
 -14  -1  10     319      45                                                         231    6.68    0.00  1.0000 
 -13  -1  10      33      24                                                          44    2.29    0.00  1.0000 
 -13  -1  10      29      23                                                          40    2.29    0.00  1.0000 
 -12  -1  10       5      21                                                           3  -10.09    0.00  1.0000 
 -12  -1  10       3      20                                                          32  -10.09    0.00  1.0000 
 -11  -1 -10      60      20                                                          45    2.56    0.00  1.0000 
 -11  -1 -10      54      23                                                          40    2.56    0.00  1.0000 
 -11  -1  10      76      25                                                          59   -2.57    0.00  1.0000 
 -11  -1  10      96      23                                                          77   -2.57    0.00  1.0000 
  11   1  10      31      28                                                          21    2.56    0.00  1.0000 
 -11  -1  10      59      23                                                          44   -2.57    0.00  1.0000 
  11   1  10      63      25                                                          48    2.56    0.00  1.0000 
 -10  -1 -10     224      60                                                         348    9.29    0.00  1.0000 
 -10  -1  10     252      61                                                         382    9.23    0.00  1.0000 
 -10  -1  10     232      61                                                         358    9.23    0.00  1.0000 
  10   1  10     419      68                                                         584    9.29    0.00  1.0000 
 -10  -1  10     271      59                                                         406    9.23    0.00  1.0000 
   9   1 -10       1      16                                                           6    3.71    0.00  1.0000 
  -9  -1 -10      61      24                                                          86   -3.66    0.00  1.0000 
  -9  -1 -10      32      18                                                          51   -3.66    0.00  1.0000 
  -9  -1  10      42      22                                                          63    3.71    0.00  1.0000 
  -9  -1  10      37      20                                                          57    3.71    0.00  1.0000 
   9   1  10      55      25                                                          79   -3.66    0.00  1.0000 
   9   1  10      46      25                                                          68   -3.66    0.00  1.0000 
  -9  -1  10      24      22                                                          41    3.71    0.00  1.0000 
  -8  -1 -10     903     134                                                         827   -3.25    0.00  1.0000 
   8   1 -10    1029     130                                                         947   -3.28    0.00  1.0000 
  -8  -1 -10    1001     125                                                         921   -3.25    0.00  1.0000 
  -8  -1  10    1067     136                                                         983   -3.28    0.00  1.0000 
  -8  -1  10    1222     134                                                        1132   -3.28    0.00  1.0000 
   8   1  10    1178     135                                                        1091   -3.25    0.00  1.0000 
  -8  -1  10    1130     126                                                        1044   -3.28    0.00  1.0000 
   8   1  10    1048     127                                                         966   -3.25    0.00  1.0000 
  -7  -1 -10       6      13                                                           6    0.21    0.00  1.0000 
  -7  -1 -10       0      17                                                          -2    0.21    0.00  1.0000 
   7   1  10      11      20                                                          10    0.21    0.00  1.0000 
  -7  -1  10       2      15                                                           2   -0.29    0.00  1.0000 
   7   1  10       1      18                                                           1    0.21    0.00  1.0000 
  -7  -1  10       7      15                                                           6   -0.29    0.00  1.0000 
  -7  -1  10      24      16                                                          23   -0.29    0.00  1.0000 
   6   1 -10     555      75                                                         539   -0.84    0.00  1.0000 
  -6  -1 -10     402      76                                                         389   -0.83    0.00  1.0000 
  -6  -1 -10     588      76                                                         572   -0.83    0.00  1.0000 
  -6  -1  10     586      78                                                         570   -0.84    0.00  1.0000 
  -6  -1  10     577      73                                                         561   -0.84    0.00  1.0000 
   6   1  10     587      80                                                         571   -0.83    0.00  1.0000 
  -6  -1  10     576      77                                                         560   -0.84    0.00  1.0000 
   6   1  10     733      79                                                         715   -0.83    0.00  1.0000 
   5   1 -10       1      11                                                          -1   -2.97    0.00  1.0000 
  -5  -1 -10       1      13                                                         -19    3.04    0.00  1.0000 
  -5  -1 -10       1      12                                                          -8    3.04    0.00  1.0000 
  -5  -1  10       5      13                                                          12   -2.97    0.00  1.0000 
   5   1  10       1      16                                                           5    3.04    0.00  1.0000 
   5   1  10       5      16                                                          11    3.04    0.00  1.0000 
  -5  -1  10       1      13                                                         -14   -2.97    0.00  1.0000 
  -5  -1  10       7      14                                                          15   -2.97    0.00  1.0000 
  -4  -1 -10       1      10                                                          -3    2.02    0.00  1.0000 
   4   1 -10       1       8                                                         -10    2.14    0.00  1.0000 
  -4  -1 -10      18      13                                                          12    2.02    0.00  1.0000 
   4   1 -10      32      13                                                          23    2.14    0.00  1.0000 
   4   1 -10       1      10                                                         -13    2.14    0.00  1.0000 
   4   1  10       5      15                                                           2    2.02    0.00  1.0000 
   4   1  10       1      13                                                          -8    2.02    0.00  1.0000 
  -4  -1  10       1      11                                                         -14    2.14    0.00  1.0000 
  -4  -1  10      33      14                                                          24    2.14    0.00  1.0000 
  -4  -1  10      25      13                                                          17    2.14    0.00  1.0000 
  -3  -1 -10       0       9                                                          -3   -0.21    0.00  1.0000 
   3   1 -10       0       8                                                          -5    0.20    0.00  1.0000 
   3   1 -10       0      10                                                          -6    0.20    0.00  1.0000 
  -3  -1 -10      11      11                                                          10   -0.21    0.00  1.0000 
   3   1  10       0      13                                                          -3   -0.21    0.00  1.0000 
   3   1  10       0      10                                                         -17   -0.21    0.00  1.0000 
  -3  -1  10       6      11                                                           6    0.20    0.00  1.0000 
  -3  -1  10       4      13                                                           4    0.20    0.00  1.0000 
  -3  -1  10       9      11                                                           9    0.20    0.00  1.0000 
  -2  -1 -10     267      37                                                         256    0.87    0.00  1.0000 
  -2  -1 -10     210      36                                                         200    0.87    0.00  1.0000
[truncated: 5,277,096 more chars]
