# Supplementary material for: Isomerism in double-pillared-layer coordination polymers – structures and photoreactivity
Source: IUCrJ. 2018 Feb 14;5(Pt 2):182–9. doi: 10.1107/S2052252518001379 (PMC5947723; doi:10.1107/S2052252518001379)
Supplement: Supplementary file 3 [file m-05-00182-sup3.cif]

 
data_3 
#==============================================================================

# PROCESSING SUMMARY (IUCr Office Use Only)

_journal_date_recd_electronic      2017-09-18
_journal_date_to_coeditor         ?
_journal_date_from_coeditor       ?
_journal_date_accepted     ?
_journal_date_printers_first      ?
_journal_date_printers_final      ?
_journal_date_proofs_out          ?
_journal_date_proofs_in           ?
_journal_coeditor_name            ?
_journal_coeditor_code      LC5095
_journal_coeditor_notes
; ?
;
_journal_paper_category      FA
_journal_techeditor_code      ?
_iucr_compatibility_tag          ACTA95
_journal_techeditor_notes  
;
;
_journal_coden_ASTM               ?
_journal_name_full                ?
_journal_year                     ?
_journal_volume                   ?
_journal_issue                    ?
_journal_page_first               ?
_journal_page_last                ?
_journal_suppl_publ_number        ?
_journal_suppl_publ_pages         ?

#==============================================================================

  
_audit_creation_method            SHELXL-2014 
_chemical_name_systematic 
; 
 ? 
; 
_chemical_name_common             ? 
_chemical_melting_point           ? 
_chemical_formula_moiety          ? 
_chemical_formula_sum 
 'C56 H40 N4 O8 Zn2' 
_chemical_formula_weight          1027.66 
  
loop_ 
 _atom_type_symbol 
 _atom_type_description 
 _atom_type_scat_dispersion_real 
 _atom_type_scat_dispersion_imag 
 _atom_type_scat_source 
 'C'  'C'   0.0033   0.0016 
 'International Tables Vol C Tables 4.2.6.8 and 6.1.1.4' 
 'H'  'H'   0.0000   0.0000 
 'International Tables Vol C Tables 4.2.6.8 and 6.1.1.4' 
 'N'  'N'   0.0061   0.0033 
 'International Tables Vol C Tables 4.2.6.8 and 6.1.1.4' 
 'O'  'O'   0.0106   0.0060 
 'International Tables Vol C Tables 4.2.6.8 and 6.1.1.4' 
 'Zn'  'Zn'   0.2839   1.4301 
 'International Tables Vol C Tables 4.2.6.8 and 6.1.1.4' 
  
_space_group_crystal_system       monoclinic 
_space_group_IT_number            15 
_space_group_name_H-M_alt         'C 2/c' 
_space_group_name_Hall            '-C 2yc' 
  
_shelx_space_group_comment 
; 
The symmetry employed for this shelxl refinement is uniquely defined 
by the following loop, which should always be used as a source of 
symmetry information in preference to the above space-group names. 
They are only intended as comments. 
; 
  
loop_ 
 _space_group_symop_operation_xyz 
 'x, y, z' 
 '-x, y, -z+1/2' 
 'x+1/2, y+1/2, z' 
 '-x+1/2, y+1/2, -z+1/2' 
 '-x, -y, -z' 
 'x, -y, z-1/2' 
 '-x+1/2, -y+1/2, -z' 
 'x+1/2, -y+1/2, z-1/2' 
  
_cell_length_a                    27.5072(12) 
_cell_length_b                    29.3890(14) 
_cell_length_c                    14.9485(7) 
_cell_angle_alpha                 90 
_cell_angle_beta                  109.537(2) 
_cell_angle_gamma                 90 
_cell_volume                      11388.7(9) 
_cell_formula_units_Z             8 
_cell_measurement_temperature     173(2) 
_cell_measurement_reflns_used     9884 
_cell_measurement_theta_min       2.23 
_cell_measurement_theta_max       27.65 
  
_exptl_crystal_description        block 
_exptl_crystal_colour             yellow 
_exptl_crystal_density_meas       'not measured' 
_exptl_crystal_density_method     'not measured' 
_exptl_crystal_density_diffrn     1.199 
_exptl_crystal_F_000              4224 
_exptl_transmission_factor_min    ? 
_exptl_transmission_factor_max    ? 
_exptl_crystal_size_max           0.700 
_exptl_crystal_size_mid           0.380 
_exptl_crystal_size_min           0.200 
_exptl_absorpt_coefficient_mu     0.894 
_shelx_estimated_absorpt_T_min    0.573 
_shelx_estimated_absorpt_T_max    0.841 
_exptl_absorpt_correction_type    multi-scan 
_exptl_absorpt_correction_T_min   0.601 
_exptl_absorpt_correction_T_max   0.848 
_exptl_absorpt_process_details    'SADABS (Sheldrick, 2014)' 
  
_exptl_special_details 
; 
 ? 
; 
  
_diffrn_ambient_temperature       173(2) 
_diffrn_radiation_wavelength      0.71073 
_diffrn_radiation_type            MoK\a 
_diffrn_source                    ? 
_diffrn_measurement_device_type   'Bruker APEX-II CCD' 
_diffrn_measurement_method        '\f and \w scans' 
_diffrn_detector_area_resol_mean  ? 
_diffrn_reflns_number             55236 
_diffrn_reflns_av_unetI/netI      0.0497 
_diffrn_reflns_av_R_equivalents   0.0452 
_diffrn_reflns_limit_h_min        -36 
_diffrn_reflns_limit_h_max        36 
_diffrn_reflns_limit_k_min        -39 
_diffrn_reflns_limit_k_max        38 
_diffrn_reflns_limit_l_min        -19 
_diffrn_reflns_limit_l_max        19 
_diffrn_reflns_theta_min          2.003 
_diffrn_reflns_theta_max          28.433 
_diffrn_reflns_theta_full         25.242 
_diffrn_measured_fraction_theta_max   0.992 
_diffrn_measured_fraction_theta_full  0.999 
_diffrn_reflns_Laue_measured_fraction_max    0.992 
_diffrn_reflns_Laue_measured_fraction_full   0.999 
_diffrn_reflns_point_group_measured_fraction_max   0.992 
_diffrn_reflns_point_group_measured_fraction_full  0.999 
_reflns_number_total              14223 
_reflns_number_gt                 10607 
_reflns_threshold_expression      'I > 2\s(I)' 
_reflns_Friedel_coverage          0.000 
_reflns_Friedel_fraction_max      . 
_reflns_Friedel_fraction_full     . 
  
_reflns_special_details 
; 
 Reflections were merged by SHELXL according to the crystal 
 class for the calculation of statistics and refinement. 
  
 _reflns_Friedel_fraction is defined as the number of unique 
 Friedel pairs measured divided by the number that would be 
 possible theoretically, ignoring centric projections and 
 systematic absences. 
; 
  
_computing_data_collection        'Bruker APEX2' 
_computing_cell_refinement        'Bruker SAINT' 
_computing_data_reduction         'Bruker SAINT' 
_computing_structure_solution     'Bruker SHELXTL' 
_computing_structure_refinement   'SHELXL-2014 (Sheldrick, 2014)' 
_computing_molecular_graphics     'Bruker SHELXTL' 
_computing_publication_material   'Bruker SHELXTL' 
  
_refine_special_details 
; 
 Initially normal data were used to refine the structure. Due to problems in 
 idenditifying the electron densities and refining the atoms we used 
 squeeze program. Further all the other data in this series were squeezed. 
 For uniformity, this data were also squeezed. 
; 
_refine_ls_structure_factor_coef  Fsqd 
_refine_ls_matrix_type            full 
_refine_ls_weighting_scheme       calc 
_refine_ls_weighting_details 
'w=1/[\s^2^(Fo^2^)+(0.0743P)^2^] where P=(Fo^2^+2Fc^2^)/3' 
_atom_sites_solution_primary      ? 
_atom_sites_solution_secondary    ? 
_atom_sites_solution_hydrogens    geom 
_refine_ls_hydrogen_treatment     constr 
_refine_ls_extinction_method      none 
_refine_ls_extinction_coef        . 
_refine_ls_number_reflns          14223 
_refine_ls_number_parameters      631 
_refine_ls_number_restraints      0 
_refine_ls_R_factor_all           0.0593 
_refine_ls_R_factor_gt            0.0434 
_refine_ls_wR_factor_ref          0.1325 
_refine_ls_wR_factor_gt           0.1265 
_refine_ls_goodness_of_fit_ref    1.094 
_refine_ls_restrained_S_all       1.094 
_refine_ls_shift/su_max           0.001 
_refine_ls_shift/su_mean          0.000 
  
loop_ 
 _atom_site_label 
 _atom_site_type_symbol 
 _atom_site_fract_x 
 _atom_site_fract_y 
 _atom_site_fract_z 
 _atom_site_U_iso_or_equiv 
 _atom_site_adp_type 
 _atom_site_occupancy 
 _atom_site_site_symmetry_order 
 _atom_site_calc_flag 
 _atom_site_refinement_flags_posn 
 _atom_site_refinement_flags_adp 
 _atom_site_refinement_flags_occupancy 
 _atom_site_disorder_assembly 
 _atom_site_disorder_group 
Zn1 Zn 0.36217(2) 0.12686(2) 0.35512(2) 0.02048(8) Uani 1 1 d . . . . . 
Zn2 Zn 0.37649(2) 0.11015(2) 0.63940(2) 0.01875(8) Uani 1 1 d . . . . . 
O1 O 0.33304(6) 0.14731(7) 0.20868(13) 0.0385(4) Uani 1 1 d . . . . . 
O2 O 0.39216(7) 0.09401(6) 0.24723(12) 0.0329(4) Uani 1 1 d . . . . . 
O3 O 0.31877(6) 0.17322(5) 0.39355(12) 0.0266(4) Uani 1 1 d . . . . . 
O4 O 0.31991(5) 0.14291(5) 0.53128(12) 0.0241(3) Uani 1 1 d . . . . . 
O5 O 0.41238(6) 0.09576(5) 0.46907(12) 0.0290(4) Uani 1 1 d . . . . . 
O6 O 0.42133(6) 0.06354(5) 0.60787(13) 0.0271(4) Uani 1 1 d . . . . . 
O7 O 0.40158(9) 0.09983(8) 0.78483(15) 0.0511(6) Uani 1 1 d . . . . . 
O8 O 0.34472(8) 0.15447(10) 0.75038(16) 0.0674(7) Uani 1 1 d . . . . . 
N1 N 0.42369(7) 0.17652(6) 0.37377(15) 0.0260(4) Uani 1 1 d . . . . . 
C1 C 0.47128(9) 0.16381(8) 0.3797(2) 0.0333(6) Uani 1 1 d . . . . . 
H1 H 0.4789 0.1322 0.3836 0.040 Uiso 1 1 calc R U . . . 
C2 C 0.51014(9) 0.19367(9) 0.3805(2) 0.0368(6) Uani 1 1 d . . . . . 
H2 H 0.5431 0.1826 0.3833 0.044 Uiso 1 1 calc R U . . . 
C3 C 0.50063(9) 0.24001(9) 0.37722(19) 0.0348(6) Uani 1 1 d . . . . . 
C4 C 0.45182(10) 0.25308(9) 0.3744(2) 0.0408(7) Uani 1 1 d . . . . . 
H4 H 0.4436 0.2845 0.3735 0.049 Uiso 1 1 calc R U . . . 
C5 C 0.41515(10) 0.22124(8) 0.3728(2) 0.0342(6) Uani 1 1 d . . . . . 
H5 H 0.3821 0.2315 0.3709 0.041 Uiso 1 1 calc R U . . . 
C6 C 0.53845(11) 0.27479(10) 0.3751(2) 0.0439(7) Uani 1 1 d . . . . . 
H6A H 0.5293 0.3054 0.3822 0.053 Uiso 1 1 calc R U . . . 
C7 C 0.58392(10) 0.26858(10) 0.3644(2) 0.0459(7) Uani 1 1 d . . . . . 
H7A H 0.5944 0.2381 0.3600 0.055 Uiso 1 1 calc R U . . . 
C8 C 0.61944(10) 0.30488(11) 0.3587(2) 0.0443(7) Uani 1 1 d . . . . . 
C9 C 0.66457(11) 0.29549(11) 0.3417(3) 0.0727(13) Uani 1 1 d . . . . . 
H9 H 0.6731 0.2648 0.3337 0.087 Uiso 1 1 calc R U . . . 
C10 C 0.69787(11) 0.33001(12) 0.3360(3) 0.0733(13) Uani 1 1 d . . . . . 
H10 H 0.7285 0.3224 0.3233 0.088 Uiso 1 1 calc R U . . . 
C11 C 0.68747(11) 0.37510(10) 0.3484(2) 0.0462(7) Uani 1 1 d . . . . . 
C12 C 0.64192(16) 0.38415(12) 0.3637(4) 0.0780(14) Uani 1 1 d . . . . . 
H12 H 0.6330 0.4149 0.3704 0.094 Uiso 1 1 calc R U . . . 
C13 C 0.60913(15) 0.35041(12) 0.3695(3) 0.0790(14) Uani 1 1 d . . . . . 
H13 H 0.5783 0.3583 0.3812 0.095 Uiso 1 1 calc R U . . . 
C14 C 0.72338(11) 0.41180(10) 0.3432(2) 0.0468(7) Uani 1 1 d . . . . . 
H14 H 0.7538 0.4031 0.3309 0.056 Uiso 1 1 calc R U . . . 
C15 C 0.71647(11) 0.45546(10) 0.3542(2) 0.0452(7) Uani 1 1 d . . . . . 
H15 H 0.6858 0.4635 0.3663 0.054 Uiso 1 1 calc R U . . . 
N2 N 0.81127(7) 0.56947(7) 0.34426(14) 0.0261(4) Uani 1 1 d . . . . . 
C16 C 0.82737(9) 0.52686(8) 0.33915(19) 0.0307(5) Uani 1 1 d . . . . . 
H16 H 0.8603 0.5228 0.3328 0.037 Uiso 1 1 calc R U . . . 
C17 C 0.79923(9) 0.48869(9) 0.3425(2) 0.0353(6) Uani 1 1 d . . . . . 
H17 H 0.8130 0.4593 0.3396 0.042 Uiso 1 1 calc R U . . . 
C18 C 0.75037(10) 0.49317(9) 0.35015(19) 0.0362(6) Uani 1 1 d . . . . . 
C19 C 0.73360(10) 0.53800(10) 0.3552(2) 0.0420(7) Uani 1 1 d . . . . . 
H19 H 0.7007 0.5433 0.3609 0.050 Uiso 1 1 calc R U . . . 
C20 C 0.76451(9) 0.57414(9) 0.3520(2) 0.0355(6) Uani 1 1 d . . . . . 
H20 H 0.7520 0.6040 0.3553 0.043 Uiso 1 1 calc R U . . . 
N3 N 0.42792(6) 0.16464(6) 0.64022(14) 0.0213(4) Uani 1 1 d . . . . . 
C21 C 0.47581(8) 0.15703(8) 0.63891(17) 0.0243(5) Uani 1 1 d . . . . . 
H21 H 0.4879 0.1265 0.6444 0.029 Uiso 1 1 calc R U . . . 
C22 C 0.50808(8) 0.19083(8) 0.63009(17) 0.0261(5) Uani 1 1 d . . . . . 
H22 H 0.5413 0.1835 0.6278 0.031 Uiso 1 1 calc R U . . . 
C23 C 0.49221(8) 0.23587(8) 0.62457(18) 0.0287(5) Uani 1 1 d . . . . . 
C24 C 0.44270(8) 0.24372(8) 0.62699(19) 0.0300(5) Uani 1 1 d . . . . . 
H24 H 0.4298 0.2739 0.6227 0.036 Uiso 1 1 calc R U . . . 
C25 C 0.41264(8) 0.20806(8) 0.63551(18) 0.0256(5) Uani 1 1 d . . . . . 
H25 H 0.3793 0.2144 0.6382 0.031 Uiso 1 1 calc R U . . . 
C26 C 0.52495(9) 0.27387(9) 0.6173(2) 0.0352(6) Uani 1 1 d . . . . . 
H26 H 0.5090 0.3027 0.5993 0.042 Uiso 1 1 calc R U . . . 
C27 C 0.57527(9) 0.27102(9) 0.6340(2) 0.0377(6) Uani 1 1 d . . . . . 
H27 H 0.5908 0.2420 0.6513 0.045 Uiso 1 1 calc R U . . . 
C28 C 0.60936(9) 0.30867(9) 0.6281(2) 0.0375(6) Uani 1 1 d . . . . . 
C29 C 0.66197(10) 0.30145(9) 0.6551(2) 0.0446(7) Uani 1 1 d . . . . . 
H29 H 0.6755 0.2723 0.6781 0.053 Uiso 1 1 calc R U . . . 
C30 C 0.69534(10) 0.33562(9) 0.6494(2) 0.0447(7) Uani 1 1 d . . . . . 
H30 H 0.7312 0.3295 0.6671 0.054 Uiso 1 1 calc R U . . . 
C31 C 0.67706(10) 0.37887(10) 0.6182(2) 0.0423(7) Uani 1 1 d . . . . . 
C32 C 0.62364(11) 0.38644(10) 0.5922(3) 0.0520(9) Uani 1 1 d . . . . . 
H32 H 0.6103 0.4160 0.5723 0.062 Uiso 1 1 calc R U . . . 
C33 C 0.59052(10) 0.35219(10) 0.5950(3) 0.0508(8) Uani 1 1 d . . . . . 
H33 H 0.5545 0.3579 0.5744 0.061 Uiso 1 1 calc R U . . . 
C34 C 0.71308(10) 0.41438(9) 0.6139(2) 0.0408(7) Uani 1 1 d . . . . . 
H34 H 0.7481 0.4055 0.6283 0.049 Uiso 1 1 calc R U . . . 
C35 C 0.70242(9) 0.45771(9) 0.5921(2) 0.0393(7) Uani 1 1 d . . . . . 
H35 H 0.6673 0.4669 0.5726 0.047 Uiso 1 1 calc R U . . . 
N4 N 0.81727(7) 0.55927(6) 0.61949(15) 0.0258(4) Uani 1 1 d . . . . . 
C36 C 0.82726(9) 0.51506(8) 0.6118(2) 0.0305(5) Uani 1 1 d . . . . . 
H36 H 0.8611 0.5066 0.6150 0.037 Uiso 1 1 calc R U . . . 
C37 C 0.79081(9) 0.48115(8) 0.5995(2) 0.0323(6) Uani 1 1 d . . . . . 
H37 H 0.7997 0.4503 0.5933 0.039 Uiso 1 1 calc R U . . . 
C38 C 0.74135(9) 0.49230(8) 0.59617(19) 0.0298(5) Uani 1 1 d . . . . . 
C39 C 0.73097(9) 0.53843(9) 0.6023(2) 0.0349(6) Uani 1 1 d . . . . . 
H39 H 0.6974 0.5479 0.5988 0.042 Uiso 1 1 calc R U . . . 
C40 C 0.76929(9) 0.57021(9) 0.6135(2) 0.0324(6) Uani 1 1 d . . . . . 
H40 H 0.7611 0.6014 0.6172 0.039 Uiso 1 1 calc R U . . . 
C41 C 0.36413(9) 0.12113(9) 0.18884(18) 0.0285(5) Uani 1 1 d . . . . . 
C42 C 0.36743(9) 0.12382(8) 0.09027(17) 0.0247(5) Uani 1 1 d . . . . . 
C43 C 0.39878(9) 0.09375(8) 0.06325(18) 0.0284(5) Uani 1 1 d . . . . . 
H43 H 0.4187 0.0719 0.1072 0.034 Uiso 1 1 calc R U . . . 
C44 C 0.34010(9) 0.15683(9) 0.02763(19) 0.0326(6) Uani 1 1 d . . . . . 
H44 H 0.3194 0.1780 0.0466 0.039 Uiso 1 1 calc R U . . . 
C45 C 0.30855(7) 0.17317(7) 0.46960(17) 0.0206(4) Uani 1 1 d . . . . . 
C46 C 0.27828(7) 0.21343(7) 0.48507(16) 0.0198(4) Uani 1 1 d . . . . . 
C47 C 0.25822(8) 0.24497(8) 0.41405(17) 0.0231(5) Uani 1 1 d . . . . . 
H47 H 0.2639 0.2415 0.3551 0.028 Uiso 1 1 calc R U . . . 
C48 C 0.27035(8) 0.21811(7) 0.57225(17) 0.0226(5) Uani 1 1 d . . . . . 
H48 H 0.2842 0.1965 0.6214 0.027 Uiso 1 1 calc R U . . . 
C49 C 0.43006(7) 0.06596(7) 0.53053(17) 0.0208(5) Uani 1 1 d . . . . . 
C50 C 0.46643(7) 0.03150(7) 0.51475(17) 0.0201(4) Uani 1 1 d . . . . . 
C51 C 0.47184(8) 0.02826(7) 0.42561(17) 0.0218(5) Uani 1 1 d . . . . . 
H51 H 0.4527 0.0477 0.3753 0.026 Uiso 1 1 calc R U . . . 
C52 C 0.49439(8) 0.00372(7) 0.58868(17) 0.0232(5) Uani 1 1 d . . . . . 
H52 H 0.4905 0.0065 0.6492 0.028 Uiso 1 1 calc R U . . . 
C53 C 0.37308(11) 0.12767(11) 0.8070(2) 0.0434(8) Uani 1 1 d . . . . . 
C54 C 0.37310(9) 0.12799(9) 0.90839(18) 0.0307(6) Uani 1 1 d . . . . . 
C55 C 0.40116(9) 0.09554(9) 0.97197(19) 0.0315(6) Uani 1 1 d . . . . . 
H55 H 0.4221 0.0745 0.9531 0.038 Uiso 1 1 calc R U . . . 
C56 C 0.34310(9) 0.15882(9) 0.9363(2) 0.0363(6) Uani 1 1 d . . . . . 
H56 H 0.3244 0.1815 0.8932 0.044 Uiso 1 1 calc R U . . . 
  
loop_ 
 _atom_site_aniso_label 
 _atom_site_aniso_U_11 
 _atom_site_aniso_U_22 
 _atom_site_aniso_U_33 
 _atom_site_aniso_U_23 
 _atom_site_aniso_U_13 
 _atom_site_aniso_U_12 
Zn1 0.02228(13) 0.02142(14) 0.02110(15) -0.00148(11) 0.01174(11) 0.00133(9) 
Zn2 0.02133(12) 0.01782(13) 0.02088(15) -0.00013(10) 0.01206(11) 0.00067(9) 
O1 0.0343(9) 0.0550(12) 0.0317(10) -0.0105(9) 0.0186(8) -0.0019(8) 
O2 0.0417(9) 0.0364(10) 0.0231(9) 0.0032(8) 0.0141(8) -0.0053(8) 
O3 0.0329(8) 0.0233(8) 0.0310(10) 0.0009(7) 0.0203(8) 0.0075(6) 
O4 0.0234(7) 0.0205(7) 0.0299(9) 0.0019(7) 0.0110(7) 0.0030(6) 
O5 0.0305(8) 0.0249(8) 0.0294(10) -0.0005(8) 0.0069(8) 0.0082(7) 
O6 0.0310(8) 0.0208(8) 0.0394(10) -0.0004(8) 0.0251(8) 0.0014(6) 
O7 0.0788(14) 0.0570(13) 0.0314(11) -0.0139(10) 0.0369(11) -0.0300(12) 
O8 0.0540(13) 0.113(2) 0.0343(13) 0.0251(14) 0.0136(11) -0.0098(14) 
N1 0.0300(9) 0.0236(10) 0.0281(11) -0.0017(9) 0.0147(9) -0.0028(8) 
C1 0.0314(12) 0.0238(12) 0.0477(17) 0.0001(12) 0.0173(12) -0.0012(9) 
C2 0.0292(12) 0.0341(14) 0.0487(18) -0.0005(13) 0.0151(12) -0.0055(10) 
C3 0.0395(13) 0.0348(14) 0.0336(15) -0.0038(12) 0.0167(12) -0.0116(11) 
C4 0.0514(15) 0.0246(12) 0.0559(19) -0.0015(13) 0.0307(15) -0.0056(11) 
C5 0.0374(12) 0.0267(12) 0.0461(17) 0.0004(12) 0.0240(13) 0.0009(10) 
C6 0.0515(16) 0.0348(15) 0.0520(19) -0.0038(14) 0.0260(15) -0.0179(12) 
C7 0.0452(15) 0.0436(16) 0.0444(18) 0.0055(14) 0.0092(14) -0.0193(13) 
C8 0.0439(15) 0.0463(17) 0.0412(17) 0.0052(14) 0.0121(14) -0.0192(13) 
C9 0.0379(15) 0.0436(18) 0.132(4) 0.021(2) 0.022(2) -0.0048(13) 
C10 0.0346(15) 0.052(2) 0.131(4) 0.019(2) 0.024(2) -0.0090(14) 
C11 0.0457(15) 0.0441(16) 0.0452(18) 0.0006(15) 0.0105(14) -0.0219(13) 
C12 0.091(3) 0.0450(19) 0.130(4) -0.024(2) 0.079(3) -0.0337(19) 
C13 0.086(3) 0.055(2) 0.128(4) -0.029(2) 0.078(3) -0.0330(19) 
C14 0.0378(14) 0.0485(18) 0.0518(19) 0.0053(16) 0.0118(14) -0.0172(13) 
C15 0.0466(15) 0.0466(17) 0.0486(19) -0.0071(15) 0.0241(15) -0.0228(13) 
N2 0.0279(9) 0.0268(10) 0.0257(11) -0.0026(9) 0.0116(9) -0.0052(8) 
C16 0.0264(11) 0.0323(13) 0.0349(15) -0.0031(12) 0.0124(11) -0.0053(9) 
C17 0.0344(12) 0.0305(13) 0.0398(16) 0.0004(12) 0.0108(12) -0.0057(10) 
C18 0.0394(13) 0.0411(15) 0.0306(14) -0.0047(13) 0.0149(12) -0.0157(11) 
C19 0.0343(13) 0.0471(16) 0.0520(19) -0.0116(15) 0.0244(14) -0.0122(12) 
C20 0.0313(12) 0.0384(14) 0.0409(16) -0.0081(13) 0.0177(12) -0.0060(10) 
N3 0.0215(8) 0.0225(9) 0.0202(10) -0.0003(8) 0.0074(8) -0.0012(7) 
C21 0.0233(10) 0.0227(11) 0.0255(12) -0.0041(10) 0.0065(10) -0.0020(8) 
C22 0.0223(10) 0.0297(12) 0.0265(13) -0.0022(11) 0.0087(10) -0.0028(9) 
C23 0.0259(11) 0.0320(12) 0.0275(13) 0.0001(11) 0.0080(10) -0.0080(9) 
C24 0.0283(11) 0.0222(11) 0.0385(15) 0.0007(11) 0.0098(11) -0.0015(9) 
C25 0.0227(10) 0.0248(11) 0.0296(13) 0.0001(10) 0.0091(10) -0.0011(9) 
C26 0.0350(12) 0.0283(13) 0.0438(16) 0.0057(12) 0.0150(12) -0.0064(10) 
C27 0.0345(12) 0.0323(13) 0.0461(17) 0.0054(13) 0.0134(13) -0.0093(11) 
C28 0.0305(12) 0.0330(13) 0.0470(17) 0.0081(13) 0.0102(12) -0.0091(10) 
C29 0.0326(13) 0.0313(14) 0.068(2) 0.0094(15) 0.0152(14) -0.0043(11) 
C30 0.0299(12) 0.0371(15) 0.065(2) 0.0101(15) 0.0130(14) -0.0057(11) 
C31 0.0356(13) 0.0384(15) 0.0525(19) 0.0052(14) 0.0139(14) -0.0124(11) 
C32 0.0344(14) 0.0370(15) 0.083(3) 0.0187(17) 0.0171(16) -0.0041(11) 
C33 0.0286(12) 0.0478(17) 0.076(2) 0.0181(17) 0.0177(15) -0.0034(12) 
C34 0.0306(12) 0.0405(15) 0.0497(18) 0.0088(14) 0.0114(13) -0.0095(11) 
C35 0.0297(12) 0.0349(14) 0.0548(19) 0.0055(14) 0.0159(13) -0.0079(11) 
N4 0.0248(9) 0.0221(9) 0.0337(12) 0.0036(9) 0.0140(9) 0.0006(7) 
C36 0.0297(11) 0.0246(12) 0.0413(15) 0.0020(11) 0.0172(12) -0.0017(9) 
C37 0.0321(12) 0.0234(11) 0.0450(16) 0.0034(12) 0.0178(12) -0.0010(9) 
C38 0.0292(11) 0.0294(12) 0.0320(14) 0.0053(11) 0.0118(11) -0.0064(9) 
C39 0.0237(11) 0.0346(13) 0.0490(17) 0.0094(13) 0.0156(12) -0.0006(10) 
C40 0.0296(11) 0.0290(12) 0.0451(16) 0.0055(12) 0.0213(12) 0.0027(9) 
C41 0.0300(11) 0.0356(13) 0.0239(13) -0.0076(11) 0.0143(11) -0.0115(10) 
C42 0.0276(11) 0.0284(12) 0.0221(12) -0.0013(10) 0.0135(10) -0.0047(9) 
C43 0.0364(12) 0.0258(12) 0.0257(13) 0.0020(11) 0.0141(11) 0.0002(10) 
C44 0.0312(12) 0.0357(14) 0.0339(15) -0.0003(12) 0.0149(11) 0.0034(10) 
C45 0.0179(9) 0.0186(10) 0.0257(12) -0.0011(10) 0.0078(9) 0.0013(8) 
C46 0.0191(9) 0.0200(10) 0.0220(11) -0.0008(9) 0.0091(9) 0.0013(8) 
C47 0.0257(10) 0.0263(11) 0.0201(12) -0.0002(10) 0.0116(9) 0.0053(9) 
C48 0.0261(10) 0.0223(11) 0.0217(12) 0.0031(10) 0.0110(10) 0.0043(8) 
C49 0.0163(9) 0.0183(10) 0.0285(12) -0.0060(10) 0.0084(9) -0.0028(8) 
C50 0.0190(9) 0.0177(10) 0.0268(12) -0.0027(10) 0.0117(9) -0.0008(8) 
C51 0.0243(10) 0.0204(10) 0.0227(12) 0.0028(10) 0.0105(9) 0.0041(8) 
C52 0.0287(11) 0.0232(11) 0.0235(12) 0.0001(10) 0.0163(10) 0.0014(9) 
C53 0.0447(15) 0.066(2) 0.0187(13) 0.0055(14) 0.0094(12) -0.0306(14) 
C54 0.0337(12) 0.0390(14) 0.0221(13) -0.0015(11) 0.0128(11) -0.0138(10) 
C55 0.0369(12) 0.0336(13) 0.0296(14) -0.0038(12) 0.0187(12) -0.0043(10) 
C56 0.0347(12) 0.0419(15) 0.0300(14) 0.0127(13) 0.0076(12) 0.0013(11) 
  
_geom_special_details 
; 
 All esds (except the esd in the dihedral angle between two l.s. planes) 
 are estimated using the full covariance matrix.  The cell esds are taken 
 into account individually in the estimation of esds in distances, angles 
 and torsion angles; correlations between esds in cell parameters are only 
 used when they are defined by crystal symmetry.  An approximate (isotropic) 
 treatment of cell esds is used for estimating esds involving l.s. planes. 
; 
  
loop_ 
 _geom_bond_atom_site_label_1 
 _geom_bond_atom_site_label_2 
 _geom_bond_distance 
 _geom_bond_site_symmetry_2 
 _geom_bond_publ_flag 
Zn1 O3 2.0175(15) . ? 
Zn1 O5 2.0176(17) . ? 
Zn1 O1 2.150(2) . ? 
Zn1 N2 2.1631(18) 3_445 ? 
Zn1 N1 2.1810(18) . ? 
Zn1 O2 2.2590(17) . ? 
Zn1 C41 2.510(3) . ? 
Zn2 O6 2.0022(15) . ? 
Zn2 O4 2.0686(16) . ? 
Zn2 O7 2.071(2) . ? 
Zn2 N3 2.1342(17) . ? 
Zn2 N4 2.1572(18) 3_445 ? 
Zn2 O8 2.487(3) . ? 
Zn2 C53 2.590(3) . ? 
O1 C41 1.257(3) . ? 
O2 C41 1.242(3) . ? 
O3 C45 1.259(3) . ? 
O4 C45 1.243(3) . ? 
O5 C49 1.245(3) . ? 
O6 C49 1.259(3) . ? 
O7 C53 1.252(4) . ? 
O8 C53 1.226(4) . ? 
N1 C5 1.334(3) . ? 
N1 C1 1.336(3) . ? 
C1 C2 1.380(3) . ? 
C2 C3 1.385(4) . ? 
C3 C4 1.383(3) . ? 
C3 C6 1.467(3) . ? 
C4 C5 1.370(3) . ? 
C6 C7 1.325(4) . ? 
C7 C8 1.468(4) . ? 
C8 C9 1.376(4) . ? 
C8 C13 1.388(5) . ? 
C9 C10 1.388(4) . ? 
C10 C11 1.381(5) . ? 
C11 C12 1.373(5) . ? 
C11 C14 1.482(4) . ? 
C12 C13 1.362(4) . ? 
C14 C15 1.316(4) . ? 
C15 C18 1.463(3) . ? 
N2 C20 1.336(3) . ? 
N2 C16 1.339(3) . ? 
N2 Zn1 2.1630(18) 3 ? 
C16 C17 1.373(3) . ? 
C17 C18 1.393(3) . ? 
C18 C19 1.406(4) . ? 
C19 C20 1.371(3) . ? 
N3 C25 1.338(3) . ? 
N3 C21 1.343(3) . ? 
C21 C22 1.368(3) . ? 
C22 C23 1.387(3) . ? 
C23 C24 1.394(3) . ? 
C23 C26 1.461(3) . ? 
C24 C25 1.367(3) . ? 
C26 C27 1.325(3) . ? 
C27 C28 1.472(3) . ? 
C28 C29 1.382(3) . ? 
C28 C33 1.406(4) . ? 
C29 C30 1.382(3) . ? 
C30 C31 1.389(4) . ? 
C31 C32 1.406(4) . ? 
C31 C34 1.455(3) . ? 
C32 C33 1.368(4) . ? 
C34 C35 1.323(4) . ? 
C35 C38 1.463(3) . ? 
N4 C40 1.332(3) . ? 
N4 C36 1.341(3) . ? 
N4 Zn2 2.1571(18) 3 ? 
C36 C37 1.382(3) . ? 
C37 C38 1.384(3) . ? 
C38 C39 1.395(3) . ? 
C39 C40 1.376(3) . ? 
C41 C42 1.508(3) . ? 
C42 C44 1.383(3) . ? 
C42 C43 1.386(3) . ? 
C43 C55 1.389(3) 1_554 ? 
C44 C56 1.396(4) 1_554 ? 
C45 C46 1.508(3) . ? 
C46 C47 1.378(3) . ? 
C46 C48 1.398(3) . ? 
C47 C48 1.395(3) 7_556 ? 
C48 C47 1.394(3) 7_556 ? 
C49 C50 1.497(3) . ? 
C50 C52 1.382(3) . ? 
C50 C51 1.393(3) . ? 
C51 C52 1.387(3) 5_656 ? 
C52 C51 1.387(3) 5_656 ? 
C53 C54 1.516(4) . ? 
C54 C56 1.381(4) . ? 
C54 C55 1.385(4) . ? 
C55 C43 1.389(3) 1_556 ? 
C56 C44 1.396(4) 1_556 ? 
  
loop_ 
 _geom_angle_atom_site_label_1 
 _geom_angle_atom_site_label_2 
 _geom_angle_atom_site_label_3 
 _geom_angle 
 _geom_angle_site_symmetry_1 
 _geom_angle_site_symmetry_3 
 _geom_angle_publ_flag 
O3 Zn1 O5 111.64(7) . . ? 
O3 Zn1 O1 92.66(7) . . ? 
O5 Zn1 O1 154.57(7) . . ? 
O3 Zn1 N2 96.78(7) . 3_445 ? 
O5 Zn1 N2 87.33(7) . 3_445 ? 
O1 Zn1 N2 97.47(7) . 3_445 ? 
O3 Zn1 N1 91.11(7) . . ? 
O5 Zn1 N1 84.97(7) . . ? 
O1 Zn1 N1 87.25(7) . . ? 
N2 Zn1 N1 170.58(7) 3_445 . ? 
O3 Zn1 O2 152.13(7) . . ? 
O5 Zn1 O2 95.67(7) . . ? 
O1 Zn1 O2 59.56(7) . . ? 
N2 Zn1 O2 89.71(7) 3_445 . ? 
N1 Zn1 O2 85.66(7) . . ? 
O3 Zn1 C41 122.54(8) . . ? 
O5 Zn1 C41 124.78(8) . . ? 
O1 Zn1 C41 30.06(7) . . ? 
N2 Zn1 C41 95.81(7) 3_445 . ? 
N1 Zn1 C41 84.19(7) . . ? 
O2 Zn1 C41 29.59(7) . . ? 
O6 Zn2 O4 119.75(7) . . ? 
O6 Zn2 O7 97.56(9) . . ? 
O4 Zn2 O7 141.97(8) . . ? 
O6 Zn2 N3 93.17(6) . . ? 
O4 Zn2 N3 88.81(6) . . ? 
O7 Zn2 N3 96.68(7) . . ? 
O6 Zn2 N4 89.40(7) . 3_445 ? 
O4 Zn2 N4 83.04(7) . 3_445 ? 
O7 Zn2 N4 90.83(8) . 3_445 ? 
N3 Zn2 N4 171.67(7) . 3_445 ? 
O6 Zn2 O8 153.78(8) . . ? 
O4 Zn2 O8 86.39(7) . . ? 
O7 Zn2 O8 56.26(8) . . ? 
N3 Zn2 O8 89.04(7) . . ? 
N4 Zn2 O8 92.15(7) 3_445 . ? 
O6 Zn2 C53 126.03(10) . . ? 
O4 Zn2 C53 113.71(9) . . ? 
O7 Zn2 C53 28.49(9) . . ? 
N3 Zn2 C53 94.80(8) . . ? 
N4 Zn2 C53 90.07(8) 3_445 . ? 
O8 Zn2 C53 27.86(9) . . ? 
C41 O1 Zn1 91.02(16) . . ? 
C41 O2 Zn1 86.47(14) . . ? 
C45 O3 Zn1 126.04(14) . . ? 
C45 O4 Zn2 148.13(14) . . ? 
C49 O5 Zn1 158.45(15) . . ? 
C49 O6 Zn2 119.95(14) . . ? 
C53 O7 Zn2 99.41(19) . . ? 
C53 O8 Zn2 80.8(2) . . ? 
C5 N1 C1 116.2(2) . . ? 
C5 N1 Zn1 122.11(15) . . ? 
C1 N1 Zn1 121.51(16) . . ? 
N1 C1 C2 124.2(2) . . ? 
C1 C2 C3 119.3(2) . . ? 
C4 C3 C2 116.4(2) . . ? 
C4 C3 C6 119.6(2) . . ? 
C2 C3 C6 124.0(2) . . ? 
C5 C4 C3 120.8(2) . . ? 
N1 C5 C4 123.1(2) . . ? 
C7 C6 C3 127.7(3) . . ? 
C6 C7 C8 125.4(3) . . ? 
C9 C8 C13 116.5(3) . . ? 
C9 C8 C7 121.6(3) . . ? 
C13 C8 C7 121.9(3) . . ? 
C8 C9 C10 121.3(3) . . ? 
C11 C10 C9 121.5(3) . . ? 
C12 C11 C10 116.7(3) . . ? 
C12 C11 C14 121.9(3) . . ? 
C10 C11 C14 121.3(3) . . ? 
C13 C12 C11 122.0(3) . . ? 
C12 C13 C8 121.9(3) . . ? 
C15 C14 C11 125.2(3) . . ? 
C14 C15 C18 127.8(3) . . ? 
C20 N2 C16 116.6(2) . . ? 
C20 N2 Zn1 122.08(17) . 3 ? 
C16 N2 Zn1 121.01(15) . 3 ? 
N2 C16 C17 124.1(2) . . ? 
C16 C17 C18 119.8(2) . . ? 
C17 C18 C19 115.8(2) . . ? 
C17 C18 C15 125.3(3) . . ? 
C19 C18 C15 118.9(2) . . ? 
C20 C19 C18 120.3(2) . . ? 
N2 C20 C19 123.3(2) . . ? 
C25 N3 C21 116.78(19) . . ? 
C25 N3 Zn2 121.29(14) . . ? 
C21 N3 Zn2 121.78(15) . . ? 
N3 C21 C22 123.5(2) . . ? 
C21 C22 C23 119.8(2) . . ? 
C22 C23 C24 116.5(2) . . ? 
C22 C23 C26 123.0(2) . . ? 
C24 C23 C26 120.5(2) . . ? 
C25 C24 C23 120.1(2) . . ? 
N3 C25 C24 123.2(2) . . ? 
C27 C26 C23 124.7(2) . . ? 
C26 C27 C28 126.0(3) . . ? 
C29 C28 C33 118.0(2) . . ? 
C29 C28 C27 119.5(2) . . ? 
C33 C28 C27 122.5(2) . . ? 
C30 C29 C28 121.5(3) . . ? 
C29 C30 C31 120.8(2) . . ? 
C30 C31 C32 117.7(2) . . ? 
C30 C31 C34 119.7(2) . . ? 
C32 C31 C34 122.6(3) . . ? 
C33 C32 C31 121.3(3) . . ? 
C32 C33 C28 120.6(2) . . ? 
C35 C34 C31 127.1(3) . . ? 
C34 C35 C38 124.0(2) . . ? 
C40 N4 C36 117.1(2) . . ? 
C40 N4 Zn2 121.85(16) . 3 ? 
C36 N4 Zn2 121.09(14) . 3 ? 
N4 C36 C37 123.4(2) . . ? 
C36 C37 C38 119.6(2) . . ? 
C37 C38 C39 116.6(2) . . ? 
C37 C38 C35 122.3(2) . . ? 
C39 C38 C35 121.0(2) . . ? 
C40 C39 C38 120.2(2) . . ? 
N4 C40 C39 123.1(2) . . ? 
O2 C41 O1 122.6(2) . . ? 
O2 C41 C42 119.6(2) . . ? 
O1 C41 C42 117.8(2) . . ? 
O2 C41 Zn1 63.94(13) . . ? 
O1 C41 Zn1 58.92(13) . . ? 
C42 C41 Zn1 172.85(17) . . ? 
C44 C42 C43 120.0(2) . . ? 
C44 C42 C41 120.1(2) . . ? 
C43 C42 C41 119.9(2) . . ? 
C42 C43 C55 120.0(2) . 1_554 ? 
C42 C44 C56 119.7(2) . 1_554 ? 
O4 C45 O3 126.4(2) . . ? 
O4 C45 C46 117.5(2) . . ? 
O3 C45 C46 116.03(19) . . ? 
C47 C46 C48 120.32(19) . . ? 
C47 C46 C45 120.6(2) . . ? 
C48 C46 C45 119.1(2) . . ? 
C46 C47 C48 120.7(2) . 7_556 ? 
C47 C48 C46 119.0(2) 7_556 . ? 
O5 C49 O6 124.77(19) . . ? 
O5 C49 C50 118.5(2) . . ? 
O6 C49 C50 116.7(2) . . ? 
C52 C50 C51 121.04(19) . . ? 
C52 C50 C49 119.7(2) . . ? 
C51 C50 C49 119.2(2) . . ? 
C52 C51 C50 119.0(2) 5_656 . ? 
C50 C52 C51 120.0(2) . 5_656 ? 
O8 C53 O7 123.2(3) . . ? 
O8 C53 C54 118.3(3) . . ? 
O7 C53 C54 118.5(3) . . ? 
O8 C53 Zn2 71.39(18) . . ? 
O7 C53 Zn2 52.10(15) . . ? 
C54 C53 Zn2 168.7(2) . . ? 
C56 C54 C55 119.8(2) . . ? 
C56 C54 C53 120.4(3) . . ? 
C55 C54 C53 119.7(2) . . ? 
C54 C55 C43 120.1(2) . 1_556 ? 
C54 C56 C44 120.3(2) . 1_556 ? 
  
_refine_diff_density_max    0.628 
_refine_diff_density_min   -0.492 
_refine_diff_density_rms    0.074 

# SQUEEZE RESULTS
# Note: Data are Listed for all Voids in the P1 Unit Cell
# i.e. Centre of Gravity, Solvent Accessible Volume,
# Recovered number of Electrons in the Void and
# Details about the Squeezed Material
loop_
  _platon_squeeze_void_nr
  _platon_squeeze_void_average_x
  _platon_squeeze_void_average_y
  _platon_squeeze_void_average_z
  _platon_squeeze_void_volume
  _platon_squeeze_void_count_electrons
  _platon_squeeze_void_content
   1  0.000  0.000 -0.003      1278       487 ' '
   2  0.000  0.420  0.750        14         1 ' '
   3  0.000  0.580  0.250        14         1 ' '
   4  0.250  0.250  0.000        35         7 ' '
   5  0.250  0.750  0.500        35         7 ' '
   6  0.500  0.500  0.638      1278       487 ' '
   7  0.500  0.080  0.250        14         1 ' '
   8  0.500  0.920  0.750        14         1 ' '
   9  0.750  0.250  0.500        35         7 ' '
  10  0.750  0.750  0.000        35         7 ' '
_platon_squeeze_void_probe_radius                  1.20
_platon_squeeze_details                           
;
 Solvent Accessible Volume =    2769.2
 Electrons Found in S.A.V. =    1000.1
;
  
_shelxl_version_number 2014-3 
  
_shelx_res_file 
; 
TITL xtl3 in C2/c [Zn2(bdc)2(bpeb)2].DMA.H2O squeezed data 
CELL 0.71073  27.5072  29.3890  14.9485  90.000 109.537  90.000 
ZERR  8.00   0.0012   0.0014   0.0007   0.000   0.002   0.000 
LATT  7 
SYMM -X, Y, 0.5-Z 
SFAC C H N O ZN 
UNIT 448 320 32 64 16 
TEMP -100.000 
OMIT -1 1 1 
OMIT 1 1 1 
OMIT 2 0 0 
OMIT 1 1 0 
SIZE 0.20 0.38 0.70 
ACTA 
L.S. 8 0  141 
WGHT    0.074300 
FVAR       0.18369 
ZN1   5    0.362169    0.126856    0.355120    11.00000    0.02228    0.02142 = 
         0.02110   -0.00148    0.01174    0.00133 
ZN2   5    0.376489    0.110148    0.639398    11.00000    0.02133    0.01782 = 
         0.02088   -0.00013    0.01206    0.00067 
O1    4    0.333037    0.147310    0.208683    11.00000    0.03431    0.05503 = 
         0.03175   -0.01053    0.01859   -0.00189 
O2    4    0.392158    0.094006    0.247234    11.00000    0.04169    0.03643 = 
         0.02309    0.00323    0.01406   -0.00531 
O3    4    0.318772    0.173220    0.393546    11.00000    0.03286    0.02329 = 
         0.03096    0.00088    0.02028    0.00752 
O4    4    0.319914    0.142911    0.531276    11.00000    0.02341    0.02051 = 
         0.02991    0.00185    0.01095    0.00301 
O5    4    0.412385    0.095762    0.469071    11.00000    0.03047    0.02493 = 
         0.02939   -0.00054    0.00691    0.00818 
O6    4    0.421334    0.063538    0.607871    11.00000    0.03101    0.02084 = 
         0.03942   -0.00036    0.02507    0.00136 
O7    4    0.401580    0.099825    0.784828    11.00000    0.07882    0.05701 = 
         0.03140   -0.01390    0.03692   -0.03001 
O8    4    0.344719    0.154473    0.750384    11.00000    0.05399    0.11318 = 
         0.03428    0.02511    0.01364   -0.00975 
N1    3    0.423690    0.176524    0.373766    11.00000    0.02996    0.02358 = 
         0.02814   -0.00175    0.01467   -0.00278 
C1    1    0.471279    0.163807    0.379681    11.00000    0.03137    0.02380 = 
         0.04774    0.00008    0.01731   -0.00123 
AFIX  43 
H1    2    0.478859    0.132184    0.383553    11.00000   -1.20000 
AFIX   0 
C2    1    0.510139    0.193668    0.380527    11.00000    0.02925    0.03409 = 
         0.04870   -0.00050    0.01506   -0.00545 
AFIX  43 
H2    2    0.543051    0.182556    0.383347    11.00000   -1.20000 
AFIX   0 
C3    1    0.500627    0.240007    0.377221    11.00000    0.03951    0.03479 = 
         0.03357   -0.00376    0.01675   -0.01161 
C4    1    0.451820    0.253085    0.374393    11.00000    0.05144    0.02463 = 
         0.05586   -0.00145    0.03071   -0.00559 
AFIX  43 
H4    2    0.443630    0.284520    0.373541    11.00000   -1.20000 
AFIX   0 
C5    1    0.415146    0.221242    0.372807    11.00000    0.03737    0.02669 = 
         0.04606    0.00043    0.02398    0.00090 
AFIX  43 
H5    2    0.382067    0.231494    0.370935    11.00000   -1.20000 
AFIX   0 
C6    1    0.538454    0.274793    0.375069    11.00000    0.05154    0.03481 = 
         0.05197   -0.00377    0.02601   -0.01794 
AFIX  43 
H6A   2    0.529283    0.305408    0.382199    11.00000   -1.20000 
AFIX   0 
C7    1    0.583917    0.268576    0.364355    11.00000    0.04524    0.04360 = 
         0.04438    0.00546    0.00915   -0.01928 
AFIX  43 
H7A   2    0.594390    0.238091    0.359990    11.00000   -1.20000 
AFIX   0 
C8    1    0.619442    0.304880    0.358673    11.00000    0.04389    0.04632 = 
         0.04118    0.00519    0.01215   -0.01915 
C9    1    0.664571    0.295492    0.341682    11.00000    0.03792    0.04359 = 
         0.13202    0.02146    0.02235   -0.00483 
AFIX  43 
H9    2    0.673120    0.264789    0.333699    11.00000   -1.20000 
AFIX   0 
C10   1    0.697865    0.330012    0.335973    11.00000    0.03457    0.05153 = 
         0.13080    0.01868    0.02379   -0.00899 
AFIX  43 
H10   2    0.728493    0.322444    0.323255    11.00000   -1.20000 
AFIX   0 
C11   1    0.687474    0.375101    0.348364    11.00000    0.04570    0.04407 = 
         0.04524    0.00064    0.01049   -0.02193 
C12   1    0.641919    0.384148    0.363661    11.00000    0.09095    0.04495 = 
         0.12962   -0.02445    0.07880   -0.03368 
AFIX  43 
H12   2    0.632983    0.414872    0.370409    11.00000   -1.20000 
AFIX   0 
C13   1    0.609133    0.350407    0.369459    11.00000    0.08611    0.05471 = 
         0.12786   -0.02867    0.07776   -0.03298 
AFIX  43 
H13   2    0.578318    0.358267    0.381227    11.00000   -1.20000 
AFIX   0 
C14   1    0.723376    0.411798    0.343179    11.00000    0.03781    0.04854 = 
         0.05178    0.00531    0.01180   -0.01716 
AFIX  43 
H14   2    0.753805    0.403106    0.330888    11.00000   -1.20000 
AFIX   0 
C15   1    0.716472    0.455455    0.354238    11.00000    0.04655    0.04655 = 
         0.04859   -0.00711    0.02410   -0.02276 
AFIX  43 
H15   2    0.685785    0.463450    0.366333    11.00000   -1.20000 
AFIX   0 
N2    3    0.811268    0.569472    0.344259    11.00000    0.02795    0.02677 = 
         0.02569   -0.00257    0.01159   -0.00523 
C16   1    0.827374    0.526861    0.339145    11.00000    0.02643    0.03229 = 
         0.03494   -0.00312    0.01241   -0.00525 
AFIX  43 
H16   2    0.860329    0.522778    0.332814    11.00000   -1.20000 
AFIX   0 
C17   1    0.799229    0.488692    0.342481    11.00000    0.03444    0.03052 = 
         0.03977    0.00037    0.01080   -0.00571 
AFIX  43 
H17   2    0.813047    0.459322    0.339567    11.00000   -1.20000 
AFIX   0 
C18   1    0.750369    0.493166    0.350149    11.00000    0.03940    0.04110 = 
         0.03058   -0.00471    0.01486   -0.01573 
C19   1    0.733602    0.538003    0.355216    11.00000    0.03426    0.04715 = 
         0.05202   -0.01156    0.02441   -0.01222 
AFIX  43 
H19   2    0.700693    0.543284    0.360926    11.00000   -1.20000 
AFIX   0 
C20   1    0.764512    0.574139    0.351956    11.00000    0.03128    0.03844 = 
         0.04094   -0.00807    0.01775   -0.00597 
AFIX  43 
H20   2    0.752043    0.604011    0.355344    11.00000   -1.20000 
AFIX   0 
N3    3    0.427923    0.164640    0.640217    11.00000    0.02147    0.02247 = 
         0.02015   -0.00033    0.00738   -0.00124 
C21   1    0.475807    0.157031    0.638907    11.00000    0.02333    0.02273 = 
         0.02554   -0.00412    0.00646   -0.00199 
AFIX  43 
H21   2    0.487919    0.126539    0.644395    11.00000   -1.20000 
AFIX   0 
C22   1    0.508077    0.190830    0.630094    11.00000    0.02227    0.02973 = 
         0.02654   -0.00224    0.00866   -0.00285 
AFIX  43 
H22   2    0.541266    0.183491    0.627762    11.00000   -1.20000 
AFIX   0 
C23   1    0.492215    0.235869    0.624569    11.00000    0.02586    0.03198 = 
         0.02755    0.00013    0.00801   -0.00799 
C24   1    0.442697    0.243721    0.626986    11.00000    0.02834    0.02223 = 
         0.03852    0.00075    0.00978   -0.00150 
AFIX  43 
H24   2    0.429804    0.273922    0.622701    11.00000   -1.20000 
AFIX   0 
C25   1    0.412645    0.208055    0.635511    11.00000    0.02271    0.02477 = 
         0.02960    0.00014    0.00911   -0.00108 
AFIX  43 
H25   2    0.379303    0.214405    0.638224    11.00000   -1.20000 
AFIX   0 
C26   1    0.524946    0.273870    0.617278    11.00000    0.03505    0.02826 = 
         0.04379    0.00571    0.01500   -0.00636 
AFIX  43 
H26   2    0.508992    0.302672    0.599287    11.00000   -1.20000 
AFIX   0 
C27   1    0.575274    0.271024    0.633963    11.00000    0.03449    0.03230 = 
         0.04608    0.00542    0.01335   -0.00926 
AFIX  43 
H27   2    0.590796    0.242014    0.651344    11.00000   -1.20000 
AFIX   0 
C28   1    0.609359    0.308665    0.628054    11.00000    0.03052    0.03304 = 
         0.04699    0.00806    0.01021   -0.00908 
C29   1    0.661967    0.301449    0.655078    11.00000    0.03264    0.03130 = 
         0.06848    0.00939    0.01516   -0.00435 
AFIX  43 
H29   2    0.675486    0.272344    0.678057    11.00000   -1.20000 
AFIX   0 
C30   1    0.695341    0.335620    0.649419    11.00000    0.02992    0.03711 = 
         0.06487    0.01014    0.01298   -0.00574 
AFIX  43 
H30   2    0.731223    0.329451    0.667096    11.00000   -1.20000 
AFIX   0 
C31   1    0.677061    0.378867    0.618209    11.00000    0.03557    0.03836 = 
         0.05249    0.00523    0.01395   -0.01240 
C32   1    0.623639    0.386443    0.592205    11.00000    0.03435    0.03701 = 
         0.08290    0.01872    0.01713   -0.00414 
AFIX  43 
H32   2    0.610289    0.415954    0.572296    11.00000   -1.20000 
AFIX   0 
C33   1    0.590519    0.352195    0.594995    11.00000    0.02856    0.04778 = 
         0.07622    0.01808    0.01773   -0.00345 
AFIX  43 
H33   2    0.554451    0.357859    0.574412    11.00000   -1.20000 
AFIX   0 
C34   1    0.713085    0.414383    0.613907    11.00000    0.03063    0.04046 = 
         0.04970    0.00883    0.01143   -0.00948 
AFIX  43 
H34   2    0.748074    0.405479    0.628329    11.00000   -1.20000 
AFIX   0 
C35   1    0.702418    0.457707    0.592108    11.00000    0.02970    0.03486 = 
         0.05475    0.00550    0.01585   -0.00793 
AFIX  43 
H35   2    0.667316    0.466931    0.572610    11.00000   -1.20000 
AFIX   0 
N4    3    0.817267    0.559273    0.619488    11.00000    0.02484    0.02210 = 
         0.03371    0.00358    0.01397    0.00064 
C36   1    0.827257    0.515064    0.611784    11.00000    0.02975    0.02458 = 
         0.04130    0.00198    0.01720   -0.00174 
AFIX  43 
H36   2    0.861134    0.506631    0.614955    11.00000   -1.20000 
AFIX   0 
C37   1    0.790812    0.481145    0.599469    11.00000    0.03208    0.02336 = 
         0.04505    0.00339    0.01782   -0.00103 
AFIX  43 
H37   2    0.799652    0.450336    0.593296    11.00000   -1.20000 
AFIX   0 
C38   1    0.741351    0.492299    0.596174    11.00000    0.02924    0.02937 = 
         0.03199    0.00528    0.01184   -0.00637 
C39   1    0.730972    0.538434    0.602315    11.00000    0.02368    0.03461 = 
         0.04904    0.00939    0.01561   -0.00064 
AFIX  43 
H39   2    0.697365    0.547938    0.598754    11.00000   -1.20000 
AFIX   0 
C40   1    0.769290    0.570205    0.613516    11.00000    0.02965    0.02897 = 
         0.04512    0.00548    0.02135    0.00272 
AFIX  43 
H40   2    0.761146    0.601413    0.617162    11.00000   -1.20000 
AFIX   0 
C41   1    0.364129    0.121134    0.188837    11.00000    0.03002    0.03563 = 
         0.02393   -0.00757    0.01433   -0.01148 
C42   1    0.367430    0.123817    0.090266    11.00000    0.02758    0.02836 = 
         0.02214   -0.00127    0.01351   -0.00472 
C43   1    0.398784    0.093748    0.063247    11.00000    0.03641    0.02583 = 
         0.02571    0.00205    0.01414    0.00022 
AFIX  43 
H43   2    0.418662    0.071902    0.107196    11.00000   -1.20000 
AFIX   0 
C44   1    0.340098    0.156826    0.027634    11.00000    0.03121    0.03574 = 
         0.03395   -0.00026    0.01487    0.00337 
AFIX  43 
H44   2    0.319384    0.178042    0.046646    11.00000   -1.20000 
AFIX   0 
C45   1    0.308545    0.173168    0.469597    11.00000    0.01792    0.01859 = 
         0.02570   -0.00110    0.00778    0.00133 
C46   1    0.278280    0.213425    0.485068    11.00000    0.01910    0.01998 = 
         0.02198   -0.00081    0.00911    0.00126 
C47   1    0.258223    0.244970    0.414052    11.00000    0.02574    0.02632 = 
         0.02010   -0.00024    0.01160    0.00533 
AFIX  43 
H47   2    0.263919    0.241525    0.355144    11.00000   -1.20000 
AFIX   0 
C48   1    0.270346    0.218105    0.572254    11.00000    0.02611    0.02226 = 
         0.02166    0.00307    0.01099    0.00433 
AFIX  43 
H48   2    0.284209    0.196462    0.621408    11.00000   -1.20000 
AFIX   0 
C49   1    0.430061    0.065956    0.530535    11.00000    0.01625    0.01833 = 
         0.02849   -0.00603    0.00843   -0.00280 
C50   1    0.466427    0.031498    0.514749    11.00000    0.01900    0.01766 = 
         0.02682   -0.00275    0.01169   -0.00076 
C51   1    0.471844    0.028264    0.425606    11.00000    0.02432    0.02039 = 
         0.02270    0.00283    0.01051    0.00412 
AFIX  43 
H51   2    0.452703    0.047669    0.375337    11.00000   -1.20000 
AFIX   0 
C52   1    0.494387    0.003724    0.588676    11.00000    0.02870    0.02316 = 
         0.02347    0.00012    0.01635    0.00143 
AFIX  43 
H52   2    0.490486    0.006539    0.649224    11.00000   -1.20000 
AFIX   0 
C53   1    0.373078    0.127669    0.806980    11.00000    0.04473    0.06584 = 
         0.01867    0.00547    0.00936   -0.03062 
C54   1    0.373096    0.127986    0.908392    11.00000    0.03368    0.03896 = 
         0.02211   -0.00154    0.01282   -0.01376 
C55   1    0.401163    0.095536    0.971967    11.00000    0.03692    0.03361 = 
         0.02956   -0.00382    0.01872   -0.00429 
AFIX  43 
H55   2    0.422079    0.074464    0.953106    11.00000   -1.20000 
AFIX   0 
C56   1    0.343105    0.158817    0.936306    11.00000    0.03470    0.04195 = 
         0.02999    0.01270    0.00763    0.00127 
AFIX  43 
H56   2    0.324422    0.181495    0.893167    11.00000   -1.20000 
  
AFIX   0 
HKLF 4 
  
REM  xtl3 in C2/c [Zn2(bdc)2(bpeb)2].DMA.H2O squeezed data 
REM R1 =  0.0434 for   10607 Fo > 4sig(Fo)  and  0.0593 for all   14223 data 
REM    631 parameters refined using      0 restraints 
  
END 
  
WGHT      0.0701      0.0000 
  
REM Highest difference peak  0.628,  deepest hole -0.492,  1-sigma level  0.074 
Q1    1   0.3834  0.3613  0.5849  11.00000  0.05    0.63 
Q2    1   0.3541  0.1826  0.7713  11.00000  0.05    0.62 
Q3    1   0.3809  0.1155  0.7649  11.00000  0.05    0.44 
Q4    1   0.3196  0.1560  0.7541  11.00000  0.05    0.40 
Q5    1   0.2731  0.2123  0.5220  11.00000  0.05    0.37 
Q6    1   0.4691  0.0289  0.4739  11.00000  0.05    0.36 
Q7    1   0.4530  0.0457  0.5230  11.00000  0.05    0.36 
Q8    1   0.3713  0.1223  0.1338  11.00000  0.05    0.36 
Q9    1   0.3715  0.1247  0.8543  11.00000  0.05    0.35 
Q10   1   0.2920  0.1946  0.4721  11.00000  0.05    0.34 
Q11   1   0.4191  0.1870  0.6382  11.00000  0.05    0.33 
Q12   1   0.6710  0.2902  0.6574  11.00000  0.05    0.33 
Q13   1   0.6692  0.6531  0.4140  11.00000  0.05    0.32 
Q14   1   0.6873  0.3522  0.6427  11.00000  0.05    0.32 
Q15   1   0.8219  0.5364  0.6112  11.00000  0.05    0.32 
Q16   1   0.3976  0.3551  0.5063  11.00000  0.05    0.31 
Q17   1   0.3382  0.1635  0.3853  11.00000  0.05    0.31 
Q18   1   0.3794  0.1570  0.3603  11.00000  0.05    0.31 
Q19   1   0.7411  0.5098  0.6164  11.00000  0.05    0.31 
Q20   1   0.2412  0.2598  0.4195  11.00000  0.05    0.31 
; 
_shelx_res_checksum   29589 
  
_shelx_hkl_file 
; 
   2   0   0    6262       0                                                         -16  425.29   -5.29  1.0000 
   2   0   0    6262       1                                                         -13  425.29   -5.29  1.0000 
   4   0   0    9526     401                                                       11917  -62.54   10.51  1.0000 
  -4   0   0    8885     415                                                       11233  -62.54  -10.51  1.0000 
   4   0   0    9348     395                                                       11718  -62.54   10.51  1.0000 
  -4   0   0    7700     416                                                        9895  -62.54  -10.51  1.0000 
  -4   0   0    8009     346                                                       10245  -62.54  -10.51  1.0000 
   4   0   0    8272     419                                                       10509  -62.54   10.51  1.0000 
  -4   0   0    7348     363                                                        9495  -62.54  -10.51  1.0000 
  -6   0   0     282       9                                                         118  -34.25   11.80  1.0000 
   6   0   0     291       7                                                         116  -34.25  -11.80  1.0000 
  -6   0   0     273       5                                                         112  -34.25   11.80  1.0000 
   6   0   0     272       8                                                         104  -34.25  -11.80  1.0000 
   6   0   0     272       6                                                         104  -34.25  -11.80  1.0000 
  -6   0   0     264       5                                                         106  -34.25   11.80  1.0000 
  -8   0   0    2191      95                                                        2228    2.85  -15.98  1.0000 
  -8   0   0    2233      73                                                        2270    2.85  -15.98  1.0000 
   8   0   0    2136      89                                                        2214    2.85   15.98  1.0000 
   8   0   0    2230      87                                                        2309    2.85   15.98  1.0000 
   8   0   0    2287      90                                                        2367    2.85   15.98  1.0000 
  -8   0   0    2218      76                                                        2255    2.85  -15.98  1.0000 
  10   0   0     757      30                                                         607  -24.38   48.61  1.0000 
 -10   0   0     705      23                                                         605  -24.38  -48.61  1.0000 
  10   0   0     790      27                                                         638  -24.38   48.61  1.0000 
 -10   0   0     759      34                                                         659  -24.38  -48.61  1.0000 
  10   0   0     770      28                                                         619  -24.38   48.61  1.0000 
 -10   0   0     736      22                                                         636  -24.38  -48.61  1.0000 
  12   0   0      21       9                                                         115    0.54   33.75  1.0000 
 -14   0   0      54      11                                                          66    4.82   -2.26  1.0000 
 -14   0   0      27       4                                                          36    4.82   -2.26  1.0000 
  16   0   0    1279      57                                                        1197   -6.46    3.01  1.0000 
  16   0   0    1297      54                                                        1215   -6.46    3.01  1.0000 
 -16   0   0    1301      43                                                        1214   -6.46   -3.01  1.0000 
  16   0   0    1333      52                                                        1250   -6.46    3.01  1.0000 
 -16   0   0    1371      64                                                        1281   -6.46   -3.01  1.0000 
 -16   0   0    1336      45                                                        1247   -6.46   -3.01  1.0000 
 -18   0   0     696      37                                                         521   19.64   -6.22  1.0000 
  18   0   0     733      30                                                         547   19.64    6.22  1.0000 
 -18   0   0     739      23                                                         559   19.64   -6.22  1.0000 
  18   0   0     763      28                                                         573   19.64    6.22  1.0000 
 -18   0   0     719      22                                                         541   19.64   -6.22  1.0000 
  18   0   0     725      33                                                         540   19.64    6.22  1.0000 
 -20   0   0    1584      50                                                        1332   17.75    0.90  1.0000 
  20   0   0    1565      60                                                        1315   17.75   -0.90  1.0000 
  20   0   0    1591      65                                                        1339   17.75   -0.90  1.0000 
 -20   0   0    1555      70                                                        1305   17.75    0.90  1.0000 
  20   0   0    1628      58                                                        1373   17.75   -0.90  1.0000 
 -20   0   0    1538      47                                                        1290   17.75    0.90  1.0000 
 -22   0   0     494      23                                                         470   -2.92    0.65  1.0000 
 -22   0   0     457      21                                                         434   -2.92    0.65  1.0000 
  22   0   0     521      33                                                         496   -2.92   -0.65  1.0000 
  22   0   0     554      27                                                         528   -2.92   -0.65  1.0000 
 -24   0   0     235      14                                                         213   -4.00    1.16  1.0000 
  24   0   0     231      17                                                         209   -4.00   -1.16  1.0000 
 -24   0   0     253      15                                                         230   -4.00    1.16  1.0000 
 -26   0   0       1       6                                                           1    5.48   -7.26  1.0000 
  26   0   0       1       9                                                           3    5.48    7.26  1.0000 
 -26   0   0       1       7                                                           6    5.48   -7.26  1.0000 
 -28   0   0      61      11                                                          59    1.07   -3.44  1.0000 
 -28   0   0      33       8                                                          32    1.07   -3.44  1.0000 
  28   0   0      76      13                                                          73    1.07    3.44  1.0000 
  30   0   0     128      16                                                         117   -2.55   -2.24  1.0000 
 -30   0   0     103      11                                                          94   -2.55    2.24  1.0000 
  32   0   0       6      12                                                           4   -2.82   -0.84  1.0000 
  32   0   0      12       9                                                           9   -2.82   -0.84  1.0000 
 -32   0   0      18       8                                                          14   -2.82    0.84  1.0000 
  34   0   0       0      10                                                          -2    1.53    0.76  1.0000 
 -34   0   0       0       8                                                           0    1.53   -0.76  1.0000 
   1  -1   0   15044       0                                                          -4  659.25   -2.64  1.0000 
  -1  -1   0   15033       0                                                          -4  659.00    1.68  1.0000 
  -1  -1   0   15033       0                                                          -4  659.00    1.68  1.0000 
   1   1   0   15033       0                                                          -4  659.00   -1.68  1.0000 
  -3  -1   0    3327     215                                                        6668  129.06   -3.78  1.0000 
  -3  -1   0    2888     211                                                        6040  129.06   -3.78  1.0000 
   3  -1   0    3517     250                                                        6925  128.56    1.44  1.0000 
  -3  -1   0    3228     249                                                        6528  129.06   -3.78  1.0000 
  -3   1   0    3401     254                                                        6760  128.56   -1.44  1.0000 
  -3   1   0    3368     250                                                        6713  128.56   -1.44  1.0000 
  -3   1   0    2840     211                                                        5958  128.56   -1.44  1.0000 
  -3   1   0    3378     215                                                        6727  128.56   -1.44  1.0000 
   5  -1   0    1913      40                                                         998  -65.26   -1.97  1.0000 
  -5  -1   0    1868      33                                                         961  -65.96    2.61  1.0000 
   5  -1   0    1891      38                                                         982  -65.26   -1.97  1.0000 
   5  -1   0    1921      43                                                        1004  -65.26   -1.97  1.0000 
  -5  -1   0    1910      32                                                         991  -65.96    2.61  1.0000 
   5  -1   0    1862      38                                                         961  -65.26   -1.97  1.0000 
   5   1   0    1894      39                                                         976  -65.96   -2.61  1.0000 
  -5   1   0    1800      42                                                         920  -65.26    1.97  1.0000 
  -5   1   0    1903      32                                                         994  -65.26    1.97  1.0000 
   5   1   0    1957      40                                                        1021  -65.96   -2.61  1.0000 
  -5   1   0    1799      33                                                         919  -65.26    1.97  1.0000 
  -7  -1   0    4136     142                                                        4466  -13.58    1.05  1.0000 
  -7  -1   0    4215     148                                                        4548  -13.58    1.05  1.0000 
   7  -1   0    4046     166                                                        4375  -13.55   -2.08  1.0000 
   7  -1   0    4093     171                                                        4424  -13.55   -2.08  1.0000 
   7  -1   0    4073     170                                                        4403  -13.55   -2.08  1.0000 
   7   1   0    4116     167                                                        4447  -13.58   -1.05  1.0000 
   7   1   0    4243     171                                                        4579  -13.58   -1.05  1.0000 
  -7   1   0    4193     142                                                        4524  -13.55    2.08  1.0000 
  -7   1   0    4114     178                                                        4442  -13.55    2.08  1.0000 
  -7   1   0    4198     147                                                        4529  -13.55    2.08  1.0000 
   9  -1   0      35       3                                                          -2   -7.12   30.94  1.0000 
   9  -1   0      24       3                                                           1   -7.12   30.94  1.0000 
   9  -1   0      12       3                                                           6   -7.12   30.94  1.0000 
  -9  -1   0      19       2                                                           3   -7.01  -31.70  1.0000 
  -9  -1   0      19       2                                                           3   -7.01  -31.70  1.0000 
  -9   1   0      16       4                                                           4   -7.12  -30.94  1.0000 
   9   1   0      26       3                                                           1   -7.01   31.70  1.0000 
   9   1   0      36       3                                                          -3   -7.01   31.70  1.0000 
   9   1   0      36       3                                                           0   -7.01   31.70  1.0000 
  -9   1   0      14       2                                                           5   -7.12  -30.94  1.0000 
  -9   1   0      24       2                                                           1   -7.12  -30.94  1.0000 
  11  -1   0      17       8                                                          42   -4.05   38.43  1.0000 
 -11  -1   0      44      10                                                          55   -3.68  -37.76  1.0000 
  11  -1   0      20       7                                                          57   -4.05   38.43  1.0000 
  11  -1   0      17       5                                                          43   -4.05   38.43  1.0000 
 -11  -1   0      45       5                                                          57   -3.68  -37.76  1.0000 
 -11  -1   0      42       4                                                          51   -3.68  -37.76  1.0000 
  11   1   0      20       8                                                          58   -3.68   37.76  1.0000 
 -11   1   0      45      10                                                          60   -4.05  -38.43  1.0000 
 -11   1   0      40       4                                                          46   -4.05  -38.43  1.0000 
  11   1   0      17       5                                                          39   -3.68   37.76  1.0000 
 -11   1   0      43       4                                                          55   -4.05  -38.43  1.0000 
  11   1   0      19       7                                                          51   -3.68   37.76  1.0000 
 -13  -1   0      79       6                                                          93    3.34  -13.43  1.0000 
 -13  -1   0      85       7                                                          99    3.34  -13.43  1.0000 
  13  -1   0      73      11                                                          94    3.36   13.61  1.0000 
 -13  -1   0      46      11                                                          55    3.34  -13.43  1.0000 
  13  -1   0      74      10                                                          95    3.36   13.61  1.0000 
  13  -1   0      73       8                                                          94    3.36   13.61  1.0000 
  13   1   0      69      10                                                          89    3.34   13.43  1.0000 
  13   1   0      57      11                                                          75    3.34   13.43  1.0000 
 -13   1   0      70       6                                                          83    3.36  -13.61  1.0000 
  13   1   0      65       8                                                          84    3.34   13.43  1.0000 
 -13   1   0      84       7                                                          98    3.36  -13.61  1.0000 
 -13   1   0      77      13                                                          91    3.36  -13.61  1.0000 
  15  -1   0     597      29                                                         644   -5.27    2.17  1.0000 
 -15  -1   0     587      38                                                         631   -4.88    1.10  1.0000 
  15  -1   0     519      33                                                         563   -5.27    2.17  1.0000 
  15  -1   0     602      31                                                         649   -5.27    2.17  1.0000 
 -15  -1   0     587      24                                                         631   -4.88    1.10  1.0000 
 -15  -1   0     575      25                                                         618   -4.88    1.10  1.0000 
 -15   1   0     563      37                                                         612   -5.27   -2.17  1.0000 
 -15   1   0     645      25                                                         698   -5.27   -2.17  1.0000 
  15   1   0     590      31                                                         636   -4.88   -1.10  1.0000 
  15   1   0     565      34                                                         610   -4.88   -1.10  1.0000 
 -15   1   0     547      23                                                         595   -5.27   -2.17  1.0000 
  15   1   0     527      29                                                         570   -4.88   -1.10  1.0000 
  17  -1   0      10       7                                                           7    2.56    2.33  1.0000 
  17  -1   0      16       5                                                          12    2.56    2.33  1.0000 
 -17  -1   0       6       4                                                           5    1.81   -3.91  1.0000 
  17  -1   0      13       8                                                          10    2.56    2.33  1.0000 
 -17  -1   0       8       9                                                           7    1.81   -3.91  1.0000 
 -17  -1   0       6       4                                                           5    1.81   -3.91  1.0000 
  17   1   0       2       8                                                           1    1.81    3.91  1.0000 
 -17   1   0      19       9                                                          16    2.56   -2.33  1.0000 
 -17   1   0      13       4                                                          10    2.56   -2.33  1.0000 
  17   1   0      11       5                                                           9    1.81    3.91  1.0000 
 -17   1   0      12       4                                                           9    2.56   -2.33  1.0000 
  17   1   0      22       7                                                          19    1.81    3.91  1.0000 
 -19  -1   0    1317      53                                                        1538   15.74   -0.46  1.0000 
  19  -1   0    1321      67                                                        1541   15.41    4.07  1.0000 
 -19  -1   0    1362      79                                                        1586   15.74   -0.46  1.0000 
  19  -1   0    1180      70                                                        1388   15.41    4.07  1.0000 
  19  -1   0    1344      65                                                        1565   15.41    4.07  1.0000 
 -19  -1   0    1378      57                                                        1603   15.74   -0.46  1.0000 
  19   1   0    1280      65                                                        1498   15.74    0.46  1.0000 
 -19   1   0    1353      56                                                        1570   15.41   -4.07  1.0000 
 -19   1   0    1330      53                                                        1545   15.41   -4.07  1.0000 
  19   1   0    1374      68                                                        1600   15.74    0.46  1.0000 
 -19   1   0    1340      78                                                        1556   15.41   -4.07  1.0000 
  19   1   0    1217      71                                                        1430   15.74    0.46  1.0000 
  21  -1   0      10       7                                                          16    4.66    0.13  1.0000 
 -21  -1   0      10       5                                                          17    4.61    5.14  1.0000 
 -21  -1   0      21       7                                                          31    4.61    5.14  1.0000 
  21  -1   0      14      11                                                          21    4.66    0.13  1.0000 
  21  -1   0       6       9                                                          11    4.66    0.13  1.0000 
  21   1   0       5       7                                                           9    4.61   -5.14  1.0000 
 -21   1   0      16       5                                                          24    4.66   -0.13  1.0000 
 -21   1   0       8       6                                                          14    4.66   -0.13  1.0000 
  21   1   0      21      12                                                          30    4.61   -5.14  1.0000 
 -23  -1   0     321      19                                                         335   -2.22    2.88  1.0000 
  23  -1   0     251      26                                                         269   -2.89   -0.88  1.0000 
 -23  -1   0     271      16                                                         284   -2.22    2.88  1.0000 
  23  -1   0     312      21                                                         332   -2.89   -0.88  1.0000 
  23   1   0     318      21                                                         334   -2.22   -2.88  1.0000 
 -23   1   0     326      17                                                         345   -2.89    0.88  1.0000 
 -23   1   0     311      18                                                         330   -2.89    0.88  1.0000 
  23   1   0     305      28                                                         321   -2.22   -2.88  1.0000 
 -25  -1   0       4       6                                                           7    3.02   -0.89  1.0000 
 -25  -1   0       3       7                                                           5    3.02   -0.89  1.0000 
  25  -1   0       1       8                                                           2    3.25    1.99  1.0000 
 -25   1   0       6       7                                                          10    3.25   -1.99  1.0000 
  25   1   0       4       9                                                           7    3.02    0.89  1.0000 
 -25   1   0       1       6                                                           3    3.25   -1.99  1.0000 
 -27  -1   0       9       9                                                          12    3.26   -5.24  1.0000 
 -27  -1   0       4       7                                                           6    3.26   -5.24  1.0000 
  27  -1   0       5       9                                                           9    3.77    4.08  1.0000 
  27   1   0       7      10                                                          12    3.26    5.24  1.0000 
 -27   1   0       1       6                                                           0    3.77   -4.08  1.0000 
 -27   1   0      18       9                                                          24    3.77   -4.08  1.0000 
 -29  -1   0      50       9                                                          54   -1.29   -2.86  1.0000 
 -29  -1   0      30      10                                                          33   -1.29   -2.86  1.0000 
  29  -1   0      44      13                                                          47   -1.31   -1.04  1.0000 
 -29   1   0      49       9                                                          52   -1.31    1.04  1.0000 
  29   1   0      49      13                                                          53   -1.29    2.86  1.0000 
 -29   1   0      30      10                                                          33   -1.31    1.04  1.0000 
  31  -1   0      38      11                                                          45   -2.91   -0.11  1.0000 
 -31  -1   0      35       9                                                          41   -2.75    3.50  1.0000 
  31  -1   0      37      13                                                          44   -2.91   -0.11  1.0000 
  31   1   0      59      15                                                          68   -2.75   -3.50  1.0000 
 -31   1   0      31       9                                                          37   -2.91    0.11  1.0000 
 -33  -1   0       0       7                                                          -6   -0.48    0.78  1.0000 
  33  -1   0       0       9                                                          -2   -0.61    0.69  1.0000 
 -33   1   0       0       8                                                          -1   -0.61   -0.69  1.0000 
  33   1   0       7       9                                                           8   -0.48   -0.78  1.0000 
  -2  -2   0   11969     113                                                        2916  297.89   -6.44  1.0000 
  -2  -2   0   11858      98                                                        2861  297.89   -6.44  1.0000 
   2   2   0   11688     113                                                        2778  297.89    6.44  1.0000 
  -2   2   0   12075     116                                                        2971  297.70   -4.72  1.0000 
   4  -2   0     708      60                                                        1548   67.94  -11.21  1.0000 
  -4  -2   0     726      50                                                        1565   67.62   10.03  1.0000 
   4  -2   0     758      64                                                        1621   67.94  -11.21  1.0000 
   4  -2   0     707      60                                                        1546   67.94  -11.21  1.0000 
   4  -2   0     700      59                                                        1536   67.94  -11.21  1.0000 
  -4  -2   0     683      52                                                        1502   67.62   10.03  1.0000 
  -4   2   0     666      52                                                        1482   67.94   11.21  1.0000 
  -4   2   0     723      50                                                        1567   67.94   11.21  1.0000 
  -4   2   0     731      63                                                        1579   67.94   11.21  1.0000 
   4   2   0     703      61                                                        1534   67.62  -10.03  1.0000 
   6  -2   0     485      38                                                         915  -44.17    2.30  1.0000 
  -6  -2   0     523      33                                                         972  -44.66   -1.18  1.0000 
   6  -2   0     513      39                                                         953  -44.17    2.30  1.0000 
   6  -2   0     545      43                                                         997  -44.17    2.30  1.0000 
  -6  -2   0     513      32                                                         958  -44.66   -1.18  1.0000 
   6  -2   0     531      40                                                         978  -44.17    2.30  1.0000 
   6   2   0     531      41                                                         983  -44.66    1.18  1.0000 
  -6   2   0     517      32                                                         959  -44.17   -2.30  1.0000 
  -6   2   0     520      33                                                         962  -44.17   -2.30  1.0000 
  -6   2   0     512      43                                                         952  -44.17   -2.30  1.0000 
   6   2   0     481      39                                                         914  -44.66    1.18  1.0000 
   8  -2   0     104       8                                                          88   -5.16    8.16  1.0000 
   8  -2   0      78       5                                                          64   -5.16    8.16  1.0000 
   8  -2   0     111       7                                                          95   -5.16    8.16  1.0000 
   8  -2   0     108      10                                                          92   -5.16    8.16  1.0000 
  -8  -2   0      99       5                                                          82   -5.41  -10.37  1.0000 
  -8  -2   0      99       5                                                          82   -5.41  -10.37  1.0000 
  -8   2   0      86       9                                                          70   -5.16   -8.16  1.0000 
  -8   2   0      96       5                                                          79   -5.16   -8.16  1.0000 
   8   2   0      83       6                                                          69   -5.41   10.37  1.0000 
  -8   2   0      95       5                                                          78   -5.16   -8.16  1.0000 
   8   2   0     110       9                                                          94   -5.41   10.37  1.0000 
  10  -2   0      94      16                                                         246   29.87   18.89  1.0000 
  10  -2   0      99      13                                                         255   29.87   18.89  1.0000 
 -10  -2   0     103      11                                                         260   29.93  -18.16  1.0000 
 -10  -2   0     103      12                                                         259   29.93  -18.16  1.0000 
  10  -2   0      97      15                                                         252   29.87   18.89  1.0000 
  10   2   0     110      15                                                         272   29.93   18.16  1.0000 
  10   2   0     103      14                                                         260   29.93   18.16  1.0000 
 -10   2   0      93      11                                                         244   29.87  -18.89  1.0000 
 -10   2   0     100      11                                                         256   29.87  -18.89  1.0000 
  10   2   0      91      17                                                         241   29.93   18.16  1.0000 
 -10   2   0     116      19                                                         282   29.87  -18.89  1.0000 
  12  -2   0     653      31                                                         593    6.86   11.91  1.0000 
  12  -2   0     706      30                                                         644    6.86   11.91  1.0000 
 -12  -2   0     658      22                                                         602    6.76  -12.21  1.0000 
  12  -2   0     681      27                                                         620    6.86   11.91  1.0000 
 -12  -2   0     645      24                                                         590    6.76  -12.21  1.0000 
  12   2   0     653      28                                                         594    6.76   12.21  1.0000 
 -12   2   0     701      35                                                         642    6.86  -11.91  1.0000 
  12   2   0     729      33                                                         667    6.76   12.21  1.0000 
 -12   2   0     679      23                                                         621    6.86  -11.91  1.0000 
 -12   2   0     686      23                                                         628    6.86  -11.91  1.0000 
  12   2   0     685      30                                                         625    6.76   12.21  1.0000 
 -14  -2   0     161      10                                                         189   -5.59   -4.02  1.0000 
  14  -2   0     163      16                                                         194   -5.84    6.46  1.0000 
 -14  -2   0     160      10                                                         188   -5.59   -4.02  1.0000 
  14  -2   0     147      12                                                         176   -5.84    6.46  1.0000 
  14  -2   0     181      15                                                         213   -5.84    6.46  1.0000 
 -14  -2   0     157      18                                                         185   -5.59   -4.02  1.0000 
 -14   2   0     155      10                                                         185   -5.84   -6.46  1.0000 
 -14   2   0     166      18                                                         197   -5.84   -6.46  1.0000 
  14   2   0     180      17                                                         210   -5.59    4.02  1.0000 
  14   2   0     163      13                                                         191   -5.59    4.02  1.0000 
 -14   2   0     155      10                                                         185   -5.84   -6.46  1.0000 
 -16  -2   0      22       4                                                          18   -2.92    3.35  1.0000 
  16  -2   0      24       5                                                          20   -2.11   -1.10  1.0000 
 -16  -2   0      27       5                                                          23   -2.92    3.35  1.0000 
  16  -2   0      35       8                                                          30   -2.11   -1.10  1.0000 
 -16  -2   0      10       8                                                           7   -2.92    3.35  1.0000 
  16  -2   0      18       8                                                          15   -2.11   -1.10  1.0000 
  16   2   0      43       7                                                          36   -2.92   -3.35  1.0000 
 -16   2   0      11       4                                                           9   -2.11    1.10  1.0000 
 -16   2   0       4       9                                                           3   -2.11    1.10  1.0000 
  16   2   0      21       9                                                          16   -2.92   -3.35  1.0000 
 -16   2   0      23       4                                                          20   -2.11    1.10  1.0000 
  18  -2   0      67      11                                                          87   -6.00    0.54  1.0000 
  18  -2   0      38      11                                                          53   -6.00    0.54  1.0000 
  18  -2   0      16       7                                                          26   -6.00    0.54  1.0000 
 -18  -2   0      48       6                                                          65   -6.09   -0.22  1.0000 
 -18  -2   0      48      14                                                          65   -6.09   -0.22  1.0000 
 -18  -2   0      63       8                                                          82   -6.09   -0.22  1.0000 
 -18   2   0      45       7                                                          61   -6.00   -0.54  1.0000 
 -18   2   0      53      14                                                          70   -6.00   -0.54  1.0000 
  18   2   0      38       8                                                          53   -6.09    0.22  1.0000 
  18   2   0      34      12                                                          49   -6.09    0.22  1.0000 
 -18   2   0      51       6                                                          68   -6.00   -0.54  1.0000 
 -20  -2   0      15       6                                                          17   -1.42    1.57  1.0000 
 -20  -2   0      14      11                                                          16   -1.42    1.57  1.0000 
 -20  -2   0       8       5                                                          10   -1.42    1.57  1.0000 
  20  -2   0      10      10                                                          12   -1.39    2.63  1.0000 
  20  -2   0      21       7                                                          23   -1.39    2.63  1.0000 
  20  -2   0      23      10                                                          25   -1.39    2.63  1.0000 
  20   2   0      15       7                                                          17   -1.42   -1.57  1.0000 
 -20   2   0       7       5                                                           9   -1.39   -2.63  1.0000 
 -20   2   0      14       5                                                          16   -1.39   -2.63  1.0000 
 -20   2   0      14      12                                                          17   -1.39   -2.63  1.0000 
  20   2   0      17      11                                                          20   -1.42   -1.57  1.0000 
 -22  -2   0       1       6                                                           1    3.74    6.57  1.0000 
 -22  -2   0       2       5                                                          -3    3.74    6.57  1.0000 
  22  -2   0       5       6                                                           4    3.42   -2.82  1.0000 
  22  -2   0       1      10                                                          -1    3.42   -2.82  1.0000 
  22   2   0       2      10                                                          -4    3.74   -6.57  1.0000 
  22   2   0       1       7                                                           1    3.74   -6.57  1.0000 
 -22   2   0       3       5                                                           2    3.42    2.82  1.0000 
 -22   2   0       5       6                                                           3    3.42    2.82  1.0000 
  24  -2   0       0       7                                                           1    6.24    0.87  1.0000 
 -24  -2   0       1       7                                                           4    6.66    0.83  1.0000 
 -24  -2   0       2       5                                                          -6    6.66    0.83  1.0000 
 -24   2   0       1       6                                                          -1    6.24   -0.87  1.0000 
  24   2   0       5       9                                                          12    6.66   -0.83  1.0000 
 -24   2   0       1       5                                                          -8    6.24   -0.87  1.0000 
  26  -2   0      33      10                                                          26    3.42    0.06  1.0000 
 -26  -2   0      37       7                                                          31    2.87    0.01  1.0000 
 -26  -2   0      34       9                                                          28    2.87    0.01  1.0000 
  26   2   0      26      10                                                          21    2.87   -0.01  1.0000 
 -26   2   0      33       8                                                          26    3.42   -0.06  1.0000 
 -26   2   0      28       7                                                          22    3.42   -0.06  1.0000 
 -28  -2   0      20       7                                                          23    0.64   -7.51  1.0000 
 -28  -2   0      11       9                                                          13    0.64   -7.51  1.0000 
  28  -2   0      21      10                                                          23    0.93    2.26  1.0000 
 -28   2   0      19       7                                                          21    0.93   -2.26  1.0000 
 -28   2   0      19       9                                                          21    0.93   -2.26  1.0000 
  28   2   0      21      12                                                          23    0.64    7.51  1.0000 
  30  -2   0      56      13                                                          50   -2.40    1.63  1.0000 
  30  -2   0      36      10                                                          31   -2.40    1.63  1.0000 
 -30  -2   0      36       8                                                          31   -2.76   -3.28  1.0000 
  30   2   0      36      13                                                          30   -2.76    3.28  1.0000 
 -30   2   0       6       8                                                           4   -2.40   -1.63  1.0000 
 -32  -2   0       0       7                                                         -14   -0.20    1.80  1.0000 
  32  -2   0       0       9                                                          -8   -0.37    2.69  1.0000 
  32   2   0       0      13                                                          -2   -0.20   -1.80  1.0000 
 -32   2   0       0       7                                                          -5   -0.37   -2.69  1.0000 
 -34  -2   0      16       9                                                          14   -1.40    0.66  1.0000 
  34  -2   0       8      10                                                           7   -1.02   -0.30  1.0000 
  34   2   0      35      11                                                          32   -1.40   -0.66  1.0000 
   1  -3   0    3226     119                                                        3469   11.01    6.78  1.0000 
   1   3   0    2512     119                                                        2732   11.30    6.56  1.0000 
   3  -3   0    2396       9                                                         239  181.37   -5.45  1.0000 
  -3  -3   0    2377      10                                                         227  181.01    5.29  1.0000 
   3  -3   0    2637      14                                                         320  181.37   -5.45  1.0000 
   3   3   0    2371      12                                                         233  181.01   -5.29  1.0000 
  -5  -3   0     218       4                                                          89   28.52    4.59  1.0000 
   5  -3   0     245       7                                                         111   27.82   -4.36  1.0000 
   5  -3   0     225       7                                                          98   27.82   -4.36  1.0000 
   5  -3   0     233       6                                                         103   27.82   -4.36  1.0000 
   5  -3   0     236       9                                                         105   27.82   -4.36  1.0000 
  -5  -3   0     246       6                                                         107   28.52    4.59  1.0000 
   5   3   0     217       6                                                          90   28.52   -4.59  1.0000 
  -5   3   0     236       5                                                         103   27.82    4.36  1.0000 
  -5   3   0     219       5                                                          92   27.82    4.36  1.0000 
  -5   3   0     237       8                                                         104   27.82    4.36  1.0000 
   7  -3   0    2614      73                                                        1914  -40.66   12.88  1.0000 
  -7  -3   0    2603      64                                                        1883  -40.73  -12.17  1.0000 
   7  -3   0    2574      74                                                        1880  -40.66   12.88  1.0000 
   7  -3   0    2636      73                                                        1933  -40.66   12.88  1.0000 
   7  -3   0    2633      79                                                        1931  -40.66   12.88  1.0000 
  -7  -3   0    2587      61                                                        1870  -40.73  -12.17  1.0000 
  -7   3   0    2602      61                                                        1884  -40.66  -12.88  1.0000 
  -7   3   0    2530      63                                                        1822  -40.66  -12.88  1.0000 
   7   3   0    2646      76                                                        1940  -40.73   12.17  1.0000 
  -7   3   0    2592      79                                                        1875  -40.66  -12.88  1.0000 
   7   3   0    2399      74                                                        1729  -40.73   12.17  1.0000 
   9  -3   0     338      28                                                         671   40.43   -1.42  1.0000 
  -9  -3   0     285      22                                                         597   40.63    0.73  1.0000 
   9  -3   0     286      26                                                         597   40.43   -1.42  1.0000 
  -9  -3   0     304      23                                                         624   40.63    0.73  1.0000 
   9  -3   0     362      34                                                         704   40.43   -1.42  1.0000 
   9  -3   0     304      29                                                         622   40.43   -1.42  1.0000 
   9   3   0     273      27                                                         579   40.63   -0.73  1.0000 
  -9   3   0     287      22                                                         598   40.43    1.42  1.0000 
  -9   3   0     335      32                                                         667   40.43    1.42  1.0000 
   9   3   0     294      30                                                         610   40.63   -0.73  1.0000 
  -9   3   0     276      21                                                         583   40.43    1.42  1.0000 
  11  -3   0    1762      56                                                        1333   29.44   -0.80  1.0000 
  11  -3   0    1800      55                                                        1366   29.44   -0.80  1.0000 
 -11  -3   0    1785      48                                                        1353   29.38    1.31  1.0000 
  11  -3   0    1794      64                                                        1361   29.44   -0.80  1.0000 
  11  -3   0    1727      58                                                        1303   29.44   -0.80  1.0000 
 -11  -3   0    1822      46                                                        1385   29.38    1.31  1.0000 
 -11   3   0    1787      46                                                        1354   29.44    0.80  1.0000 
 -11   3   0    1794      63                                                        1360   29.44    0.80  1.0000 
  11   3   0    1769      60                                                        1341   29.38   -1.31  1.0000 
 -11   3   0    1882      47                                                        1437   29.44    0.80  1.0000 
  11   3   0    1828      56                                                        1392   29.38   -1.31  1.0000 
  13  -3   0    1094      48                                                        1049   -3.73    5.33  1.0000 
  13  -3   0    1083      46                                                        1038   -3.73    5.33  1.0000 
 -13  -3   0    1063      36                                                        1030   -2.90   -4.94  1.0000 
 -13  -3   0    1110      39                                                        1076   -2.90   -4.94  1.0000 
 -13   3   0    1120      37                                                        1076   -3.73   -5.33  1.0000 
  13   3   0    1077      45                                                        1042   -2.90    4.94  1.0000 
 -13   3   0    1128      38                                                        1084   -3.73   -5.33  1.0000 
 -13   3   0    1120      53                                                        1076   -3.73   -5.33  1.0000 
  13   3   0    1050      49                                                        1016   -2.90    4.94  1.0000 
 -15  -3   0     426      17                                                         415   -1.59    1.88  1.0000 
  15  -3   0     420      23                                                         412   -0.99   -0.47  1.0000 
 -15  -3   0     395      18                                                         385   -1.59    1.88  1.0000 
  15  -3   0     438      21                                                         430   -0.99   -0.47  1.0000 
  15  -3   0     354      24                                                         347   -0.99   -0.47  1.0000 
 -15   3   0     449      17                                                         442   -0.99    0.47  1.0000 
 -15   3   0     440      29                                                         433   -0.99    0.47  1.0000 
 -15   3   0     404      17                                                         397   -0.99    0.47  1.0000 
  15   3   0     406      21                                                         393   -1.59   -1.88  1.0000 
  15   3   0     398      26                                                         385   -1.59   -1.88  1.0000 
 -17  -3   0      16       9                                                           4  -10.88    4.45  1.0000 
  17  -3   0      33       7                                                          14  -11.00    1.12  1.0000 
 -17  -3   0      29       5                                                          12  -10.88    4.45  1.0000 
  17  -3   0      35       9                                                          15  -11.00    1.12  1.0000 
 -17  -3   0      21       4                                                           7  -10.88    4.45  1.0000 
  17  -3   0      25       5                                                           9  -11.00    1.12  1.0000 
  17   3   0      43       9                                                          22  -10.88   -4.45  1.0000 
 -17   3   0      56      11                                                          30  -11.00   -1.12  1.0000 
 -17   3   0      22       4                                                           7  -11.00   -1.12  1.0000 
 -17   3   0      16       4                                                           4  -11.00   -1.12  1.0000 
  17   3   0      27       5                                                          11  -10.88   -4.45  1.0000 
  19  -3   0     777      51                                                         995  -19.76    0.18  1.0000 
 -19  -3   0     830      37                                                        1056  -19.77   -1.92  1.0000 
 -19  -3   0     749      57                                                         965  -19.77   -1.92  1.0000 
 -19  -3   0     823      41                                                        1048  -19.77   -1.92  1.0000 
  19  -3   0     781      48                                                        1000  -19.76    0.18  1.0000 
 -19   3   0     816      38                                                        1039  -19.76   -0.18  1.0000 
 -19   3   0     817      58                                                        1041  -19.76   -0.18  1.0000 
  19   3   0     765      46                                                         981  -19.77    1.92  1.0000 
 -19   3   0     795      37                                                        1016  -19.76   -0.18  1.0000 
  19   3   0     837      54                                                        1062  -19.77    1.92  1.0000 
  21  -3   0      45      11                                                          46    0.51   -2.97  1.0000 
  21  -3   0      37       8                                                          38    0.51   -2.97  1.0000 
 -21  -3   0      25       6                                                          26    0.54    1.94  1.0000 
  21  -3   0      26      11                                                          27    0.51   -2.97  1.0000 
 -21  -3   0      35       8                                                          37    0.54    1.94  1.0000 
 -21   3   0      34       6                                                          36    0.51    2.97  1.0000 
 -21   3   0      31       7                                                          33    0.51    2.97  1.0000 
  21   3   0      38      13                                                          39    0.54   -1.94  1.0000 
  21   3   0      50       9                                                          51    0.54   -1.94  1.0000 
 -23  -3   0     126      12                                                         180   10.81    8.10  1.0000 
 -23  -3   0     138      14                                                         194   10.81    8.10  1.0000 
  23  -3   0     130      15                                                         178   10.57   -4.96  1.0000 
  23  -3   0     132      21                                                         180   10.57   -4.96  1.0000 
 -23   3   0     138      13                                                         191   10.57    4.96  1.0000 
  23   3   0      93      15                                                         135   10.81   -8.10  1.0000 
 -23   3   0     108      11                                                         155   10.57    4.96  1.0000 
  23   3   0      90      20                                                         131   10.81   -8.10  1.0000 
 -25  -3   0      53       9                                                          41    4.67    2.63  1.0000 
 -25  -3   0      42       7                                                          31    4.67    2.63  1.0000 
  25  -3   0      33       9                                                          24    4.59   -1.82  1.0000 
 -25   3   0      32       7                                                          23    4.59    1.82  1.0000 
  25   3   0      39      10                                                          29    4.67   -2.63  1.0000 
 -25   3   0      45       8                                                          34    4.59    1.82  1.0000 
  27  -3   0      43      10                                                          39    1.59    1.57  1.0000 
 -27  -3   0      44      10                                                          41    1.75   -3.21  1.0000 
 -27  -3   0      24       7                                                          22    1.75   -3.21  1.0000 
  27  -3   0      30       9                                                          27    1.59    1.57  1.0000 
 -27   3   0      20       7                                                          18    1.59   -1.57  1.0000 
  27   3   0      29      11                                                          25    1.75    3.21  1.0000 
 -27   3   0      11       8                                                           9    1.59   -1.57  1.0000 
 -29  -3   0       2       7                                                           5   -1.96   -7.00  1.0000 
  29  -3   0       0       9                                                          -4   -1.43    3.28  1.0000 
  29  -3   0       0       8                                                          -3   -1.43    3.28  1.0000 
  29   3   0       2      12                                                           7   -1.96    7.00  1.0000 
 -29   3   0       4       7                                                           5   -1.43   -3.28  1.0000 
 -31  -3   0      11       7                                                          10   -1.04   -3.45  1.0000 
  31  -3   0       2       9                                                           2   -1.09    3.97  1.0000 
 -31   3   0       5       7                                                           4   -1.09   -3.97  1.0000 
  31   3   0       6      13                                                           6   -1.04    3.45  1.0000 
 -33  -3   0       0       7                                                          -4   -0.03    1.51  1.0000 
  33  -3   0       0       9                                                          -5    0.17    0.98  1.0000 
  33   3   0       0      13                                                          -9   -0.03   -1.51  1.0000 
   0  -4   0    8260     499                                                       12417 -110.54    1.06  1.0000 
   0  -4   0    8653     406                                                       12897 -110.54    1.06  1.0000 
   0   4   0    8259     500                                                       12418 -110.54   -1.06  1.0000 
  -2  -4   0    1702      51                                                        1561   -9.62    6.23  1.0000 
   2  -4   0    1685      51                                                        1554   -8.78   -4.65  1.0000 
   2  -4   0    1784      62                                                        1649   -8.78   -4.65  1.0000 
  -2  -4   0    1759      63                                                        1615   -9.62    6.23  1.0000 
   2  -4   0    1712      65                                                        1580   -8.78   -4.65  1.0000 
  -2   4   0    1752      65                                                        1620   -8.78    4.65  1.0000 
   2   4   0    1709      63                                                        1565   -9.62   -6.23  1.0000 
   4  -4   0   44122    1605                                                       50892   83.50    2.34  1.0000 
   4  -4   0   45100    1917                                                       51942   83.50    2.34  1.0000 
   4  -4   0   45189    1993                                                       52038   83.50    2.34  1.0000 
  -4  -4   0   40986    1684                                                       47551   83.94   -0.34  1.0000 
  -4  -4   0   43969    1602                                                       50761   83.94   -0.34  1.0000 
  -4   4   0   43922    2002                                                       50671   83.50   -2.34  1.0000 
   4   4   0   42662    1954                                                       49356   83.94    0.34  1.0000 
   6  -4   0    1125      53                                                        1324  -15.32    9.27  1.0000 
   6  -4   0    1144      54                                                        1345  -15.32    9.27  1.0000 
   6  -4   0    1161      44                                                        1363  -15.32    9.27  1.0000 
  -6  -4   0    1141      47                                                        1340  -14.86   -8.76  1.0000 
   6  -4   0    1138      58                                                        1338  -15.32    9.27  1.0000 
   6  -4   0    1171      55                                                        1374  -15.32    9.27  1.0000 
  -6  -4   0    1181      44                                                        1384  -14.86   -8.76  1.0000 
  -6   4   0    1161      44                                                        1369  -15.32   -9.27  1.0000 
  -6   4   0    1192      46                                                        1403  -15.32   -9.27  1.0000 
   6   4   0    1161      55                                                        1357  -14.86    8.76  1.0000 
  -6   4   0    1107      58                                                        1310  -15.32   -9.27  1.0000 
   8  -4   0    4569     166                                                        4236   13.42    2.11  1.0000 
   8  -4   0    4425     158                                                        4097   13.42    2.11  1.0000 
   8  -4   0    4404     158                                                        4077   13.42    2.11  1.0000 
  -8  -4   0    4515     131                                                        4198   12.90    0.88  1.0000 
   8  -4   0    4402     154                                                        4075   13.42    2.11  1.0000 
  -8  -4   0    4390     137                                                        4077   12.90    0.88  1.0000 
  -8   4   0    4457     136                                                        4133   13.42   -2.11  1.0000 
   8   4   0    4214     159                                                        3910   12.90   -0.88  1.0000 
  -8   4   0    4502     165                                                        4177   13.42   -2.11  1.0000 
  -8   4   0    4437     131                                                        4114   13.42   -2.11  1.0000 
   8   4   0    4482     160                                                        4168   12.90   -0.88  1.0000 
  10  -4   0      32       8                                                         122   29.51  -14.30  1.0000 
  10  -4   0      42      12                                                         142   29.51  -14.30  1.0000 
  10  -4   0      43      14                                                         144   29.51  -14.30  1.0000 
 -10  -4   0      38       7                                                         144   28.83   13.45  1.0000 
 -10  -4   0      40       9                                                         148   28.83   13.45  1.0000 
  10  -4   0      45      11                                                         148   29.51  -14.30  1.0000 
  10   4   0      44      13                                                         143   28.83  -13.45  1.0000 
 -10   4   0      31      13                                                         132   29.51   14.30  1.0000 
 -10   4   0      45       7                                                         160   29.51   14.30  1.0000 
 -10   4   0      39       7                                                         150   29.51   14.30  1.0000 
  10   4   0      48      10                                                         150   28.83  -13.45  1.0000 
 -12  -4   0    3401     120                                                        3551    6.82    0.76  1.0000 
  12  -4   0    3362     139                                                        3506    6.60    0.29  1.0000 
  12  -4   0    3278     137                                                        3420    6.60    0.29  1.0000 
  12  -4   0    3339     135                                                        3483    6.60    0.29  1.0000 
 -12  -4   0    3349     114                                                        3498    6.82    0.76  1.0000 
  12  -4   0    3397     148                                                        3542    6.60    0.29  1.0000 
  12   4   0    3300     141                                                        3446    6.82   -0.76  1.0000 
  12   4   0    3401     139                                                        3550    6.82   -0.76  1.0000 
 -12   4   0    3442     118                                                        3587    6.60   -0.29  1.0000 
 -12   4   0    3502     147                                                        3648    6.60   -0.29  1.0000 
 -12   4   0    3448     114                                                        3593    6.60   -0.29  1.0000 
  14  -4   0      93      11                                                          89    1.98   -4.19  1.0000 
 -14  -4   0      74       6                                                          69    1.39    1.55  1.0000 
 -14  -4   0      79       7                                                          74    1.39    1.55  1.0000 
  14  -4   0      96      10                                                          92    1.98   -4.19  1.0000 
  14  -4   0      63      12                                                          60    1.98   -4.19  1.0000 
 -14   4   0     100      13                                                          91    1.98    4.19  1.0000 
 -14   4   0      96       6                                                          87    1.98    4.19  1.0000 
  14   4   0      68      11                                                          65    1.39   -1.55  1.0000 
 -14   4   0      76       6                                                          68    1.98    4.19  1.0000 
  14   4   0      76       8                                                          72    1.39   -1.55  1.0000 
  16  -4   0     818      46                                                         882   -5.94    0.18  1.0000 
 -16  -4   0     887      37                                                         954   -6.15    3.57  1.0000 
  16  -4   0     880      42                                                         946   -5.94    0.18  1.0000 
 -16  -4   0     895      35                                                         962   -6.15    3.57  1.0000 
  16  -4   0     985      45                                                        1055   -5.94    0.18  1.0000 
 -16   4   0     873      34                                                         940   -5.94   -0.18  1.0000 
  16   4   0     883      43                                                         956   -6.15   -3.57  1.0000 
 -16   4   0     975      53                                                        1045   -5.94   -0.18  1.0000 
  16   4   0     876      48                                                         948   -6.15   -3.57  1.0000 
 -16   4   0     920      35                                                         988   -5.94   -0.18  1.0000 
 -18  -4   0     665      22                                                         480  -20.86   -0.06  1.0000 
 -18  -4   0     679      20                                                         492  -20.86   -0.06  1.0000 
  18  -4   0     648      24                                                         469  -20.72    2.98  1.0000 
 -18  -4   0     680      35                                                         493  -20.86   -0.06  1.0000 
  18  -4   0     642      29                                                         464  -20.72    2.98  1.0000 
  18  -4   0     613      27                                                         439  -20.72    2.98  1.0000 
 -18   4   0     625      20                                                         446  -20.72   -2.98  1.0000 
 -18   4   0     609      33                                                         433  -20.72   -2.98  1.0000 
 -18   4   0     666      20                                                         481  -20.72   -2.98  1.0000 
  18   4   0     636      25                                                         456  -20.86    0.06  1.0000 
  18   4   0     654      31                                                         471  -20.86    0.06  1.0000 
  20  -4   0     720      37                                                         633   -8.76   -5.48  1.0000 
  20  -4   0     746      35                                                         658   -8.76   -5.48  1.0000 
 -20  -4   0     706      28                                                         620   -8.79   -4.37  1.0000 
 -20  -4   0     698      43                                                         613   -8.79   -4.37  1.0000 
  20  -4   0     681      30                                                         597   -8.76   -5.48  1.0000 
 -20  -4   0     690      25                                                         605   -8.79   -4.37  1.0000 
 -20   4   0     681      41                                                         603   -8.76    5.48  1.0000 
  20   4   0     695      39                                                         615   -8.79    4.37  1.0000 
 -20   4   0     675      25                                                         597   -8.76    5.48  1.0000 
  20   4   0     704      32                                                         623   -8.79    4.37  1.0000 
 -20   4   0     711      25                                                         631   -8.76    5.48  1.0000 
 -22  -4   0     297      14                                                         251    7.19    5.41  1.0000 
 -22  -4   0     283      17                                                         238    7.19    5.41  1.0000 
  22  -4   0     267      23                                                         230    7.15   -7.39  1.0000 
  22  -4   0     287      21                                                         249    7.15   -7.39  1.0000 
 -22   4   0     296      14                                                         251    7.15    7.39  1.0000 
  22   4   0     315      19                                                         273    7.19   -5.41  1.0000 
  22   4   0     246      24                                                         209    7.19   -5.41  1.0000 
 -22   4   0     284      14                                                         240    7.15    7.39  1.0000 
  24  -4   0       3       7                                                           9    2.90   -9.60  1.0000 
 -24  -4   0       5       6                                                           7    2.89   10.46  1.0000 
 -24  -4   0      14       8                                                          22    2.89   10.46  1.0000 
 -24   4   0       8       6                                                          12    2.90    9.60  1.0000 
  24   4   0       6       9                                                          16    2.89  -10.46  1.0000 
 -24   4   0       6       6                                                           9    2.90    9.60  1.0000 
  26  -4   0     166      14                                                         177    2.16    1.01  1.0000 
 -26  -4   0     135      12                                                         146    2.63   -2.68  1.0000 
  26  -4   0     173      16                                                         184    2.16    1.01  1.0000 
 -26  -4   0     134      15                                                         145    2.63   -2.68  1.0000 
 -26   4   0     160      12                                                         170    2.16   -1.01  1.0000 
 -26   4   0     153      13                                                         163    2.16   -1.01  1.0000 
  26   4   0     174      19                                                         188    2.63    2.68  1.0000 
  28  -4   0      30      11                                                          31    0.13    2.29  1.0000 
 -28  -4   0      44       8                                                          44    0.04   -3.72  1.0000 
  28  -4   0      31      10                                                          32    0.13    2.29  1.0000 
  28   4   0      31      13                                                          32    0.04    3.72  1.0000 
 -28   4   0      43       8                                                          43    0.13   -2.29  1.0000 
 -30  -4   0       4       7                                                           6   -1.56   -6.46  1.0000 
  30  -4   0       6       9                                                           7   -1.75    4.73  1.0000 
  30   4   0       2      11                                                          -7   -1.56    6.46  1.0000 
 -30   4   0       7       7                                                          10   -1.75   -4.73  1.0000 
 -32  -4   0      37       9                                                          38   -0.48   -1.99  1.0000 
  32  -4   0      32      11                                                          32   -0.22    1.41  1.0000 
  32   4   0      31      15                                                          32   -0.48    1.99  1.0000 
  34  -4   0      69      13                                                          72    1.08    0.37  1.0000 
 -34  -4   0      61      11                                                          64    0.99   -0.91  1.0000 
  34   4   0      67      18                                                          70    0.99    0.91  1.0000 
   1  -5   0    3123     119                                                        3267    7.11  -11.22  1.0000 
  -1  -5   0    3123     119                                                        3269    6.09   12.92  1.0000 
  -1  -5   0    3073      99                                                        3218    6.09   12.92  1.0000 
   1  -5   0    2973      99                                                        3113    7.11  -11.22  1.0000 
   1  -5   0    2824     120                                                        2961    7.11  -11.22  1.0000 
   1   5   0    2913     121                                                        3031    6.09  -12.92  1.0000 
  -1   5   0    2860     121                                                        3018    7.11   11.22  1.0000 
   3  -5   0    5152     253                                                        6507  -47.84    1.11  1.0000 
   3  -5   0    5153     206                                                        6508  -47.84    1.11  1.0000 
  -3  -5   0    5260     206                                                        6630  -47.84    0.02  1.0000 
   3  -5   0    5448     244                                                        6840  -47.84    1.11  1.0000 
  -3   5   0    4965     253                                                        6299  -47.84   -1.11  1.0000 
   3   5   0    4953     249                                                        6284  -47.84   -0.02  1.0000 
   5  -5   0   17200     661                                                       18018  -16.63   18.04  1.0000 
  -5  -5   0   15003     556                                                       15758  -15.92  -17.11  1.0000 
  -5  -5   0   16461     563                                                       17252  -15.92  -17.11  1.0000 
   5  -5   0   15441     553                                                       16216  -16.63   18.04  1.0000 
  -5   5   0   16724     661                                                       17557  -16.63  -18.04  1.0000 
   5   5   0   17104     653                                                       17885  -15.92   17.11  1.0000 
   7  -5   0    1439      69                                                        1777   22.65    0.88  1.0000 
  -7  -5   0    1393      61                                                        1729   22.88    0.89  1.0000 
   7  -5   0    1452      58                                                        1791   22.65    0.88  1.0000 
   7  -5   0    1420      69                                                        1756   22.65    0.88  1.0000 
   7  -5   0    1499      76                                                        1843   22.65    0.88  1.0000 
  -7  -5   0    1433      57                                                        1774   22.88    0.89  1.0000 
   7  -5   0    1431      71                                                        1768   22.65    0.88  1.0000 
  -7   5   0    1424      57                                                        1758   22.65   -0.88  1.0000 
  -7   5   0    1409      75                                                        1742   22.65   -0.88  1.0000 
   7   5   0    1379      71                                                        1712   22.88   -0.89  1.0000 
  -7   5   0    1435      59                                                        1770   22.65   -0.88  1.0000 
   9  -5   0    1436      59                                                        1494    4.24   -5.71  1.0000 
   9  -5   0    1348      60                                                        1404    4.24   -5.71  1.0000 
   9  -5   0    1384      65                                                        1441    4.24   -5.71  1.0000 
  -9  -5   0    1385      52                                                        1441    3.45    8.51  1.0000 
   9  -5   0    1360      58                                                        1417    4.24   -5.71  1.0000 
  -9  -5   0    1373      48                                                        1429    3.45    8.51  1.0000 
  -9   5   0    1467      65                                                        1533    4.24    5.71  1.0000 
   9   5   0    1444      60                                                        1491    3.45   -8.51  1.0000 
  -9   5   0    1434      50                                                        1499    4.24    5.71  1.0000 
  -9   5   0    1372      48                                                        1436    4.24    5.71  1.0000 
  11  -5   0    1921      80                                                        1913    0.56   -0.78  1.0000 
  11  -5   0    1918      77                                                        1910    0.56   -0.78  1.0000 
 -11  -5   0    1981      69                                                        1960    1.32   -0.33  1.0000 
 -11  -5   0    1977      64                                                        1956    1.32   -0.33  1.0000 
  11  -5   0    2034      87                                                        2025    0.56   -0.78  1.0000 
  11  -5   0    1958      78                                                        1950    0.56   -0.78  1.0000 
  11   5   0    2027      83                                                        2005    1.32    0.33  1.0000 
 -11   5   0    1972      86                                                        1962    0.56    0.78  1.0000 
 -11   5   0    1953      64                                                        1943    0.56    0.78  1.0000 
  11   5   0    2032      79                                                        2010    1.32    0.33  1.0000 
 -11   5   0    1943      66                                                        1933    0.56    0.78  1.0000 
  13  -5   0    1065      43                                                         956    9.37   -2.46  1.0000 
  13  -5   0    1001      39                                                         895    9.37   -2.46  1.0000 
 -13  -5   0    1005      32                                                         904    8.78    1.67  1.0000 
 -13  -5   0    1019      36                                                         917    8.78    1.67  1.0000 
  13  -5   0    1086      49                                                         976    9.37   -2.46  1.0000 
  13  -5   0    1064      42                                                         955    9.37   -2.46  1.0000 
  13   5   0    1013      45                                                         913    8.78   -1.67  1.0000 
 -13   5   0    1121      49                                                        1007    9.37    2.46  1.0000 
 -13   5   0     979      32                                                         872    9.37    2.46  1.0000 
 -13   5   0    1044      33                                                         934    9.37    2.46  1.0000 
  13   5   0     994      41                                                         895    8.78   -1.67  1.0000 
 -15  -5   0      86       6                                                          87    0.35    0.07  1.0000 
  15  -5   0      92      15                                                          92    0.17   -1.06  1.0000 
  15  -5   0      74      10                                                          74    0.17   -1.06  1.0000 
  15  -5   0      71      11                                                          71    0.17   -1.06  1.0000 
 -15  -5   0      78       8                                                          79    0.35    0.07  1.0000 
  15  -5   0      93       8                                                          93    0.17   -1.06  1.0000 
 -15   5   0      81      13                                                          82    0.17    1.06  1.0000 
  15   5   0      95      10                                                          96    0.35   -0.07  1.0000 
 -15   5   0      79       6                                                          80    0.17    1.06  1.0000 
 -15   5   0      85       7                                                          86    0.17    1.06  1.0000 
  15   5   0      80      13                                                          81    0.35   -0.07  1.0000 
 -17  -5   0      99       6                                                          61  -11.29   -2.41  1.0000 
  17  -5   0     120      11                                                          80  -11.20    3.22  1.0000 
 -17  -5   0     101       8                                                          63  -11.29   -2.41  1.0000 
  17  -5   0      73      10                                                          43  -11.20    3.22  1.0000 
  17  -5   0      81       7                                                          49  -11.20    3.22  1.0000 
  17   5   0     111      13                                                          72  -11.29    2.41  1.0000 
 -17   5   0     117       6                                                          76  -11.20   -3.22  1.0000 
  17   5   0     101       9                                                          64  -11.29    2.41  1.0000 
 -17   5   0     116       7                                                          75  -11.20   -3.22  1.0000 
 -17   5   0     107      14                                                          68  -11.20   -3.22  1.0000 
  19  -5   0     542      36                                                         553   -1.31    1.24  1.0000 
 -19  -5   0     674      44                                                         690   -1.24   -4.82  1.0000 
  19  -5   0     672      31                                                         684   -1.31    1.24  1.0000 
  19  -5   0     609      35                                                         620   -1.31    1.24  1.0000 
 -19  -5   0     628      26                                                         644   -1.24   -4.82  1.0000 
 -19  -5   0     678      30                                                         694   -1.24   -4.82  1.0000 
  19   5   0     651      33                                                         660   -1.24    4.82  1.0000 
 -19   5   0     629      26                                                         642   -1.31   -1.24  1.0000 
 -19   5   0     619      26                                                         632   -1.31   -1.24  1.0000 
  19   5   0     664      40                                                         674   -1.24    4.82  1.0000 
 -19   5   0     591      41                                                         604   -1.31   -1.24  1.0000 
 -21  -5   0       0       5                                                          -2    3.35   -0.65  1.0000 
 -21  -5   0       0       6                                                          -6    3.35   -0.65  1.0000 
  21  -5   0       1       7                                                          -5    3.09   -5.78  1.0000 
  21  -5   0       1       8                                                          -8    3.09   -5.78  1.0000 
  21  -5   0       1       6                                                          -1    3.09   -5.78  1.0000 
  21   5   0       0       7                                                          -3    3.35    0.65  1.0000 
  21   5   0       0      10                                                          -1    3.35    0.65  1.0000 
 -21   5   0       1       5                                                           1    3.09    5.78  1.0000 
 -21   5   0       1       4                                                          -1    3.09    5.78  1.0000 
  23  -5   0       4       6                                                          -5   -4.54   -9.25  1.0000 
  23  -5   0       4       6                                                          -5   -4.54   -9.25  1.0000 
 -23  -5   0       0       7                                                           5   -4.69    8.13  1.0000 
 -23  -5   0       3       5                                                          -1   -4.69    8.13  1.0000 
 -23   5   0       0       5                                                           4   -4.54    9.25  1.0000 
 -23   5   0       0       5                                                           2   -4.54    9.25  1.0000 
  23   5   0       3       9                                                           6   -4.69   -8.13  1.0000 
  25  -5   0      61      11                                                          58   -1.25   -4.39  1.0000 
  25  -5   0      56       9                                                          53   -1.25   -4.39  1.0000 
 -25  -5   0      52      11                                                          50   -1.09    3.76  1.0000 
 -25  -5   0      45       8                                                          43   -1.09    3.76  1.0000 
 -25   5   0      45       7                                                          43   -1.25    4.39  1.0000 
  25   5   0      46      12                                                          43   -1.09   -3.76  1.0000 
 -25   5   0      57       9                                                          55   -1.25    4.39  1.0000 
  27  -5   0     279      19                                                         271    1.32    0.80  1.0000 
 -27  -5   0     243      16                                                         239    1.01   -3.76  1.0000 
  27  -5   0     232      16                                                         224    1.32    0.80  1.0000 
  27   5   0     256      22                                                         249    1.01    3.76  1.0000 
 -27   5   0     275      16                                                         267    1.32   -0.80  1.0000 
  29  -5   0       0       9                                                           1   -0.96    5.88  1.0000 
 -29  -5   0       1       7                                                          -2    0.08   -3.96  1.0000 
 -29   5   0       1       7                                                           5   -0.96   -5.88  1.0000 
  29   5   0       1      11                                                         -10    0.08    3.96  1.0000 
 -31  -5   0      31       8                                                          27   -1.86   -3.52  1.0000 
  31  -5   0      37      11                                                          33   -2.31    2.64  1.0000 
  31   5   0      33      15                                                          30   -1.86    3.52  1.0000 
 -33  -5   0      15       8                                                          13    1.34   -3.00  1.0000 
  33  -5   0       0      10                                                           0    1.01    0.58  1.0000 
  33   5   0       9      14                                                           8    1.34    3.00  1.0000 
   0  -6   0       4      39                                                        1222  179.43    0.71  1.0000 
   0   6   0       2      49                                                        1183  179.43   -0.71  1.0000 
  -2  -6   0    1247      35                                                        1083   13.15    9.36  1.0000 
   2  -6   0    1264      44                                                        1093   13.58   -7.51  1.0000 
   2  -6   0    1181      35                                                        1016   13.58   -7.51  1.0000 
   2   6   0    1253      44                                                        1089   13.15   -9.36  1.0000 
   4  -6   0     653       2                                                          -4 -136.57   14.55  1.0000 
  -4  -6   0     654       1                                                          -4 -136.57  -15.46  1.0000 
   4  -6   0     653       3                                                          -4 -136.57   14.55  1.0000 
   4  -6   0     653       3                                                          -6 -136.57   14.55  1.0000 
  -4   6   0     653       3                                                          -1 -136.57  -14.55  1.0000 
   4   6   0     597       3                                                           2 -136.57   15.46  1.0000 
   6  -6   0   11795     446                                                       11293  -12.59    4.73  1.0000 
   6  -6   0   12373     430                                                       11858  -12.59    4.73  1.0000 
   6  -6   0   12067     363                                                       11559  -12.59    4.73  1.0000 
  -6  -6   0   11931     363                                                       11422  -12.66   -3.22  1.0000 
  -6   6   0   12029     446                                                       11521  -12.59   -4.73  1.0000 
   6   6   0   11896     439                                                       11388  -12.66    3.22  1.0000 
   8  -6   0    1674      52                                                        1614    4.23   -6.51  1.0000 
   8  -6   0    1637      69                                                        1578    4.23   -6.51  1.0000 
  -8  -6   0    1594      56                                                        1544    3.39    8.76  1.0000 
  -8  -6   0    1624      52                                                        1573    3.39    8.76  1.0000 
   8  -6   0    1632      65                                                        1573    4.23   -6.51  1.0000 
   8  -6   0    1590      63                                                        1532    4.23   -6.51  1.0000 
  -8   6   0    1637      52                                                        1573    4.23    6.51  1.0000 
  -8   6   0    1622      69                                                        1558    4.23    6.51  1.0000 
   8   6   0    1605      64                                                        1561    3.39   -8.76  1.0000 
  -8   6   0    1688      54                                                        1623    4.23    6.51  1.0000 
  10  -6   0     272      27                                                         434  -22.99   10.09  1.0000 
  10  -6   0     289      24                                                         456  -22.99   10.09  1.0000 
  10  -6   0     272      17                                                         434  -22.99   10.09  1.0000 
 -10  -6   0     261      17                                                         417  -22.53   -8.46  1.0000 
 -10  -6   0     307      20                                                         475  -22.53   -8.46  1.0000 
  10  -6   0     277      20                                                         441  -22.99   10.09  1.0000 
  10  -6   0     292      23                                                         460  -22.99   10.09  1.0000 
 -10   6   0     278      27                                                         444  -22.99  -10.09  1.0000 
  10   6   0     276      22                                                         435  -22.53    8.46  1.0000 
 -10   6   0     305      17                                                         477  -22.99  -10.09  1.0000 
 -10   6   0     281      17                                                         447  -22.99  -10.09  1.0000 
 -12  -6   0     523      23                                                         533    1.27   -2.29  1.0000 
  12  -6   0     513      20                                                         527    1.59    0.49  1.0000 
 -12  -6   0     522      20                                                         532    1.27   -2.29  1.0000 
  12  -6   0     482      24                                                         495    1.59    0.49  1.0000 
  12  -6   0     531      32                                                         545    1.59    0.49  1.0000 
  12  -6   0     564      29                                                         578    1.59    0.49  1.0000 
  12  -6   0     535      27                                                         549    1.59    0.49  1.0000 
 -12   6   0     518      31                                                         531    1.59   -0.49  1.0000 
  12   6   0     514      30                                                         526    1.27    2.29  1.0000 
 -12   6   0     493      20                                                         506    1.59   -0.49  1.0000 
 -12   6   0     525      20                                                         538    1.59   -0.49  1.0000 
  12   6   0     539      26                                                         551    1.27    2.29  1.0000 
 -14  -6   0      69       5                                                          56    4.60    1.92  1.0000 
 -14  -6   0      68       7                                                          55    4.60    1.92  1.0000 
  14  -6   0      69       9                                                          54    5.22    1.33  1.0000 
  14  -6   0      67      12                                                          52    5.22    1.33  1.0000 
  14  -6   0      92       7                                                          75    5.22    1.33  1.0000 
  14  -6   0      64       9                                                          50    5.22    1.33  1.0000 
 -14   6   0      74       5                                                          58    5.22   -1.33  1.0000 
 -14   6   0      68      11                                                          53    5.22   -1.33  1.0000 
  14   6   0      48       7                                                          37    4.60   -1.92  1.0000 
 -14   6   0      66       5                                                          51    5.22   -1.33  1.0000 
  14   6   0      70      11                                                          56    4.60   -1.92  1.0000 
  16  -6   0      25      12                                                          41   -7.67    0.24  1.0000 
  16  -6   0      38      11                                                          58   -7.67    0.24  1.0000 
 -16  -6   0      45       8                                                          68   -7.61   -5.26  1.0000 
  16  -6   0      48       7                                                          69   -7.67    0.24  1.0000 
 -16  -6   0      37       6                                                          58   -7.61   -5.26  1.0000 
  16  -6   0      39      10                                                          59   -7.67    0.24  1.0000 
  16   6   0      57      13                                                          80   -7.61    5.26  1.0000 
 -16   6   0      49      13                                                          71   -7.67   -0.24  1.0000 
 -16   6   0      38       6                                                          58   -7.67   -0.24  1.0000 
 -16   6   0      26       5                                                          43   -7.67   -0.24  1.0000 
  16   6   0      40       9                                                          59   -7.61    5.26  1.0000 
  18  -6   0     163      14                                                         125    8.63   -0.76  1.0000 
  18  -6   0     142       8                                                         106    8.63   -0.76  1.0000 
 -18  -6   0     138       8                                                         104    8.71   -5.50  1.0000 
 -18  -6   0     129      10                                                          96    8.71   -5.50  1.0000 
  18  -6   0     136      14                                                         101    8.63   -0.76  1.0000 
  18   6   0     111      15                                                          80    8.71    5.50  1.0000 
 -18   6   0     107       7                                                          76    8.63    0.76  1.0000 
 -18   6   0     137       7                                                         102    8.63    0.76  1.0000 
  18   6   0     124      11                                                          91    8.71    5.50  1.0000 
 -18   6   0     111      16                                                          80    8.63    0.76  1.0000 
 -20  -6   0      72      12                                                         112   11.39    0.88  1.0000 
  20  -6   0      69      11                                                         108   10.89    2.45  1.0000 
 -20  -6   0      73       9                                                         114   11.39    0.88  1.0000 
  20  -6   0      81      10                                                         122   10.89    2.45  1.0000 
  20  -6   0      69      16                                                         107   10.89    2.45  1.0000 
  20  -6   0      80      15                                                         121   10.89    2.45  1.0000 
 -20   6   0      68       9                                                         105   10.89   -2.45  1.0000 
 -20   6   0      96       9                                                         139   10.89   -2.45  1.0000 
  20   6   0      71      17                                                         111   11.39   -0.88  1.0000 
  20   6   0      92      14                                                         137   11.39   -0.88  1.0000 
  22  -6   0     284      25                                                         345   -9.22   -5.74  1.0000 
  22  -6   0     214      25                                                         268   -9.22   -5.74  1.0000 
 -22  -6   0     248      19                                                         305   -9.09    3.68  1.0000 
  22  -6   0     266      19                                                         325   -9.22   -5.74  1.0000 
  22  -6   0     232      17                                                         288   -9.22   -5.74  1.0000 
 -22  -6   0     227      16                                                         282   -9.09    3.68  1.0000 
  22   6   0     213      27                                                         265   -9.09   -3.68  1.0000 
 -22   6   0     235      16                                                         292   -9.22    5.74  1.0000 
 -22   6   0     232      16                                                         289   -9.22    5.74  1.0000 
  22   6   0     280      23                                                         340   -9.09   -3.68  1.0000 
  24  -6   0       7       7                                                          19   -8.35   -2.75  1.0000 
 -24  -6   0      10       7                                                          22   -8.24    2.38  1.0000 
 -24  -6   0       4       9                                                          11   -8.24    2.38  1.0000 
  24  -6   0      14       8                                                          29   -8.35   -2.75  1.0000 
 -24   6   0       8       6                                                          19   -8.35    2.75  1.0000 
  24   6   0       5      10                                                          15   -8.24   -2.38  1.0000 
 -24   6   0      18       7                                                          33   -8.35    2.75  1.0000 
  26  -6   0       2       7                                                           5   -0.89   -6.62  1.0000 
 -26  -6   0       7       7                                                           9   -1.47    2.99  1.0000 
  26  -6   0       2       8                                                          -4   -0.89   -6.62  1.0000 
 -26   6   0       2       6                                                           4   -0.89    6.62  1.0000 
  26   6   0       2      11                                                           3   -1.47   -2.99  1.0000 
  28  -6   0      39      11                                                          40    0.09    3.48  1.0000 
  28  -6   0      29       9                                                          30    0.09    3.48  1.0000 
 -28  -6   0      30       8                                                          31    0.90   -3.17  1.0000 
  28   6   0      53      14                                                          57    0.90    3.17  1.0000 
  30  -6   0      30      10                                                          27   -1.99    4.85  1.0000 
 -30  -6   0      17       8                                                          16   -0.36    0.11  1.0000 
  30   6   0      40      15                                                          39   -0.36   -0.11  1.0000 
 -32  -6   0      22       9                                                          22    0.31   -1.81  1.0000 
  32  -6   0      31      11                                                          32   -0.81    0.88  1.0000 
  32   6   0      49      16                                                          48    0.31    1.81  1.0000 
  34  -6   0       0      10                                                           0    1.57    2.50  1.0000 
 -34  -6   0      12       9                                                          10    1.38    1.20  1.0000 
  34   6   0       4      15                                                           3    1.38   -1.20  1.0000 
   1  -7   0    1596       2                                                          33  184.37    0.46  1.0000 
  -1  -7   0    1597       2                                                          33  184.55    0.01  1.0000 
   1  -7   0    1642       5                                                          40  184.37    0.46  1.0000 
  -1  -7   0    1617       5                                                          36  184.55    0.01  1.0000 
   1   7   0    1617       4                                                          36  184.55   -0.01  1.0000 
  -1   7   0    1586       4                                                          32  184.37   -0.46  1.0000 
   3  -7   0    3033      56                                                        1712  -73.87    4.32  1.0000 
  -3  -7   0    3110      56                                                        1766  -73.77   -5.37  1.0000 
   3  -7   0    3113      73                                                        1772  -73.87    4.32  1.0000 
  -3  -7   0    3148      70                                                        1795  -73.77   -5.37  1.0000 
   3  -7   0    3004      69                                                        1690  -73.87    4.32  1.0000 
   3   7   0    3114      70                                                        1775  -73.77    5.37  1.0000 
  -5  -7   0    1099      86                                                        2786 -105.58   -0.84  1.0000 
   5  -7   0     950     109                                                        2542 -105.34   -2.72  1.0000 
   5  -7   0    1067      86                                                        2730 -105.34   -2.72  1.0000 
   5  -7   0    1039     104                                                        2685 -105.34   -2.72  1.0000 
  -5   7   0    1006     109                                                        2634 -105.34    2.72  1.0000 
   5   7   0    1025     106                                                        2668 -105.58    0.84  1.0000 
  -7  -7   0    9374     331                                                       10409  -28.05    9.12  1.0000 
   7  -7   0    9578     331                                                       10607  -27.33   -8.37  1.0000 
   7  -7   0    9885     394                                                       10930  -27.33   -8.37  1.0000 
   7  -7   0    9190     409                                                       10198  -27.33   -8.37  1.0000 
   7   7   0    9255     401                                                       10295  -28.05   -9.12  1.0000 
  -7   7   0    9507     409                                                       10521  -27.33    8.37  1.0000 
   9  -7   0    1568      63                                                        1381  -13.22    8.71  1.0000 
   9  -7   0    1550      58                                                        1364  -13.22    8.71  1.0000 
   9  -7   0    1580      55                                                        1392  -13.22    8.71  1.0000 
   9  -7   0    1520      56                                                        1336  -13.22    8.71  1.0000 
   9  -7   0    1533      46                                                        1348  -13.22    8.71  1.0000 
  -9  -7   0    1535      50                                                        1364  -12.34   -9.38  1.0000 
  -9  -7   0    1532      46                                                        1361  -12.34   -9.38  1.0000 
  -9   7   0    1594      47                                                        1407  -13.22   -8.71  1.0000 
  -9   7   0    1626      63                                                        1437  -13.22   -8.71  1.0000 
   9   7   0    1509      57                                                        1338  -12.34    9.38  1.0000 
 -11  -7   0    2849      92                                                        2628  -11.23   -9.93  1.0000 
 -11  -7   0    2787      86                                                        2568  -11.23   -9.93  1.0000 
  11  -7   0    2890     107                                                        2678  -11.31    9.64  1.0000 
  11  -7   0    2858      87                                                        2647  -11.31    9.64  1.0000 
  11  -7   0    2825     104                                                        2615  -11.31    9.64  1.0000 
  11  -7   0    2982     104                                                        2766  -11.31    9.64  1.0000 
  11  -7   0    2787     113                                                        2578  -11.31    9.64  1.0000 
 -11   7   0    2884      86                                                        2660  -11.31   -9.64  1.0000 
 -11   7   0    2926     113                                                        2700  -11.31   -9.64  1.0000 
 -11   7   0    2909      89                                                        2684  -11.31   -9.64  1.0000 
  11   7   0    2816     106                                                        2608  -11.23    9.93  1.0000 
 -13  -7   0      84       7                                                          93    2.50   -0.55  1.0000 
  13  -7   0      83      14                                                          93    2.60    4.39  1.0000 
 -13  -7   0     107       9                                                         117    2.50   -0.55  1.0000 
  13  -7   0     102      11                                                         113    2.60    4.39  1.0000 
  13  -7   0      74       7                                                          83    2.60    4.39  1.0000 
  13  -7   0      70      11                                                          79    2.60    4.39  1.0000 
  13  -7   0     103       8                                                         114    2.60    4.39  1.0000 
 -13   7   0      85       7                                                          95    2.60   -4.39  1.0000 
  13   7   0      83      13                                                          92    2.50    0.55  1.0000 
 -13   7   0     113      14                                                         125    2.60   -4.39  1.0000 
  13   7   0     108      10                                                         118    2.50    0.55  1.0000 
 -13   7   0      86       6                                                          96    2.60   -4.39  1.0000 
 -15  -7   0     493      23                                                         530   -4.46    0.42  1.0000 
 -15  -7   0     444      19                                                         479   -4.46    0.42  1.0000 
  15  -7   0     451      20                                                         483   -4.07    0.31  1.0000 
  15  -7   0     465      33                                                         498   -4.07    0.31  1.0000 
  15  -7   0     403      28                                                         434   -4.07    0.31  1.0000 
  15  -7   0     462      23                                                         495   -4.07    0.31  1.0000 
  15  -7   0     436      27                                                         468   -4.07    0.31  1.0000 
 -15   7   0     445      19                                                         478   -4.07   -0.31  1.0000 
  15   7   0     427      25                                                         462   -4.46   -0.42  1.0000 
 -15   7   0     449      19                                                         482   -4.07   -0.31  1.0000 
 -15   7   0     371      30                                                         401   -4.07   -0.31  1.0000 
  15   7   0     427      30                                                         462   -4.46   -0.42  1.0000 
  17  -7   0     291      23                                                         342    7.69   -4.04  1.0000 
  17  -7   0     330      31                                                         384    7.69   -4.04  1.0000 
  17  -7   0     300      19                                                         351    7.69   -4.04  1.0000 
  17  -7   0     300      17                                                         351    7.69   -4.04  1.0000 
 -17  -7   0     293      16                                                         349    8.25   -8.79  1.0000 
 -17  -7   0     297      19                                                         354    8.25   -8.79  1.0000 
  17  -7   0     262      24                                                         310    7.69   -4.04  1.0000 
 -17   7   0     309      16                                                         363    7.69    4.04  1.0000 
 -17   7   0     328      29                                                         383    7.69    4.04  1.0000 
 -17   7   0     299      16                                                         352    7.69    4.04  1.0000 
  17   7   0     247      26                                                         302    8.25    8.79  1.0000 
  17   7   0     333      23                                                         397    8.25    8.79  1.0000 
  19  -7   0      14      12                                                          43   15.43    0.67  1.0000 
 -19  -7   0      19       9                                                          53   15.93    0.51  1.0000 
  19  -7   0      15       7                                                          44   15.43    0.67  1.0000 
 -19  -7   0       8       6                                                          32   15.93    0.51  1.0000 
  19  -7   0      12      10                                                          39   15.43    0.67  1.0000 
  19  -7   0       6       7                                                          28   15.43    0.67  1.0000 
 -19   7   0      12      14                                                          38   15.43   -0.67  1.0000 
 -19   7   0      12       5                                                          39   15.43   -0.67  1.0000 
  19   7   0      13      10                                                          42   15.93   -0.51  1.0000 
 -19   7   0      10       6                                                          35   15.43   -0.67  1.0000 
  19   7   0      12      12                                                          40   15.93   -0.51  1.0000 
  21  -7   0     535      23                                                         497   -4.43    2.70  1.0000 
  21  -7   0     529      26                                                         491   -4.43    2.70  1.0000 
 -21  -7   0     563      22                                                         528   -4.01    5.46  1.0000 
  21  -7   0     502      33                                                         465   -4.43    2.70  1.0000 
  21  -7   0     565      31                                                         526   -4.43    2.70  1.0000 
 -21  -7   0     543      26                                                         508   -4.01    5.46  1.0000 
 -21   7   0     529      22                                                         493   -4.43   -2.70  1.0000 
 -21   7   0     551      22                                                         514   -4.43   -2.70  1.0000 
  21   7   0     546      30                                                         515   -4.01   -5.46  1.0000 
  21   7   0     526      35                                                         495   -4.01   -5.46  1.0000 
 -23  -7   0     122      12                                                         168  -10.28   -1.56  1.0000 
  23  -7   0     126      13                                                         172  -10.14    0.79  1.0000 
  23  -7   0     137      15                                                         185  -10.14    0.79  1.0000 
  23   7   0     150      19                                                         200  -10.28    1.56  1.0000 
 -23   7   0     139      12                                                         187  -10.14   -0.79  1.0000 
 -23   7   0     155      12                                                         206  -10.14   -0.79  1.0000 
  25  -7   0      62      10                                                          49   -4.51   -4.13  1.0000 
 -25  -7   0      61       8                                                          47   -5.39    0.72  1.0000 
  25  -7   0      45       8                                                          34   -4.51   -4.13  1.0000 
 -25   7   0      48       7                                                          39   -4.51    4.13  1.0000 
  25   7   0      37      12                                                          26   -5.39   -0.72  1.0000 
 -27  -7   0      49       9                                                          46   -1.37    1.61  1.0000 
  27  -7   0      54      10                                                          50   -1.44   -2.48  1.0000 
  27  -7   0      58      11                                                          54   -1.44   -2.48  1.0000 
  27   7   0      45      14                                                          42   -1.37   -1.61  1.0000 
  29  -7   0     167      15                                                         174   -1.63    3.09  1.0000 
 -29  -7   0     165      14                                                         168   -0.68    0.14  1.0000 
  29   7   0     189      22                                                         193   -0.68   -0.14  1.0000 
 -31  -7   0       0       7                                                          -6    1.05    1.57  1.0000 
  31  -7   0       0       8                                                         -20   -0.70    3.35  1.0000 
  31   7   0       0      13                                                          -3    1.05   -1.57  1.0000 
  33  -7   0      43      12                                                          44   -0.27    4.03  1.0000 
 -33  -7   0      39       9                                                          39   -0.24    3.13  1.0000 
  33   7   0      42      17                                                          41   -0.24   -3.13  1.0000 
   0  -8   0    6032     365                                                       11332  154.81    0.91  1.0000 
   0  -8   0    6389     433                                                       11820  154.81    0.91  1.0000 
   0   8   0    6242     443                                                       11617  154.81   -0.91  1.0000 
   2  -8   0     157      18                                                         513   54.18    9.33  1.0000 
   2  -8   0     161      24                                                         521   54.18    9.33  1.0000 
  -2  -8   0     180      25                                                         562   54.72   -9.96  1.0000 
  -2  -8   0     150      18                                                         508   54.72   -9.96  1.0000 
   2   8   0     159      24                                                         522   54.72    9.96  1.0000 
   4  -8   0    6726     322                                                        8637  -58.35   -8.61  1.0000 
   4  -8   0    6771     271                                                        8688  -58.35   -8.61  1.0000 
   4  -8   0    6677     334                                                        8581  -58.35   -8.61  1.0000 
  -4  -8   0    6593     271                                                        8463  -58.29    6.17  1.0000 
   4   8   0    6619     329                                                        8509  -58.29   -6.17  1.0000 
   6  -8   0     694       9                                                          97  -88.98  -13.69  1.0000 
   6  -8   0     702       6                                                         100  -88.98  -13.69  1.0000 
   6  -8   0     770      12                                                         127  -88.98  -13.69  1.0000 
  -6  -8   0     769       6                                                         128  -89.65   10.25  1.0000 
   6   8   0     755       9                                                         117  -89.65  -10.25  1.0000 
  -6   8   0     726      11                                                         116  -88.98   13.69  1.0000 
   8  -8   0    9094     300                                                        7894  -35.13    2.90  1.0000 
   8  -8   0    9317     313                                                        8102  -35.13    2.90  1.0000 
   8  -8   0    8983     251                                                        7791  -35.13    2.90  1.0000 
  -8  -8   0    8976     251                                                        7810  -34.10   -5.25  1.0000 
   8   8   0    9097     306                                                        7934  -34.10    5.25  1.0000 
  -8   8   0    9372     313                                                        8147  -35.13   -2.90  1.0000 
  -8   8   0    9044     261                                                        7841  -35.13   -2.90  1.0000 
  10  -8   0    2385      90                                                        2322    3.41    8.78  1.0000 
  10  -8   0    2364      75                                                        2301    3.41    8.78  1.0000 
 -10  -8   0    2413      75                                                        2356    3.71  -10.86  1.0000 
  10  -8   0    2322      90                                                        2260    3.41    8.78  1.0000 
  10  -8   0    2177      98                                                        2117    3.41    8.78  1.0000 
  10  -8   0    2377      93                                                        2314    3.41    8.78  1.0000 
  10   8   0    2330      93                                                        2263    3.71   10.86  1.0000 
 -10   8   0    2391      77                                                        2337    3.41   -8.78  1.0000 
 -10   8   0    2250      98                                                        2197    3.41   -8.78  1.0000 
 -12  -8   0    1988      75                                                        2059   -3.70   -7.92  1.0000 
  12  -8   0    1991      85                                                        2050   -3.87   12.50  1.0000 
  12  -8   0    2042      87                                                        2101   -3.87   12.50  1.0000 
  12  -8   0    2025      94                                                        2084   -3.87   12.50  1.0000 
 -12  -8   0    1959      69                                                        2030   -3.70   -7.92  1.0000 
  12  -8   0    2074      83                                                        2134   -3.87   12.50  1.0000 
  12  -8   0    2092      70                                                        2152   -3.87   12.50  1.0000 
  12   8   0    2096      86                                                        2154   -3.70    7.92  1.0000 
 -12   8   0    2070      93                                                        2153   -3.87  -12.50  1.0000 
 -12   8   0    1979      71                                                        2060   -3.87  -12.50  1.0000 
  14  -8   0     113      15                                                          99   -4.03    2.07  1.0000 
 -14  -8   0     157       8                                                         140   -3.84    0.56  1.0000 
  14  -8   0     120      13                                                         105   -4.03    2.07  1.0000 
  14  -8   0     132       8                                                         116   -4.03    2.07  1.0000 
  14  -8   0     145      13                                                         129   -4.03    2.07  1.0000 
  14  -8   0     143       9                                                         127   -4.03    2.07  1.0000 
 -14  -8   0     153      11                                                         136   -3.84    0.56  1.0000 
 -14   8   0     121      15                                                         104   -4.03   -2.07  1.0000 
 -14   8   0     137       8                                                         119   -4.03   -2.07  1.0000 
 -14   8   0     137       7                                                         119   -4.03   -2.07  1.0000 
  14   8   0     132      15                                                         116   -3.84   -0.56  1.0000 
  14   8   0     145      12                                                         128   -3.84   -0.56  1.0000 
 -16  -8   0    1527      60                                                        1637    7.47   -1.05  1.0000 
  16  -8   0    1374      68                                                        1473    7.20   -3.66  1.0000 
 -16  -8   0    1493      55                                                        1602    7.47   -1.05  1.0000 
  16  -8   0    1532      71                                                        1637    7.20   -3.66  1.0000 
  16  -8   0    1472      55                                                        1574    7.20   -3.66  1.0000 
  16  -8   0    1461      78                                                        1563    7.20   -3.66  1.0000 
 -16   8   0    1494      55                                                        1602    7.20    3.66  1.0000 
  16   8   0    1533      74                                                        1644    7.47    1.05  1.0000 
 -16   8   0    1447      55                                                        1554    7.20    3.66  1.0000 
 -16   8   0    1498      77                                                        1606    7.20    3.66  1.0000 
  16   8   0    1536      69                                                        1647    7.47    1.05  1.0000 
 -18  -8   0     412      17                                                         355    8.35   -5.75  1.0000 
  18  -8   0     411      26                                                         354    7.73    0.85  1.0000 
  18  -8   0     433      31                                                         375    7.73    0.85  1.0000 
  18  -8   0     376      17                                                         322    7.73    0.85  1.0000 
 -18  -8   0     453      21                                                         394    8.35   -5.75  1.0000 
  18  -8   0     429      25                                                         371    7.73    0.85  1.0000 
  18  -8   0     413      19                                                         356    7.73    0.85  1.0000 
 -18   8   0     450      17                                                         392    7.73   -0.85  1.0000 
  18   8   0     478      24                                                         411    8.35    5.75  1.0000 
 -18   8   0     433      30                                                         376    7.73   -0.85  1.0000 
  18   8   0     414      28                                                         351    8.35    5.75  1.0000 
 -18   8   0     403      16                                                         348    7.73   -0.85  1.0000 
  20  -8   0      13      10                                                          20   -4.79    0.44  1.0000 
 -20  -8   0       7       5                                                          11   -4.27    5.07  1.0000 
  20  -8   0      12       7                                                          18   -4.79    0.44  1.0000 
  20  -8   0       9       6                                                          15   -4.79    0.44  1.0000 
  20  -8   0       3       9                                                           6   -4.79    0.44  1.0000 
 -20   8   0      13       5                                                          20   -4.79   -0.44  1.0000 
  20   8   0       2      10                                                          -3   -4.27   -5.07  1.0000 
 -20   8   0       6       5                                                          11   -4.79   -0.44  1.0000 
  20   8   0       9       9                                                          17   -4.27   -5.07  1.0000 
 -22  -8   0     412      19                                                         376   -4.97    1.34  1.0000 
  22  -8   0     426      30                                                         388   -5.46    4.52  1.0000 
  22  -8   0     490      29                                                         449   -5.46    4.52  1.0000 
  22  -8   0     426      22                                                         388   -5.46    4.52  1.0000 
  22  -8   0     433      20                                                         394   -5.46    4.52  1.0000 
 -22   8   0     463      19                                                         419   -5.46   -4.52  1.0000 
  22   8   0     466      28                                                         426   -4.97   -1.34  1.0000 
 -22   8   0     481      19                                                         436   -5.46   -4.52  1.0000 
 -24  -8   0     372      18                                                         345   -3.74   -2.43  1.0000 
  24  -8   0     352      21                                                         333   -2.67   -1.60  1.0000 
  24  -8   0     358      19                                                         339   -2.67   -1.60  1.0000 
  24   8   0     349      25                                                         324   -3.74    2.43  1.0000 
  26  -8   0     689      32                                                         716   -2.77    1.99  1.0000 
 -26  -8   0     700      30                                                         728   -2.78   -0.03  1.0000 
  26   8   0     698      42                                                         726   -2.78    0.03  1.0000 
 -28  -8   0       1       7                                                          -1   -2.58    4.06  1.0000 
  28  -8   0       1       8                                                           2   -2.94   -2.05  1.0000 
  28   8   0       7      13                                                          12   -2.58   -4.06  1.0000 
  30  -8   0      37      11                                                          35   -0.85    0.30  1.0000 
 -30  -8   0      28       9                                                          30    0.48    2.78  1.0000 
  30   8   0      38      16                                                          39    0.48   -2.78  1.0000 
 -32  -8   0       2       8                                                           4   -0.07    6.87  1.0000 
  32  -8   0       9      10                                                          14   -0.58    6.94  1.0000 
  32   8   0      10      15                                                          16   -0.07   -6.87  1.0000 
   1  -9   0     216      11                                                         150   12.41    7.39  1.0000 
   1  -9   0     223       7                                                         156   12.41    7.39  1.0000 
  -1  -9   0     218       7                                                         157   13.18   -6.37  1.0000 
  -1  -9   0     238      12                                                         174   13.18   -6.37  1.0000 
   1   9   0     239      11                                                         166   13.18    6.37  1.0000 
  -1   9   0     212      10                                                         156   12.41   -7.39  1.0000 
   3  -9   0    1991     109                                                        2703   39.84   -3.20  1.0000 
   3  -9   0    1909      85                                                        2608   39.84   -3.20  1.0000 
  -3  -9   0    1953     105                                                        2663   39.90    0.47  1.0000 
   3  -9   0    1959     104                                                        2666   39.84   -3.20  1.0000 
  -3  -9   0    1982      85                                                        2697   39.90    0.47  1.0000 
   3   9   0    1901     106                                                        2602   39.90   -0.47  1.0000 
  -5  -9   0    3202      78                                                        2428  -40.06   11.99  1.0000 
   5  -9   0    3194      79                                                        2414  -39.51  -12.69  1.0000 
   5  -9   0    3270     101                                                        2480  -39.51  -12.69  1.0000 
   5  -9   0    3295      96                                                        2502  -39.51  -12.69  1.0000 
   5   9   0    3146      97                                                        2362  -40.06  -11.99  1.0000 
   7  -9   0    1555     107                                                        2714  -67.97   -3.83  1.0000 
  -7  -9   0    1579      87                                                        2722  -66.86   -2.07  1.0000 
   7  -9   0    1556      87                                                        2716  -67.97   -3.83  1.0000 
   7  -9   0    1559     112                                                        2719  -67.97   -3.83  1.0000 
   7   9   0    1522     108                                                        2644  -66.86    2.07  1.0000 
  -7   9   0    1487     112                                                        2617  -67.97    3.83  1.0000 
   9  -9   0   13579     440                                                       13948   -8.38   -4.63  1.0000 
   9  -9   0   13857     522                                                       14230   -8.38   -4.63  1.0000 
   9  -9   0   13254     542                                                       13619   -8.38   -4.63  1.0000 
  -9  -9   0   13720     439                                                       14074   -8.08    0.55  1.0000 
  -9   9   0   13649     542                                                       14014   -8.38    4.63  1.0000 
  -9   9   0   13600     456                                                       13964   -8.38    4.63  1.0000 
   9   9   0   13227     532                                                       13575   -8.08   -0.55  1.0000 
  11  -9   0    1978      89                                                        2191   11.85   10.28  1.0000 
  11  -9   0    1991      74                                                        2205   11.85   10.28  1.0000 
  11  -9   0    2080      92                                                        2299   11.85   10.28  1.0000 
  11  -9   0    2014      90                                                        2229   11.85   10.28  1.0000 
 -11  -9   0    2043      74                                                        2241   11.77   -7.34  1.0000 
  11  -9   0    1968      99                                                        2181   11.85   10.28  1.0000 
 -11   9   0    2094      76                                                        2295   11.85  -10.28  1.0000 
 -11   9   0    2086      99                                                        2286   11.85  -10.28  1.0000 
  11   9   0    2129      93                                                        2344   11.77    7.34  1.0000 
 -13  -9   0     534      19                                                         478   -6.59   -3.41  1.0000 
  13  -9   0     544      20                                                         487   -7.11    3.92  1.0000 
  13  -9   0     519      26                                                         463   -7.11    3.92  1.0000 
  13  -9   0     559      28                                                         501   -7.11    3.92  1.0000 
  13  -9   0     519      23                                                         463   -7.11    3.92  1.0000 
  13  -9   0     585      32                                                         525   -7.11    3.92  1.0000 
 -13   9   0     512      30                                                         453   -7.11   -3.92  1.0000 
  13   9   0     571      27                                                         516   -6.59    3.41  1.0000 
 -13   9   0     533      19                                                         473   -7.11   -3.92  1.0000 
  15  -9   0    1465      56                                                        1386    6.04   -5.38  1.0000 
 -15  -9   0    1459      47                                                        1362    6.71    4.63  1.0000 
  15  -9   0    1470      62                                                        1390    6.04   -5.38  1.0000 
  15  -9   0    1396      68                                                        1318    6.04   -5.38  1.0000 
  15  -9   0    1425      60                                                        1347    6.04   -5.38  1.0000 
  15  -9   0    1447      47                                                        1368    6.04   -5.38  1.0000 
  15   9   0    1417      60                                                        1329    6.71   -4.63  1.0000 
 -15   9   0    1353      66                                                        1269    6.04    5.38  1.0000 
 -15   9   0    1441      47                                                        1354    6.04    5.38  1.0000 
  17  -9   0      46      14                                                          41    1.92    1.30  1.0000 
  17  -9   0      54       7                                                          49    1.92    1.30  1.0000 
 -17  -9   0      37       5                                                          32    1.86    2.88  1.0000 
  17  -9   0      28      10                                                          24    1.92    1.30  1.0000 
  17  -9   0      32       6                                                          28    1.92    1.30  1.0000 
  17  -9   0      40       9                                                          35    1.92    1.30  1.0000 
 -17   9   0      31       5                                                          28    1.92   -1.30  1.0000 
  17   9   0      32       9                                                          29    1.86   -2.88  1.0000 
 -17   9   0      19      11                                                          16    1.92   -1.30  1.0000 
  17   9   0      33      11                                                          30    1.86   -2.88  1.0000 
  19  -9   0      20      15                                                          52  -15.02    1.00  1.0000 
  19  -9   0      39      14                                                          81  -15.02    1.00  1.0000 
 -19  -9   0      23       7                                                          55  -14.72   -1.57  1.0000 
  19  -9   0      27       8                                                          64  -15.02    1.00  1.0000 
  19  -9   0      27       8                                                          63  -15.02    1.00  1.0000 
  19  -9   0      28      12                                                          65  -15.02    1.00  1.0000 
  19   9   0      16      10                                                          46  -14.72    1.57  1.0000 
  19   9   0      27      15                                                          63  -14.72    1.57  1.0000 
 -19   9   0      31       7                                                          69  -15.02   -1.00  1.0000 
  21  -9   0     132      24                                                         167   -7.78   -3.99  1.0000 
  21  -9   0     102      11                                                         133   -7.78   -3.99  1.0000 
 -21  -9   0     105      10                                                         135   -7.27    3.08  1.0000 
  21  -9   0      98      18                                                         128   -7.78   -3.99  1.0000 
  21  -9   0     121      17                                                         155   -7.78   -3.99  1.0000 
  21   9   0     116      21                                                         147   -7.27   -3.08  1.0000 
 -21   9   0     105       9                                                         138   -7.78    3.99  1.0000 
  21   9   0     119      16                                                         150   -7.27   -3.08  1.0000 
  23  -9   0     655      27                                                         639    1.85   -1.88  1.0000 
 -23  -9   0     589      24                                                         576    1.52   -0.75  1.0000 
  23  -9   0     550      28                                                         535    1.85   -1.88  1.0000 
  23   9   0     521      33                                                         508    1.52    0.75  1.0000 
  25  -9   0      14       8                                                          15   -0.39    4.19  1.0000 
 -25  -9   0       3       6                                                           4   -1.12   -2.16  1.0000 
  25  -9   0      18       8                                                          19   -0.39    4.19  1.0000 
  25   9   0      21      12                                                          23   -1.12    2.16  1.0000 
  27  -9   0     391      21                                                         372   -2.65    1.94  1.0000 
 -27  -9   0     361      19                                                         342   -2.77    1.39  1.0000 
  27   9   0     423      29                                                         402   -2.77   -1.39  1.0000 
  29  -9   0       9       9                                                           8   -1.67   -6.06  1.0000 
 -29  -9   0       1       7                                                          -2   -1.21    5.13  1.0000 
  29   9   0       1      13                                                           0   -1.21   -5.13  1.0000 
 -31  -9   0      58      10                                                          61   -0.91    7.21  1.0000 
  31  -9   0      70      12                                                          74   -1.24    2.83  1.0000 
  31   9   0      83      19                                                          91   -0.91   -7.21  1.0000 
  33  -9   0       1      10                                                          -6   -0.58    5.18  1.0000 
 -33  -9   0       1       7                                                          -8   -1.00    5.19  1.0000 
  33   9   0       1      14                                                          -3   -1.00   -5.19  1.0000 
   0 -10   0     171       3                                                          38 -102.50    0.02  1.0000 
   0 -10   0     165       6                                                          41 -102.50    0.02  1.0000 
   0  10   0     162       6                                                          43 -102.50   -0.02  1.0000 
   2 -10   0      71       4                                                          61   -3.19    0.88  1.0000 
  -2 -10   0      61       4                                                          54   -2.59   -2.37  1.0000 
  -2 -10   0      48       7                                                          42   -2.59   -2.37  1.0000 
   2 -10   0      64       7                                                          55   -3.19    0.88  1.0000 
  -2  10   0      60       6                                                          51   -3.19   -0.88  1.0000 
   2  10   0      53       6                                                          47   -2.59    2.37  1.0000 
  -4 -10   0    1955      56                                                        1342   40.83   -1.34  1.0000 
   4 -10   0    1870      43                                                        1256   41.98   -0.02  1.0000 
   4 -10   0    1851      57                                                        1240   41.98   -0.02  1.0000 
  -4 -10   0    1924      43                                                        1316   40.83   -1.34  1.0000 
   4 -10   0    1943      54                                                        1316   41.98   -0.02  1.0000 
   4  10   0    1839      54                                                        1245   40.83    1.34  1.0000 
  -6 -10   0    1321      56                                                        1665  -23.82   -6.48  1.0000 
   6 -10   0    1344      74                                                        1703  -24.69    5.86  1.0000 
   6 -10   0    1352      56                                                        1712  -24.69    5.86  1.0000 
   6 -10   0    1417      70                                                        1785  -24.69    5.86  1.0000 
   6  10   0    1296      70                                                        1636  -23.82    6.48  1.0000 
   8 -10   0    6504     231                                                        5747  -25.93   -9.27  1.0000 
  -8 -10   0    6490     184                                                        5759  -25.17    2.20  1.0000 
   8 -10   0    6616     221                                                        5853  -25.93   -9.27  1.0000 
   8 -10   0    6628     184                                                        5864  -25.93   -9.27  1.0000 
   8  10   0    6394     225                                                        5666  -25.17   -2.20  1.0000 
  -8  10   0    6459     231                                                        5715  -25.93    9.27  1.0000 
  10 -10   0    1198      59                                                        1277    6.07   -0.61  1.0000 
  10 -10   0    1153      52                                                        1231    6.07   -0.61  1.0000 
 -10 -10   0    1145      41                                                        1221    5.96    0.56  1.0000 
  10 -10   0    1113      42                                                        1190    6.07   -0.61  1.0000 
  10  10   0    1082      53                                                        1156    5.96   -0.56  1.0000 
 -10  10   0    1129      43                                                        1206    6.07    0.61  1.0000 
 -10  10   0    1228      59                                                        1308    6.07    0.61  1.0000 
  12 -10   0     400      22                                                         348    6.98    6.71  1.0000 
 -12 -10   0     357      14                                                         313    7.43   -8.32  1.0000 
  12 -10   0     377      15                                                         327    6.98    6.71  1.0000 
  12 -10   0     399      17                                                         347    6.98    6.71  1.0000 
  12 -10   0     350      20                                                         301    6.98    6.71  1.0000 
  12 -10   0     366      25                                                         316    6.98    6.71  1.0000 
 -12  10   0     397      15                                                         352    6.98   -6.71  1.0000 
  12  10   0     368      20                                                         315    7.43    8.32  1.0000 
 -12  10   0     357      24                                                         314    6.98   -6.71  1.0000 
  14 -10   0      53       6                                                          41    4.98   -3.87  1.0000 
  14 -10   0      55       6                                                          43    4.98   -3.87  1.0000 
  14 -10   0      40       9                                                          30    4.98   -3.87  1.0000 
  14 -10   0      54       9                                                          42    4.98   -3.87  1.0000 
  14 -10   0      43      11                                                          32    4.98   -3.87  1.0000 
 -14 -10   0      43       5                                                          29    6.22   -0.96  1.0000 
 -14  10   0      41       4                                                          30    4.98    3.87  1.0000 
  14  10   0      54       9                                                          38    6.22    0.96  1.0000 
 -14  10   0      49      11                                                          37    4.98    3.87  1.0000 
  16 -10   0     140      16                                                         148    1.51    2.19  1.0000 
  16 -10   0     127      11                                                         135    1.51    2.19  1.0000 
  16 -10   0     122      19                                                         129    1.51    2.19  1.0000 
 -16 -10   0     129       9                                                         140    1.46    6.41  1.0000 
  16 -10   0     151      16                                                         159    1.51    2.19  1.0000 
  16 -10   0     131      10                                                         139    1.51    2.19  1.0000 
  16  10   0     143      18                                                         148    1.46   -6.41  1.0000 
 -16  10   0     155       9                                                         161    1.51   -2.19  1.0000 
 -16  10   0     129      18                                                         135    1.51   -2.19  1.0000 
  16  10   0     154      15                                                         159    1.46   -6.41  1.0000 
  18 -10   0     232      16                                                         144  -17.77    5.54  1.0000 
  18 -10   0     273      23                                                         177  -17.77    5.54  1.0000 
  18 -10   0     241      17                                                         151  -17.77    5.54  1.0000 
  18 -10   0     306      13                                                         204  -17.77    5.54  1.0000 
 -18 -10   0     238      10                                                         148  -17.73    3.70  1.0000 
  18 -10   0     224      11                                                         138  -17.77    5.54  1.0000 
 -18  10   0     247      20                                                         154  -17.77   -5.54  1.0000 
 -18  10   0     242       9                                                         150  -17.77   -5.54  1.0000 
  18  10   0     230      15                                                         141  -17.73   -3.70  1.0000 
  18  10   0     289      21                                                         188  -17.73   -3.70  1.0000 
  20 -10   0      43      10                                                          90  -15.21   -4.43  1.0000 
  20 -10   0      42      19                                                          89  -15.21   -4.43  1.0000 
 -20 -10   0      40       8                                                          84  -14.85   -3.14  1.0000 
  20 -10   0      23      13                                                          60  -15.21   -4.43  1.0000 
  20 -10   0      38      15                                                          83  -15.21   -4.43  1.0000 
  20 -10   0      35       9                                                          79  -15.21   -4.43  1.0000 
 -20  10   0      44       8                                                          88  -15.21    4.43  1.0000 
  20  10   0      51      14                                                          96  -14.85    3.14  1.0000 
  20  10   0      32      16                                                          69  -14.85    3.14  1.0000 
  22 -10   0       5       6                                                           8    0.20   -9.33  1.0000 
 -22 -10   0      14       6                                                          14    0.10   -0.80  1.0000 
  22 -10   0       7      10                                                          10    0.20   -9.33  1.0000 
  22 -10   0       5       7                                                           8    0.20   -9.33  1.0000 
  22 -10   0       2      13                                                           2    0.20   -9.33  1.0000 
  22  10   0       1      10                                                           1    0.10    0.80  1.0000 
  24 -10   0     399      24                                                         416    1.89    4.83  1.0000 
 -24 -10   0     399      20                                                         414    2.08   -1.32  1.0000 
  24 -10   0     423      22                                                         441    1.89    4.83  1.0000 
  24  10   0     392      30                                                         408    2.08    1.32  1.0000 
  26 -10   0       3       8                                                           5   -1.40    3.46  1.0000 
 -26 -10   0       2       7                                                           3   -2.22   -0.51  1.0000 
  26  10   0       8      13                                                          11   -2.22    0.51  1.0000 
 -28 -10   0      54       9                                                          55   -0.62    2.29  1.0000 
  28 -10   0      78      12                                                          82   -0.67   -3.05  1.0000 
  28  10   0      58      17                                                          61   -0.62   -2.29  1.0000 
  30 -10   0      13      10                                                          17   -2.40   -3.82  1.0000 
 -30 -10   0      37       9                                                          44   -2.05    7.86  1.0000 
  30  10   0      22      15                                                          29   -2.05   -7.86  1.0000 
 -32 -10   0      29       9                                                          28   -1.75    5.57  1.0000 
  32 -10   0      48      12                                                          44   -1.81    1.47  1.0000 
  32  10   0      44      18                                                          39   -1.75   -5.57  1.0000 
   1 -11   0     446      46                                                        1365  -85.07    2.40  1.0000 
  -1 -11   0     472      46                                                        1411  -85.17   -3.68  1.0000 
  -1 -11   0     495      59                                                        1450  -85.17   -3.68  1.0000 
  -1  11   0     479      58                                                        1422  -85.07   -2.40  1.0000 
   1  11   0     436      59                                                        1349  -85.17    3.68  1.0000 
   3 -11   0     995      42                                                         957    3.21    9.79  1.0000 
   3 -11   0     972      32                                                         935    3.21    9.79  1.0000 
  -3 -11   0     942      32                                                         919    2.62   -9.44  1.0000 
  -3 -11   0    1009      43                                                         985    2.62   -9.44  1.0000 
   3  11   0     971      42                                                         940    2.62    9.44  1.0000 
   5 -11   0      52       9                                                         176   30.81   18.39  1.0000 
   5 -11   0      60      14                                                         191   30.81   18.39  1.0000 
   5 -11   0      59      15                                                         188   30.81   18.39  1.0000 
  -5 -11   0      54       8                                                         178   30.08  -17.65  1.0000 
   5  11   0      59      13                                                         185   30.08   17.65  1.0000 
   7 -11   0    3133     103                                                        3231    4.69   -0.88  1.0000 
  -7 -11   0    3074     102                                                        3179    4.99    2.12  1.0000 
   7 -11   0    3056     125                                                        3153    4.69   -0.88  1.0000 
   7 -11   0    2962     132                                                        3057    4.69   -0.88  1.0000 
   7  11   0    3117     127                                                        3221    4.99   -2.12  1.0000 
  -7  11   0    3071     132                                                        3169    4.69    0.88  1.0000 
   9 -11   0      87      13                                                         111   -6.25   -5.62  1.0000 
   9 -11   0     105       8                                                         132   -6.25   -5.62  1.0000 
   9 -11   0      73      11                                                          95   -6.25   -5.62  1.0000 
  -9 -11   0     100       7                                                         124   -6.22    3.67  1.0000 
  -9  11   0     104      14                                                         129   -6.25    5.62  1.0000 
   9  11   0     108      12                                                         134   -6.22   -3.67  1.0000 
  11 -11   0    2463      84                                                        2433    1.73   -2.54  1.0000 
  11 -11   0    2568     105                                                        2537    1.73   -2.54  1.0000 
  11 -11   0    2607     112                                                        2576    1.73   -2.54  1.0000 
  11 -11   0    2553     102                                                        2522    1.73   -2.54  1.0000 
 -11 -11   0    2614      84                                                        2582    1.71   -0.75  1.0000 
  11  11   0    2703     106                                                        2670    1.71    0.75  1.0000 
 -11  11   0    2772     112                                                        2737    1.73    2.54  1.0000 
 -11  11   0    2596      87                                                        2562    1.73    2.54  1.0000 
  13 -11   0     112      16                                                         168   12.72   -0.29  1.0000 
  13 -11   0     126      12                                                         184   12.72   -0.29  1.0000 
  13 -11   0     121      19                                                         179   12.72   -0.29  1.0000 
  13 -11   0     102      15                                                         155   12.72   -0.29  1.0000 
  13 -11   0     129      11                                                         188   12.72   -0.29  1.0000 
 -13 -11   0     109       9                                                         168   13.58   -2.95  1.0000 
  13  11   0     100      15                                                         158   13.58    2.95  1.0000 
 -13  11   0     101      18                                                         154   12.72    0.29  1.0000 
 -13  11   0      96       9                                                         148   12.72    0.29  1.0000 
  15 -11   0     382      20                                                         386    0.61   -0.81  1.0000 
  15 -11   0     406      18                                                         410    0.61   -0.81  1.0000 
  15 -11   0     406      25                                                         410    0.61   -0.81  1.0000 
  15 -11   0     383      26                                                         387    0.61   -0.81  1.0000 
  15 -11   0     424      31                                                         428    0.61   -0.81  1.0000 
 -15 -11   0     371      17                                                         376    0.43    3.17  1.0000 
  15  11   0     389      25                                                         391    0.43   -3.17  1.0000 
 -15  11   0     436      31                                                         441    0.61    0.81  1.0000 
  15  11   0     330      27                                                         332    0.43   -3.17  1.0000 
 -15  11   0     388      17                                                         393    0.61    0.81  1.0000 
  17 -11   0      12       7                                                          36  -14.24    7.12  1.0000 
 -17 -11   0       3       5                                                          15  -14.62    8.10  1.0000 
  17 -11   0      12      13                                                          36  -14.24    7.12  1.0000 
  17 -11   0       4       9                                                          18  -14.24    7.12  1.0000 
  17 -11   0       6      10                                                          23  -14.24    7.12  1.0000 
  17 -11   0       9       6                                                          30  -14.24    7.12  1.0000 
  17  11   0       7      10                                                          34  -14.62   -8.10  1.0000 
 -17  11   0       1      10                                                          15  -14.24   -7.12  1.0000 
 -17  11   0       8       5                                                          34  -14.24   -7.12  1.0000 
  17  11   0       0      10                                                           8  -14.62   -8.10  1.0000 
 -19 -11   0     105      11                                                         170  -15.13    3.40  1.0000 
  19 -11   0      82      18                                                         143  -15.52   -1.85  1.0000 
  19 -11   0     120      13                                                         192  -15.52   -1.85  1.0000 
  19 -11   0      98      12                                                         164  -15.52   -1.85  1.0000 
  19 -11   0     110      23                                                         180  -15.52   -1.85  1.0000 
  19 -11   0     118      18                                                         190  -15.52   -1.85  1.0000 
 -19  11   0      97      10                                                         162  -15.52    1.85  1.0000 
  19  11   0     112      21                                                         181  -15.13   -3.40  1.0000 
  19  11   0     119      18                                                         190  -15.13   -3.40  1.0000 
  21 -11   0      16      14                                                           9   -3.66   -8.82  1.0000 
 -21 -11   0      35       6                                                          25   -4.08   -5.63  1.0000 
  21 -11   0      13      10                                                           7   -3.66   -8.82  1.0000 
  21 -11   0      30       7                                                          22   -3.66   -8.82  1.0000 
  21 -11   0      40       8                                                          31   -3.66   -8.82  1.0000 
  21 -11   0      39      12                                                          30   -3.66   -8.82  1.0000 
  21  11   0      27      10                                                          23   -4.08    5.63  1.0000 
 -21  11   0      29       5                                                          27   -3.66    8.82  1.0000 
 -23 -11   0      87       9                                                          85   -0.47   -0.65  1.0000 
  23 -11   0      82      10                                                          80   -0.69    0.27  1.0000 
  23 -11   0      88      10                                                          86   -0.69    0.27  1.0000 
  23  11   0     102      16                                                         100   -0.47    0.65  1.0000 
  25 -11   0     162      14                                                         168   -1.49    3.24  1.0000 
 -25 -11   0     157      13                                                         163   -1.20   -0.83  1.0000 
  25  11   0     209      21                                                         215   -1.20    0.83  1.0000 
 -27 -11   0       0       7                                                          -3   -0.90    1.21  1.0000 
  27 -11   0       6       8                                                           7   -0.11   -2.76  1.0000 
  27  11   0       0      11                                                         -11   -0.90   -1.21  1.0000 
  29 -11   0      90      12                                                          88   -0.15   -3.24  1.0000 
 -29 -11   0      86      11                                                          90    0.49    4.59  1.0000 
  29  11   0     105      19                                                         106    0.49   -4.59  1.0000 
 -31 -11   0       2       7                                                         -10   -1.30    6.80  1.0000 
  31 -11   0       1       9                                                          -8   -2.12   -4.99  1.0000 
  31  11   0       7      15                                                          15   -1.30   -6.80  1.0000 
 -33 -11   0      13       9                                                          16   -2.35    2.87  1.0000 
  33 -11   0      18      11                                                          22   -2.34   -1.18  1.0000 
  33  11   0      17      16                                                          22   -2.35   -2.87  1.0000 
   0 -12   0     309      30                                                         639  -41.60   -1.45  1.0000 
   0 -12   0     254      21                                                         559  -41.60   -1.45  1.0000 
   0  12   0     309      29                                                         636  -41.60    1.45  1.0000 
   2 -12   0     184       3                                                          25  -50.19   18.06  1.0000 
  -2 -12   0     193       6                                                          26  -51.11  -20.27  1.0000 
  -2 -12   0     199       3                                                          29  -51.11  -20.27  1.0000 
   2 -12   0     184       6                                                          25  -50.19   18.06  1.0000 
   2  12   0     188       6                                                          27  -51.11   20.27  1.0000 
  -2  12   0     201       6                                                          30  -50.19  -18.06  1.0000 
   4 -12   0    4679     179                                                        4344  -15.71   28.31  1.0000 
  -4 -12   0    4866     173                                                        4457  -16.05  -27.27  1.0000 
   4 -12   0    4724     141                                                        4387  -15.71   28.31  1.0000 
  -4 -12   0    4898     141                                                        4488  -16.05  -27.27  1.0000 
   4 -12   0    4818     171                                                        4478  -15.71   28.31  1.0000 
   4  12   0    4693     174                                                        4346  -16.05   27.27  1.0000 
   6 -12   0    1396      43                                                         925   37.30    6.15  1.0000 
   6 -12   0    1416      46                                                         941   37.30    6.15  1.0000 
   6 -12   0    1326      32                                                         868   37.30    6.15  1.0000 
  -6 -12   0    1447      32                                                         980   36.50   -5.81  1.0000 
   6  12   0    1380      43                                                         921   36.50    5.81  1.0000 
   8 -12   0    2919      85                                                        2604   16.14    0.26  1.0000 
   8 -12   0    2878     105                                                        2565   16.14    0.26  1.0000 
  -8 -12   0    2955      85                                                        2637   16.00    4.23  1.0000 
   8 -12   0    2957     112                                                        2640   16.14    0.26  1.0000 
  -8  12   0    2924     112                                                        2609   16.14   -0.26  1.0000 
   8  12   0    2903     107                                                        2596   16.00   -4.23  1.0000 
  10 -12   0     918      29                                                         828   -8.07   -3.52  1.0000 
  10 -12   0     884      43                                                         796   -8.07   -3.52  1.0000 
  10 -12   0     855      39                                                         768   -8.07   -3.52  1.0000 
 -10 -12   0     899      29                                                         812   -7.89   -2.77  1.0000 
  10  12   0     890      39                                                         806   -7.89    2.77  1.0000 
 -10  12   0     889      43                                                         804   -8.07    3.52  1.0000 
  12 -12   0    3038     124                                                        3206    8.21   -5.28  1.0000 
  12 -12   0    3026     135                                                        3194    8.21   -5.28  1.0000 
 -12 -12   0    2872     102                                                        3055    8.98    1.27  1.0000 
  12 -12   0    2894     103                                                        3058    8.21   -5.28  1.0000 
 -12  12   0    3137     135                                                        3315    8.21    5.28  1.0000 
 -12  12   0    2856     106                                                        3026    8.21    5.28  1.0000 
  12  12   0    3006     128                                                        3191    8.98   -1.27  1.0000 
  14 -12   0     593      37                                                         542    5.65    2.16  1.0000 
 -14 -12   0     656      23                                                         603    5.59    1.69  1.0000 
  14 -12   0     638      32                                                         585    5.65    2.16  1.0000 
  14 -12   0     670      34                                                         616    5.65    2.16  1.0000 
  14 -12   0     640      24                                                         587    5.65    2.16  1.0000 
  14 -12   0     663      28                                                         609    5.65    2.16  1.0000 
 -14  12   0     683      24                                                         631    5.65   -2.16  1.0000 
  14  12   0     657      33                                                         606    5.59   -1.69  1.0000 
 -14  12   0     623      38                                                         573    5.65   -2.16  1.0000 
 -16 -12   0     168      12                                                         215   -9.35    3.14  1.0000 
  16 -12   0     143      13                                                         185   -9.14    2.23  1.0000 
  16 -12   0     191      19                                                         240   -9.14    2.23  1.0000 
  16 -12   0     109      20                                                         146   -9.14    2.23  1.0000 
  16 -12   0     157      13                                                         201   -9.14    2.23  1.0000 
  16 -12   0     169      19                                                         215   -9.14    2.23  1.0000 
  16  12   0     195      23                                                         248   -9.35   -3.14  1.0000 
 -16  12   0     191      24                                                         242   -9.14   -2.23  1.0000 
  16  12   0     201      20                                                         255   -9.35   -3.14  1.0000 
 -16  12   0     169      11                                                         217   -9.14   -2.23  1.0000 
  18 -12   0     199      18                                                         154   -9.02   -0.73  1.0000 
 -18 -12   0     228      12                                                         186   -8.90    6.72  1.0000 
  18 -12   0     217      22                                                         170   -9.02   -0.73  1.0000 
  18 -12   0     213      12                                                         167   -9.02   -0.73  1.0000 
  18 -12   0     228      13                                                         180   -9.02   -0.73  1.0000 
  18 -12   0     237      19                                                         188   -9.02   -0.73  1.0000 
  18  12   0     298      20                                                         242   -8.90   -6.72  1.0000 
 -18  12   0     226      10                                                         179   -9.02    0.73  1.0000 
  18  12   0     215      20                                                         167   -8.90   -6.72  1.0000 
  20 -12   0     807      31                                                         802   -0.49   -5.46  1.0000 
  20 -12   0     727      43                                                         722   -0.49   -5.46  1.0000 
  20 -12   0     733      42                                                         728   -0.49   -5.46  1.0000 
 -20 -12   0     758      30                                                         754   -0.34   -1.26  1.0000 
  20 -12   0     813      52                                                         808   -0.49   -5.46  1.0000 
  20 -12   0     769      35                                                         764   -0.49   -5.46  1.0000 
  20  12   0     677      46                                                         674   -0.34    1.26  1.0000 
 -20  12   0     765      29                                                         762   -0.49    5.46  1.0000 
  20  12   0     828      43                                                         825   -0.34    1.26  1.0000 
  22 -12   0     613      38                                                         633   -2.28    1.89  1.0000 
  22 -12   0     604      27                                                         624   -2.28    1.89  1.0000 
 -22 -12   0     579      26                                                         605   -2.67   -3.05  1.0000 
  22  12   0     610      37                                                         634   -2.67    3.05  1.0000 
 -24 -12   0      32       8                                                          43   -4.65   -1.00  1.0000 
  24 -12   0      37       9                                                          49   -4.97    0.22  1.0000 
  24  12   0      38      14                                                          49   -4.65    1.00  1.0000 
  26 -12   0     161      14                                                         152   -1.88   -1.98  1.0000 
 -26 -12   0     160      13                                                         150   -2.19    0.27  1.0000 
  26  12   0     170      21                                                         159   -2.19   -0.27  1.0000 
  28 -12   0       1       9                                                           1   -0.51   -4.42  1.0000 
 -28 -12   0       0       7                                                          -3   -0.53    3.65  1.0000 
  28  12   0       6      13                                                           7   -0.53   -3.65  1.0000 
  30 -12   0      30      10                                                          32   -0.17   -5.81  1.0000 
 -30 -12   0      49      10                                                          46    1.17    5.22  1.0000 
  30  12   0      19      16                                                          18    1.17   -5.22  1.0000 
 -32 -12   0      19       9                                                          16   -2.78    5.23  1.0000 
  32 -12   0      11      10                                                           7   -3.74   -6.33  1.0000 
  32  12   0      15      17                                                          11   -2.78   -5.23  1.0000 
  -1 -13   0     212       9                                                         217    1.69  -14.96  1.0000 
   1 -13   0     193       9                                                         219    2.23   13.91  1.0000 
  -1 -13   0     207      16                                                         212    1.69  -14.96  1.0000 
   1 -13   0     195      16                                                         221    2.23   13.91  1.0000 
   1  13   0     171      14                                                         194    1.69   14.96  1.0000 
  -1  13   0     210      14                                                         218    2.23  -13.91  1.0000 
  -3 -13   0     143       6                                                           4  -61.53  -38.17  1.0000 
  -3 -13   0     153       2                                                           2  -61.53  -38.17  1.0000 
   3 -13   0     180       2                                                          -1  -60.69   39.04  1.0000 
   3 -13   0     157       5                                                           1  -60.69   39.04  1.0000 
   3  13   0     131       5                                                           5  -61.53   38.17  1.0000 
  -5 -13   0    3341     118                                                        3702  -15.88  -10.04  1.0000 
   5 -13   0    3255     145                                                        3598  -15.90   11.97  1.0000 
   5 -13   0    3282     118                                                        3627  -15.90   11.97  1.0000 
   5 -13   0    3493     152                                                        3849  -15.90   11.97  1.0000 
   5  13   0    3301     147                                                        3646  -15.88   10.04  1.0000 
   7 -13   0    1035      64                                                        1476   33.67   -1.06  1.0000 
  -7 -13   0    1113      50                                                        1564   32.97    4.61  1.0000 
   7 -13   0    1055      69                                                        1499   33.67   -1.06  1.0000 
   7 -13   0    1000      50                                                        1434   33.67   -1.06  1.0000 
   7  13   0    1094      65                                                        1533   32.97   -4.61  1.0000 
   9 -13   0     730      29                                                         804    7.07    1.40  1.0000 
   9 -13   0     729      44                                                         802    7.07    1.40  1.0000 
  -9 -13   0     720      29                                                         789    6.69    1.03  1.0000 
   9 -13   0     741      40                                                         815    7.07    1.40  1.0000 
  -9  13   0     696      43                                                         766    7.07   -1.40  1.0000 
   9  13   0     856      41                                                         930    6.69   -1.03  1.0000 
  11 -13   0    1458      51                                                        1487   -1.87   -2.37  1.0000 
  11 -13   0    1519      66                                                        1548   -1.87   -2.37  1.0000 
  11 -13   0    1381      70                                                        1409   -1.87   -2.37  1.0000 
 -11 -13   0    1454      50                                                        1478   -1.52   -2.75  1.0000 
  11  13   0    1532      66                                                        1552   -1.52    2.75  1.0000 
 -11  13   0    1460      71                                                        1485   -1.87    2.37  1.0000 
 -11  13   0    1421      52                                                        1446   -1.87    2.37  1.0000 
 -13 -13   0    1497      52                                                        1464    2.24    6.27  1.0000 
  13 -13   0    1615      69                                                        1581    2.32   -1.38  1.0000 
  13 -13   0    1356      52                                                        1325    2.32   -1.38  1.0000 
  13 -13   0    1832      68                                                        1796    2.32   -1.38  1.0000 
  13 -13   0    1667      75                                                        1633    2.32   -1.38  1.0000 
  13  13   0    1666      68                                                        1637    2.24   -6.27  1.0000 
 -13  13   0    1447      53                                                        1414    2.32    1.38  1.0000 
  15 -13   0    1057      52                                                        1022   -3.33    5.70  1.0000 
  15 -13   0    1120      39                                                        1084   -3.33    5.70  1.0000 
  15 -13   0    1111      51                                                        1075   -3.33    5.70  1.0000 
  15 -13   0    1038      58                                                        1003   -3.33    5.70  1.0000 
  15 -13   0    1069      46                                                        1034   -3.33    5.70  1.0000 
 -15 -13   0    1101      38                                                        1064   -3.29    3.45  1.0000 
 -15  13   0    1164      59                                                        1119   -3.33   -5.70  1.0000 
 -15  13   0    1111      39                                                        1067   -3.33   -5.70  1.0000 
  15  13   0    1201      52                                                        1157   -3.29   -3.45  1.0000 
  17 -13   0      90      15                                                          99   -2.61   -5.90  1.0000 
  17 -13   0      71       9                                                          79   -2.61   -5.90  1.0000 
  17 -13   0      76       9                                                          84   -2.61   -5.90  1.0000 
  17 -13   0     105      19                                                         115   -2.61   -5.90  1.0000 
 -17 -13   0      68       8                                                          77   -2.76    0.68  1.0000 
  17 -13   0      75      13                                                          83   -2.61   -5.90  1.0000 
  17  13   0      96      17                                                         106   -2.76   -0.68  1.0000 
  17  13   0      76      13                                                          85   -2.76   -0.68  1.0000 
 -17  13   0      69       7                                                          80   -2.61    5.90  1.0000 
  19 -13   0     490      36                                                         436    6.86   -1.52  1.0000 
 -19 -13   0     488      20                                                         436    6.57   -0.04  1.0000 
  19 -13   0     494      21                                                         440    6.86   -1.52  1.0000 
  19 -13   0     535      32                                                         479    6.86   -1.52  1.0000 
  19 -13   0     513      23                                                         458    6.86   -1.52  1.0000 
  19 -13   0     527      30                                                         471    6.86   -1.52  1.0000 
  19  13   0     467      29                                                         416    6.57    0.04  1.0000 
 -19  13   0     520      19                                                         463    6.86    1.52  1.0000 
  19  13   0     441      33                                                         391    6.57    0.04  1.0000 
  21 -13   0       1       9                                                           0    1.55    5.47  1.0000 
  21 -13   0       7       6                                                           5    1.55    5.47  1.0000 
  21 -13   0      11      13                                                           9    1.55    5.47  1.0000 
 -21 -13   0       8       6                                                           6    1.56    0.21  1.0000 
  21 -13   0       6       7                                                           4    1.55    5.47  1.0000 
  21  13   0      19      11                                                          17    1.56   -0.21  1.0000 
  23 -13   0     417      20                                                         380   -5.07    1.90  1.0000 
 -23 -13   0     404      19                                                         367   -5.02   -2.42  1.0000 
  23  13   0     412      29                                                         376   -5.02    2.42  1.0000 
 -25 -13   0       1       6                                                          -7   -5.11   -0.71  1.0000 
  25 -13   0       0       7                                                           1   -4.42   -0.76  1.0000 
  25  13   0       3      13                                                           7   -5.11    0.71  1.0000 
  27 -13   0      77      11                                                          80   -0.78   -2.19  1.0000 
 -27 -13   0      70      10                                                          71   -0.44    1.99  1.0000 
  27  13   0      97      19                                                          99   -0.44   -1.99  1.0000 
 -29 -13   0       1       7                                                         -10    1.04    5.98  1.0000 
  29 -13   0       6       9                                                          11   -0.19   -7.18  1.0000 
  29  13   0       1      14                                                          -5    1.04   -5.98  1.0000 
  31 -13   0       1      10                                                           5   -2.51   -7.30  1.0000 
 -31 -13   0       1       8                                                          -7   -0.55    6.39  1.0000 
  31  13   0       1      15                                                          -6   -0.55   -6.39  1.0000 
   0 -14   0    1004      29                                                         588   40.11   -0.98  1.0000 
   0 -14   0     889      20                                                         501   40.11   -0.98  1.0000 
   0  14   0     973      28                                                         563   40.11    0.98  1.0000 
   2 -14   0     222      13                                                         342  -14.70   30.81  1.0000 
  -2 -14   0     226      22                                                         351  -15.45  -29.37  1.0000 
   2 -14   0     223      21                                                         343  -14.70   30.81  1.0000 
  -2 -14   0     204      13                                                         322  -15.45  -29.37  1.0000 
   2  14   0     201      20                                                         316  -15.45   29.37  1.0000 
  -2  14   0     221      19                                                         343  -14.70  -30.81  1.0000 
  -4 -14   0     623      18                                                         232  -53.04  -22.18  1.0000 
   4 -14   0     555      10                                                         211  -52.96   21.96  1.0000 
  -4 -14   0     606      10                                                         221  -53.04  -22.18  1.0000 
   4 -14   0     555      16                                                         211  -52.96   21.96  1.0000 
   4 -14   0     534      17                                                         198  -52.96   21.96  1.0000 
   4  14   0     558      16                                                         213  -53.04   22.18  1.0000 
   6 -14   0       9       5                                                          -4  -15.44   -4.98  1.0000 
  -6 -14   0      12       3                                                           1  -14.95    6.40  1.0000 
   6 -14   0       9       3                                                          -1  -15.44   -4.98  1.0000 
   6 -14   0      21       6                                                           4  -15.44   -4.98  1.0000 
   6  14   0       9       5                                                          -1  -14.95   -6.40  1.0000 
   8 -14   0     849      26                                                         702   14.75   -5.87  1.0000 
  -8 -14   0     859      26                                                         708   14.31    6.74  1.0000 
   8 -14   0     872      37                                                         723   14.75   -5.87  1.0000 
   8 -14   0     956      41                                                         799   14.75   -5.87  1.0000 
   8  14   0     869      37                                                         725   14.31   -6.74  1.0000 
  10 -14   0     148       8                                                         117    7.14    0.28  1.0000 
  10 -14   0     165      16                                                         133    7.14    0.28  1.0000 
 -10 -14   0     167       8                                                         136    6.72    1.17  1.0000 
  10 -14   0     175      14                                                         142    7.14    0.28  1.0000 
  10  14   0     207      15                                                         173    6.72   -1.17  1.0000 
 -10  14   0     149      16                                                         118    7.14   -0.28  1.0000 
  12 -14   0    1767      57                                                        1662   -6.78   -0.98  1.0000 
 -12 -14   0    1816      57                                                        1704   -7.23    0.93  1.0000 
  12 -14   0    1700      73                                                        1597   -6.78   -0.98  1.0000 
  12 -14   0    1737      71                                                        1633   -6.78   -0.98  1.0000 
  12 -14   0    1713      79                                                        1610   -6.78   -0.98  1.0000 
 -12  14   0    1867      59                                                        1760   -6.78    0.98  1.0000 
 -12  14   0    1747      80                                                        1644   -6.78    0.98  1.0000 
  12  14   0    1803      74                                                        1690   -7.23   -0.93  1.0000 
  14 -14   0     265      14                                                         241   -4.04    0.89  1.0000 
  14  14   0     410      23                                                         387   -3.43   -8.85  1.0000 
  16 -14   0     589      25                                                         586    0.57   -3.67  1.0000 
  16 -14   0     559      40                                                         556    0.57   -3.67  1.0000 
  16 -14   0     580      28                                                         577    0.57   -3.67  1.0000 
  16 -14   0     605      34                                                         602    0.57   -3.67  1.0000 
 -16 -14   0     587      24                                                         578    0.85    2.30  1.0000 
  16 -14   0     595      36                                                         592    0.57   -3.67  1.0000 
  16  14   0     599      34                                                         593    0.85   -2.30  1.0000 
 -16  14   0     622      24                                                         615    0.57    3.67  1.0000 
 -16  14   0     638      41                                                         631    0.57    3.67  1.0000 
  18 -14   0       6      11                                                           0   11.35   -7.34  1.0000 
  18 -14   0      38      10                                                          21   11.35   -7.34  1.0000 
  18 -14   0      25       6                                                          11   11.35   -7.34  1.0000 
  18 -14   0      36       6                                                          20   11.35   -7.34  1.0000 
  18 -14   0      46      11                                                          28   11.35   -7.34  1.0000 
 -18 -14   0      11       5                                                           2   11.03   -6.22  1.0000 
  18  14   0      27      12                                                          10   11.03    6.22  1.0000 
 -18  14   0      30       5                                                          12   11.35    7.34  1.0000 
  18  14   0      33      10                                                          14   11.03    6.22  1.0000 
  20 -14   0      63      16                                                          87    6.04    6.64  1.0000 
  20 -14   0      46       9                                                          67    6.04    6.64  1.0000 
  20 -14   0      84      17                                                         111    6.04    6.64  1.0000 
 -20 -14   0      88       9                                                         109    5.33    1.80  1.0000 
  20 -14   0      35      18                                                          53    6.04    6.64  1.0000 
  20 -14   0      48       9                                                          69    6.04    6.64  1.0000 
  20  14   0      78      16                                                          95    5.33   -1.80  1.0000 
 -22 -14   0      40       8                                                          37   -1.31    0.08  1.0000 
  22 -14   0      53      14                                                          48   -2.13    1.39  1.0000 
  22 -14   0      27       8                                                          23   -2.13    1.39  1.0000 
  22  14   0      35      13                                                          32   -1.31   -0.08  1.0000 
 -24 -14   0     158      13                                                         181   -4.78   -0.50  1.0000 
  24 -14   0     139      13                                                         155   -3.68    0.06  1.0000 
  24  14   0     166      23                                                         189   -4.78    0.50  1.0000 
 -26 -14   0      14       7                                                          17   -2.22    0.74  1.0000 
  26 -14   0       3       8                                                           4   -1.44   -0.17  1.0000 
  26  14   0      19      15                                                          23   -2.22   -0.74  1.0000 
  28 -14   0     101      13                                                         101    0.35   -5.41  1.0000 
 -28 -14   0      83      11                                                          90    1.24    5.29  1.0000 
  28  14   0     146      21                                                         150    1.24   -5.29  1.0000 
 -30 -14   0       5       9                                                          16   -2.39    9.66  1.0000 
  30 -14   0       4       9                                                          -4   -4.22   -9.85  1.0000 
  30  14   0       3      15                                                           0   -2.39   -9.66  1.0000 
  32 -14   0      41      12                                                          52   -3.49   -4.64  1.0000 
 -32 -14   0      56      11                                                          62   -2.44    3.06  1.0000 
  32  14   0      51      21                                                          59   -2.44   -3.06  1.0000 
   1 -15   0     139      17                                                         214   13.54   16.34  1.0000 
  -1 -15   0     146      10                                                         222   12.85  -15.77  1.0000 
  -1 -15   0     129      17                                                         200   12.85  -15.77  1.0000 
   1 -15   0     138      10                                                         213   13.54   16.34  1.0000 
  -1  15   0     132      15                                                         208   13.54  -16.34  1.0000 
   1  15   0     153      16                                                         227   12.85   15.77  1.0000 
   3 -15   0     267      17                                                         224  -11.36   17.61  1.0000 
  -3 -15   0     256       9                                                         201  -11.38  -15.68  1.0000 
   3 -15   0     226       9                                                         186  -11.36   17.61  1.0000 
  -3 -15   0     247      17                                                         193  -11.38  -15.68  1.0000 
   3  15   0     226      15                                                         182  -11.38   15.68  1.0000 
   5 -15   0     835      60                                                        1276  -36.64    2.87  1.0000 
   5 -15   0     759      55                                                        1181  -36.64    2.87  1.0000 
  -5 -15   0     826      42                                                        1261  -36.27   -4.40  1.0000 
   5 -15   0     824      42                                                        1262  -36.64    2.87  1.0000 
  -5 -15   0     744      57                                                        1159  -36.27   -4.40  1.0000 
   5  15   0     800      56                                                        1228  -36.27    4.40  1.0000 
  -7 -15   0      28       3                                                           2  -22.23   12.12  1.0000 
   7 -15   0      25       3                                                           3  -22.56  -12.60  1.0000 
   7 -15   0      29       7                                                           8  -22.56  -12.60  1.0000 
   7 -15   0      25       6                                                           3  -22.56  -12.60  1.0000 
   7  15   0      25       6                                                           3  -22.23  -12.12  1.0000 
   9 -15   0      10      10                                                          24    8.99   -4.95  1.0000 
   9 -15   0      14       9                                                          30    8.99   -4.95  1.0000 
   9 -15   0       4       4                                                          13    8.99   -4.95  1.0000 
  -9 -15   0       5       4                                                          16    8.68    5.56  1.0000 
   9  15   0      19       9                                                          37    8.68   -5.56  1.0000 
  11 -15   0     727      39                                                         735    0.81    0.80  1.0000 
 -11 -15   0     732      27                                                         727   -0.57    1.53  1.0000 
  11 -15   0     698      42                                                         706    0.81    0.80  1.0000 
  11 -15   0     727      28                                                         735    0.81    0.80  1.0000 
 -11  15   0     676      42                                                         684    0.81   -0.80  1.0000 
  11  15   0     757      39                                                         751   -0.57   -1.53  1.0000 
  13 -15   0     586      27                                                         676   -9.68    0.84  1.0000 
  13 -15   0     575      38                                                         664   -9.68    0.84  1.0000 
 -13 -15   0     621      26                                                         716   -9.91    0.99  1.0000 
  13 -15   0     580      42                                                         670   -9.68    0.84  1.0000 
  13 -15   0     599      36                                                         690   -9.68    0.84  1.0000 
 -13  15   0     598      42                                                         690   -9.68   -0.84  1.0000 
  13  15   0     541      37                                                         631   -9.91   -0.99  1.0000 
 -13  15   0     627      27                                                         721   -9.68   -0.84  1.0000 
  15 -15   0    1363      70                                                        1373   -0.59   -5.11  1.0000 
  15 -15   0    1268      47                                                        1278   -0.59   -5.11  1.0000 
  15 -15   0    1375      56                                                        1386   -0.59   -5.11  1.0000 
 -15 -15   0    1269      47                                                        1272   -0.22    5.33  1.0000 
  15 -15   0    1356      62                                                        1366   -0.59   -5.11  1.0000 
  15 -15   0    1294      63                                                        1304   -0.59   -5.11  1.0000 
 -15  15   0    1391      70                                                        1399   -0.59    5.11  1.0000 
  15  15   0    1320      63                                                        1325   -0.22   -5.33  1.0000 
 -15  15   0    1297      48                                                        1305   -0.59    5.11  1.0000 
  17 -15   0     166      25                                                         217   10.12   -1.44  1.0000 
  17 -15   0     153      21                                                         202   10.12   -1.44  1.0000 
  17 -15   0     190      21                                                         244   10.12   -1.44  1.0000 
 -17 -15   0     156      13                                                         205   10.36   -6.33  1.0000 
  17 -15   0     175      14                                                         227   10.12   -1.44  1.0000 
  17 -15   0     146      15                                                         194   10.12   -1.44  1.0000 
  17  15   0     179      22                                                         239   10.36    6.33  1.0000 
 -17  15   0     171      12                                                         224   10.12    1.44  1.0000 
  19 -15   0     340      21                                                         378    5.34    1.34  1.0000 
  19 -15   0     350      30                                                         388    5.34    1.34  1.0000 
 -19 -15   0     373      19                                                         404    4.18   -5.27  1.0000 
  19 -15   0     396      30                                                         437    5.34    1.34  1.0000 
  19 -15   0     370      20                                                         409    5.34    1.34  1.0000 
  19 -15   0     363      35                                                         402    5.34    1.34  1.0000 
  19  15   0     383      29                                                         416    4.18    5.27  1.0000 
 -21 -15   0     556      24                                                         557   -0.18    0.24  1.0000 
  21 -15   0     580      25                                                         581   -0.25    2.75  1.0000 
  21 -15   0     554      37                                                         555   -0.25    2.75  1.0000 
  21  15   0     523      36                                                         525   -0.18   -0.24  1.0000 
  23 -15   0      52       9                                                          54   -0.74    0.42  1.0000 
 -23 -15   0      64       9                                                          67   -0.88   -0.56  1.0000 
  23 -15   0      48      15                                                          50   -0.74    0.42  1.0000 
  23  15   0      64      17                                                          67   -0.88    0.56  1.0000 
 -25 -15   0     193      14                                                         193    0.00    0.27  1.0000 
  25 -15   0     183      15                                                         190    1.19    1.79  1.0000 
  25  15   0     168      23                                                         168    0.00   -0.27  1.0000 
  27 -15   0       0       8                                                          -4    1.50   -1.41  1.0000 
 -27 -15   0       6       7                                                           5    0.91    2.72  1.0000 
  27  15   0      10      14                                                          10    0.91   -2.72  1.0000 
 -29 -15   0      76      11                                                          78   -1.21   10.09  1.0000 
  29 -15   0      76      13                                                          91   -2.54   -7.74  1.0000 
  29  15   0      71      20                                                          83   -1.21  -10.09  1.0000 
  31 -15   0      12      10                                                           6   -5.75   -6.94  1.0000 
 -31 -15   0      14       9                                                          10   -4.44    5.87  1.0000 
  31  15   0      23      17                                                          16   -4.44   -5.87  1.0000 
   0 -16   0     300      16                                                         191  -19.17    1.03  1.0000 
   0 -16   0     278       9                                                         174  -19.17    1.03  1.0000 
   0  16   0     331      15                                                         214  -19.17   -1.03  1.0000 
  -2 -16   0      22       7                                                          15    7.38   -9.83  1.0000 
  -2 -16   0      34       4                                                          26    7.38   -9.83  1.0000 
   2 -16   0      24       7                                                          15    7.46   11.16  1.0000 
   2 -16   0      22       3                                                          13    7.46   11.16  1.0000 
  -2  16   0      36       7                                                          29    7.46  -11.16  1.0000 
   2  16   0      44       7                                                          32    7.38    9.83  1.0000 
   4 -16   0     443      26                                                         419    3.10    0.67  1.0000 
   4 -16   0     439      17                                                         415    3.10    0.67  1.0000 
   4 -16   0     487      29                                                         462    3.10    0.67  1.0000 
  -4 -16   0     453      17                                                         427    3.41   -0.13  1.0000 
  -4 -16   0     441      27                                                         415    3.41   -0.13  1.0000 
   4  16   0     467      25                                                         440    3.41    0.13  1.0000 
  -6 -16   0     810      21                                                         539  -28.46    5.09  1.0000 
   6 -16   0     906      35                                                         614  -28.54   -7.37  1.0000 
   6 -16   0     847      31                                                         566  -28.54   -7.37  1.0000 
   6 -16   0     861      22                                                         577  -28.54   -7.37  1.0000 
   6  16   0     832      31                                                         554  -28.46   -5.09  1.0000 
   8 -16   0    1024      46                                                         819  -17.98  -11.92  1.0000 
  -8 -16   0    1060      31                                                         867  -17.82   11.69  1.0000 
   8 -16   0    1094      31                                                         882  -17.98  -11.92  1.0000 
   8 -16   0     979      42                                                         779  -17.98  -11.92  1.0000 
   8  16   0    1124      44                                                         911  -17.82  -11.69  1.0000 
  10 -16   0     529      37                                                         529    0.17   -3.02  1.0000 
  10 -16   0     604      24                                                         604    0.17   -3.02  1.0000 
 -10 -16   0     623      24                                                         624   -0.29    4.61  1.0000 
  10 -16   0     635      35                                                         635    0.17   -3.02  1.0000 
  10  16   0     675      35                                                         681   -0.29   -4.61  1.0000 
 -12 -16   0     266      14                                                         287   -3.50    1.65  1.0000 
  12 -16   0     255      22                                                         270   -2.40   -0.70  1.0000 
  12 -16   0     259      25                                                         274   -2.40   -0.70  1.0000 
  12 -16   0     235      14                                                         249   -2.40   -0.70  1.0000 
  12  16   0     277      22                                                         300   -3.50   -1.65  1.0000 
  14 -16   0     943      47                                                         891   -4.42   -7.04  1.0000 
  14 -16   0     932      46                                                         880   -4.42   -7.04  1.0000 
  14 -16   0     941      52                                                         889   -4.42   -7.04  1.0000 
  14 -16   0     950      34                                                         898   -4.42   -7.04  1.0000 
 -14 -16   0     999      34                                                         936   -5.43   -0.70  1.0000 
 -14  16   0     973      53                                                         928   -4.42    7.04  1.0000 
 -14  16   0     979      35                                                         934   -4.42    7.04  1.0000 
  14  16   0    1042      48                                                         978   -5.43    0.70  1.0000 
  16 -16   0    3185     112                                                        3304    5.61   -1.09  1.0000 
  16 -16   0    3342     138                                                        3463    5.61   -1.09  1.0000 
  16 -16   0    3234     141                                                        3354    5.61   -1.09  1.0000 
 -16 -16   0    3232     112                                                        3366    6.31   -1.89  1.0000 
  16 -16   0    3304     151                                                        3425    5.61   -1.09  1.0000 
  16 -16   0    3271     134                                                        3391    5.61   -1.09  1.0000 
  16  16   0    3368     142                                                        3506    6.31    1.89  1.0000 
 -16  16   0    3211     115                                                        3331    5.61    1.09  1.0000 
 -18 -16   0     259      15                                                         276   -2.30   -4.43  1.0000 
  18 -16   0     268      17                                                         277   -1.85    6.01  1.0000 
  18 -16   0     246      28                                                         255   -1.85    6.01  1.0000 
  18 -16   0     273      16                                                         282   -1.85    6.01  1.0000 
  18 -16   0     245      24                                                         254   -1.85    6.01  1.0000 
  18 -16   0     304      25                                                         314   -1.85    6.01  1.0000 
  18  16   0     211      22                                                         222   -2.30    4.43  1.0000 
  20 -16   0       8      11                                                           4   -4.36   -2.53  1.0000 
 -20 -16   0      15       6                                                           9   -4.69   -3.47  1.0000 
  20 -16   0      19       7                                                          13   -4.36   -2.53  1.0000 
  20  16   0      20      11                                                          13   -4.69    3.47  1.0000 
 -22 -16   0     404      20                                                         405    0.09    0.45  1.0000 
  22 -16   0     393      21                                                         398    0.54    1.57  1.0000 
  22 -16   0     415      32                                                         420    0.54    1.57  1.0000 
  22  16   0     389      30                                                         389    0.09   -0.45  1.0000 
  24 -16   0       1       8                                                          -5    4.88    1.69  1.0000 
 -24 -16   0       3       7                                                           7    4.67   -0.66  1.0000 
  24  16   0       1      13                                                          -7    4.67    0.66  1.0000 
 -26 -16   0      82      10                                                          73    2.68    1.58  1.0000 
  26 -16   0      50      10                                                          41    3.61    0.55  1.0000 
  26  16   0      48      17                                                          42    2.68   -1.58  1.0000 
 -28 -16   0      76      11                                                          79   -0.31    7.94  1.0000 
  28 -16   0      79      12                                                          79    0.14   -4.43  1.0000 
  28  16   0     114      22                                                         113   -0.31   -7.94  1.0000 
 -30 -16   0       2       8                                                          -1   -2.74    6.77  1.0000 
  30 -16   0       3       9                                                          10   -4.02   -6.32  1.0000 
  30  16   0       1      15                                                           5   -2.74   -6.77  1.0000 
  -1 -17   0     635      31                                                         880  -23.93   -1.20  1.0000 
  -1 -17   0     636      44                                                         881  -23.93   -1.20  1.0000 
   1 -17   0     650      44                                                         901  -24.49    2.42  1.0000 
   1 -17   0     643      31                                                         893  -24.49    2.42  1.0000 
  -1  17   0     635      42                                                         887  -24.49   -2.42  1.0000 
   1  17   0     632      43                                                         875  -23.93    1.20  1.0000 
   3 -17   0     461      22                                                         598   16.02    1.51  1.0000 
  -3 -17   0     468      22                                                         604   15.99   -2.94  1.0000 
   3 -17   0     454      33                                                         590   16.02    1.51  1.0000 
  -3 -17   0     394      33                                                         519   15.99   -2.94  1.0000 
   3  17   0     463      32                                                         602   15.99    2.94  1.0000 
   5 -17   0     119      18                                                         163   10.31   -6.97  1.0000 
   5 -17   0     141      10                                                         188   10.31   -6.97  1.0000 
  -5 -17   0     137      10                                                         187    9.99    5.45  1.0000 
  -5 -17   0     142      18                                                         193    9.99    5.45  1.0000 
   5 -17   0     154      17                                                         203   10.31   -6.97  1.0000 
   5  17   0     152      17                                                         199    9.99   -5.45  1.0000 
  -7 -17   0     472      23                                                         597  -14.93    5.29  1.0000 
   7 -17   0     492      37                                                         627  -14.60   -7.95  1.0000 
   7 -17   0     451      33                                                         581  -14.60   -7.95  1.0000 
   7 -17   0     451      23                                                         581  -14.60   -7.95  1.0000 
   7  17   0     502      34                                                         638  -14.93   -5.29  1.0000 
  -9 -17   0     478      24                                                         616  -15.96    6.71  1.0000 
   9 -17   0     467      24                                                         608  -15.76   -7.93  1.0000 
   9 -17   0     522      36                                                         670  -15.76   -7.93  1.0000 
   9 -17   0     463      38                                                         603  -15.76   -7.93  1.0000 
   9  17   0     496      35                                                         641  -15.96   -6.71  1.0000 
  11 -17   0     588      22                                                         554   -3.69   -1.69  1.0000 
  11 -17   0     555      36                                                         522   -3.69   -1.69  1.0000 
 -11 -17   0     577      21                                                         547   -3.56    1.44  1.0000 
  11 -17   0     540      32                                                         508   -3.69   -1.69  1.0000 
  11  17   0     520      31                                                         490   -3.56   -1.44  1.0000 
 -13 -17   0       0       4                                                          -3    0.81   -1.43  1.0000 
  13 -17   0       4       8                                                          -2    3.14   -9.95  1.0000 
  13 -17   0       2       5                                                           1    3.14   -9.95  1.0000 
  13 -17   0       4       7                                                          -6    3.14   -9.95  1.0000 
  13 -17   0       4       8                                                          -4    3.14   -9.95  1.0000 
 -13  17   0       4       5                                                          -3    3.14    9.95  1.0000 
  13  17   0       0       9                                                          -3    0.81    1.43  1.0000 
  15 -17   0    1808      88                                                        1767    2.80   -4.33  1.0000 
  15 -17   0    1878      62                                                        1836    2.80   -4.33  1.0000 
  15 -17   0    1758      79                                                        1718    2.80   -4.33  1.0000 
 -15 -17   0    1816      61                                                        1786    2.20   -6.25  1.0000 
  15 -17   0    1789      81                                                        1748    2.80   -4.33  1.0000 
 -15  17   0    1883      63                                                        1836    2.80    4.33  1.0000 
  15  17   0    1778      81                                                        1742    2.20    6.25  1.0000 
  17 -17   0     535      36                                                         627  -10.24    5.65  1.0000 
  17 -17   0     512      37                                                         602  -10.24    5.65  1.0000 
  17 -17   0     512      42                                                         602  -10.24    5.65  1.0000 
  17 -17   0     428      28                                                         511  -10.24    5.65  1.0000 
  17  17   0     461      35                                                         544  -10.02    1.90  1.0000 
  19 -17   0     230      13                                                         166  -12.65    2.86  1.0000 
 -19 -17   0     275      13                                                         202  -12.62   -2.90  1.0000 
  19 -17   0     249      21                                                         182  -12.65    2.86  1.0000 
  19  17   0     257      21                                                         189  -12.62    2.90  1.0000 
  21 -17   0       0      11                                                           1   -3.57   -2.82  1.0000 
  21 -17   0       1       7                                                           3   -3.57   -2.82  1.0000 
 -21 -17   0       1       6                                                         -12   -4.10   -1.28  1.0000 
  21  17   0       1      11                                                           2   -4.10    1.28  1.0000 
 -23 -17   0      71       9                                                          52    6.60    0.07  1.0000 
  23 -17   0      99      17                                                          74    6.99    2.75  1.0000 
  23 -17   0      77      10                                                          55    6.99    2.75  1.0000 
  23  17   0      70      15                                                          51    6.60   -0.07  1.0000 
 -25 -17   0      24       7                                                          15    5.32   -1.46  1.0000 
  25 -17   0       8       8                                                           3    5.41    1.79  1.0000 
  25  17   0      30      15                                                          20    5.32    1.46  1.0000 
  27 -17   0       3       8                                                           4    2.30   -2.28  1.0000 
 -27 -17   0       1       7                                                          -4    1.13    6.14  1.0000 
  27  17   0       8      15                                                          15    1.13   -6.14  1.0000 
  29 -17   0       8      10                                                           8   -0.87   -4.03  1.0000 
 -29 -17   0       1       8                                                          -4   -0.91    4.69  1.0000 
  29  17   0       9      16                                                           9   -0.91   -4.69  1.0000 
 -31 -17   0      19       9                                                          20   -0.79    2.80  1.0000 
  31 -17   0       7      10                                                           8   -1.06   -2.00  1.0000 
  31  17   0       0      15                                                          -7   -0.79   -2.80  1.0000 
   0 -18   0     734      20                                                         506  -24.86    1.38  1.0000 
   0 -18   0     789      31                                                         552  -24.86    1.38  1.0000 
   0  18   0     759      29                                                         525  -24.86   -1.38  1.0000 
  -2 -18   0       1       4                                                          11  -11.76    0.10  1.0000 
  -2 -18   0       8       9                                                          26  -11.76    0.10  1.0000 
   2 -18   0       4       8                                                          18  -12.32    0.61  1.0000 
   2 -18   0       3       4                                                          16  -12.32    0.61  1.0000 
   2  18   0       5       6                                                          -2  -11.76   -0.10  1.0000 
  -4 -18   0     491      15                                                         359   17.32   -0.97  1.0000 
   4 -18   0     511      25                                                         374   17.66   -0.58  1.0000 
   4 -18   0     496      26                                                         361   17.66   -0.58  1.0000 
  -4 -18   0     453      25                                                         327   17.32   -0.97  1.0000 
   4 -18   0     490      15                                                         356   17.66   -0.58  1.0000 
   4  18   0     459      23                                                         331   17.32    0.97  1.0000 
   6 -18   0     150       7                                                          83   17.59   -5.49  1.0000 
   6 -18   0     135      13                                                          72   17.59   -5.49  1.0000 
   6 -18   0     153      13                                                          85   17.59   -5.49  1.0000 
  -6 -18   0     130       6                                                          68   17.23    5.57  1.0000 
   6  18   0     134      12                                                          72   17.23   -5.57  1.0000 
   8 -18   0      13       9                                                           5   -6.92   -4.33  1.0000 
   8 -18   0      36       5                                                          21   -6.92   -4.33  1.0000 
  -8 -18   0      29       4                                                          19   -6.95    3.87  1.0000 
   8 -18   0      35       9                                                          20   -6.92   -4.33  1.0000 
   8  18   0      27       8                                                          14   -6.95   -3.87  1.0000 
  10 -18   0      25       5                                                           7  -12.33   -2.21  1.0000 
 -10 -18   0      25       4                                                           8  -11.85    2.09  1.0000 
  10 -18   0      11       9                                                           1  -12.33   -2.21  1.0000 
  10 -18   0      25       9                                                           7  -12.33   -2.21  1.0000 
  10  18   0      20       8                                                           5  -11.85   -2.09  1.0000 
  12 -18   0     218      13                                                         210    2.23   -6.24  1.0000 
 -12 -18   0     230      12                                                         222    1.39   -0.37  1.0000 
  12 -18   0     206      22                                                         198    2.23   -6.24  1.0000 
  12 -18   0     225      21                                                         217    2.23   -6.24  1.0000 
  12  18   0     237      21                                                         229    1.39    0.37  1.0000 
  14 -18   0      15      11                                                          37   10.42   -7.10  1.0000 
  14 -18   0       2       7                                                          11   10.42   -7.10  1.0000 
 -14 -18   0       6       6                                                          18    8.74   -4.40  1.0000 
  14 -18   0       6      13                                                          21   10.42   -7.10  1.0000 
  14 -18   0       4      12                                                          16   10.42   -7.10  1.0000 
 -14  18   0       4       6                                                          14   10.42    7.10  1.0000 
  14  18   0      14      11                                                          29    8.74    4.40  1.0000 
 -16 -18   0     708      25                                                         598  -11.43   -4.02  1.0000 
  16 -18   0     745      37                                                         637  -11.08    0.87  1.0000 
  16 -18   0     684      25                                                         581  -11.08    0.87  1.0000 
  16 -18   0     743      30                                                         636  -11.08    0.87  1.0000 
  16 -18   0     667      37                                                         565  -11.08    0.87  1.0000 
  16 -18   0     599      40                                                         503  -11.08    0.87  1.0000 
  16  18   0     776      38                                                         665  -11.43    4.02  1.0000 
  18 -18   0     188      17                                                         300  -19.18    4.91  1.0000 
  18 -18   0     204      26                                                         321  -19.18    4.91  1.0000 
 -18 -18   0     177      15                                                         282  -18.83   -0.56  1.0000 
  18  18   0     191      26                                                         300  -18.83    0.56  1.0000 
  20 -18   0     429      36                                                         492   -8.04    3.29  1.0000 
 -20 -18   0     446      23                                                         514   -8.29   -1.16  1.0000 
  20 -18   0     456      24                                                         521   -8.04    3.29  1.0000 
  20  18   0     494      36                                                         564   -8.29    1.16  1.0000 
  22 -18   0      71      17                                                          57    5.01   -1.28  1.0000 
 -22 -18   0      54       8                                                          42    4.59    0.86  1.0000 
  22 -18   0      85      10                                                          69    5.01   -1.28  1.0000 
  22  18   0      47      15                                                          36    4.59   -0.86  1.0000 
 -24 -18   0     129      13                                                         158    6.62   -1.32  1.0000 
  24 -18   0     113      13                                                         143    6.47    3.95  1.0000 
  24  18   0     109      22                                                         137    6.62    1.32  1.0000 
  26 -18   0     143      14                                                         164    4.57    0.26  1.0000 
 -26 -18   0     142      13                                                         160    3.80    2.42  1.0000 
  26  18   0     140      23                                                         157    3.80   -2.42  1.0000 
  28 -18   0      82      12                                                          77    1.99   -2.30  1.0000 
 -28 -18   0      89      11                                                          82    1.68    3.26  1.0000 
  28  18   0      88      20                                                          84    1.68   -3.26  1.0000 
  30 -18   0      42      11                                                          39    1.37   -0.63  1.0000 
 -30 -18   0      17       9                                                          15    1.39    0.86  1.0000 
  30  18   0      44      20                                                          41    1.39   -0.86  1.0000 
  -1 -19   0      16       5                                                          34   -9.90   -0.08  1.0000 
   1 -19   0      16      10                                                          34   -9.76    1.23  1.0000 
   1 -19   0      19       5                                                          38   -9.76    1.23  1.0000 
  -1 -19   0      22      10                                                          43   -9.90   -0.08  1.0000 
   1  19   0      24      10                                                          45   -9.90    0.08  1.0000 
  -1  19   0      18       9                                                          37   -9.76   -1.23  1.0000 
  -3 -19   0       3       3                                                          -3   -8.35   -2.11  1.0000 
   3 -19   0       0       4                                                           4   -8.43    0.48  1.0000 
  -3 -19   0       0       8                                                           4   -8.35   -2.11  1.0000 
   3 -19   0       2       6                                                          -3   -8.43    0.48  1.0000 
   3  19   0       3       7                                                           0   -8.35    2.11  1.0000 
   5 -19   0     443      22                                                         565   14.70   -0.61  1.0000 
   5 -19   0     459      36                                                         583   14.70   -0.61  1.0000 
  -5 -19   0     447      22                                                         566   14.27   -1.38  1.0000 
  -5 -19   0     418      34                                                         533   14.27   -1.38  1.0000 
   5 -19   0     416      33                                                         535   14.70   -0.61  1.0000 
   5  19   0     432      32                                                         550   14.27    1.38  1.0000 
   7 -19   0     338      33                                                         464   16.99   -3.85  1.0000 
   7 -19   0     329      30                                                         453   16.99   -3.85  1.0000 
   7 -19   0     364      20                                                         494   16.99   -3.85  1.0000 
  -7 -19   0     373      20                                                         506   16.94    4.41  1.0000 
   7  19   0     320      29                                                         443   16.94   -4.41  1.0000 
  -9 -19   0     120       9                                                         136   -3.81    1.18  1.0000 
   9 -19   0      88      15                                                         105   -4.49   -0.58  1.0000 
   9 -19   0      99       8                                                         116   -4.49   -0.58  1.0000 
   9 -19   0      92      17                                                         109   -4.49   -0.58  1.0000 
   9  19   0      93      15                                                         108   -3.81   -1.18  1.0000 
  11 -19   0     189      21                                                         208   -3.39   -4.38  1.0000 
  11 -19   0     187      23                                                         206   -3.39   -4.38  1.0000 
  11 -19   0     206      13                                                         226   -3.39   -4.38  1.0000 
 -11 -19   0     196      12                                                         219   -4.21   -0.64  1.0000 
  11  19   0     261      23                                                         287   -4.21    0.64  1.0000 
  13 -19   0     103      19                                                         139    9.15   -3.70  1.0000 
 -13 -19   0     133      10                                                         173    8.80   -0.61  1.0000 
  13 -19   0     116      21                                                         154    9.15   -3.70  1.0000 
  13 -19   0     102      10                                                         138    9.15   -3.70  1.0000 
  13  19   0     123      19                                                         162    8.80    0.61  1.0000 
  15 -19   0     269      27                                                         248   -3.56   -4.83  1.0000 
  15 -19   0     267      22                                                         246   -3.56   -4.83  1.0000 
  15 -19   0     211      13                                                         192   -3.56   -4.83  1.0000 
 -15 -19   0     223      13                                                         200   -4.25   -2.70  1.0000 
  15 -19   0     238      23                                                         218   -3.56   -4.83  1.0000 
  15  19   0     264      23                                                         240   -4.25    2.70  1.0000 
  17 -19   0      60      10                                                         112  -15.36   -1.30  1.0000 
  17 -19   0      63      21                                                         116  -15.36   -1.30  1.0000 
 -17 -19   0      66       9                                                         119  -15.21   -0.22  1.0000 
  17 -19   0      63      17                                                         116  -15.36   -1.30  1.0000 
  17  19   0      57      18                                                         106  -15.21    0.22  1.0000 
  19 -19   0      82      11                                                         123  -10.98    3.61  1.0000 
  19  19   0     106      20                                                         152  -10.83    0.88  1.0000 
  21 -19   0     484      25                                                         517    3.85    1.53  1.0000 
 -21 -19   0     510      24                                                         539    3.34    0.60  1.0000 
  21 -19   0     528      38                                                         562    3.85    1.53  1.0000 
  21  19   0     527      38                                                         555    3.34   -0.60  1.0000 
 -23 -19   0       0       6                                                          -8    2.89    1.41  1.0000 
  23 -19   0       7       8                                                          10    2.48   -1.41  1.0000 
  23 -19   0       8      13                                                          11    2.48   -1.41  1.0000 
  23  19   0       4      14                                                           7    2.89   -1.41  1.0000 
  25 -19   0     217      15                                                         191    4.74    1.29  1.0000 
 -25 -19   0     246      15                                                         221    4.12    2.47  1.0000 
  25  19   0     203      24                                                         184    4.12   -2.47  1.0000 
  27 -19   0       1       8                                                           0    4.07   -0.62  1.0000 
 -27 -19   0       0       8                                                          -1    3.52    1.06  1.0000 
  27  19   0       0      14                                                         -10    3.52   -1.06  1.0000 
  29 -19   0     393      23                                                         407    1.87   -0.39  1.0000 
  29  19   0     454      39                                                         469    1.94   -0.16  1.0000 
   0 -20   0     310      12                                                         263    7.40    1.04  1.0000 
   0 -20   0     276      21                                                         232    7.40    1.04  1.0000 
   0  20   0     284      19                                                         240    7.40   -1.04  1.0000 
  -2 -20   0      84      13                                                          73   -3.46   -3.55  1.0000 
  -2 -20   0      90       6                                                          78   -3.46   -3.55  1.0000 
   2 -20   0      87      13                                                          77   -3.20    3.22  1.0000 
   2 -20   0      70       6                                                          61   -3.20    3.22  1.0000 
   2  20   0      83      12                                                          72   -3.46    3.55  1.0000 
  -4 -20   0      92      12                                                          60   -9.87   -1.18  1.0000 
   4 -20   0      95       6                                                          63   -9.85   -0.17  1.0000 
  -4 -20   0      76       6                                                          47   -9.87   -1.18  1.0000 
   4 -20   0      89      12                                                          58   -9.85   -0.17  1.0000 
   4 -20   0      74      12                                                          46   -9.85   -0.17  1.0000 
   4  20   0      90      11                                                          59   -9.87    1.18  1.0000 
   6 -20   0     281      12                                                         231    8.49   -0.38  1.0000 
   6 -20   0     335      22                                                         280    8.49   -0.38  1.0000 
  -6 -20   0     304      12                                                         251    8.53   -0.29  1.0000 
   6 -20   0     296      23                                                         244    8.49   -0.38  1.0000 
   6  20   0     293      21                                                         241    8.53    0.29  1.0000 
   8 -20   0      47       7                                                          81   11.45    0.56  1.0000 
  -8 -20   0      48       7                                                          84   12.29    1.97  1.0000 
   8 -20   0      61      17                                                          99   11.45    0.56  1.0000 
   8 -20   0      57      14                                                          94   11.45    0.56  1.0000 
   8  20   0      45      14                                                          81   12.29   -1.97  1.0000 
  10 -20   0     392      17                                                         400    1.10   -0.53  1.0000 
 -10 -20   0     353      16                                                         359    0.91    0.29  1.0000 
  10 -20   0     321      29                                                         328    1.10   -0.53  1.0000 
  10 -20   0     368      28                                                         376    1.10   -0.53  1.0000 
  10  20   0     340      26                                                         346    0.91   -0.29  1.0000 
  12 -20   0     438      32                                                         474    4.57    0.23  1.0000 
  12 -20   0     374      19                                                         408    4.57    0.23  1.0000 
 -12 -20   0     400      19                                                         427    3.55   -0.28  1.0000 
  12 -20   0     389      33                                                         423    4.57    0.23  1.0000 
  12  20   0     430      31                                                         458    3.55    0.28  1.0000 
  14 -20   0     553      35                                                         587   -3.86   -0.30  1.0000 
 -14 -20   0     518      23                                                         547   -3.36    0.37  1.0000 
  14 -20   0     552      38                                                         586   -3.86   -0.30  1.0000 
  14 -20   0     485      24                                                         517   -3.86   -0.30  1.0000 
  14 -20   0     641      43                                                         678   -3.86   -0.30  1.0000 
  14  20   0     562      36                                                         592   -3.36   -0.37  1.0000 
 -16 -20   0      74       9                                                         100   -7.56    0.12  1.0000 
  16 -20   0      79      20                                                         105   -7.12   -3.88  1.0000 
  16 -20   0      91      10                                                         119   -7.12   -3.88  1.0000 
  16 -20   0      85      16                                                         112   -7.12   -3.88  1.0000 
  16  20   0      91      18                                                         120   -7.56   -0.12  1.0000 
  18 -20   0    1202      44                                                        1151   -3.93   -1.88  1.0000 
  18 -20   0    1242      60                                                        1190   -3.93   -1.88  1.0000 
 -18 -20   0    1231      43                                                        1181   -3.82   -0.60  1.0000 
  18  20   0    1180      61                                                        1132   -3.82    0.60  1.0000 
  20 -20   0     335      29                                                         355    3.00    2.18  1.0000 
  20 -20   0     285      18                                                         304    3.00    2.18  1.0000 
 -20 -20   0     293      17                                                         307    2.12   -1.89  1.0000 
  20  20   0     320      29                                                         334    2.12    1.89  1.0000 
 -22 -20   0     276      16                                                         264    1.98   -0.08  1.0000 
  22 -20   0     270      17                                                         256    2.13    1.73  1.0000 
  22 -20   0     322      28                                                         307    2.13    1.73  1.0000 
  22  20   0     312      30                                                         299    1.98    0.08  1.0000 
 -24 -20   0     101      11                                                         103   -0.05    4.70  1.0000 
  24 -20   0     112      12                                                         112    0.15   -3.22  1.0000 
  24  20   0     149      23                                                         148   -0.05   -4.70  1.0000 
 -26 -20   0       3       8                                                           8    5.08    1.03  1.0000 
  26 -20   0       1       9                                                           4    5.78    0.74  1.0000 
  26  20   0       1      14                                                          -2    5.08   -1.03  1.0000 
 -28 -20   0     173      14                                                         154    4.17   -1.59  1.0000 
  28 -20   0     184      15                                                         162    4.33    1.20  1.0000 
  28  20   0     196      27                                                         174    4.17    1.59  1.0000 
  -1 -21   0     311      29                                                         389   11.27   -2.12  1.0000 
   1 -21   0     363      30                                                         447   11.06    3.12  1.0000 
   1 -21   0     330      17                                                         410   11.06    3.12  1.0000 
  -1 -21   0     334      17                                                         414   11.27   -2.12  1.0000 
  -1  21   0     308      26                                                         383   11.06   -3.12  1.0000 
   1  21   0     360      27                                                         445   11.27    2.12  1.0000 
   3 -21   0     740      44                                                         787   -4.63    1.35  1.0000 
  -3 -21   0     736      45                                                         788   -4.94   -2.38  1.0000 
  -3 -21   0     726      30                                                         777   -4.94   -2.38  1.0000 
   3 -21   0     771      30                                                         819   -4.63    1.35  1.0000 
   3  21   0     855      44                                                         909   -4.94    2.38  1.0000 
   5 -21   0     147      19                                                         206  -11.76   -2.46  1.0000 
   5 -21   0     127      20                                                         182  -11.76   -2.46  1.0000 
   5 -21   0     119      10                                                         172  -11.76   -2.46  1.0000 
  -5 -21   0     178      22                                                         241  -11.90    1.52  1.0000 
  -5 -21   0     121      10                                                         174  -11.90    1.52  1.0000 
   5  21   0     119      18                                                         173  -11.90   -1.52  1.0000 
   7 -21   0      52      13                                                          51    0.43    1.10  1.0000 
  -7 -21   0      45       6                                                          42    0.93   -1.19  1.0000 
   7 -21   0      53      12                                                          52    0.43    1.10  1.0000 
   7 -21   0      50       6                                                          49    0.43    1.10  1.0000 
   7  21   0      47      11                                                          45    0.93    1.19  1.0000 
   9 -21   0      54       8                                                          86   10.16    0.62  1.0000 
   9 -21   0      54      16                                                          86   10.16    0.62  1.0000 
   9 -21   0      59      15                                                          92   10.16    0.62  1.0000 
  -9 -21   0      55       8                                                          88   10.46    1.60  1.0000 
   9  21   0      60      15                                                          93   10.46   -1.60  1.0000 
  11 -21   0    1447      71                                                        1357    6.40    1.92  1.0000 
 -11 -21   0    1420      47                                                        1340    5.68    2.81  1.0000 
  11 -21   0    1461      48                                                        1371    6.40    1.92  1.0000 
  11 -21   0    1334      65                                                        1248    6.40    1.92  1.0000 
  11  21   0    1436      66                                                        1359    5.68   -2.81  1.0000 
  13 -21   0       1       5                                                          -3   -5.78    2.08  1.0000 
 -13 -21   0       1       4                                                         -13   -6.15   -0.48  1.0000 
  13 -21   0       1      11                                                          -4   -5.78    2.08  1.0000 
  13 -21   0       1      10                                                          -5   -5.78    2.08  1.0000 
  13  21   0       1      10                                                          -3   -6.15    0.48  1.0000 
  15 -21   0      39      12                                                          26   -6.49    0.69  1.0000 
  15 -21   0      33       7                                                          21   -6.49    0.69  1.0000 
 -15 -21   0      27       6                                                          19   -5.90    3.56  1.0000 
  15 -21   0      52      15                                                          37   -6.49    0.69  1.0000 
  15  21   0      42      13                                                          28   -5.90   -3.56  1.0000 
 -17 -21   0      25       7                                                          21    2.01   -0.95  1.0000 
  17 -21   0      29      13                                                          26    1.89   -4.24  1.0000 
  17 -21   0      41       8                                                          37    1.89   -4.24  1.0000 
  17  21   0      18      13                                                          15    2.01    0.95  1.0000 
 -19 -21   0     551      23                                                         489    7.33    0.10  1.0000 
  19 -21   0     558      36                                                         494    7.77   -4.41  1.0000 
  19 -21   0     591      24                                                         525    7.77   -4.41  1.0000 
  19  21   0     608      38                                                         543    7.33   -0.10  1.0000 
  21 -21   0     125      12                                                         123    0.55    2.73  1.0000 
 -21 -21   0     175      13                                                         175    0.05   -2.95  1.0000 
  21 -21   0     208      23                                                         206    0.55    2.73  1.0000 
  21  21   0     186      24                                                         186    0.05    2.95  1.0000 
  23 -21   0       0       8                                                          -6   -1.54   -0.66  1.0000 
  23 -21   0       0      11                                                         -12   -1.54   -0.66  1.0000 
 -23 -21   0       6       8                                                           5   -1.64    2.30  1.0000 
  23  21   0       0      12                                                         -11   -1.64   -2.30  1.0000 
 -25 -21   0       1       7                                                           1   -0.42    4.23  1.0000 
  25 -21   0       1       8                                                          -1   -0.22   -3.91  1.0000 
  25  21   0      23      16                                                          25   -0.42   -4.23  1.0000 
  27 -21   0       3       9                                                           7    5.82    1.84  1.0000 
 -27 -21   0       6       8                                                          12    5.69   -1.10  1.0000 
  27  21   0      22      19                                                          33    5.69    1.10  1.0000 
 -29 -21   0       2       9                                                           2    0.77   -1.93  1.0000 
  29 -21   0       0       9                                                         -12    0.62    0.57  1.0000 
   0 -22   0     404      15                                                         334    9.77    0.41  1.0000 
   0 -22   0     416      27                                                         345    9.77    0.41  1.0000 
   0  22   0     440      25                                                         367    9.77   -0.41  1.0000 
   2 -22   0       4       5                                                          11    7.55    0.70  1.0000 
  -2 -22   0       4       5                                                          13    7.94   -0.86  1.0000 
   2 -22   0       7      10                                                          16    7.55    0.70  1.0000 
  -2 -22   0       6      10                                                          15    7.94   -0.86  1.0000 
   2  22   0       1       8                                                           6    7.94    0.86  1.0000 
  -4 -22   0     380      28                                                         352   -3.82   -1.17  1.0000 
   4 -22   0     390      16                                                         366   -3.27   -0.52  1.0000 
   4 -22   0     397      29                                                         373   -3.27   -0.52  1.0000 
   4 -22   0     279      24                                                         259   -3.27   -0.52  1.0000 
  -4 -22   0     364      16                                                         337   -3.82   -1.17  1.0000 
   4  22   0     371      25                                                         345   -3.82    1.17  1.0000 
   6 -22   0     148      21                                                         214  -13.27   -2.44  1.0000 
  -6 -22   0     150      12                                                         218  -13.49    0.66  1.0000 
   6 -22   0     163      13                                                         232  -13.27   -2.44  1.0000 
   6 -22   0     136      22                                                         199  -13.27   -2.44  1.0000 
   6  22   0     164      22                                                         235  -13.49   -0.66  1.0000 
   8 -22   0      31      12                                                          33   -1.38    1.20  1.0000 
   8 -22   0      38       6                                                          41   -1.38    1.20  1.0000 
  -8 -22   0      46       6                                                          50   -1.20   -1.75  1.0000 
   8 -22   0      34      14                                                          37   -1.38    1.20  1.0000 
   8  22   0      45      13                                                          47   -1.20    1.75  1.0000 
  10 -22   0     183      26                                                         238   10.29    1.80  1.0000 
 -10 -22   0     213      14                                                         270    9.86    3.71  1.0000 
  10 -22   0     231      25                                                         293   10.29    1.80  1.0000 
  10 -22   0     210      15                                                         269   10.29    1.80  1.0000 
  10  22   0     221      24                                                         280    9.86   -3.71  1.0000 
  12 -22   0     190      21                                                         176   -3.15    2.55  1.0000 
  12 -22   0     194      23                                                         179   -3.15    2.55  1.0000 
 -12 -22   0     188      12                                                         170   -3.71    0.40  1.0000 
  12 -22   0     211      13                                                         196   -3.15    2.55  1.0000 
  12  22   0     189      21                                                         170   -3.71   -0.40  1.0000 
  14 -22   0      29      13                                                          16   -7.66    2.60  1.0000 
  14 -22   0      27      11                                                          15   -7.66    2.60  1.0000 
  14 -22   0      38       7                                                          23   -7.66    2.60  1.0000 
 -14 -22   0      48       6                                                          29   -8.48    1.66  1.0000 
  14  22   0      59      14                                                          37   -8.48   -1.66  1.0000 
  16 -22   0     259      15                                                         255    0.58    0.32  1.0000 
  16 -22   0     247      24                                                         243    0.58    0.32  1.0000 
 -16 -22   0     245      14                                                         236    1.45    0.71  1.0000 
  16  22   0     267      26                                                         259    1.45   -0.71  1.0000 
  18 -22   0      12       7                                                           6    6.70   -4.97  1.0000 
 -18 -22   0      28       7                                                          18    6.05   -0.89  1.0000 
  18 -22   0      33      13                                                          23    6.70   -4.97  1.0000 
  18  22   0      47      15                                                          33    6.05    0.89  1.0000 
  20 -22   0     347      32                                                         368    3.14   -1.69  1.0000 
  20 -22   0     355      20                                                         377    3.14   -1.69  1.0000 
 -20 -22   0     371      20                                                         389    2.44    0.18  1.0000 
  20  22   0     327      33                                                         343    2.44   -0.18  1.0000 
 -22 -22   0     215      15                                                         199   -2.96   -3.47  1.0000 
  22 -22   0     295      28                                                         279   -2.78    3.30  1.0000 
  22 -22   0     206      15                                                         193   -2.78    3.30  1.0000 
  22  22   0     271      28                                                         255   -2.96    3.47  1.0000 
  24 -22   0     120      13                                                         129   -2.16    0.25  1.0000 
 -24 -22   0     125      12                                                         134   -2.34    0.95  1.0000 
  24  22   0     120      24                                                         130   -2.34   -0.95  1.0000 
 -26 -22   0      29       9                                                          26    1.68    1.19  1.0000 
  26 -22   0      47      10                                                          44    1.37   -0.44  1.0000 
  26  22   0      47      20                                                          43    1.68   -1.19  1.0000 
 -28 -22   0     185      16                                                         206    4.22   -3.05  1.0000 
  28 -22   0     173      16                                                         195    4.06    2.41  1.0000 
  28  22   0     175      29                                                         198    4.22    3.05  1.0000 
  -1 -23   0      28      12                                                          36    3.90    2.23  1.0000 
  -1 -23   0      45       6                                                          56    3.90    2.23  1.0000 
   1 -23   0      36       6                                                          45    3.77   -0.58  1.0000 
   1 -23   0      33      13                                                          41    3.77   -0.58  1.0000 
   1  23   0      45      12                                                          55    3.90   -2.23  1.0000 
   3 -23   0      27      13                                                          47    8.99    0.99  1.0000 
  -3 -23   0      24       6                                                          44    9.23   -1.22  1.0000 
  -3 -23   0      38      14                                                          62    9.23   -1.22  1.0000 
   3 -23   0      28       6                                                          49    8.99    0.99  1.0000 
   3  23   0      12      10                                                          27    9.23    1.22  1.0000 
  -5 -23   0     556      22                                                         543   -1.57   -1.47  1.0000 
  -5 -23   0     577      37                                                         563   -1.57   -1.47  1.0000 
   5 -23   0     566      39                                                         557   -0.98   -0.27  1.0000 
   5 -23   0     551      36                                                         543   -0.98   -0.27  1.0000 
   5 -23   0     561      23                                                         552   -0.98   -0.27  1.0000 
   5  23   0     558      34                                                         544   -1.57    1.47  1.0000 
   7 -23   0      79      19                                                         111   -8.88   -1.01  1.0000 
   7 -23   0     123      10                                                         162   -8.88   -1.01  1.0000 
   7 -23   0     124      20                                                         164   -8.88   -1.01  1.0000 
  -7 -23   0     106      10                                                         143   -9.05    0.16  1.0000 
   7  23   0     111      19                                                         149   -9.05   -0.16  1.0000 
   9 -23   0      69      16                                                          70    0.04    2.48  1.0000 
   9 -23   0      90      18                                                          91    0.04    2.48  1.0000 
  -9 -23   0      81       8                                                          81   -0.17    0.65  1.0000 
   9 -23   0      89       8                                                          90    0.04    2.48  1.0000 
   9  23   0      90      16                                                          89   -0.17   -0.65  1.0000 
  11 -23   0       0       5                                                          -1    1.56    1.47  1.0000 
  11 -23   0       3      11                                                           4    1.56    1.47  1.0000 
 -11 -23   0       7       5                                                           9    1.46    0.45  1.0000 
  11 -23   0       9      11                                                          11    1.56    1.47  1.0000 
  11  23   0       8      11                                                          10    1.46   -0.45  1.0000 
  13 -23   0      63       8                                                          72   -3.31    2.02  1.0000 
 -13 -23   0      47       8                                                          57   -4.23    2.48  1.0000 
  13  23   0      66      16                                                          81   -4.23   -2.48  1.0000 
  15 -23   0       9      11                                                           9    0.02    0.45  1.0000 
 -15 -23   0       7       6                                                           7    0.22   -0.41  1.0000 
  15 -23   0       0       6                                                          -5    0.02    0.45  1.0000 
  15  23   0       9      12                                                           9    0.22    0.41  1.0000 
  17 -23   0     378      20                                                         385    0.99   -0.34  1.0000 
  17 -23   0     400      32                                                         407    0.99   -0.34  1.0000 
 -17 -23   0     357      19                                                         370    1.76    0.80  1.0000 
  17  23   0     404      34                                                         417    1.76   -0.80  1.0000 
  19 -23   0      18       8                                                          17   -0.52   -0.92  1.0000 
 -19 -23   0      10       7                                                           9   -1.63    2.02  1.0000 
  19 -23   0       5      12                                                           5   -0.52   -0.92  1.0000 
  19  23   0       4      13                                                           3   -1.63   -2.02  1.0000 
 -21 -23   0     447      22                                                         453   -0.77   -0.16  1.0000 
  21 -23   0     469      37                                                         477   -1.02    0.18  1.0000 
  21 -23   0     457      23                                                         465   -1.02    0.18  1.0000 
  21  23   0     466      38                                                         472   -0.77    0.16  1.0000 
  23 -23   0      34      10                                                          45   -3.90    5.47  1.0000 
  23 -23   0      81      20                                                          97   -3.90    5.47  1.0000 
 -23 -23   0      49      10                                                          59   -3.39   -4.33  1.0000 
  23  23   0      84      21                                                          98   -3.39    4.33  1.0000 
  25 -23   0     317      19                                                         318   -0.50    4.51  1.0000 
 -25 -23   0     270      18                                                         272    0.33   -0.39  1.0000 
  25  23   0     307      32                                                         309    0.33    0.39  1.0000 
 -27 -23   0      25       9                                                          22    2.18   -1.80  1.0000 
  27 -23   0      12       9                                                          10    1.19    2.13  1.0000 
  27  23   0      17      17                                                          14    2.18    1.80  1.0000 
   0 -24   0      69       7                                                          68   -0.52    0.65  1.0000 
   0 -24   0     100      16                                                          98   -0.52    0.65  1.0000 
   0  24   0      92      13                                                          90   -0.52   -0.65  1.0000 
  -2 -24   0     454      17                                                         420    4.41   -0.82  1.0000 
   2 -24   0     425      17                                                         391    4.53    1.48  1.0000 
  -2 -24   0     420      30                                                         387    4.41   -0.82  1.0000 
   2 -24   0     393      29                                                         360    4.53    1.48  1.0000 
   2  24   0     354      26                                                         324    4.41    0.82  1.0000 
   4 -24   0      35      14                                                          60    9.68    0.44  1.0000 
   4 -24   0      31      15                                                          54    9.68    0.44  1.0000 
  -4 -24   0      27       7                                                          49    9.79   -1.87  1.0000 
   4 -24   0      32       7                                                          55    9.68    0.44  1.0000 
  -4 -24   0      33      15                                                          58    9.79   -1.87  1.0000 
   4  24   0      27      13                                                          49    9.79    1.87  1.0000 
   6 -24   0      80      18                                                          93    3.84    0.55  1.0000 
   6 -24   0      84       9                                                          98    3.84    0.55  1.0000 
  -6 -24   0      93       8                                                         105    3.39   -1.54  1.0000 
   6 -24   0     107      18                                                         122    3.84    0.55  1.0000 
   6  24   0      99      16                                                         112    3.39    1.54  1.0000 
   8 -24   0      76      17                                                          58   -5.92    0.99  1.0000 
   8 -24   0      56       7                                                          41   -5.92    0.99  1.0000 
   8 -24   0      49      13                                                          35   -5.92    0.99  1.0000 
  -8 -24   0      74       7                                                          55   -6.30    0.97  1.0000 
   8  24   0      88      14                                                          67   -6.30   -0.97  1.0000 
  10 -24   0     417      37                                                         462   -5.85    2.00  1.0000 
 -10 -24   0     409      20                                                         456   -5.90   -3.32  1.0000 
  10 -24   0     387      20                                                         430   -5.85    2.00  1.0000 
  10  24   0     390      32                                                         434   -5.90    3.32  1.0000 
  12 -24   0     153      11                                                         153   -0.07   -1.12  1.0000 
 -12 -24   0     162      11                                                         165   -0.61    2.49  1.0000 
  12  24   0     176      21                                                         179   -0.61   -2.49  1.0000 
 -14 -24   0     433      21                                                         472    4.96    0.08  1.0000 
  14 -24   0     409      21                                                         446    4.88   -1.92  1.0000 
  14  24   0     362      32                                                         398    4.96   -0.08  1.0000 
 -16 -24   0       0       6                                                           1   -1.63   -0.74  1.0000 
  16 -24   0       4      11                                                           6   -2.53   -1.14  1.0000 
  16 -24   0       0       6                                                          -9   -2.53   -1.14  1.0000 
  16  24   0       0      12                                                          -3   -1.63    0.74  1.0000 
  18 -24   0     234      16                                                         265   -5.57    3.77  1.0000 
  18 -24   0     205      26                                                         234   -5.57    3.77  1.0000 
 -18 -24   0     203      15                                                         233   -5.79    3.79  1.0000 
  18  24   0     244      28                                                         281   -5.79   -3.79  1.0000 
  20 -24   0     139      12                                                         128   -2.54    0.79  1.0000 
 -20 -24   0     131      11                                                         119   -3.02    1.43  1.0000 
  20 -24   0     176      23                                                         164   -2.54    0.79  1.0000 
  20  24   0     169      24                                                         154   -3.02   -1.43  1.0000 
  22 -24   0     183      14                                                         169   -3.04    1.98  1.0000 
  22 -24   0     189      24                                                         175   -3.04    1.98  1.0000 
 -22 -24   0     177      13                                                         166   -2.15   -1.82  1.0000 
  22  24   0     175      25                                                         166   -2.15    1.82  1.0000 
  24 -24   0     170      14                                                         175   -0.97   10.23  1.0000 
 -24 -24   0     166      14                                                         166    0.58   -4.31  1.0000 
  24  24   0     192      27                                                         188    0.58    4.31  1.0000 
 -26 -24   0      60      10                                                          56    2.09   -3.54  1.0000 
  26 -24   0      90      12                                                          87    0.61    7.74  1.0000 
  26  24   0     107      24                                                          98    2.09    3.54  1.0000 
   1 -25   0       1      11                                                           2    2.59    3.54  1.0000 
   1 -25   0       1       5                                                           0    2.59    3.54  1.0000 
  -1 -25   0       1      10                                                          -9    2.46   -3.46  1.0000 
  -1 -25   0       1       4                                                          -3    2.46   -3.46  1.0000 
   1  25   0       1       9                                                           1    2.46    3.46  1.0000 
  -3 -25   0     658      40                                                         626    3.40   -0.78  1.0000 
   3 -25   0     623      39                                                         593    3.34    1.36  1.0000 
   3 -25   0     618      24                                                         588    3.34    1.36  1.0000 
   3 -25   0     610      41                                                         580    3.34    1.36  1.0000 
  -3 -25   0     596      24                                                         565    3.40   -0.78  1.0000 
   3  25   0     633      37                                                         602    3.40    0.78  1.0000 
   5 -25   0      29       7                                                          55   11.04    1.36  1.0000 
   5 -25   0      27      14                                                          53   11.04    1.36  1.0000 
   5 -25   0      27      16                                                          53   11.04    1.36  1.0000 
  -5 -25   0      38      16                                                          68   11.38   -1.71  1.0000 
  -5 -25   0      10       6                                                          28   11.38   -1.71  1.0000 
   5  25   0      37      14                                                          67   11.38    1.71  1.0000 
  -7 -25   0     933      34                                                         893    3.57   -0.69  1.0000 
   7 -25   0     972      34                                                         929    3.70    3.21  1.0000 
   7 -25   0     999      55                                                         955    3.70    3.21  1.0000 
   7 -25   0     925      51                                                         883    3.70    3.21  1.0000 
   7  25   0     884      49                                                         845    3.57    0.69  1.0000 
   9 -25   0      13      15                                                          29   -9.61    2.30  1.0000 
   9 -25   0      16       6                                                          33   -9.61    2.30  1.0000 
  -9 -25   0       6       6                                                          19   -9.47   -3.55  1.0000 
   9  25   0      20      13                                                          39   -9.47    3.55  1.0000 
 -11 -25   0     368      17                                                         324   -6.29   -0.41  1.0000 
  11 -25   0     369      17                                                         328   -5.97   -0.10  1.0000 
  11  25   0     427      29                                                         380   -6.29    0.41  1.0000 
  13 -25   0      16       6                                                           7    7.61   -6.16  1.0000 
 -13 -25   0       9       6                                                           2    8.11    1.47  1.0000 
  13  25   0       2      12                                                          -5    8.11   -1.47  1.0000 
  15 -25   0     176      22                                                         174    0.62   -3.41  1.0000 
  15 -25   0     159      12                                                         157    0.62   -3.41  1.0000 
 -15 -25   0     164      12                                                         156    1.78   -1.09  1.0000 
  15  25   0     218      25                                                         208    1.78    1.09  1.0000 
  17 -25   0      46      14                                                          29   -7.79    2.71  1.0000 
  17 -25   0      28       7                                                          15   -7.79    2.71  1.0000 
 -17 -25   0      30       7                                                          17   -7.63    3.51  1.0000 
  17  25   0      31      14                                                          17   -7.63   -3.51  1.0000 
  19 -25   0       1       7                                                           3   -2.49    4.44  1.0000 
 -19 -25   0       4       7                                                           7   -2.61    3.03  1.0000 
  19 -25   0       7      14                                                          12   -2.49    4.44  1.0000 
  19  25   0       1      12                                                         -17   -2.61   -3.03  1.0000 
  21 -25   0      13      15                                                          17   -2.71   -0.81  1.0000 
  21 -25   0      10       8                                                          14   -2.71   -0.81  1.0000 
 -21 -25   0      12       8                                                          16   -2.72    0.90  1.0000 
  21  25   0       0      15                                                          -4   -2.72   -0.90  1.0000 
  23 -25   0      37      17                                                          37   -0.73    4.83  1.0000 
 -23 -25   0       9       8                                                          10    1.00   -0.51  1.0000 
  23 -25   0       7       8                                                           7   -0.73    4.83  1.0000 
  23  25   0       8      15                                                           9    1.00    0.51  1.0000 
  25 -25   0      25      10                                                          49    1.35   12.58  1.0000 
 -25 -25   0      35      10                                                          46    3.75   -5.61  1.0000 
  25  25   0      72      23                                                          93    3.75    5.61  1.0000 
   0 -26   0      59      16                                                          80    7.03   -1.14  1.0000 
   0  26   0      74      15                                                          98    7.03    1.14  1.0000 
   2 -26   0      53      15                                                          57    1.28    1.72  1.0000 
  -2 -26   0      42       7                                                          46    1.52   -2.04  1.0000 
   2 -26   0      45       7                                                          48    1.28    1.72  1.0000 
   2  26   0      51      14                                                          55    1.52    2.04  1.0000 
  -4 -26   0       0       5                                                          -1    2.94   -0.02  1.0000 
   4 -26   0       0       5                                                          -4    2.86    0.80  1.0000 
   4 -26   0       0      11                                                          -2    2.86    0.80  1.0000 
   4  26   0       2      10                                                           4    2.94    0.02  1.0000 
   6 -26   0      97      21                                                         121    6.12    3.87  1.0000 
  -6 -26   0      92      10                                                         117    6.56   -1.76  1.0000 
   6 -26   0      95      10                                                         119    6.12    3.87  1.0000 
   6  26   0      83      17                                                         107    6.56    1.76  1.0000 
   8 -26   0     720      29                                                         709   -1.21    2.76  1.0000 
  -8 -26   0     718      28                                                         708   -0.96   -3.13  1.0000 
   8  26   0     733      44                                                         724   -0.96    3.13  1.0000 
  10 -26   0       3       6                                                          12   -9.60    0.31  1.0000 
 -10 -26   0       3       6                                                          12   -9.71   -0.59  1.0000 
  10  26   0      11      13                                                          27   -9.71    0.59  1.0000 
 -12 -26   0      65       8                                                          55    3.52    0.38  1.0000 
  12 -26   0      71       8                                                          63    3.27   -4.62  1.0000 
  12  26   0      74      17                                                          63    3.52   -0.38  1.0000 
  14 -26   0       2       6                                                          -4    1.48   -7.99  1.0000 
 -14 -26   0       0       6                                                          -3    3.05   -0.51  1.0000 
  14  26   0       6      13                                                           9    3.05    0.51  1.0000 
  16 -26   0      63       9                                                          48   -5.63    0.85  1.0000 
 -16 -26   0      61       8                                                          48   -5.15    2.09  1.0000 
  16 -26   0      28      13                                                          18   -5.63    0.85  1.0000 
  16  26   0      45      16                                                          33   -5.15   -2.09  1.0000 
  18 -26   0      75      10                                                          71   -1.69    3.81  1.0000 
 -18 -26   0      77       9                                                          73   -1.39    2.63  1.0000 
  18 -26   0      86      19                                                          82   -1.69    3.81  1.0000 
  18  26   0      64      19                                                          60   -1.39   -2.63  1.0000 
 -20 -26   0      64      10                                                          65   -0.39    1.60  1.0000 
  20 -26   0      69      10                                                          70   -0.41    0.42  1.0000 
  20 -26   0      71      19                                                          72   -0.41    0.42  1.0000 
  20  26   0      49      18                                                          51   -0.39   -1.60  1.0000 
  22 -26   0     108      12                                                         110   -0.48   -1.75  1.0000 
  22 -26   0     130      23                                                         133   -0.48   -1.75  1.0000 
 -22 -26   0     114      12                                                         113    0.12    2.96  1.0000 
  22  26   0      93      23                                                          93    0.12   -2.96  1.0000 
 -24 -26   0      85      12                                                          93    2.48   -2.25  1.0000 
  24 -26   0      62      11                                                          65    0.07    6.64  1.0000 
  24  26   0      52      20                                                          60    2.48    2.25  1.0000 
  -1 -27   0     145      11                                                         168    4.92    0.48  1.0000 
   1 -27   0     150      11                                                         171    4.42   -2.49  1.0000 
   1  27   0     159      20                                                         183    4.92   -0.48  1.0000 
  -3 -27   0       1       5                                                           1    0.09   -1.04  1.0000 
   3 -27   0       7      13                                                           7   -0.04   -0.27  1.0000 
   3 -27   0       1       5                                                           1   -0.04   -0.27  1.0000 
   3  27   0       0       9                                                          -2    0.09    1.04  1.0000 
   5 -27   0      42       8                                                          52   -3.31    3.94  1.0000 
  -5 -27   0      52       8                                                          60   -2.96   -1.75  1.0000 
   5  27   0      48      14                                                          56   -2.96    1.75  1.0000 
   7 -27   0       0       6                                                          -2    0.05    3.33  1.0000 
  -7 -27   0       1       5                                                          -5    0.60   -3.89  1.0000 
   7  27   0       2      11                                                           5    0.60    3.89  1.0000 
  -9 -27   0       4       5                                                           6   -2.17   -0.14  1.0000 
   9 -27   0      13       6                                                          16   -2.23   -0.46  1.0000 
   9  27   0      19      13                                                          22   -2.17    0.14  1.0000 
  11 -27   0       0       6                                                          -3   -1.03   -2.41  1.0000 
 -11 -27   0       0       5                                                          -2   -0.89    0.57  1.0000 
  11  27   0       0      10                                                          -8   -0.89   -0.57  1.0000 
  13 -27   0      93      10                                                          89   -0.53   -5.37  1.0000 
 -13 -27   0      97      10                                                          97    0.21   -1.92  1.0000 
  13  27   0      72      18                                                          74    0.21    1.92  1.0000 
  15 -27   0       2      11                                                           0   -5.74   -4.01  1.0000 
  15 -27   0       2       7                                                           0   -5.74   -4.01  1.0000 
 -15 -27   0      19       7                                                          12   -5.02    1.38  1.0000 
  15  27   0       7      13                                                           3   -5.02   -1.38  1.0000 
  17 -27   0     310      31                                                         305    0.44    3.44  1.0000 
 -17 -27   0     369      18                                                         365    0.46    0.94  1.0000 
  17 -27   0     304      18                                                         299    0.44    3.44  1.0000 
  17  27   0     334      32                                                         332    0.46   -0.94  1.0000 
  19 -27   0       0       7                                                          -4    1.78    0.32  1.0000 
 -19 -27   0       0       7                                                          -6    1.78    0.85  1.0000 
  19 -27   0       0      14                                                          -2    1.78    0.32  1.0000 
  19  27   0       0      13                                                           0    1.78   -0.85  1.0000 
 -21 -27   0     253      18                                                         265    1.68    3.20  1.0000 
  21 -27   0     279      31                                                         290    1.99   -3.19  1.0000 
  21 -27   0     331      19                                                         343    1.99   -3.19  1.0000 
  21  27   0     302      34                                                         311    1.68   -3.20  1.0000 
  23 -27   0       0       8                                                          -3    0.35   -0.91  1.0000 
 -23 -27   0       0       8                                                          -8    1.48    1.02  1.0000 
  23  27   0       5      16                                                           4    1.48   -1.02  1.0000 
  25 -27   0     257      17                                                         254    0.41    1.10  1.0000 
 -25 -27   0     247      17                                                         241    0.91    0.73  1.0000 
   0 -28   0      37       7                                                          33    2.02    0.28  1.0000 
   2 -28   0      34       6                                                          27    3.45   -3.26  1.0000 
  -2 -28   0      33       6                                                          26    3.50    0.52  1.0000 
   2  28   0      39      13                                                          31    3.50   -0.52  1.0000 
   4 -28   0     114       9                                                          97   -4.53    2.35  1.0000 
  -4 -28   0     133      10                                                         116   -4.27   -2.99  1.0000 
   4  28   0     150      19                                                         131   -4.27    2.99  1.0000 
  -6 -28   0     368      19                                                         404   -4.90   -2.14  1.0000 
   6 -28   0     340      19                                                         376   -5.22    2.78  1.0000 
   6  28   0     332      31                                                         366   -4.90    2.14  1.0000 
   8 -28   0       5       6                                                           4    1.07   -0.46  1.0000 
  -8 -28   0       0       5                                                           0    1.14   -1.46  1.0000 
   8  28   0       6      13                                                           5    1.14    1.46  1.0000 
 -10 -28   0      33       8                                                          46    5.27    2.26  1.0000 
  10 -28   0      25       8                                                          34    5.06   -3.74  1.0000 
  10  28   0      27      15                                                          37    5.27   -2.26  1.0000 
 -12 -28   0       6       6                                                           8   -2.08   -0.80  1.0000 
  12 -28   0       1       7                                                           3   -2.41   -3.07  1.0000 
  12  28   0       2      13                                                           3   -2.08    0.80  1.0000 
 -14 -28   0     247      16                                                         277   -4.95   -0.34  1.0000 
  14 -28   0     254      16                                                         286   -5.05   -2.51  1.0000 
  14  28   0     275      30                                                         306   -4.95    0.34  1.0000 
 -16 -28   0     104      10                                                         104   -0.15    0.96  1.0000 
  16 -28   0     123      11                                                         120   -0.62   -1.43  1.0000 
  16 -28   0      83      19                                                          81   -0.62   -1.43  1.0000 
  16  28   0     107      22                                                         106   -0.15   -0.96  1.0000 
 -18 -28   0     128      12                                                         136    2.06   -0.96  1.0000 
  18 -28   0     110      22                                                         120    2.28    1.79  1.0000 
  18  28   0     139      25                                                         149    2.06    0.96  1.0000 
  20 -28   0     146      23                                                         137    2.50   -3.59  1.0000 
  20 -28   0     126      12                                                         118    2.50   -3.59  1.0000 
 -20 -28   0     149      13                                                         139    2.13    1.91  1.0000 
  20  28   0     112      23                                                         105    2.13   -1.91  1.0000 
  22 -28   0      10       9                                                          11    0.50   -3.46  1.0000 
  22 -28   0      15      18                                                          16    0.50   -3.46  1.0000 
 -22 -28   0      24       9                                                          22    0.76    1.08  1.0000 
  22  28   0      50      20                                                          49    0.76   -1.08  1.0000 
  24 -28   0      22      10                                                          21   -0.12   -4.58  1.0000 
 -24 -28   0      16       9                                                          17    0.05    3.39  1.0000 
  -1 -29   0     122      10                                                         120    0.55    0.44  1.0000 
   1 -29   0     104       9                                                         100    1.07   -0.11  1.0000 
  -3 -29   0      16       6                                                          17   -0.31   -4.01  1.0000 
   3 -29   0      20       7                                                          21   -0.34    1.81  1.0000 
   3  29   0      19      13                                                          20   -0.31    4.01  1.0000 
  -5 -29   0       6       6                                                           4   -3.75   -2.87  1.0000 
   5 -29   0       1       5                                                          -1   -3.88    2.01  1.0000 
   5  29   0       1      12                                                           0   -3.75    2.87  1.0000 
  -7 -29   0     160      11                                                         156   -0.78   -1.78  1.0000 
   7 -29   0     148      12                                                         145   -0.60    1.07  1.0000 
   7  29   0     188      23                                                         184   -0.78    1.78  1.0000 
   9 -29   0      10       6                                                           5    5.84   -1.30  1.0000 
  -9 -29   0       1       6                                                          -3    5.90   -0.84  1.0000 
   9  29   0      18      13                                                          10    5.90    0.84  1.0000 
 -11 -29   0      76       9                                                          63    4.28    1.19  1.0000 
  11 -29   0      67       9                                                          56    3.91   -4.05  1.0000 
  11  29   0      87      18                                                          73    4.28   -1.19  1.0000 
  13 -29   0      39       8                                                          28   -5.24   -0.24  1.0000 
 -13 -29   0      43       8                                                          31   -5.43   -0.16  1.0000 
  13  29   0      49      16                                                          36   -5.43    0.16  1.0000 
  15 -29   0       7      12                                                           8    0.85    0.16  1.0000 
 -15 -29   0       2       7                                                           3    0.89   -0.41  1.0000 
  15 -29   0       1       7                                                           1    0.85    0.16  1.0000 
  15  29   0      14      14                                                          15    0.89    0.41  1.0000 
  17 -29   0     116      21                                                         112    1.15   -0.39  1.0000 
  17 -29   0     111      11                                                         107    1.15   -0.39  1.0000 
 -17 -29   0      96      11                                                          91    1.40   -1.51  1.0000 
  17  29   0     140      23                                                         134    1.40    1.51  1.0000 
  19 -29   0      41      10                                                          47    2.28   -0.06  1.0000 
 -19 -29   0      52      10                                                          55    1.17   -1.58  1.0000 
  19 -29   0      33      17                                                          38    2.28   -0.06  1.0000 
  19  29   0      53      20                                                          56    1.17    1.58  1.0000 
  21 -29   0      30      17                                                          32    1.02   -2.97  1.0000 
 -21 -29   0      11       9                                                          12    0.94   -1.10  1.0000 
  21 -29   0      27       9                                                          28    1.02   -2.97  1.0000 
  21  29   0      13      18                                                          14    0.94    1.10  1.0000 
  23 -29   0       1       9                                                          -6   -0.30   -4.71  1.0000 
 -23 -29   0       0       8                                                          -6   -0.52    2.27  1.0000 
   0 -30   0      76       9                                                          79    0.77   -0.08  1.0000 
   2 -30   0      90       9                                                          86   -1.29    3.19  1.0000 
  -2 -30   0      90       9                                                          84   -1.76   -2.85  1.0000 
   2  30   0     103      18                                                          97   -1.76    2.85  1.0000 
  -4 -30   0       7       6                                                           9    1.39   -4.47  1.0000 
   4 -30   0       0       5                                                          -1    1.56    3.31  1.0000 
   4  30   0      13      13                                                          17    1.39    4.47  1.0000 
   6 -30   0      10       7                                                          15    3.44    1.42  1.0000 
  -6 -30   0       1       6                                                           0    2.91   -3.24  1.0000 
   6  30   0       1      12                                                         -10    2.91    3.24  1.0000 
   8 -30   0      16       7                                                          12    2.86    1.24  1.0000 
  -8 -30   0       6       6                                                           4    2.64   -1.66  1.0000 
   8  30   0       9      14                                                           6    2.64    1.66  1.0000 
  10 -30   0       6       7                                                          12    4.93   -3.03  1.0000 
 -10 -30   0       3       6                                                           7    5.15   -0.30  1.0000 
  10  30   0      17      15                                                          25    5.15    0.30  1.0000 
  12 -30   0      85      10                                                          90    1.38   -3.57  1.0000 
 -12 -30   0      70       9                                                          75    1.45    2.46  1.0000 
  12  30   0      88      21                                                          93    1.45   -2.46  1.0000 
 -14 -30   0       5       7                                                           6    0.35    2.06  1.0000 
  14 -30   0       9       7                                                           9    0.41   -0.27  1.0000 
  14  30   0      18      15                                                          18    0.35   -2.06  1.0000 
  16 -30   0      10      15                                                          13    2.81   -0.02  1.0000 
 -16 -30   0       1       7                                                           3    3.24   -1.32  1.0000 
  16 -30   0       2       8                                                           4    2.81   -0.02  1.0000 
  16  30   0      12      16                                                          17    3.24    1.32  1.0000 
 -18 -30   0     160      13                                                         158    0.55   -2.14  1.0000 
  18 -30   0     172      25                                                         167    1.17   -1.94  1.0000 
  18 -30   0     130      13                                                         126    1.17   -1.94  1.0000 
  18  30   0     190      28                                                         187    0.55    2.14  1.0000 
  20 -30   0       8       8                                                           9    0.87   -0.71  1.0000 
  20 -30   0      13      17                                                          14    0.87   -0.71  1.0000 
 -20 -30   0      10       8                                                          10   -0.04   -3.46  1.0000 
  20  30   0       0      15                                                          -2   -0.04    3.46  1.0000 
  22 -30   0       1       8                                                         -10   -0.43   -4.30  1.0000 
 -22 -30   0       0       8                                                         -13    0.06    0.91  1.0000 
  22 -30   0       7      16                                                           7   -0.43   -4.30  1.0000 
  -1 -31   0      91       9                                                          96   -1.42   -1.55  1.0000 
   1 -31   0      85       9                                                          89   -1.28    0.90  1.0000 
  -3 -31   0      13       6                                                          15   -1.31   -2.45  1.0000 
   3 -31   0      17       7                                                          19   -1.00    3.56  1.0000 
   3  31   0      28      14                                                          31   -1.31    2.45  1.0000 
   5 -31   0      30       8                                                          48    7.71    6.59  1.0000 
  -5 -31   0      23       8                                                          39    7.00   -7.66  1.0000 
   5  31   0      27      16                                                          43    7.00    7.66  1.0000 
  -7 -31   0      62       8                                                          55    2.88   -4.49  1.0000 
   7 -31   0      74       9                                                          64    3.40    4.04  1.0000 
   7  31   0      62      17                                                          54    2.88    4.49  1.0000 
  -9 -31   0       3       7                                                           4    0.96   -0.48  1.0000 
   9 -31   0       9       7                                                          10    0.73    0.19  1.0000 
   9  31   0       0      12                                                         -11    0.96    0.48  1.0000 
 -11 -31   0      16       7                                                          18    1.65    0.03  1.0000 
  11 -31   0       0       7                                                          -1    1.54   -1.98  1.0000 
  11  31   0       0      14                                                          -2    1.65   -0.03  1.0000 
 -13 -31   0     150      12                                                         131    4.13    4.51  1.0000 
  13 -31   0     155      12                                                         139    3.96   -2.73  1.0000 
  13  31   0     141      24                                                         126    4.13   -4.51  1.0000 
  15 -31   0      16      15                                                          13    1.84    0.17  1.0000 
 -15 -31   0       4       7                                                           2    2.51    1.59  1.0000 
  15 -31   0       0       7                                                          -2    1.84    0.17  1.0000 
  15  31   0       8      15                                                           6    2.51   -1.59  1.0000 
 -17 -31   0     421      22                                                         437    2.31   -2.98  1.0000 
  17 -31   0     357      36                                                         374    2.34   -0.04  1.0000 
  17 -31   0     432      23                                                         450    2.34   -0.04  1.0000 
  17  31   0     440      41                                                         460    2.31    2.98  1.0000 
  19 -31   0       8      16                                                          10    1.55   -0.97  1.0000 
 -19 -31   0       3       8                                                           5    0.74   -4.27  1.0000 
  19 -31   0       0       8                                                          -1    1.55   -0.97  1.0000 
  19  31   0      18      17                                                          24    0.74    4.27  1.0000 
  21 -31   0      69      22                                                          69    0.17   -1.51  1.0000 
  21 -31   0      93      12                                                          93    0.17   -1.51  1.0000 
 -21 -31   0      88      11                                                          88    0.38   -1.48  1.0000 
   0 -32   0     137      11                                                         126   -2.60   -0.62  1.0000 
  -2 -32   0      72       9                                                          65   -2.17    0.24  1.0000 
   2 -32   0      84       9                                                          78   -1.96   -0.81  1.0000 
  -4 -32   0       5       7                                                           9    2.55   -5.87  1.0000 
   4 -32   0       4       7                                                          10    3.02    6.09  1.0000 
   4  32   0       1      12                                                           0    2.55    5.87  1.0000 
   6 -32   0       4       6                                                          -3    4.89   10.12  1.0000 
  -6 -32   0       4       6                                                          -1    4.09  -10.05  1.0000 
   6  32   0       4      13                                                          -5    4.09   10.05  1.0000 
   8 -32   0      24       8                                                          26    1.15    1.20  1.0000 
  -8 -32   0      13       7                                                          15    1.11   -1.46  1.0000 
   8  32   0      13      15                                                          14    1.11    1.46  1.0000 
 -10 -32   0     140      12                                                         150   -2.18   -0.14  1.0000 
  10 -32   0     138      12                                                         148   -2.22   -0.26  1.0000 
  10  32   0     145      24                                                         155   -2.18    0.14  1.0000 
 -12 -32   0      27       8                                                          32    2.37    2.14  1.0000 
  12 -32   0      39       9                                                          45    2.61   -2.29  1.0000 
  12  32   0      53      19                                                          59    2.37   -2.14  1.0000 
  14 -32   0      21       9                                                          26    3.29   -3.49  1.0000 
 -14 -32   0      17       8                                                          25    3.83    5.16  1.0000 
  14  32   0      27      17                                                          34    3.83   -5.16  1.0000 
 -16 -32   0     187      14                                                         180    1.29    0.62  1.0000 
  16 -32   0     167      14                                                         162    1.06   -1.23  1.0000 
  16 -32   0     150      25                                                         146    1.06   -1.23  1.0000 
  16  32   0     205      28                                                         198    1.29   -0.62  1.0000 
 -18 -32   0     120      12                                                         114    2.00   -3.69  1.0000 
  18 -32   0     133      12                                                         122    2.61   -0.30  1.0000 
  18 -32   0     143      25                                                         132    2.61   -0.30  1.0000 
  18  32   0     109      25                                                         100    2.00    3.69  1.0000 
  20 -32   0      33      10                                                          36    1.57   -2.10  1.0000 
  20 -32   0      43      19                                                          46    1.57   -2.10  1.0000 
 -20 -32   0      11       9                                                          13    1.86   -1.65  1.0000 
   1 -33   0      99      11                                                         112   -3.37   -1.78  1.0000 
  -1 -33   0     129      11                                                         144   -3.45    0.67  1.0000 
   3 -33   0      12       7                                                          11    0.90    0.56  1.0000 
  -3 -33   0       4       7                                                           4    0.52   -2.21  1.0000 
  -5 -33   0       3       6                                                          -6   -2.08   -8.53  1.0000 
   5 -33   0       5       7                                                          10   -1.89    8.55  1.0000 
   5  33   0       3      12                                                         -18   -2.08    8.53  1.0000 
  -7 -33   0       1       6                                                          -1    2.79   -5.77  1.0000 
   7 -33   0       3       7                                                           7    2.92    6.17  1.0000 
   7  33   0       1      12                                                         -10    2.79    5.77  1.0000 
  -9 -33   0       6       7                                                           6   -0.28   -0.66  1.0000 
   9 -33   0       0       7                                                          -1   -0.35   -0.23  1.0000 
   9  33   0       2      13                                                           2   -0.28    0.66  1.0000 
 -11 -33   0       3       7                                                           4   -1.45    0.06  1.0000 
  11 -33   0       1       7                                                           1   -1.18    0.38  1.0000 
  11  33   0       4      16                                                           5   -1.45   -0.06  1.0000 
  13 -33   0      53      10                                                          51    1.16   -2.86  1.0000 
 -13 -33   0      57       9                                                          53    1.31    2.68  1.0000 
  13  33   0      61      20                                                          58    1.31   -2.68  1.0000 
  15 -33   0       0      14                                                          -1    0.52   -3.71  1.0000 
 -15 -33   0      14       8                                                          16    0.77    3.75  1.0000 
  15 -33   0       7       8                                                           8    0.52   -3.71  1.0000 
  15  33   0       9      17                                                          11    0.77   -3.75  1.0000 
  17 -33   0      68      11                                                          73    1.69   -0.71  1.0000 
  17 -33   0     104      24                                                         110    1.69   -0.71  1.0000 
 -17 -33   0     106      12                                                         110    1.19   -0.27  1.0000 
  17  33   0     125      26                                                         130    1.19    0.27  1.0000 
   0 -34   0       2       7                                                           5   -3.84   -0.33  1.0000 
  -2 -34   0      17       7                                                          17   -0.25   -0.88  1.0000 
   2 -34   0       9       7                                                           9   -0.03    0.07  1.0000 
  -4 -34   0       4       7                                                           7   -3.41   -4.34  1.0000 
   4 -34   0       7       7                                                          11   -3.01    2.60  1.0000 
   4  34   0      12      15                                                          19   -3.41    4.34  1.0000 
   6 -34   0       4       7                                                           2   -2.96    4.59  1.0000 
  -6 -34   0      11       7                                                           9   -2.59   -4.40  1.0000 
   6  34   0      11      13                                                           8   -2.59    4.40  1.0000 
   8 -34   0      45       8                                                          36    3.56    3.27  1.0000 
  -8 -34   0      59       9                                                          51    3.41   -3.46  1.0000 
   8  34   0      49      18                                                          40    3.41    3.46  1.0000 
  10 -34   0      22       8                                                          26    2.26    0.99  1.0000 
 -10 -34   0      14       8                                                          17    2.01   -1.75  1.0000 
  10  34   0      27      17                                                          31    2.01    1.75  1.0000 
  12 -34   0      88      11                                                          83   -1.49    0.29  1.0000 
 -12 -34   0     106      11                                                         100   -1.56   -0.62  1.0000 
  12  34   0      82      23                                                          77   -1.56    0.62  1.0000 
  14 -34   0      35       9                                                          39   -1.53   -3.27  1.0000 
 -14 -34   0      35       9                                                          38   -1.51    1.92  1.0000 
  14 -34   0      36      19                                                          40   -1.53   -3.27  1.0000 
  14  34   0      52      20                                                          57   -1.51   -1.92  1.0000 
 -16 -34   0       0       8                                                           1    0.20    2.74  1.0000 
  16 -34   0       3       8                                                           5    1.01   -2.19  1.0000 
  16 -34   0       0      16                                                         -10    1.01   -2.19  1.0000 
  16  34   0       0      16                                                          -1    0.20   -2.74  1.0000 
   1 -35   0      68       9                                                          67   -0.33   -0.29  1.0000 
  -1 -35   0      65       9                                                          64   -0.38   -0.19  1.0000 
  -3 -35   0      36       8                                                          42   -2.25   -1.87  1.0000 
   3 -35   0      24       8                                                          28   -1.99    1.00  1.0000 
   5 -35   0       9       7                                                          12   -2.85   -0.64  1.0000 
  -5 -35   0       4       7                                                           7   -2.95   -0.98  1.0000 
   5  35   0      11      15                                                          15   -2.95    0.98  1.0000 
  -7 -35   0       7       7                                                           6   -0.46   -1.05  1.0000 
   7 -35   0       1       7                                                           1   -0.79    0.47  1.0000 
   7  35   0       5      15                                                           5   -0.46    1.05  1.0000 
   9 -35   0       2       7                                                          -2    7.38    2.17  1.0000 
  -9 -35   0       1       7                                                           5    7.11   -3.11  1.0000 
   9  35   0      20      17                                                          33    7.11    3.11  1.0000 
  11 -35   0     141      13                                                         130    2.53    0.35  1.0000 
 -11 -35   0     144      12                                                         133    2.62   -2.59  1.0000 
  11  35   0     148      26                                                         136    2.62    2.59  1.0000 
  13 -35   0     237      16                                                         218   -3.31   -1.03  1.0000 
 -13 -35   0     269      16                                                         250   -3.17   -0.87  1.0000 
  13  35   0     260      32                                                         242   -3.17    0.87  1.0000 
  15 -35   0       9       9                                                           8   -0.39   -2.67  1.0000 
  15 -35   0       0      16                                                          -4   -0.39   -2.67  1.0000 
 -15 -35   0       0       8                                                           0   -1.09    2.28  1.0000 
  15  35   0       0      16                                                          -9   -1.09   -2.28  1.0000 
   0 -36   0      11       7                                                           9    1.54    0.32  1.0000 
  -2 -36   0      70      10                                                          65   -1.62    0.77  1.0000 
   2 -36   0      74      10                                                          69   -1.56   -0.78  1.0000 
  -4 -36   0       2       7                                                           1   -2.46   -0.48  1.0000 
   4 -36   0      16       8                                                          13   -2.30    0.66  1.0000 
  -6 -36   0       5       7                                                           4   -1.24    1.03  1.0000 
   6 -36   0       6       7                                                           6   -1.03   -1.79  1.0000 
   6  36   0       9      16                                                           8   -1.24   -1.03  1.0000 
  -8 -36   0      10       8                                                          14    3.59   -0.90  1.0000 
   8 -36   0       0       7                                                           1    3.30    0.45  1.0000 
   8  36   0      14      16                                                          20    3.59    0.90  1.0000 
  10 -36   0      15       9                                                          26    6.66    1.77  1.0000 
 -10 -36   0      13       8                                                          22    6.72   -3.47  1.0000 
  10  36   0      13      17                                                          25    6.72    3.47  1.0000 
  12 -36   0      95      11                                                          96   -0.26    0.64  1.0000 
 -12 -36   0     122      12                                                         122    0.20   -3.15  1.0000 
  12  36   0      48      21                                                          47    0.20    3.15  1.0000 
  -1 -37   0      24       8                                                          24   -0.32    2.27  1.0000 
   1 -37   0      34       9                                                          35   -0.30   -1.29  1.0000 
   3 -37   0      16       8                                                          21   -2.96   -1.11  1.0000 
  -3 -37   0      28       8                                                          35   -3.05    1.54  1.0000 
  -5 -37   0       6       7                                                           8   -2.09    0.42  1.0000 
   5 -37   0      11       8                                                          13   -1.80    0.53  1.0000 
   7 -37   0      32       9                                                          28    2.15   -1.89  1.0000 
  -7 -37   0      38       9                                                          33    2.06    1.41  1.0000 
   7  37   0      57      19                                                          52    2.06   -1.41  1.0000 
  -9 -37   0      30       9                                                          24    3.09   -0.13  1.0000 
   9 -37   0      63      10                                                          56    2.79   -1.05  1.0000 
   9  37   0      17      18                                                          13    3.09    0.13  1.0000 
  11 -37   0      57      11                                                          64    2.30    0.42  1.0000 
 -11 -37   0      58      11                                                          65    2.57   -2.52  1.0000 
  11  37   0      68      23                                                          77    2.57    2.52  1.0000 
   0 -38   0      42       9                                                          46   -1.50    0.72  1.0000 
   2 -38   0      58       9                                                          49   -3.38   -1.39  1.0000 
  -2 -38   0      45       9                                                          37   -3.46    2.29  1.0000 
  -4 -38   0       2       7                                                           4   -3.36    0.64  1.0000 
   4 -38   0       3       8                                                           6   -3.34    0.12  1.0000 
  -6 -38   0      43       9                                                          43   -0.01   -0.48  1.0000 
   6 -38   0      35       9                                                          35   -0.14    1.31  1.0000 
  -8 -38   0     186      15                                                         193    1.35    1.42  1.0000 
   8 -38   0     177      15                                                         183    1.21   -1.94  1.0000 
   8  38   0     227      31                                                         234    1.35   -1.42  1.0000 
   1 -39   0       0       7                                                          -4   -3.35    0.41  1.0000 
  -1 -39   0      11       8                                                          15   -3.53    1.30  1.0000 
  -3 -39   0      64      10                                                          54   -3.59    1.29  1.0000 
   3 -39   0      23       9                                                          17   -3.44   -0.26  1.0000 
  35  -1  -1      15      11                                                          16    0.94   -1.51  1.0000 
 -35  -1   1      10       9                                                          11   -1.15   -0.19  1.0000 
  35   1  -1      11      10                                                          12   -1.15    0.19  1.0000 
 -35   1   1      14       9                                                          16    0.94    1.51  1.0000 
  33  -1  -1      65      11                                                          62    1.02    0.83  1.0000 
 -33  -1   1      58      10                                                          55   -1.21   -0.05  1.0000 
  33   1  -1      82      12                                                          78   -1.21    0.05  1.0000 
 -33   1   1      53      10                                                          51    1.02   -0.83  1.0000 
  31  -1  -1       3       8                                                           3   -0.54    1.74  1.0000 
 -31  -1   1       6       8                                                           7    0.85    1.84  1.0000 
 -31  -1   1       9       9                                                          11    0.85    1.84  1.0000 
 -31   1   1       0       7                                                          -7   -0.54   -1.74  1.0000 
  31   1  -1       0      11                                                         -10    0.85   -1.84  1.0000 
  31   1  -1       0       8                                                           0    0.85   -1.84  1.0000 
  29  -1  -1     185      19                                                         193    1.64   -0.04  1.0000 
 -29  -1   1     221      18                                                         230   -1.38   -1.50  1.0000 
 -29  -1   1     202      15                                                         210   -1.38   -1.50  1.0000 
  29  -1  -1     196      15                                                         205    1.64   -0.04  1.0000 
 -29   1   1     180      14                                                         188    1.64    0.04  1.0000 
  29   1  -1     208      21                                                         215   -1.38    1.50  1.0000 
 -29   1   1     224      17                                                         233    1.64    0.04  1.0000 
  27  -1  -1      39      11                                                          37   -1.04    1.89  1.0000 
  27  -1  -1      23       8                                                          21   -1.04    1.89  1.0000 
 -27  -1   1      43       9                                                          40    1.40   -0.51  1.0000 
 -27  -1   1      20       7                                                          18    1.40   -0.51  1.0000 
 -27   1   1      32       8                                                          30   -1.04   -1.89  1.0000 
  27   1  -1      32      11                                                          29    1.40    0.51  1.0000 
 -27   1   1      26       7                                                          24   -1.04   -1.89  1.0000 
  25  -1  -1     111      13                                                         118   -1.84    0.16  1.0000 
 -25  -1   1     125      12                                                         133    1.91    0.67  1.0000 
 -25  -1   1     102      10                                                         110    1.91    0.67  1.0000 
  25   1  -1     119      15                                                         126    1.91   -0.67  1.0000 
 -25   1   1      86      10                                                          92   -1.84   -0.16  1.0000 
 -25   1   1      94      10                                                         101   -1.84   -0.16  1.0000 
  23  -1  -1      10       8                                                           9    1.22    2.61  1.0000 
  23  -1  -1      34      12                                                          32    1.22    2.61  1.0000 
 -23  -1   1      30       7                                                          28   -1.52    4.45  1.0000 
 -23  -1   1      20       6                                                          18   -1.52    4.45  1.0000 
 -23   1   1      22       6                                                          20    1.22   -2.61  1.0000 
 -23   1   1      22       6                                                          20    1.22   -2.61  1.0000 
  23   1  -1      23       9                                                          21   -1.52   -4.45  1.0000 
 -21  -1   1    2316      75                                                        2212    5.89   -0.05  1.0000 
  21  -1  -1    2357      95                                                        2248   -6.07   -0.79  1.0000 
  21  -1  -1    2172      96                                                        2067   -6.07   -0.79  1.0000 
 -21  -1   1    2285     106                                                        2182    5.89   -0.05  1.0000 
 -21  -1   1    2351      78                                                        2246    5.89   -0.05  1.0000 
  21  -1  -1    2256      90                                                        2149   -6.07   -0.79  1.0000 
 -21   1   1    2359      78                                                        2251   -6.07    0.79  1.0000 
  21   1  -1    2363      98                                                        2258    5.89    0.05  1.0000 
  21   1  -1    2288      91                                                        2184    5.89    0.05  1.0000 
 -21   1   1    2255      75                                                        2150   -6.07    0.79  1.0000 
 -21   1   1    2369     106                                                        2261   -6.07    0.79  1.0000 
  21   1  -1    2379      94                                                        2273    5.89    0.05  1.0000 
  19  -1  -1      92      16                                                         129   -9.39    0.78  1.0000 
  19  -1  -1      85      11                                                         120   -9.39    0.78  1.0000 
 -19  -1   1      66      17                                                          94    8.62   -2.15  1.0000 
  19  -1  -1      90      15                                                         126   -9.39    0.78  1.0000 
 -19  -1   1      80       9                                                         111    8.62   -2.15  1.0000 
 -19  -1   1      88       9                                                         121    8.62   -2.15  1.0000 
 -19   1   1     100       9                                                         138   -9.39   -0.78  1.0000 
  19   1  -1      81      11                                                         113    8.62    2.15  1.0000 
 -19   1   1      75       8                                                         108   -9.39   -0.78  1.0000 
 -19   1   1      76      18                                                         109   -9.39   -0.78  1.0000 
  19   1  -1     114      16                                                         151    8.62    2.15  1.0000 
  19   1  -1      96      16                                                         130    8.62    2.15  1.0000 
 -17  -1   1    1939      63                                                        1836   -6.50    2.23  1.0000 
  17  -1  -1    1909      78                                                        1813    5.72    5.37  1.0000 
 -17  -1   1    1822      85                                                        1723   -6.50    2.23  1.0000 
  17  -1  -1    1851      73                                                        1757    5.72    5.37  1.0000 
 -17  -1   1    1916      61                                                        1814   -6.50    2.23  1.0000 
  17  -1  -1    1902      76                                                        1807    5.72    5.37  1.0000 
 -17   1   1    1894      85                                                        1809    5.72   -5.37  1.0000 
 -17   1   1    1831      63                                                        1747    5.72   -5.37  1.0000 
  17   1  -1    1842      76                                                        1738   -6.50   -2.23  1.0000 
  17   1  -1    1852      74                                                        1748   -6.50   -2.23  1.0000 
  17   1  -1    1932      79                                                        1825   -6.50   -2.23  1.0000 
 -17   1   1    1914      61                                                        1828    5.72   -5.37  1.0000 
 -15  -1   1      88      16                                                         131  -11.08    5.27  1.0000 
 -15  -1   1      82       8                                                         123  -11.08    5.27  1.0000 
  15  -1  -1      85       9                                                         126   10.38    4.68  1.0000 
  15  -1  -1     100      14                                                         145   10.38    4.68  1.0000 
  15  -1  -1      68      12                                                         105   10.38    4.68  1.0000 
 -15  -1   1      80       8                                                         121  -11.08    5.27  1.0000 
  15   1  -1      81      10                                                         125  -11.08   -5.27  1.0000 
 -15   1   1      72       8                                                         108   10.38   -4.68  1.0000 
 -15   1   1      74      15                                                         111   10.38   -4.68  1.0000 
  15   1  -1      86      13                                                         131  -11.08   -5.27  1.0000 
 -15   1   1      93       8                                                         134   10.38   -4.68  1.0000 
  15   1  -1      73      13                                                         114  -11.08   -5.27  1.0000 
 -13  -1   1     473      19                                                         492   -2.32    0.21  1.0000 
  13  -1  -1     447      26                                                         466    2.55   -0.95  1.0000 
  13  -1  -1     501      27                                                         522    2.55   -0.95  1.0000 
 -13  -1   1     491      30                                                         510   -2.32    0.21  1.0000 
  13  -1  -1     436      22                                                         455    2.55   -0.95  1.0000 
 -13  -1   1     452      18                                                         470   -2.32    0.21  1.0000 
 -13   1   1     425      29                                                         445    2.55    0.95  1.0000 
  13   1  -1     462      26                                                         481   -2.32   -0.21  1.0000 
  13   1  -1     465      23                                                         484   -2.32   -0.21  1.0000 
 -13   1   1     467      19                                                         488    2.55    0.95  1.0000 
 -13   1   1     450      18                                                         471    2.55    0.95  1.0000 
  13   1  -1     474      27                                                         493   -2.32   -0.21  1.0000 
 -11  -1   1       7       3                                                          19   -6.13  -13.86  1.0000 
  11  -1  -1       4       6                                                          22    5.05  -15.13  1.0000 
  11  -1  -1       1       5                                                          12    5.05  -15.13  1.0000 
 -11  -1   1       6       3                                                          17   -6.13  -13.86  1.0000 
  11  -1  -1       1       3                                                          12    5.05  -15.13  1.0000 
  11   1  -1       0       5                                                           9   -6.13   13.86  1.0000 
 -11   1   1       3       6                                                          10    5.05   15.13  1.0000 
  11   1  -1       2       4                                                          17   -6.13   13.86  1.0000 
  11   1  -1       4       6                                                          21   -6.13   13.86  1.0000 
 -11   1   1       3       2                                                           8    5.05   15.13  1.0000 
 -11   1   1       4       3                                                          12    5.05   15.13  1.0000 
   9  -1  -1     310      18                                                         314   -1.24    9.97  1.0000 
  -9  -1   1     324      12                                                         336    0.07   10.59  1.0000 
  -9  -1   1     309      13                                                         321    0.07   10.59  1.0000 
   9  -1  -1     338      18                                                         342   -1.24    9.97  1.0000 
   9  -1  -1     328      15                                                         332   -1.24    9.97  1.0000 
  -9   1   1     297      13                                                         315   -1.24   -9.97  1.0000 
   9   1  -1     324      18                                                         320    0.07  -10.59  1.0000 
   9   1  -1     346      18                                                         342    0.07  -10.59  1.0000 
   9   1  -1     338      16                                                         334    0.07  -10.59  1.0000 
  -9   1   1     312      12                                                         331   -1.24   -9.97  1.0000 
  -9   1   1     289      20                                                         307   -1.24   -9.97  1.0000 
  -7  -1   1     300      17                                                         438  -19.58   11.86  1.0000 
   7  -1  -1     323      22                                                         478   19.70   11.07  1.0000 
   7  -1  -1     337      22                                                         496   19.70   11.07  1.0000 
  -7  -1   1     333      16                                                         478  -19.58   11.86  1.0000 
   7  -1  -1     314      20                                                         468   19.70   11.07  1.0000 
   7   1  -1     331      22                                                         488  -19.58  -11.86  1.0000 
  -7   1   1     319      17                                                         462   19.70  -11.07  1.0000 
  -7   1   1     286      24                                                         422   19.70  -11.07  1.0000 
   7   1  -1     327      22                                                         483  -19.58  -11.86  1.0000 
  -7   1   1     327      16                                                         472   19.70  -11.07  1.0000 
   7   1  -1     317      20                                                         471  -19.58  -11.86  1.0000 
  -5  -1   1     842       8                                                         212  -77.56    4.42  1.0000 
   5  -1  -1     830       8                                                         214   77.06    2.46  1.0000 
  -5  -1   1     848       8                                                         215  -77.56    4.42  1.0000 
   5  -1  -1     838       9                                                         218   77.06    2.46  1.0000 
   5  -1  -1     794      11                                                         196   77.06    2.46  1.0000 
   5  -1  -1     806      12                                                         202   77.06    2.46  1.0000 
   5   1  -1     803      10                                                         200  -77.56   -4.42  1.0000 
  -5   1   1     856       9                                                         223   77.06   -2.46  1.0000 
   5   1  -1     801      12                                                         199  -77.56   -4.42  1.0000 
  -5   1   1     830       8                                                         210   77.06   -2.46  1.0000 
  -5   1   1     840       9                                                         215   77.06   -2.46  1.0000 
  -5   1   1     808      12                                                         199   77.06   -2.46  1.0000 
   3  -1  -1       3      22                                                         709 -138.77    9.08  1.0000 
   3  -1  -1       2      29                                                         686 -138.77    9.08  1.0000 
  -3  -1   1       1      23                                                         686  137.88   10.38  1.0000 
   3  -1  -1       2      27                                                         651 -138.77    9.08  1.0000 
   3  -1  -1       2      27                                                         669 -138.77    9.08  1.0000 
  -3   1   1       1      23                                                         672 -138.77   -9.08  1.0000 
  -3   1   1       1      29                                                         683 -138.77   -9.08  1.0000 
   3   1  -1       2      27                                                         668  137.88  -10.38  1.0000 
   3   1  -1       2      28                                                         675  137.88  -10.38  1.0000 
  -1  -1   1     854       0                                                          -1  157.10    2.12  1.0000 
   1   1   1       3      25                                                         632  127.50    0.13  1.0000 
  -3  -1  -1    1356       1                                                           2  205.40   -0.10  1.0000 
   3  -1   1    1344       1                                                           2 -204.51   -0.20  1.0000 
   3  -1   1    1232       2                                                           9 -204.51   -0.20  1.0000 
   3  -1   1    1374       2                                                           1 -204.51   -0.20  1.0000 
   3   1   1    1314       1                                                           4  205.40    0.10  1.0000 
  -3   1  -1    1448       1                                                          -1 -204.51    0.20  1.0000 
   5  -1   1    3417     122                                                        3254    7.52   -6.08  1.0000 
  -5  -1  -1    3452     102                                                        3299   -7.27   -6.24  1.0000 
   5  -1   1    3190     123                                                        3033    7.52   -6.08  1.0000 
   5  -1   1    3409     128                                                        3247    7.52   -6.08  1.0000 
  -5  -1  -1    3194     106                                                        3047   -7.27   -6.24  1.0000 
   5  -1   1    3431     119                                                        3268    7.52   -6.08  1.0000 
  -5   1  -1    3212     127                                                        3059    7.52    6.08  1.0000 
  -5   1  -1    3429     106                                                        3271    7.52    6.08  1.0000 
   5   1   1    3449     123                                                        3291   -7.27    6.24  1.0000 
  -5   1  -1    3379     102                                                        3223    7.52    6.08  1.0000 
   5   1   1    3342     123                                                        3186   -7.27    6.24  1.0000 
   7  -1   1       0       6                                                          23  -24.76   -0.84  1.0000 
  -7  -1  -1       0       3                                                          25   24.93   -1.44  1.0000 
  -7  -1  -1       0       2                                                          23   24.93   -1.44  1.0000 
   7  -1   1       1       5                                                          28  -24.76   -0.84  1.0000 
   7  -1   1       0       3                                                          24  -24.76   -0.84  1.0000 
   7  -1   1       0       4                                                          26  -24.76   -0.84  1.0000 
   7   1   1       1       4                                                          29   24.93    1.44  1.0000 
  -7   1  -1       0       3                                                          26  -24.76    0.84  1.0000 
  -7   1  -1       0       2                                                          25  -24.76    0.84  1.0000 
   7   1   1       4       6                                                          43   24.93    1.44  1.0000 
   7   1   1       1       3                                                          15   24.93    1.44  1.0000 
  -7   1  -1       2       6                                                          38  -24.76    0.84  1.0000 
   9  -1   1      96       4                                                          27  -29.53   17.92  1.0000 
  -9  -1  -1      88       3                                                          30   29.55   17.19  1.0000 
   9  -1   1      93       4                                                          25  -29.53   17.92  1.0000 
  -9  -1  -1      93       7                                                          34   29.55   17.19  1.0000 
   9  -1   1      96       6                                                          27  -29.53   17.92  1.0000 
  -9  -1  -1      99       4                                                          39   29.55   17.19  1.0000 
  -9   1  -1      85       7                                                          29  -29.53  -17.92  1.0000 
  -9   1  -1      84       3                                                          28  -29.53  -17.92  1.0000 
   9   1   1      95       6                                                          26   29.55  -17.19  1.0000 
  -9   1  -1      85       3                                                          29  -29.53  -17.92  1.0000 
   9   1   1      95       4                                                          26   29.55  -17.19  1.0000 
   9   1   1      95       4                                                          26   29.55  -17.19  1.0000 
 -11  -1  -1     529      38                                                         733  -21.83   -3.05  1.0000 
  11  -1   1     513      31                                                         714   21.86   -2.45  1.0000 
  11  -1   1     505      31                                                         705   21.86   -2.45  1.0000 
 -11  -1  -1     534      27                                                         738  -21.83   -3.05  1.0000 
 -11  -1  -1     510      25                                                         710  -21.83   -3.05  1.0000 
  11  -1   1     483      34                                                         679   21.86   -2.45  1.0000 
  11   1   1     493      31                                                         690  -21.83    3.05  1.0000 
  11   1   1     494      35                                                         691  -21.83    3.05  1.0000 
 -11   1  -1     517      26                                                         719   21.86    2.45  1.0000 
 -11   1  -1     447      37                                                         636   21.86    2.45  1.0000 
 -11   1  -1     483      25                                                         679   21.86    2.45  1.0000 
  11   1   1     491      31                                                         688  -21.83    3.05  1.0000 
 -13  -1  -1     159      12                                                         208   -9.65   -2.87  1.0000 
 -13  -1  -1     185      20                                                         238   -9.65   -2.87  1.0000 
  13  -1   1     173      17                                                         224    9.80   -3.72  1.0000 
  13  -1   1     169      14                                                         220    9.80   -3.72  1.0000 
 -13  -1  -1     181      10                                                         233   -9.65   -2.87  1.0000 
  13   1   1     166      13                                                         215   -9.65    2.87  1.0000 
  13   1   1     158      14                                                         206   -9.65    2.87  1.0000 
 -13   1  -1     170      19                                                         222    9.80    3.72  1.0000 
  13   1   1     156      17                                                         204   -9.65    2.87  1.0000 
 -13   1  -1     172      11                                                         224    9.80    3.72  1.0000 
 -13   1  -1     166      10                                                         217    9.80    3.72  1.0000 
  15  -1   1      49       7                                                          54    1.73   -0.80  1.0000 
 -15  -1  -1      50       6                                                          54   -1.52    0.71  1.0000 
 -15  -1  -1      39      11                                                          43   -1.52    0.71  1.0000 
  15  -1   1      49      10                                                          54    1.73   -0.80  1.0000 
 -15  -1  -1      42       5                                                          46   -1.52    0.71  1.0000 
  15  -1   1      39       8                                                          43    1.73   -0.80  1.0000 
  15   1   1      38       7                                                          42   -1.52   -0.71  1.0000 
 -15   1  -1      27       5                                                          30    1.73    0.80  1.0000 
 -15   1  -1      42      11                                                          46    1.73    0.80  1.0000 
 -15   1  -1      36       5                                                          40    1.73    0.80  1.0000 
  15   1   1      38      10                                                          42   -1.52   -0.71  1.0000 
  17  -1   1     144      12                                                          71   19.18   -1.43  1.0000 
 -17  -1  -1      99      12                                                          43  -18.37   -2.73  1.0000 
  17  -1   1     154       8                                                          78   19.18   -1.43  1.0000 
  17  -1   1     141      10                                                          69   19.18   -1.43  1.0000 
 -17  -1  -1     114       7                                                          53  -18.37   -2.73  1.0000 
 -17  -1  -1     118       6                                                          56  -18.37   -2.73  1.0000 
  17   1   1     107       8                                                          48  -18.37    2.73  1.0000 
 -17   1  -1     129       7                                                          61   19.18    1.43  1.0000 
  17   1   1     129      12                                                          63  -18.37    2.73  1.0000 
 -17   1  -1     129       6                                                          61   19.18    1.43  1.0000 
 -17   1  -1     149      14                                                          75   19.18    1.43  1.0000 
 -19  -1  -1       6       4                                                          10   -3.43   -2.02  1.0000 
 -19  -1  -1       9      11                                                          13   -3.43   -2.02  1.0000 
 -19  -1  -1       1       5                                                          -6   -3.43   -2.02  1.0000 
  19  -1   1       0       6                                                           2    4.01   -1.44  1.0000 
  19  -1   1       2       9                                                           5    4.01   -1.44  1.0000 
  19  -1   1       7       6                                                          11    4.01   -1.44  1.0000 
 -19   1  -1       2       4                                                           4    4.01    1.44  1.0000 
 -19   1  -1       8      10                                                          13    4.01    1.44  1.0000 
 -19   1  -1       2       5                                                           5    4.01    1.44  1.0000 
  19   1   1       6      10                                                           9   -3.43    2.02  1.0000 
  19   1   1       3       7                                                           6   -3.43    2.02  1.0000 
  21  -1   1       2       7                                                           6  -19.94   -0.01  1.0000 
  21  -1   1       1      10                                                           9  -19.94   -0.01  1.0000 
 -21  -1  -1       1       7                                                          16   20.49   -0.04  1.0000 
 -21  -1  -1      15       4                                                          -4   20.49   -0.04  1.0000 
 -21   1  -1       6       4                                                           2  -19.94    0.01  1.0000 
 -21   1  -1       3       5                                                           4  -19.94    0.01  1.0000 
  21   1   1       6      10                                                           2   20.49    0.04  1.0000 
  21   1   1      15       7                                                           0   20.49    0.04  1.0000 
  23  -1   1     200      24                                                         244   -7.79    3.70  1.0000 
  23  -1   1     181      17                                                         222   -7.79    3.70  1.0000 
 -23  -1  -1     161      13                                                         200    7.78    2.41  1.0000 
 -23  -1  -1     163      15                                                         202    7.78    2.41  1.0000 
 -23   1  -1     171      13                                                         212   -7.79   -3.70  1.0000 
  23   1   1     166      16                                                         205    7.78   -2.41  1.0000 
 -23   1  -1     161      15                                                         200   -7.79   -3.70  1.0000 
  23   1   1     128      21                                                         163    7.78   -2.41  1.0000 
  25  -1   1     239      19                                                         258    3.32   -1.77  1.0000 
 -25  -1  -1     241      18                                                         261   -3.48    0.08  1.0000 
 -25  -1  -1     175      13                                                         193   -3.48    0.08  1.0000 
 -25   1  -1     230      17                                                         250    3.32    1.77  1.0000 
 -25   1  -1     194      14                                                         212    3.32    1.77  1.0000 
  25   1   1     237      20                                                         257   -3.48   -0.08  1.0000 
 -27  -1  -1       1       6                                                           2   -2.75    1.36  1.0000 
  27  -1   1       0       9                                                          -5    2.89    1.25  1.0000 
  27   1   1       0       9                                                          -1   -2.75   -1.36  1.0000 
 -27   1  -1       0       6                                                          -6    2.89   -1.25  1.0000 
  29  -1   1     236      21                                                         244   -1.11   -2.99  1.0000 
 -29  -1  -1     220      15                                                         228    1.55   -2.06  1.0000 
  29   1   1     206      21                                                         215    1.55    2.06  1.0000 
 -29   1  -1     186      14                                                         191   -1.11    2.99  1.0000 
 -31  -1  -1      37       9                                                          40   -1.26    3.81  1.0000 
  31  -1   1      44      13                                                          48    1.45    2.42  1.0000 
  31   1   1      58      15                                                          63   -1.26   -3.81  1.0000 
  33  -1   1     187      17                                                         191    0.43    2.80  1.0000 
  33   1   1     200      23                                                         199    0.06    0.56  1.0000 
 -34  -2   1      14       9                                                          17   -1.95    0.24  1.0000 
  34  -2  -1      16      10                                                          19    2.01   -2.02  1.0000 
  34   2  -1       3      10                                                           4   -1.95   -0.24  1.0000 
 -34   2   1       8       9                                                          11    2.01    2.02  1.0000 
  32  -2  -1     134      14                                                         137    0.27    2.78  1.0000 
 -32  -2   1     137      13                                                         135    0.51   -0.20  1.0000
[truncated: 5,941,261 more chars]
