# Supplementary material for: Isomerism in double-pillared-layer coordination polymers – structures and photoreactivity
Source: IUCrJ. 2018 Feb 14;5(Pt 2):182–9. doi: 10.1107/S2052252518001379 (PMC5947723; doi:10.1107/S2052252518001379)
Supplement: Supplementary file 4 [file m-05-00182-sup4.cif]

 
data_4 
#==============================================================================

# PROCESSING SUMMARY (IUCr Office Use Only)

_journal_date_recd_electronic      2017-09-18
_journal_date_to_coeditor         ?
_journal_date_from_coeditor       ?
_journal_date_accepted     ?
_journal_date_printers_first      ?
_journal_date_printers_final      ?
_journal_date_proofs_out          ?
_journal_date_proofs_in           ?
_journal_coeditor_name            ?
_journal_coeditor_code      LC5095
_journal_coeditor_notes
; ?
;
_journal_paper_category      FA
_journal_techeditor_code      ?
_iucr_compatibility_tag          ACTA95
_journal_techeditor_notes  
;
;
_journal_coden_ASTM               ?
_journal_name_full                ?
_journal_year                     ?
_journal_volume                   ?
_journal_issue                    ?
_journal_page_first               ?
_journal_page_last                ?
_journal_suppl_publ_number        ?
_journal_suppl_publ_pages         ?

#==============================================================================
  
_audit_creation_method            SHELXL-2014 
_chemical_name_systematic 
; 
 ? 
; 
_chemical_name_common             ? 
_chemical_melting_point           ? 
_chemical_formula_moiety          ? 
_chemical_formula_sum 
 'C56 H40 N4 O8 Zn2' 
_chemical_formula_weight          1027.66 
  
loop_ 
 _atom_type_symbol 
 _atom_type_description 
 _atom_type_scat_dispersion_real 
 _atom_type_scat_dispersion_imag 
 _atom_type_scat_source 
 'C'  'C'   0.0033   0.0016 
 'International Tables Vol C Tables 4.2.6.8 and 6.1.1.4' 
 'H'  'H'   0.0000   0.0000 
 'International Tables Vol C Tables 4.2.6.8 and 6.1.1.4' 
 'N'  'N'   0.0061   0.0033 
 'International Tables Vol C Tables 4.2.6.8 and 6.1.1.4' 
 'O'  'O'   0.0106   0.0060 
 'International Tables Vol C Tables 4.2.6.8 and 6.1.1.4' 
 'Zn'  'Zn'   0.2839   1.4301 
 'International Tables Vol C Tables 4.2.6.8 and 6.1.1.4' 
  
_space_group_crystal_system       orthorhombic 
_space_group_IT_number            54 
_space_group_name_H-M_alt         'P c c a' 
_space_group_name_Hall            '-P 2a 2ac' 
  
_shelx_space_group_comment 
; 
The symmetry employed for this shelxl refinement is uniquely defined 
by the following loop, which should always be used as a source of 
symmetry information in preference to the above space-group names. 
They are only intended as comments. 
; 
  
loop_ 
 _space_group_symop_operation_xyz 
 'x, y, z' 
 '-x+1/2, -y, z' 
 '-x, y, -z+1/2' 
 'x+1/2, -y, -z+1/2' 
 '-x, -y, -z' 
 'x-1/2, y, -z' 
 'x, -y, z-1/2' 
 '-x-1/2, y, z-1/2' 
  
_cell_length_a                    20.030(3) 
_cell_length_b                    20.005(3) 
_cell_length_c                    15.145(2) 
_cell_angle_alpha                 90 
_cell_angle_beta                  90 
_cell_angle_gamma                 90 
_cell_volume                      6068.8(14) 
_cell_formula_units_Z             4 
_cell_measurement_temperature     173(2) 
_cell_measurement_reflns_used     9984 
_cell_measurement_theta_min       2.27 
_cell_measurement_theta_max       27.29 
  
_exptl_crystal_description        block 
_exptl_crystal_colour             red 
_exptl_crystal_density_meas       'not measured' 
_exptl_crystal_density_method     'not measured' 
_exptl_crystal_density_diffrn     1.125 
_exptl_crystal_F_000              2112 
_exptl_transmission_factor_min    ? 
_exptl_transmission_factor_max    ? 
_exptl_crystal_size_max           0.460 
_exptl_crystal_size_mid           0.410 
_exptl_crystal_size_min           0.300 
_exptl_absorpt_coefficient_mu     0.839 
_shelx_estimated_absorpt_T_min    0.699 
_shelx_estimated_absorpt_T_max    0.787 
_exptl_absorpt_correction_type    multi-scan 
_exptl_absorpt_correction_T_min   0.703 
_exptl_absorpt_correction_T_max   0.801 
_exptl_absorpt_process_details    'SADABS (Sheldrick, 2011)' 
  
_exptl_special_details 
; 
 ? 
; 
  
_diffrn_ambient_temperature       173(2) 
_diffrn_radiation_wavelength      0.71073 
_diffrn_radiation_type            MoK\a 
_diffrn_source                    ? 
_diffrn_measurement_device_type   'Bruker APEX-II CCD' 
_diffrn_measurement_method        '\f and \w scans' 
_diffrn_detector_area_resol_mean  ? 
_diffrn_reflns_number             46693 
_diffrn_reflns_av_unetI/netI      0.0682 
_diffrn_reflns_av_R_equivalents   0.0739 
_diffrn_reflns_limit_h_min        -24 
_diffrn_reflns_limit_h_max        24 
_diffrn_reflns_limit_k_min        -24 
_diffrn_reflns_limit_k_max        24 
_diffrn_reflns_limit_l_min        -18 
_diffrn_reflns_limit_l_max        18 
_diffrn_reflns_theta_min          1.969 
_diffrn_reflns_theta_max          25.999 
_diffrn_reflns_theta_full         25.242 
_diffrn_measured_fraction_theta_max   1.000 
_diffrn_measured_fraction_theta_full  1.000 
_diffrn_reflns_Laue_measured_fraction_max    1.000 
_diffrn_reflns_Laue_measured_fraction_full   1.000 
_diffrn_reflns_point_group_measured_fraction_max   1.000 
_diffrn_reflns_point_group_measured_fraction_full  1.000 
_reflns_number_total              5979 
_reflns_number_gt                 3975 
_reflns_threshold_expression      'I > 2\s(I)' 
_reflns_Friedel_coverage          0.000 
_reflns_Friedel_fraction_max      . 
_reflns_Friedel_fraction_full     . 
  
_reflns_special_details 
; 
 Reflections were merged by SHELXL according to the crystal 
 class for the calculation of statistics and refinement. 
  
 _reflns_Friedel_fraction is defined as the number of unique 
 Friedel pairs measured divided by the number that would be 
 possible theoretically, ignoring centric projections and 
 systematic absences. 
; 
  
_computing_data_collection        'Bruker APEX2' 
_computing_cell_refinement        'Bruker SAINT' 
_computing_data_reduction         'Bruker SAINT' 
_computing_structure_solution     'SHELXS-97 (Sheldrick, 2008)' 
_computing_structure_refinement   'SHELXL-2014 (Sheldrick, 2014)' 
_computing_molecular_graphics     'Bruker SHELXTL' 
_computing_publication_material   'Bruker SHELXTL' 
  
_refine_special_details 
; 
 Crystallized in the orthorhombic space group Pcca with Z = 4. The 
 asymmetric unit contains half of the formula unit. The dimer 
 formed by dimerization of trans,cis,trans-bpeb disordered due to 
 crystallographic centre of inversion. Due to this disorder soft 
 constraints (FLAT, SAME, SADI) were used to retain the geometry 
 of molecule. Only isotropic thermal parameter could be refined 
 for these bpeb-dimer fragment. Again one DMF was disordered by 
 crystallographic inversion centre. The rest of the electron 
 densities were too complicated to resolve. Hence they were 
 assigned as O atoms of water molecules. They could as well be 
 highly disordered DMF.[Zn2(bdc)2(dimer)].DMF.6.5H2O. For uniformity, 
 the referee suggested to squeeze the data and hence squeezed. The
 agreement factors of the squeezed better than the unsqueezed data.

; 
_refine_ls_structure_factor_coef  Fsqd 
_refine_ls_matrix_type            full 
_refine_ls_weighting_scheme       calc 
_refine_ls_weighting_details 
'w=1/[\s^2^(Fo^2^)+(0.1154P)^2^+7.2582P] where P=(Fo^2^+2Fc^2^)/3' 
_atom_sites_solution_primary      ? 
_atom_sites_solution_secondary    ? 
_atom_sites_solution_hydrogens    geom 
_refine_ls_hydrogen_treatment     constr 
_refine_ls_extinction_method      none 
_refine_ls_extinction_coef        . 
_refine_ls_number_reflns          5979 
_refine_ls_number_parameters      294 
_refine_ls_number_restraints      440 
_refine_ls_R_factor_all           0.0993 
_refine_ls_R_factor_gt            0.0731 
_refine_ls_wR_factor_ref          0.2313 
_refine_ls_wR_factor_gt           0.2166 
_refine_ls_goodness_of_fit_ref    1.115 
_refine_ls_restrained_S_all       1.119 
_refine_ls_shift/su_max           0.001 
_refine_ls_shift/su_mean          0.000 
  
loop_ 
 _atom_site_label 
 _atom_site_type_symbol 
 _atom_site_fract_x 
 _atom_site_fract_y 
 _atom_site_fract_z 
 _atom_site_U_iso_or_equiv 
 _atom_site_adp_type 
 _atom_site_occupancy 
 _atom_site_site_symmetry_order 
 _atom_site_calc_flag 
 _atom_site_refinement_flags_posn 
 _atom_site_refinement_flags_adp 
 _atom_site_refinement_flags_occupancy 
 _atom_site_disorder_assembly 
 _atom_site_disorder_group 
Zn1 Zn 0.43270(3) 0.66969(2) 0.85781(3) 0.0250(2) Uani 1 1 d . . . . . 
O1 O 0.52593(15) 0.67007(14) 0.9065(2) 0.0355(8) Uani 1 1 d . . . . . 
O2 O 0.57615(18) 0.67078(17) 0.7764(2) 0.0449(9) Uani 1 1 d . . . . . 
O3 O 0.8303(2) 0.67234(15) 1.1227(3) 0.0521(11) Uani 1 1 d . . . . . 
O4 O 0.8841(2) 0.67063(16) 0.9961(3) 0.0565(11) Uani 1 1 d . . . . . 
N1 N 0.4379(6) 0.5644(5) 0.8558(8) 0.024(4) Uiso 0.5 1 d D . P A -1 
C1 C 0.4867(6) 0.5310(5) 0.8977(8) 0.034(4) Uiso 0.5 1 d D . P A -1 
H1 H 0.5149 0.5556 0.9363 0.041 Uiso 0.5 1 calc R U P A -1 
C2 C 0.4988(5) 0.4633(4) 0.8886(7) 0.029(3) Uiso 0.5 1 d D . P A -1 
H2A H 0.5336 0.4426 0.9212 0.035 Uiso 0.5 1 calc R U P A -1 
C3 C 0.4601(5) 0.4260(4) 0.8318(7) 0.024(2) Uiso 0.5 1 d D . P A -1 
C4 C 0.4064(6) 0.4579(4) 0.7932(7) 0.030(3) Uiso 0.5 1 d D . P A -1 
H4 H 0.3767 0.4339 0.7560 0.037 Uiso 0.5 1 calc R U P A -1 
C5 C 0.3963(6) 0.5258(5) 0.8095(9) 0.033(4) Uiso 0.5 1 d D . P A -1 
H5 H 0.3571 0.5459 0.7861 0.039 Uiso 0.5 1 calc R U P A -1 
C6 C 0.4863(5) 0.3575(4) 0.8109(6) 0.033(2) Uiso 0.5 1 d D . P A -1 
H6 H 0.5062 0.3358 0.8642 0.040 Uiso 0.5 1 calc R U P A -1 
C7 C 0.4391(5) 0.3084(5) 0.7602(6) 0.043(2) Uiso 0.5 1 d D . P A -1 
H7 H 0.3970 0.3321 0.7435 0.052 Uiso 0.5 1 calc R U P A -1 
C8 C 0.4224(5) 0.2409(5) 0.8006(7) 0.051(3) Uiso 0.5 1 d D . P A -1 
C9 C 0.4677(6) 0.2060(4) 0.8435(6) 0.041(2) Uiso 0.5 1 d D . P A -1 
H9 H 0.5039 0.2299 0.8690 0.049 Uiso 0.5 1 calc R U P A -1 
C10 C 0.4669(6) 0.1379(5) 0.8546(7) 0.059(3) Uiso 0.5 1 d D . P A -1 
H10 H 0.4991 0.1165 0.8909 0.071 Uiso 0.5 1 calc R U P A -1 
C11 C 0.4195(7) 0.1021(6) 0.8128(10) 0.079(4) Uiso 0.5 1 d D . P A -1 
C12 C 0.3664(7) 0.1385(5) 0.7824(9) 0.073(4) Uiso 0.5 1 d D . P A -1 
H12 H 0.3265 0.1159 0.7664 0.087 Uiso 0.5 1 calc R U P A -1 
C13 C 0.3694(7) 0.2077(5) 0.7745(9) 0.079(4) Uiso 0.5 1 d D . P A -1 
H13 H 0.3327 0.2312 0.7498 0.095 Uiso 0.5 1 calc R U P A -1 
C14 C 0.4371(8) 0.0329(8) 0.7736(10) 0.108(6) Uiso 0.5 1 d D . P A -1 
H14 H 0.3942 0.0089 0.7618 0.129 Uiso 0.5 1 calc R U P A -1 
C15 C 0.4872(8) -0.0191(7) 0.8174(10) 0.103(6) Uiso 0.5 1 d D . P A -1 
H15 H 0.5116 0.0024 0.8676 0.123 Uiso 0.5 1 calc R U P A -1 
N2 N 0.4371(5) -0.2216(4) 0.8662(7) 0.027(3) Uiso 0.5 1 d D . P A -1 
C16 C 0.3959(6) -0.1848(5) 0.8195(8) 0.045(3) Uiso 0.5 1 d D . P A -1 
H16 H 0.3607 -0.2070 0.7893 0.054 Uiso 0.5 1 calc R U P A -1 
C17 C 0.4001(7) -0.1157(6) 0.8108(11) 0.084(5) Uiso 0.5 1 d D . P A -1 
H17 H 0.3668 -0.0909 0.7804 0.101 Uiso 0.5 1 calc R U P A -1 
C18 C 0.4543(6) -0.0853(5) 0.8480(9) 0.058(4) Uiso 0.5 1 d D . P A -1 
C19 C 0.4928(6) -0.1198(5) 0.9043(9) 0.058(4) Uiso 0.5 1 d D . P A -1 
H19 H 0.5261 -0.0978 0.9383 0.070 Uiso 0.5 1 calc R U P A -1 
C20 C 0.4830(6) -0.1884(5) 0.9119(9) 0.041(3) Uiso 0.5 1 d D . P A -1 
H20 H 0.5105 -0.2127 0.9516 0.050 Uiso 0.5 1 calc R U P A -1 
N3 N 0.5710(6) 0.5599(6) 0.6504(8) 0.031(5) Uiso 0.5 1 d D . P A -1 
C21 C 0.5219(6) 0.5235(5) 0.6137(8) 0.038(5) Uiso 0.5 1 d D . P A -1 
H21 H 0.4923 0.5442 0.5731 0.046 Uiso 0.5 1 calc R U P A -1 
C22 C 0.5134(6) 0.4561(5) 0.6339(8) 0.040(3) Uiso 0.5 1 d D . P A -1 
H22 H 0.4785 0.4316 0.6063 0.048 Uiso 0.5 1 calc R U P A -1 
C23 C 0.5551(5) 0.4247(4) 0.6936(7) 0.033(3) Uiso 0.5 1 d D . P A -1 
C24 C 0.6073(6) 0.4620(5) 0.7256(8) 0.036(3) Uiso 0.5 1 d D . P A -1 
H24 H 0.6403 0.4414 0.7615 0.043 Uiso 0.5 1 calc R U P A -1 
C25 C 0.6122(6) 0.5296(5) 0.7058(8) 0.026(3) Uiso 0.5 1 d D . P A -1 
H25 H 0.6465 0.5551 0.7331 0.031 Uiso 0.5 1 calc R U P A -1 
C26 C 0.5369(5) 0.3566(4) 0.7298(6) 0.038(2) Uiso 0.5 1 d D . P A -1 
H26 H 0.5784 0.3321 0.7471 0.045 Uiso 0.5 1 calc R U P A -1 
C27 C 0.4897(5) 0.3085(5) 0.6782(6) 0.049(3) Uiso 0.5 1 d D . P A -1 
H27 H 0.4694 0.3320 0.6265 0.059 Uiso 0.5 1 calc R U P A -1 
C28 C 0.5137(7) 0.2388(6) 0.6514(9) 0.073(4) Uiso 0.5 1 d D . P A -1 
C29 C 0.5648(8) 0.2054(7) 0.6847(12) 0.099(6) Uiso 0.5 1 d D . P A -1 
H29 H 0.6006 0.2289 0.7118 0.119 Uiso 0.5 1 calc R U P A -1 
C30 C 0.5661(9) 0.1352(8) 0.6801(15) 0.126(8) Uiso 0.5 1 d D . P A -1 
H30 H 0.6059 0.1125 0.6963 0.151 Uiso 0.5 1 calc R U P A -1 
C31 C 0.5126(9) 0.0986(7) 0.6532(12) 0.106(6) Uiso 0.5 1 d D . P A -1 
C32 C 0.4692(10) 0.1341(8) 0.6038(14) 0.139(7) Uiso 0.5 1 d D . P A -1 
H32 H 0.4394 0.1115 0.5653 0.166 Uiso 0.5 1 calc R U P A -1 
C33 C 0.4680(8) 0.2029(7) 0.6086(11) 0.102(5) Uiso 0.5 1 d D . P A -1 
H33 H 0.4326 0.2260 0.5799 0.122 Uiso 0.5 1 calc R U P A -1 
C34 C 0.4806(8) 0.0313(7) 0.6838(9) 0.094(5) Uiso 0.5 1 d D . P A -1 
H34 H 0.4560 0.0088 0.6347 0.113 Uiso 0.5 1 calc R U P A -1 
C35 C 0.5328(8) -0.0178(7) 0.7296(10) 0.107(6) Uiso 0.5 1 d D . P A -1 
H35 H 0.5749 0.0074 0.7423 0.129 Uiso 0.5 1 calc R U P A -1 
N4 N 0.5664(5) -0.2225(5) 0.6544(7) 0.036(3) Uiso 0.5 1 d D . P A -1 
C36 C 0.6065(5) -0.1894(5) 0.7073(8) 0.039(3) Uiso 0.5 1 d D . P A -1 
H36 H 0.6414 -0.2130 0.7361 0.047 Uiso 0.5 1 calc R U P A -1 
C37 C 0.5999(6) -0.1224(5) 0.7227(9) 0.054(3) Uiso 0.5 1 d D . P A -1 
H37 H 0.6314 -0.1010 0.7600 0.065 Uiso 0.5 1 calc R U P A -1 
C38 C 0.5507(7) -0.0856(6) 0.6874(10) 0.071(4) Uiso 0.5 1 d D . P A -1 
C39 C 0.5090(7) -0.1163(6) 0.6309(10) 0.063(4) Uiso 0.5 1 d D . P A -1 
H39 H 0.4745 -0.0925 0.6015 0.076 Uiso 0.5 1 calc R U P A -1 
C40 C 0.5186(7) -0.1851(5) 0.6172(9) 0.052(4) Uiso 0.5 1 d D . P A -1 
H40 H 0.4886 -0.2070 0.5782 0.062 Uiso 0.5 1 calc R U P A -1 
C41 C 0.5766(2) 0.67179(19) 0.8582(3) 0.0286(11) Uani 1 1 d . . . . . 
C42 C 0.6429(2) 0.67537(18) 0.9037(3) 0.0260(9) Uani 1 1 d . . . . . 
C43 C 0.6469(3) 0.6791(2) 0.9952(3) 0.0380(11) Uani 1 1 d . . . . . 
H43 H 0.6069 0.6816 1.0289 0.046 Uiso 1 1 calc R U . . . 
C44 C 0.7073(3) 0.6794(2) 1.0380(3) 0.0410(12) Uani 1 1 d . . . . . 
H44 H 0.7088 0.6828 1.1005 0.049 Uiso 1 1 calc R U . . . 
C45 C 0.7657(2) 0.67477(19) 0.9908(4) 0.0361(11) Uani 1 1 d . . . . . 
C46 C 0.7626(2) 0.6705(2) 0.8997(3) 0.0361(11) Uani 1 1 d . . . . . 
H46 H 0.8027 0.6667 0.8666 0.043 Uiso 1 1 calc R U . . . 
C47 C 0.7017(3) 0.6716(2) 0.8560(3) 0.0353(11) Uani 1 1 d . . . . . 
H47 H 0.7004 0.6697 0.7933 0.042 Uiso 1 1 calc R U . . . 
C48 C 0.8319(3) 0.6726(2) 1.0396(4) 0.0469(14) Uani 1 1 d . . . . . 
  
loop_ 
 _atom_site_aniso_label 
 _atom_site_aniso_U_11 
 _atom_site_aniso_U_22 
 _atom_site_aniso_U_33 
 _atom_site_aniso_U_23 
 _atom_site_aniso_U_13 
 _atom_site_aniso_U_12 
Zn1 0.0203(3) 0.0253(3) 0.0296(3) 0.00168(18) 0.0023(2) 0.0000(2) 
O1 0.0140(16) 0.0446(18) 0.048(2) 0.0029(14) 0.0009(16) -0.0013(13) 
O2 0.037(2) 0.067(2) 0.0299(17) -0.0097(15) -0.0089(16) 0.0076(17) 
O3 0.054(3) 0.0392(19) 0.063(2) 0.0006(16) -0.033(2) 0.0023(17) 
O4 0.029(2) 0.046(2) 0.094(3) 0.0005(19) -0.024(2) 0.0004(16) 
C41 0.023(3) 0.027(2) 0.036(3) -0.0027(18) -0.008(2) 0.0016(18) 
C42 0.018(2) 0.025(2) 0.035(2) -0.0030(17) -0.0058(19) -0.0003(17) 
C43 0.025(3) 0.051(3) 0.038(3) -0.004(2) 0.003(2) 0.005(2) 
C44 0.035(3) 0.047(3) 0.041(3) -0.003(2) -0.015(2) 0.007(2) 
C45 0.024(3) 0.027(2) 0.057(3) 0.003(2) -0.014(2) -0.0028(19) 
C46 0.023(3) 0.033(2) 0.053(3) 0.000(2) 0.003(2) 0.0020(19) 
C47 0.026(3) 0.048(3) 0.032(2) 0.000(2) 0.000(2) -0.004(2) 
C48 0.031(3) 0.023(2) 0.086(4) 0.001(2) -0.020(3) -0.001(2) 
  
_geom_special_details 
; 
 All esds (except the esd in the dihedral angle between two l.s. planes) 
 are estimated using the full covariance matrix.  The cell esds are taken 
 into account individually in the estimation of esds in distances, angles 
 and torsion angles; correlations between esds in cell parameters are only 
 used when they are defined by crystal symmetry.  An approximate (isotropic) 
 treatment of cell esds is used for estimating esds involving l.s. planes. 
; 
  
loop_ 
 _geom_bond_atom_site_label_1 
 _geom_bond_atom_site_label_2 
 _geom_bond_distance 
 _geom_bond_site_symmetry_2 
 _geom_bond_publ_flag 
Zn1 O1 2.008(3) . ? 
Zn1 O2 2.040(3) 3_656 ? 
Zn1 O3 2.073(4) 6_557 ? 
Zn1 N1 2.110(10) . ? 
Zn1 O4 2.418(4) 6_557 ? 
Zn1 C48 2.548(6) 6_557 ? 
O1 C41 1.253(6) . ? 
O2 C41 1.239(5) . ? 
O2 Zn1 2.040(3) 3_656 ? 
O3 C48 1.259(7) . ? 
O3 Zn1 2.073(4) 6_657 ? 
O4 C48 1.237(7) . ? 
O4 Zn1 2.418(4) 6_657 ? 
N1 C5 1.336(11) . ? 
N1 C1 1.344(11) . ? 
C1 C2 1.382(10) . ? 
C2 C3 1.378(11) . ? 
C3 C4 1.381(11) . ? 
C3 C6 1.501(9) . ? 
C4 C5 1.395(10) . ? 
C6 C7 1.565(11) . ? 
C6 C26 1.591(10) . ? 
C7 C8 1.521(11) . ? 
C7 C27 1.603(11) . ? 
C8 C13 1.313(11) . ? 
C8 C9 1.316(11) . ? 
C9 C10 1.373(11) . ? 
C10 C11 1.347(12) . ? 
C11 C12 1.369(12) . ? 
C11 C14 1.547(13) . ? 
C12 C13 1.391(12) . ? 
C14 C15 1.590(14) . ? 
C14 C34 1.615(13) . ? 
C15 C18 1.552(13) . ? 
C15 C35 1.613(13) . ? 
N2 C16 1.313(11) . ? 
N2 C20 1.328(10) . ? 
C16 C17 1.391(11) . ? 
C17 C18 1.366(12) . ? 
C18 C19 1.341(12) . ? 
C19 C20 1.391(10) . ? 
N3 C25 1.324(11) . ? 
N3 C21 1.344(11) . ? 
C21 C22 1.392(11) . ? 
C22 C23 1.384(11) . ? 
C23 C24 1.372(11) . ? 
C23 C26 1.513(10) . ? 
C24 C25 1.389(10) . ? 
C26 C27 1.559(11) . ? 
C27 C28 1.530(12) . ? 
C28 C29 1.322(12) . ? 
C28 C33 1.332(12) . ? 
C29 C30 1.407(13) . ? 
C30 C31 1.360(13) . ? 
C31 C32 1.348(13) . ? 
C31 C34 1.562(13) . ? 
C32 C33 1.380(13) . ? 
C34 C35 1.593(13) . ? 
C35 C38 1.543(13) . ? 
N4 C36 1.313(11) . ? 
N4 C40 1.340(11) . ? 
C36 C37 1.367(10) . ? 
C37 C38 1.341(12) . ? 
C38 C39 1.343(12) . ? 
C39 C40 1.406(11) . ? 
C41 C42 1.497(6) . ? 
C42 C47 1.384(7) . ? 
C42 C43 1.390(6) . ? 
C43 C44 1.373(7) . ? 
C44 C45 1.374(8) . ? 
C45 C46 1.383(7) . ? 
C45 C48 1.518(7) . ? 
C46 C47 1.389(7) . ? 
C48 Zn1 2.548(6) 6_657 ? 
  
loop_ 
 _geom_angle_atom_site_label_1 
 _geom_angle_atom_site_label_2 
 _geom_angle_atom_site_label_3 
 _geom_angle 
 _geom_angle_site_symmetry_1 
 _geom_angle_site_symmetry_3 
 _geom_angle_publ_flag 
O1 Zn1 O2 116.53(14) . 3_656 ? 
O1 Zn1 O3 150.21(16) . 6_557 ? 
O2 Zn1 O3 93.19(16) 3_656 6_557 ? 
O1 Zn1 N1 87.9(3) . . ? 
O2 Zn1 N1 90.0(3) 3_656 . ? 
O3 Zn1 N1 94.4(3) 6_557 . ? 
O1 Zn1 O4 92.18(15) . 6_557 ? 
O2 Zn1 O4 151.26(15) 3_656 6_557 ? 
O3 Zn1 O4 58.07(16) 6_557 6_557 ? 
N1 Zn1 O4 92.4(3) . 6_557 ? 
O1 Zn1 C48 120.85(18) . 6_557 ? 
O2 Zn1 C48 122.58(19) 3_656 6_557 ? 
O3 Zn1 C48 29.39(18) 6_557 6_557 ? 
N1 Zn1 C48 94.1(4) . 6_557 ? 
O4 Zn1 C48 28.68(17) 6_557 6_557 ? 
C41 O1 Zn1 122.7(3) . . ? 
C41 O2 Zn1 175.5(4) . 3_656 ? 
C48 O3 Zn1 96.7(4) . 6_657 ? 
C48 O4 Zn1 81.5(4) . 6_657 ? 
C5 N1 C1 114.5(10) . . ? 
C5 N1 Zn1 123.7(8) . . ? 
C1 N1 Zn1 121.7(8) . . ? 
N1 C1 C2 124.5(11) . . ? 
C3 C2 C1 119.7(9) . . ? 
C2 C3 C4 116.8(7) . . ? 
C2 C3 C6 115.4(8) . . ? 
C4 C3 C6 127.3(9) . . ? 
C3 C4 C5 119.3(9) . . ? 
N1 C5 C4 124.4(11) . . ? 
C3 C6 C7 117.6(9) . . ? 
C3 C6 C26 113.3(8) . . ? 
C7 C6 C26 90.0(6) . . ? 
C8 C7 C6 119.5(8) . . ? 
C8 C7 C27 116.9(8) . . ? 
C6 C7 C27 89.8(5) . . ? 
C13 C8 C9 116.0(10) . . ? 
C13 C8 C7 120.3(9) . . ? 
C9 C8 C7 121.2(9) . . ? 
C8 C9 C10 125.3(10) . . ? 
C11 C10 C9 118.6(11) . . ? 
C10 C11 C12 115.0(11) . . ? 
C10 C11 C14 119.7(12) . . ? 
C12 C11 C14 121.6(11) . . ? 
C11 C12 C13 121.7(11) . . ? 
C8 C13 C12 120.8(11) . . ? 
C11 C14 C15 124.7(13) . . ? 
C11 C14 C34 117.6(14) . . ? 
C15 C14 C34 89.9(6) . . ? 
C18 C15 C14 114.4(14) . . ? 
C18 C15 C35 120.1(14) . . ? 
C14 C15 C35 90.2(7) . . ? 
C16 N2 C20 115.8(9) . . ? 
N2 C16 C17 124.8(11) . . ? 
C18 C17 C16 116.8(12) . . ? 
C19 C18 C17 119.4(10) . . ? 
C19 C18 C15 112.6(11) . . ? 
C17 C18 C15 126.5(12) . . ? 
C18 C19 C20 118.6(10) . . ? 
N2 C20 C19 123.2(10) . . ? 
C25 N3 C21 117.9(11) . . ? 
N3 C21 C22 121.7(11) . . ? 
C23 C22 C21 120.6(10) . . ? 
C24 C23 C22 116.4(8) . . ? 
C24 C23 C26 123.1(9) . . ? 
C22 C23 C26 120.0(9) . . ? 
C23 C24 C25 120.5(10) . . ? 
N3 C25 C24 122.6(11) . . ? 
C23 C26 C27 121.3(9) . . ? 
C23 C26 C6 115.0(8) . . ? 
C27 C26 C6 90.5(6) . . ? 
C28 C27 C26 120.3(9) . . ? 
C28 C27 C7 113.8(9) . . ? 
C26 C27 C7 89.8(5) . . ? 
C29 C28 C33 116.5(12) . . ? 
C29 C28 C27 127.0(12) . . ? 
C33 C28 C27 113.9(11) . . ? 
C28 C29 C30 119.9(14) . . ? 
C31 C30 C29 122.5(15) . . ? 
C32 C31 C30 113.0(14) . . ? 
C32 C31 C34 110.8(14) . . ? 
C30 C31 C34 134.3(15) . . ? 
C31 C32 C33 120.5(14) . . ? 
C28 C33 C32 123.4(13) . . ? 
C31 C34 C35 113.0(13) . . ? 
C31 C34 C14 117.0(14) . . ? 
C35 C34 C14 90.0(6) . . ? 
C38 C35 C34 120.9(14) . . ? 
C38 C35 C15 117.3(14) . . ? 
C34 C35 C15 89.8(6) . . ? 
C36 N4 C40 114.4(10) . . ? 
N4 C36 C37 122.6(10) . . ? 
C38 C37 C36 122.8(11) . . ? 
C37 C38 C39 117.4(10) . . ? 
C37 C38 C35 119.2(11) . . ? 
C39 C38 C35 121.4(12) . . ? 
C38 C39 C40 117.1(11) . . ? 
N4 C40 C39 125.6(12) . . ? 
O2 C41 O1 125.3(4) . . ? 
O2 C41 C42 117.9(4) . . ? 
O1 C41 C42 116.8(4) . . ? 
C47 C42 C43 118.3(4) . . ? 
C47 C42 C41 120.7(4) . . ? 
C43 C42 C41 120.9(4) . . ? 
C44 C43 C42 121.4(5) . . ? 
C43 C44 C45 120.3(4) . . ? 
C44 C45 C46 118.9(4) . . ? 
C44 C45 C48 119.5(5) . . ? 
C46 C45 C48 121.6(5) . . ? 
C45 C46 C47 121.0(5) . . ? 
C42 C47 C46 119.9(4) . . ? 
O4 C48 O3 123.7(5) . . ? 
O4 C48 C45 118.6(6) . . ? 
O3 C48 C45 117.7(5) . . ? 
O4 C48 Zn1 69.8(3) . 6_657 ? 
O3 C48 Zn1 53.9(3) . 6_657 ? 
C45 C48 Zn1 171.6(5) . 6_657 ? 
  
_refine_diff_density_max    0.914 
_refine_diff_density_min   -0.716 
_refine_diff_density_rms    0.107 

# SQUEEZE RESULTS
# Note: Data are Listed for all Voids in the P1 Unit Cell
# i.e. Centre of Gravity, Solvent Accessible Volume,
# Recovered number of Electrons in the Void and
# Details about the Squeezed Material
loop_
  _platon_squeeze_void_nr
  _platon_squeeze_void_average_x
  _platon_squeeze_void_average_y
  _platon_squeeze_void_average_z
  _platon_squeeze_void_volume
  _platon_squeeze_void_count_electrons
  _platon_squeeze_void_content
   1  0.250  0.000 -0.058       619       167 ' '
   2  0.250  0.500  0.021       115        58 ' '
   3  0.750  0.000 -0.012       619       167 ' '
   4  0.750  0.500 -0.021       115        58 ' '
   5  0.750  0.500  0.479       114        57 ' '
   6  0.250  0.500  0.521       114        58 ' '
_platon_squeeze_void_probe_radius         1.20
_platon_squeeze_details 
;                       
 Solvent Accessible Volume =  1748.3 Ang^3^
 Electrons Found in S.A.V. =  564.2
;  
 
_shelxl_version_number 2014-3 
  
_shelx_res_file 
; 
TITL Xtl4 in Pcca [Zn2(bdc)2(dimer)].DMF.6.5H2O Squeezed as suggested 
CELL 0.71073  20.0296  20.0055  15.1453  90.000  90.000  90.000 
ZERR   4.00   0.0027   0.0025   0.0020   0.000   0.000   0.000 
LATT  1 
SYMM 0.5-X, -Y, Z 
SYMM -X, Y, 0.5-Z 
SYMM 0.5+X, -Y, 0.5-Z 
SFAC C  H  N  O  Zn 
UNIT 224 160 16 32 8 
TEMP -100.000 
OMIT -1 52 
SIZE 0.30 0.41 0.46 
L.S. 16 0   79 
ACTA 
WGHT    0.115400    7.258200 
FVAR       0.38501 
ZN1   5    0.432695    0.669695    0.857808    11.00000    0.02029    0.02527 = 
         0.02956    0.00168    0.00233   -0.00003 
O1    4    0.525926    0.670071    0.906512    11.00000    0.01399    0.04456 = 
         0.04781    0.00288    0.00094   -0.00134 
O2    4    0.576148    0.670782    0.776381    11.00000    0.03729    0.06741 = 
         0.02994   -0.00969   -0.00892    0.00759 
O3    4    0.830269    0.672342    1.122696    11.00000    0.05417    0.03917 = 
         0.06297    0.00059   -0.03305    0.00233 
O4    4    0.884103    0.670629    0.996077    11.00000    0.02923    0.04587 = 
         0.09444    0.00054   -0.02393    0.00037 
SADI C3 C6 C7 C8 C11 C14 C15 C18 C23 C26 C27 C28 C31 C34 C35 C38 
SADI C6 C7 C6 C26 C7 C27 C26 C27 C14 C15 C14 C34 C15 C35 C34 C35 
SADI C6 C27 C7 C26 C14 C35 C15 C34 
FLAT N1 > C5 
FLAT N2 > C20 
FLAT N3 > C25 
FLAT N4 > C40 
FLAT C8 > C13 
FLAT C28 > C33 
SAME N4 > C40 
SAME N4 C40 < C36 
SAME N3 > C25 
SAME N3 C25 < C21 
SAME N2 > C20 
SAME N2 C20 < C16 
SAME C8 > C13 
SAME C8 C13 < C9 
SAME C28 > C33 
SAME C28 C33 < C29 
PART -1 
N1    3    0.437922    0.564373    0.855756    10.50000    0.02447 
C1    1    0.486733    0.530984    0.897706    10.50000    0.03389 
AFIX  43 
H1    2    0.514890    0.555592    0.936325    10.50000   -1.20000 
AFIX   0 
C2    1    0.498809    0.463306    0.888553    10.50000    0.02912 
AFIX  43 
H2A   2    0.533634    0.442646    0.921242    10.50000   -1.20000 
AFIX   0 
C3    1    0.460100    0.425953    0.831798    10.50000    0.02380 
C4    1    0.406402    0.457886    0.793210    10.50000    0.03044 
AFIX  43 
H4    2    0.376690    0.433894    0.755978    10.50000   -1.20000 
AFIX   0 
C5    1    0.396257    0.525752    0.809491    10.50000    0.03264 
AFIX  43 
H5    2    0.357093    0.545856    0.786111    10.50000   -1.20000 
AFIX   0 
C6    1    0.486343    0.357489    0.810856    10.50000    0.03306 
AFIX  13 
H6    2    0.506222    0.335785    0.864208    10.50000   -1.20000 
AFIX   0 
C7    1    0.439067    0.308434    0.760183    10.50000    0.04307 
AFIX  13 
H7    2    0.396950    0.332115    0.743488    10.50000   -1.20000 
AFIX   0 
C8    1    0.422372    0.240864    0.800641    10.50000    0.05126 
C9    1    0.467669    0.206013    0.843538    10.50000    0.04113 
AFIX  43 
H9    2    0.503852    0.229936    0.868957    10.50000   -1.20000 
AFIX   0 
C10   1    0.466911    0.137907    0.854559    10.50000    0.05909 
AFIX  43 
H10   2    0.499127    0.116487    0.890875    10.50000   -1.20000 
AFIX   0 
C11   1    0.419510    0.102085    0.812782    10.50000    0.07862 
C12   1    0.366407    0.138490    0.782413    10.50000    0.07278 
AFIX  43 
H12   2    0.326485    0.115917    0.766352    10.50000   -1.20000 
AFIX   0 
C13   1    0.369397    0.207699    0.774462    10.50000    0.07923 
AFIX  43 
H13   2    0.332670    0.231240    0.749797    10.50000   -1.20000 
AFIX   0 
C14   1    0.437091    0.032868    0.773598    10.50000    0.10761 
AFIX  13 
H14   2    0.394225    0.008852    0.761792    10.50000   -1.20000 
AFIX   0 
C15   1    0.487249   -0.019058    0.817383    10.50000    0.10287 
AFIX  13 
H15   2    0.511557    0.002355    0.867644    10.50000   -1.20000 
AFIX   0 
N2    3    0.437082   -0.221556    0.866247    10.50000    0.02741 
C16   1    0.395930   -0.184780    0.819461    10.50000    0.04502 
AFIX  43 
H16   2    0.360739   -0.206978    0.789315    10.50000   -1.20000 
AFIX   0 
C17   1    0.400070   -0.115703    0.810787    10.50000    0.08386 
AFIX  43 
H17   2    0.366815   -0.090850    0.780413    10.50000   -1.20000 
AFIX   0 
C18   1    0.454269   -0.085291    0.848049    10.50000    0.05839 
C19   1    0.492809   -0.119796    0.904320    10.50000    0.05822 
AFIX  43 
H19   2    0.526101   -0.097850    0.938313    10.50000   -1.20000 
AFIX   0 
C20   1    0.483009   -0.188391    0.911861    10.50000    0.04130 
AFIX  43 
H20   2    0.510521   -0.212711    0.951594    10.50000   -1.20000 
AFIX   0 
N3    3    0.571026    0.559942    0.650388    10.50000    0.03091 
C21   1    0.521923    0.523489    0.613743    10.50000    0.03822 
AFIX  43 
H21   2    0.492325    0.544211    0.573085    10.50000   -1.20000 
AFIX   0 
C22   1    0.513360    0.456145    0.633876    10.50000    0.03981 
AFIX  43 
H22   2    0.478531    0.431555    0.606346    10.50000   -1.20000 
AFIX   0 
C23   1    0.555131    0.424692    0.693642    10.50000    0.03252 
C24   1    0.607305    0.461954    0.725586    10.50000    0.03625 
AFIX  43 
H24   2    0.640318    0.441364    0.761483    10.50000   -1.20000 
AFIX   0 
C25   1    0.612208    0.529575    0.705816    10.50000    0.02559 
AFIX  43 
H25   2    0.646475    0.555065    0.733150    10.50000   -1.20000 
AFIX   0 
C26   1    0.536894    0.356577    0.729819    10.50000    0.03785 
AFIX  13 
H26   2    0.578448    0.332131    0.747051    10.50000   -1.20000 
AFIX   0 
C27   1    0.489710    0.308516    0.678193    10.50000    0.04930 
AFIX  13 
H27   2    0.469388    0.332038    0.626502    10.50000   -1.20000 
AFIX   0 
C28   1    0.513669    0.238790    0.651423    10.50000    0.07303 
C29   1    0.564778    0.205446    0.684730    10.50000    0.09889 
AFIX  43 
H29   2    0.600598    0.228878    0.711793    10.50000   -1.20000 
AFIX   0 
C30   1    0.566072    0.135222    0.680062    10.50000    0.12567 
AFIX  43 
H30   2    0.605857    0.112478    0.696297    10.50000   -1.20000 
AFIX   0 
C31   1    0.512568    0.098645    0.653203    10.50000    0.10561 
C32   1    0.469248    0.134073    0.603764    10.50000    0.13854 
AFIX  43 
H32   2    0.439364    0.111464    0.565283    10.50000   -1.20000 
AFIX   0 
C33   1    0.467962    0.202935    0.608603    10.50000    0.10185 
AFIX  43 
H33   2    0.432624    0.225970    0.579887    10.50000   -1.20000 
AFIX   0 
C34   1    0.480577    0.031309    0.683804    10.50000    0.09439 
AFIX  13 
H34   2    0.455980    0.008785    0.634650    10.50000   -1.20000 
AFIX   0 
C35   1    0.532803   -0.017762    0.729592    10.50000    0.10732 
AFIX  13 
H35   2    0.574869    0.007394    0.742261    10.50000   -1.20000 
AFIX   0 
N4    3    0.566440   -0.222492    0.654372    10.50000    0.03569 
C36   1    0.606469   -0.189445    0.707316    10.50000    0.03932 
AFIX  43 
H36   2    0.641422   -0.213028    0.736080    10.50000   -1.20000 
AFIX   0 
C37   1    0.599862   -0.122446    0.722708    10.50000    0.05399 
AFIX  43 
H37   2    0.631429   -0.101048    0.760028    10.50000   -1.20000 
AFIX   0 
C38   1    0.550705   -0.085647    0.687357    10.50000    0.07086 
C39   1    0.508988   -0.116275    0.630898    10.50000    0.06344 
AFIX  43 
H39   2    0.474489   -0.092455    0.601522    10.50000   -1.20000 
AFIX   0 
C40   1    0.518604   -0.185117    0.617176    10.50000    0.05155 
AFIX  43 
H40   2    0.488587   -0.207013    0.578160    10.50000   -1.20000 
AFIX   0 
PART 0 
C41   1    0.576646    0.671789    0.858181    11.00000    0.02273    0.02721 = 
         0.03598   -0.00267   -0.00775    0.00164 
C42   1    0.642885    0.675374    0.903698    11.00000    0.01837    0.02506 = 
         0.03467   -0.00297   -0.00577   -0.00028 
C43   1    0.646889    0.679147    0.995195    11.00000    0.02492    0.05082 = 
         0.03832   -0.00408    0.00349    0.00482 
AFIX  43 
H43   2    0.606943    0.681608    1.028856    11.00000   -1.20000 
AFIX   0 
C44   1    0.707339    0.679392    1.037979    11.00000    0.03496    0.04706 = 
         0.04084   -0.00346   -0.01548    0.00677 
AFIX  43 
H44   2    0.708783    0.682773    1.100517    11.00000   -1.20000 
AFIX   0 
C45   1    0.765748    0.674772    0.990780    11.00000    0.02395    0.02684 = 
         0.05749    0.00294   -0.01354   -0.00278 
C46   1    0.762567    0.670471    0.899736    11.00000    0.02251    0.03291 = 
         0.05276   -0.00019    0.00324    0.00199 
AFIX  43 
H46   2    0.802675    0.666703    0.866626    11.00000   -1.20000 
AFIX   0 
C47   1    0.701661    0.671574    0.855973    11.00000    0.02595    0.04804 = 
         0.03193   -0.00036   -0.00004   -0.00362 
AFIX  43 
H47   2    0.700350    0.669722    0.793319    11.00000   -1.20000 
AFIX   0 
C48   1    0.831899    0.672629    1.039596    11.00000    0.03082    0.02344 = 
         0.08644    0.00063   -0.01987   -0.00121 
HKLF 4 
  
REM  Xtl4 in Pcca [Zn2(bdc)2(dimer)].DMF.6.5H2O Squeezed as suggested 
REM R1 =  0.0731 for    3975 Fo > 4sig(Fo)  and  0.0993 for all    5979 data 
REM    294 parameters refined using    440 restraints 
  
END 
  
WGHT      0.1163      7.0961 
  
REM Highest difference peak  0.914,  deepest hole -0.716,  1-sigma level  0.107 
Q1    1   0.4185  0.0359  0.8527  11.00000  0.05    0.91 
Q2    1   0.4522  0.0006  0.8748  11.00000  0.05    0.79 
Q3    1   0.4495  0.1053  0.8398  11.00000  0.05    0.70 
Q4    1   0.5467  0.2441  0.6631  11.00000  0.05    0.64 
Q5    1   0.6025  0.1472  0.6900  11.00000  0.05    0.64 
Q6    1   0.4965  0.2025  0.8776  11.00000  0.05    0.64 
Q7    1   0.4270  0.2036  0.6117  11.00000  0.05    0.63 
Q8    1   0.4963  0.1393  0.8811  11.00000  0.05    0.62 
Q9    1   0.8939  0.6721  0.9371  11.00000  0.05    0.57 
Q10   1   0.5995  0.2123  0.6930  11.00000  0.05    0.53 
Q11   1   0.5158  0.2364  0.8539  11.00000  0.05    0.53 
Q12   1   0.4339  0.1329  0.6079  11.00000  0.05    0.53 
Q13   1   0.4096  0.6380  0.8592  11.00000  0.05    0.50 
Q14   1   0.4252 -0.0779  0.8646  11.00000  0.05    0.49 
Q15   1   0.5711 -0.1155  0.7100  11.00000  0.05    0.49 
Q16   1   0.4401  0.6724  0.8149  11.00000  0.05    0.48 
Q17   1   0.4824  0.0941  0.6471  11.00000  0.05    0.47 
Q18   1   0.3830  0.6740  0.8568  11.00000  0.05    0.43 
Q19   1   0.4372  0.3431  0.8566  11.00000  0.05    0.41 
Q20   1   0.8009  0.6758  1.0349  11.00000  0.05    0.41 
; 
_shelx_res_checksum   70395 
  
_shelx_hkl_file 
; 
   0   0  -2   14495     168                                                        1111  229.91    0.02  1.0000 
   0   0   2   15199     158                                                        1312  229.91   -0.02  1.0000 
   0   0  -2   15372     169                                                        1363  229.91    0.02  1.0000 
   0   0   2   14309     168                                                        1060  229.91   -0.02  1.0000 
   0   0  -4   20396    2590                                                       18490   18.06   -0.25  1.0000 
   0   0   4   20186    2444                                                       18289   18.06    0.25  1.0000 
   0   0   4   22597    2590                                                       20587   18.06    0.25  1.0000 
   0   0  -4   21056    2598                                                       19119   18.06   -0.25  1.0000 
   0   0  -6    5534     612                                                        4326  -22.79    0.36  1.0000 
   0   0   6    5578     578                                                        4363  -22.79   -0.36  1.0000 
   0   0   6    6087     612                                                        4815  -22.79   -0.36  1.0000 
   0   0  -6    5782     615                                                        4545  -22.79    0.36  1.0000 
   0   0   8    6808     680                                                        5564  -20.93    0.10  1.0000 
   0   0  -8    6842     723                                                        5594  -20.93   -0.10  1.0000 
   0   0  -8    6137     720                                                        4958  -20.93   -0.10  1.0000 
   0   0   8    6340     720                                                        5141  -20.93    0.10  1.0000 
   0   0 -10     243      62                                                         411  -12.53   -0.14  1.0000 
   0   0  10     212      57                                                         370  -12.53    0.14  1.0000 
   0   0 -10     240      60                                                         408  -12.53   -0.14  1.0000 
   0   0  10     296      60                                                         479  -12.53    0.14  1.0000 
   0   0 -12     301      34                                                         258    3.44   -0.04  1.0000 
   0   0  12     355      37                                                         308    3.44    0.04  1.0000 
   0   0 -12     289      40                                                         246    3.44   -0.04  1.0000 
   0   0  12     214      36                                                         178    3.44    0.04  1.0000 
   0   0 -14    1531     161                                                        1319   -7.47    0.15  1.0000 
   0   0  14    1355     171                                                        1155   -7.47   -0.15  1.0000 
   0   0  14    1419     162                                                        1214   -7.47   -0.15  1.0000 
   0   0 -14    1460     174                                                        1253   -7.47    0.15  1.0000 
   0   0 -16     126      30                                                         169   -4.72   -0.10  1.0000 
   0   0  16     152      34                                                         199   -4.72    0.10  1.0000 
   0   0 -18     250      44                                                         283   -2.70   -0.01  1.0000 
   0   0  18     281      48                                                         316   -2.70    0.01  1.0000 
   0   1   2     897      89                                                         732    7.65    0.06  1.0000 
   0   1  -2     794      94                                                         639    7.65    0.03  1.0000 
   0   1  -2     894      95                                                         729    7.65    0.03  1.0000 
   0  -1   2     858      89                                                         697    7.65   -0.03  1.0000 
   0  -1   2     821      94                                                         663    7.65   -0.03  1.0000 
   0   1  -4    1628     325                                                        2584   27.71   -0.20  1.0000 
   0   1   4    1640     305                                                        2599   27.69    0.02  1.0000 
   0   1  -4    1308     323                                                        2176   27.71   -0.20  1.0000 
   0  -1   4    1338     323                                                        2216   27.71    0.20  1.0000 
   0  -1  -4    1711     325                                                        2688   27.69   -0.02  1.0000 
   0  -1  -4    1162     323                                                        1986   27.69   -0.02  1.0000 
   0  -1   4    1530     305                                                        2461   27.71    0.20  1.0000 
   0   1   6     182      50                                                         299  -10.10   -0.06  1.0000 
   0   1  -6     208      50                                                         332  -10.06    0.01  1.0000 
   0   1  -6     270      51                                                         409  -10.06    0.01  1.0000 
   0   1   6     266      48                                                         405  -10.10   -0.06  1.0000 
   0  -1  -6     219      50                                                         346  -10.10    0.06  1.0000 
   0  -1   6     262      48                                                         399  -10.06   -0.01  1.0000 
   0  -1   6     206      50                                                         330  -10.06   -0.01  1.0000 
   0  -1  -6     247      51                                                         381  -10.10    0.06  1.0000 
   0   1   8    1941     140                                                        1077   29.71   -0.14  1.0000 
   0   1   8    1824     133                                                         990   29.71   -0.14  1.0000 
   0   1  -8    1812     140                                                         980   29.74    0.18  1.0000 
   0   1  -8    1992     142                                                        1114   29.74    0.18  1.0000 
   0  -1   8    1894     140                                                        1041   29.74   -0.18  1.0000 
   0  -1   8    1807     133                                                         977   29.74   -0.18  1.0000 
   0  -1  -8    1813     140                                                         982   29.71    0.14  1.0000 
   0  -1  -8    1847     141                                                        1007   29.71    0.14  1.0000 
   0   1 -10      76      17                                                          65   -1.60   -0.66  1.0000 
   0   1 -10      52      13                                                          43   -1.60   -0.66  1.0000 
   0   1  10     103      14                                                          92   -1.59    0.60  1.0000 
   0   1  10      54      12                                                          46   -1.59    0.60  1.0000 
   0  -1 -10      58      13                                                          49   -1.59   -0.60  1.0000 
   0  -1 -10      36      11                                                          29   -1.59   -0.60  1.0000 
   0  -1  10      96      14                                                          85   -1.60    0.66  1.0000 
   0  -1  10      57      12                                                          49   -1.60    0.66  1.0000 
   0  -1 -10      93      17                                                          81   -1.59   -0.60  1.0000 
   0   1 -12      98      17                                                          18  -14.98    0.12  1.0000 
   0   1  12     118      11                                                          27  -15.00   -0.09  1.0000 
   0   1  12     134      13                                                          35  -15.00   -0.09  1.0000 
   0  -1  12     103      13                                                          20  -14.98   -0.12  1.0000 
   0  -1 -12     183      12                                                          62  -15.00    0.09  1.0000 
   0  -1 -12     128      17                                                          32  -15.00    0.09  1.0000 
   0  -1  12     132      12                                                          34  -14.98   -0.12  1.0000 
   0   1 -14     424      62                                                         453   -1.80   -0.23  1.0000 
   0   1  14     318      57                                                         343   -1.84    0.43  1.0000 
   0   1  14     362      55                                                         389   -1.84    0.43  1.0000 
   0   1 -14     336      53                                                         362   -1.80   -0.23  1.0000 
   0  -1 -14     377      54                                                         405   -1.84   -0.43  1.0000 
   0  -1  14     409      56                                                         437   -1.80    0.23  1.0000 
   0  -1  14     302      57                                                         326   -1.80    0.23  1.0000 
   0  -1 -14     383      61                                                         411   -1.84   -0.43  1.0000 
   0   1  16      20      19                                                          24    1.11   -0.03  1.0000 
   0   1 -16      19      16                                                          23    1.12    0.05  1.0000 
   0  -1 -16      36      17                                                          41    1.11    0.03  1.0000 
   0  -1  16      27      18                                                          32    1.12   -0.05  1.0000 
   0   1  18      71      25                                                          81    1.58   -0.24  1.0000 
   0   1 -18      56      22                                                          65    1.57   -0.09  1.0000 
   0  -1 -18      78      23                                                          89    1.58    0.24  1.0000 
   0  -1  18      66      25                                                          76    1.57    0.09  1.0000 
   0  -2   0   25979     275                                                        1998  307.72    0.08  1.0000 
   0  -2   0   26159     230                                                        2048  307.72    0.08  1.0000 
   0   2  -2    2376      20                                                         135   98.05    0.09  1.0000 
   0   2  -2    2401      21                                                         141   98.05    0.09  1.0000 
   0   2   2    2435      19                                                         149   98.08   -0.11  1.0000 
   0  -2   2    2422      20                                                         146   98.05   -0.09  1.0000 
   0  -2   2    2405      19                                                         142   98.05   -0.09  1.0000 
   0   2  -4    1548     281                                                        2130   18.01   -0.20  1.0000 
   0   2  -4    1343     279                                                        1888   18.01   -0.20  1.0000 
   0   2   4    1580     264                                                        2167   17.98   -0.22  1.0000 
   0  -2   4    1395     279                                                        1951   18.01    0.20  1.0000 
   0  -2   4    1566     264                                                        2152   18.01    0.20  1.0000 
   0   2   6     771     111                                                         888   -5.38    0.05  1.0000 
   0   2  -6     682     117                                                         792   -5.36   -0.10  1.0000 
   0   2   6     661     117                                                         770   -5.38    0.05  1.0000 
   0   2  -6     873     119                                                         997   -5.36   -0.10  1.0000 
   0  -2  -6     618     110                                                         723   -5.38   -0.05  1.0000 
   0  -2  -6     857     118                                                         980   -5.38   -0.05  1.0000 
   0  -2   6     766     117                                                         882   -5.36    0.10  1.0000 
   0  -2   6     815     111                                                         935   -5.36    0.10  1.0000 
   0  -2  -6     714     117                                                         827   -5.38   -0.05  1.0000 
   0   2  -8    1946     312                                                        2210   -7.65   -0.09  1.0000 
   0   2   8    1897     294                                                        2159   -7.70    0.32  1.0000 
   0   2  -8    2111     314                                                        2386   -7.65   -0.09  1.0000 
   0   2   8    2155     312                                                        2434   -7.70    0.32  1.0000 
   0  -2  -8    2123     313                                                        2401   -7.70   -0.32  1.0000 
   0  -2   8    2092     312                                                        2365   -7.65    0.09  1.0000 
   0  -2  -8    2056     294                                                        2329   -7.70   -0.32  1.0000 
   0  -2   8    1875     295                                                        2134   -7.65    0.09  1.0000 
   0  -2  -8    1934     312                                                        2199   -7.70   -0.32  1.0000 
   0   2 -10     459      45                                                         337   -8.14    0.26  1.0000 
   0   2  10     390      39                                                         278   -8.12   -0.16  1.0000 
   0   2 -10     358      41                                                         251   -8.14    0.26  1.0000 
   0   2  10     340      40                                                         236   -8.12   -0.16  1.0000 
   0  -2 -10     383      41                                                         273   -8.12    0.16  1.0000 
   0  -2  10     370      40                                                         261   -8.14   -0.26  1.0000 
   0  -2 -10     422      38                                                         306   -8.12    0.16  1.0000 
   0  -2 -10     400      43                                                         287   -8.12    0.16  1.0000 
   0  -2  10     383      39                                                         272   -8.14   -0.26  1.0000 
   0   2 -12       2      16                                                           2    6.81    0.21  1.0000 
   0   2  12       1      10                                                           9    6.81    0.29  1.0000 
   0   2  12       7      11                                                          -3    6.81    0.29  1.0000 
   0  -2 -12       3      10                                                          17    6.81   -0.29  1.0000 
   0  -2 -12       1      15                                                           9    6.81   -0.29  1.0000 
   0  -2  12       3       9                                                           1    6.81   -0.21  1.0000 
   0  -2  12       0      12                                                           8    6.81   -0.21  1.0000 
   0   2  14     321      62                                                         360   -2.80   -0.17  1.0000 
   0   2  14     468      62                                                         515   -2.80   -0.17  1.0000 
   0   2 -14     429      68                                                         473   -2.77    0.09  1.0000 
   0  -2 -14     420      59                                                         464   -2.80    0.17  1.0000 
   0  -2 -14     407      66                                                         451   -2.80    0.17  1.0000 
   0  -2  14     406      61                                                         449   -2.77   -0.09  1.0000 
   0  -2  14     301      62                                                         338   -2.77   -0.09  1.0000 
   0   2 -16       8      15                                                           2   -3.75   -0.05  1.0000 
   0   2 -16      24      23                                                          12   -3.75   -0.05  1.0000 
   0   2  16      22      17                                                          11   -3.74    0.25  1.0000 
   0  -2 -16      10      15                                                           3   -3.74   -0.25  1.0000 
   0  -2  16       6      16                                                           1   -3.75    0.05  1.0000 
   0   2 -18      95      23                                                          81   -2.00   -0.09  1.0000 
   0   2  18      98      25                                                          84   -1.99    0.03  1.0000 
   0  -2  18      80      25                                                          67   -2.00    0.09  1.0000 
   0  -2 -18     109      22                                                          94   -1.99   -0.03  1.0000 
   0   3   0   42967    1963                                                       14985 -224.22    0.02  1.0000 
   0   3   0   39959    1854                                                       13231 -224.22    0.02  1.0000 
   0   3   0   41012    1643                                                       13840 -224.22    0.02  1.0000 
   0   3   0   43815    1969                                                       15488 -224.22    0.02  1.0000 
   0  -3   0   42875    1641                                                       14931 -224.22   -0.02  1.0000 
   0  -3   0   42278    1852                                                       14579 -224.22   -0.02  1.0000 
   0  -3   0   39965    1965                                                       13234 -224.22   -0.02  1.0000 
   0   3   2    5431      71                                                         566 -131.85   -0.13  1.0000 
   0   3  -2    5192      71                                                         490 -131.87    0.07  1.0000 
   0   3  -2    5392      67                                                         553 -131.87    0.07  1.0000 
   0   3   2    5134      67                                                         473 -131.85   -0.13  1.0000 
   0   3  -2    5214      72                                                         497 -131.87    0.07  1.0000 
   0   3   2    5180      71                                                         487 -131.85   -0.13  1.0000 
   0  -3  -2    5233      67                                                         503 -131.85    0.13  1.0000 
   0  -3  -2    5249      59                                                         508 -131.85    0.13  1.0000 
   0  -3   2    5438      71                                                         568 -131.87   -0.07  1.0000 
   0  -3   2    5300      71                                                         524 -131.87   -0.07  1.0000 
   0  -3   2    5175      67                                                         485 -131.87   -0.07  1.0000 
   0  -3  -2    5275      71                                                         516 -131.85    0.13  1.0000 
   0   3  -4     420      22                                                         187   18.62    0.05  1.0000 
   0   3   4     336      21                                                         133   18.61   -0.20  1.0000 
   0   3  -4     385      24                                                         164   18.62    0.05  1.0000 
   0  -3   4     334      21                                                         131   18.62   -0.05  1.0000 
   0  -3  -4     315      22                                                         119   18.61    0.20  1.0000 
   0   3  -6    2134     330                                                        2353    6.14   -0.34  1.0000 
   0   3   6    2172     328                                                        2394    6.14    0.28  1.0000 
   0   3  -6    2202     328                                                        2425    6.14   -0.34  1.0000 
   0   3   6    2164     310                                                        2386    6.14    0.28  1.0000 
   0  -3  -6    2032     309                                                        2246    6.14   -0.28  1.0000 
   0  -3  -6    2372     329                                                        2603    6.14   -0.28  1.0000 
   0  -3   6    2273     328                                                        2501    6.14    0.34  1.0000 
   0  -3  -6    2126     328                                                        2345    6.14   -0.28  1.0000 
   0  -3   6    2257     310                                                        2484    6.14    0.34  1.0000 
   0   3  -8    4993    1027                                                        7414   40.79    0.16  1.0000 
   0   3   8    5097    1027                                                        7540   40.80   -0.06  1.0000 
   0   3   8    5441     969                                                        7957   40.80   -0.06  1.0000 
   0   3  -8    5085    1031                                                        7526   40.79    0.16  1.0000 
   0  -3  -8    5169     968                                                        7628   40.80    0.06  1.0000 
   0  -3   8    5024     969                                                        7451   40.79   -0.16  1.0000 
   0  -3  -8    5330    1030                                                        7824   40.80    0.06  1.0000 
   0  -3   8    5152    1027                                                        7607   40.79   -0.16  1.0000 
   0  -3  -8    4826    1027                                                        7210   40.80    0.06  1.0000 
   0   3 -10    1468     185                                                        1331    4.88   -0.21  1.0000 
   0   3  10    1517     183                                                        1377    4.88    0.07  1.0000 
   0   3 -10    1454     183                                                        1317    4.88   -0.21  1.0000 
   0   3  10    1485     173                                                        1346    4.88    0.07  1.0000 
   0  -3 -10    1565     172                                                        1423    4.88   -0.07  1.0000 
   0  -3  10    1510     173                                                        1370    4.88    0.21  1.0000 
   0  -3 -10    1352     183                                                        1220    4.88   -0.07  1.0000 
   0  -3 -10    1501     184                                                        1362    4.88   -0.07  1.0000 
   0  -3  10    1378     183                                                        1244    4.88    0.21  1.0000 
   0   3  12       4      11                                                          33  -10.70   -0.10  1.0000 
   0   3 -12       3      18                                                          30  -10.73    0.06  1.0000 
   0   3  12       3      13                                                          31  -10.70   -0.10  1.0000 
   0  -3  12       1      12                                                          16  -10.73   -0.06  1.0000 
   0  -3  12       6      12                                                          40  -10.73   -0.06  1.0000 
   0  -3 -12       7      15                                                           2  -10.70    0.10  1.0000 
   0  -3 -12       1      10                                                          11  -10.70    0.10  1.0000 
   0   3  14     932     147                                                        1004    3.04    0.34  1.0000 
   0   3  14     956     140                                                        1029    3.04    0.34  1.0000 
   0   3 -14     934     151                                                        1006    3.07   -0.01  1.0000 
   0  -3 -14    1127     139                                                        1204    3.04   -0.34  1.0000 
   0  -3  14     941     140                                                        1014    3.07    0.01  1.0000 
   0   3 -16      28      15                                                          19    2.57    0.23  1.0000 
   0   3 -16       1      22                                                         -28    2.57    0.23  1.0000 
   0   3  16       9      18                                                           4    2.54   -0.02  1.0000 
   0  -3 -16      10      15                                                           5    2.54    0.02  1.0000 
   0  -3  16       1      17                                                          -1    2.57   -0.23  1.0000 
   0   3 -18     235      37                                                         218    1.53   -0.15  1.0000 
   0   3  18     279      40                                                         260    1.52   -0.12  1.0000 
   0  -3  18     229      40                                                         212    1.53    0.15  1.0000 
   0   4   0   12551     596                                                        5320  103.26   -0.28  1.0000 
   0   4   0   12839     713                                                        5508  103.26   -0.28  1.0000 
   0   4   0   12325     715                                                        5173  103.26   -0.28  1.0000 
   0   4   0   11903     673                                                        4901  103.26   -0.28  1.0000 
   0  -4   0   12346     596                                                        5186  103.26    0.28  1.0000 
   0  -4   0   12511     673                                                        5293  103.26    0.28  1.0000 
   0  -4   0   12543     713                                                        5314  103.26    0.28  1.0000 
   0   4   2     297      43                                                         292    0.41   -0.28  1.0000 
   0   4  -2     355      40                                                         350    0.39    0.09  1.0000 
   0   4   2     360      43                                                         354    0.41   -0.28  1.0000 
   0   4   2     260      40                                                         255    0.41   -0.28  1.0000 
   0   4  -2     289      44                                                         284    0.39    0.09  1.0000 
   0  -4  -2     306      36                                                         301    0.41    0.28  1.0000 
   0  -4   2     299      41                                                         294    0.39   -0.09  1.0000 
   0  -4  -2     342      43                                                         336    0.41    0.28  1.0000 
   0  -4   2     271      43                                                         266    0.39   -0.09  1.0000 
   0  -4  -2     297      40                                                         292    0.41    0.28  1.0000 
   0  -4   2     368      43                                                         362    0.39   -0.09  1.0000 
   0   4  -4     838     126                                                        1008    7.38    0.09  1.0000 
   0   4  -4     835     125                                                        1004    7.38    0.09  1.0000 
   0   4   4     815     117                                                         982    7.38   -0.22  1.0000 
   0  -4   4     835     118                                                        1004    7.38   -0.09  1.0000 
   0  -4  -4     580     124                                                         723    7.38    0.22  1.0000 
   0  -4  -4     574     117                                                         716    7.38    0.22  1.0000 
   0  -4   4     852     125                                                        1023    7.38   -0.09  1.0000 
   0   4  -6     282      47                                                         326   -3.31   -0.20  1.0000 
   0   4  -6     273      46                                                         316   -3.31   -0.20  1.0000 
   0   4   6     253      45                                                         294   -3.28    0.35  1.0000 
   0   4   6     269      43                                                         311   -3.28    0.35  1.0000 
   0  -4   6     279      45                                                         322   -3.31    0.20  1.0000 
   0  -4  -6     287      45                                                         331   -3.28   -0.35  1.0000 
   0  -4  -6     263      42                                                         305   -3.28   -0.35  1.0000 
   0  -4  -6     302      46                                                         347   -3.28   -0.35  1.0000 
   0  -4   6     297      43                                                         341   -3.31    0.20  1.0000 
   0   4   8     605      96                                                         675   -3.66    0.34  1.0000 
   0   4  -8     634      98                                                         706   -3.67   -0.19  1.0000 
   0   4   8     629      91                                                         700   -3.66    0.34  1.0000 
   0   4  -8     623      97                                                         694   -3.67   -0.19  1.0000 
   0  -4  -8     613      90                                                         684   -3.66   -0.34  1.0000 
   0  -4   8     620      91                                                         691   -3.67    0.19  1.0000 
   0  -4  -8     619      97                                                         690   -3.66   -0.34  1.0000 
   0  -4   8     612      96                                                         683   -3.67    0.19  1.0000 
   0  -4  -8     629      96                                                         701   -3.66   -0.34  1.0000 
   0   4  10     136      18                                                          93   -5.27   -0.39  1.0000 
   0   4  10     136      18                                                          93   -5.27   -0.39  1.0000 
   0   4 -10     131      22                                                          90   -5.28    0.27  1.0000 
   0  -4 -10     160      20                                                         114   -5.27    0.39  1.0000 
   0  -4  10     138      18                                                          95   -5.28   -0.27  1.0000 
   0  -4 -10     153      17                                                         108   -5.27    0.39  1.0000 
   0  -4  10     137      18                                                          94   -5.28   -0.27  1.0000 
   0   4  12       1      11                                                          20    9.06    0.13  1.0000 
   0   4 -12       3      17                                                           3    9.06    0.47  1.0000 
   0   4  12       1      13                                                          21    9.06    0.13  1.0000 
   0  -4  12       0      10                                                          12    9.06   -0.47  1.0000 
   0  -4 -12      12      14                                                          -7    9.06   -0.13  1.0000 
   0  -4 -12       7      11                                                          37    9.06   -0.13  1.0000 
   0  -4  12       2      12                                                          23    9.06   -0.47  1.0000 
   0   4  14     229      34                                                         218    0.96   -0.35  1.0000 
   0   4 -14     241      42                                                         230    0.97    0.21  1.0000 
   0  -4  14     236      35                                                         225    0.97   -0.21  1.0000 
   0  -4 -14     175      31                                                         165    0.96    0.35  1.0000 
   0   4 -16      15      25                                                          14   -0.27    0.16  1.0000 
   0   4  16       5      17                                                           5   -0.25    0.30  1.0000 
   0   4 -16      17      15                                                          16   -0.27    0.16  1.0000 
   0  -4  16       5      17                                                           5   -0.27   -0.16  1.0000 
   0  -4 -16       0      16                                                          -1   -0.25   -0.30  1.0000 
   0   4  18      25      21                                                          24   -0.37    0.11  1.0000 
   0   4 -18      26      19                                                          25   -0.37    0.16  1.0000 
   0  -4  18      50      22                                                          48   -0.37   -0.16  1.0000 
   0  -4 -18      60      21                                                          58   -0.37   -0.11  1.0000 
   0   5   0   26603    5422                                                       47932 -147.43    0.11  1.0000 
   0   5   0   27098    6483                                                       48596 -147.43    0.11  1.0000 
   0   5   0   28196    6500                                                       50062 -147.43    0.11  1.0000 
   0   5   0   25054    6115                                                       45845 -147.43    0.11  1.0000 
   0  -5   0   25566    6118                                                       46537 -147.43   -0.11  1.0000 
   0  -5   0   25708    5423                                                       46728 -147.43   -0.11  1.0000 
   0  -5   0   27434    6484                                                       49046 -147.43   -0.11  1.0000 
   0   5   2    1601     760                                                        5496  -90.12   -0.14  1.0000 
   0   5   2    1543     636                                                        5388  -90.12   -0.14  1.0000 
   0   5   2    1537     763                                                        5378  -90.12   -0.14  1.0000 
   0   5   2    1571     718                                                        5441  -90.12   -0.14  1.0000 
   0   5  -2    1665     718                                                        5613  -90.09    0.19  1.0000 
   0   5  -2    1656     764                                                        5596  -90.09    0.19  1.0000 
   0   5  -2    1861     761                                                        5969  -90.09    0.19  1.0000 
   0  -5   2    1760     761                                                        5786  -90.09   -0.19  1.0000 
   0  -5  -2    1674     718                                                        5631  -90.12    0.14  1.0000 
   0  -5  -2    1608     760                                                        5509  -90.12    0.14  1.0000 
   0  -5  -2    1634     636                                                        5557  -90.12    0.14  1.0000 
   0  -5   2    1751     718                                                        5770  -90.09   -0.19  1.0000 
   0  -5   2    1784     761                                                        5830  -90.09   -0.19  1.0000 
   0   5   4     717     125                                                         816    4.74   -0.01  1.0000 
   0   5   4     769     125                                                         871    4.74   -0.01  1.0000 
   0   5  -4     851     127                                                         958    4.72    0.02  1.0000 
   0   5  -4     872     126                                                         981    4.72    0.02  1.0000 
   0   5   4     848     118                                                         955    4.74   -0.01  1.0000 
   0  -5  -4     759     118                                                         861    4.74    0.01  1.0000 
   0  -5  -4     765     125                                                         867    4.74    0.01  1.0000 
   0  -5   4     927     126                                                        1039    4.72   -0.02  1.0000 
   0  -5   4     878     118                                                         987    4.72   -0.02  1.0000 
   0  -5   4     759     125                                                         861    4.72   -0.02  1.0000 
   0   5  -6     293      55                                                         385   -6.59   -0.06  1.0000 
   0   5   6     253      54                                                         339   -6.62    0.11  1.0000 
   0   5  -6     325      57                                                         421   -6.59   -0.06  1.0000 
   0   5   6     291      51                                                         382   -6.62    0.11  1.0000 
   0  -5   6     295      52                                                         387   -6.59    0.06  1.0000 
   0  -5  -6     326      55                                                         423   -6.62   -0.11  1.0000 
   0  -5   6     307      55                                                         400   -6.59    0.06  1.0000 
   0  -5  -6     293      51                                                         385   -6.62   -0.11  1.0000 
   0  -5  -6     284      54                                                         375   -6.62   -0.11  1.0000 
   0   5   8    2022     168                                                        1207   27.02   -0.13  1.0000 
   0   5   8    2110     159                                                        1275   27.02   -0.13  1.0000 
   0   5  -8    1925     170                                                        1131   27.05    0.12  1.0000 
   0   5  -8    1968     168                                                        1164   27.05    0.12  1.0000 
   0  -5   8    2067     168                                                        1241   27.05   -0.12  1.0000 
   0  -5  -8    1999     168                                                        1189   27.02    0.13  1.0000 
   0  -5  -8    2170     158                                                        1322   27.02    0.13  1.0000 
   0  -5   8    2084     159                                                        1254   27.05   -0.12  1.0000 
   0  -5  -8    2005     168                                                        1194   27.02    0.13  1.0000 
   0   5 -10      44      21                                                          73    5.23   -0.33  1.0000 
   0   5  10      54      15                                                          86    5.22   -0.03  1.0000 
   0   5  10      39      15                                                          67    5.22   -0.03  1.0000 
   0  -5  10      36      15                                                          64    5.23    0.33  1.0000 
   0  -5 -10      51      17                                                          82    5.22    0.03  1.0000 
   0  -5 -10      39      14                                                          67    5.22    0.03  1.0000 
   0  -5  10      42      15                                                          71    5.23    0.33  1.0000 
   0   5 -12      13      18                                                          -8   -9.42    0.22  1.0000 
   0   5  12      57      11                                                          16   -9.40   -0.04  1.0000 
   0   5  12      49      12                                                          12   -9.40   -0.04  1.0000 
   0  -5  12      49      10                                                          12   -9.42   -0.22  1.0000 
   0  -5  12      59      12                                                          17   -9.42   -0.22  1.0000 
   0  -5 -12      76      11                                                          27   -9.40    0.04  1.0000 
   0  -5 -12      75      14                                                          26   -9.40    0.04  1.0000 
   0   5  14     348      45                                                         331    1.18    0.18  1.0000 
   0   5 -14     285      52                                                         270    1.21    0.22  1.0000 
   0  -5  14     294      45                                                         279    1.21   -0.22  1.0000 
   0  -5 -14     296      43                                                         281    1.18   -0.18  1.0000 
   0   5 -16       1      25                                                           4    2.80    0.32  1.0000 
   0   5  16      24      19                                                          35    2.77   -0.17  1.0000 
   0  -5  16      16      18                                                          25    2.80   -0.32  1.0000 
   0  -5 -16       3      17                                                           8    2.77    0.17  1.0000 
   0   5  18      50      23                                                          53    0.56   -0.02  1.0000 
   0   5 -18      28      20                                                          30    0.54   -0.13  1.0000 
   0  -5  18      40      22                                                          43    0.54    0.13  1.0000 
   0  -5 -18      70      21                                                          74    0.56    0.02  1.0000 
   0   6   0   64786   13169                                                       99373  160.31    0.06  1.0000 
   0   6   0   59600   12422                                                       92925  160.31    0.06  1.0000 
   0   6   0   64076   13211                                                       98494  160.31    0.06  1.0000 
   0   6   0   65292   11012                                                      100000  160.31    0.06  1.0000 
   0  -6   0   63392   11012                                                       97645  160.31   -0.06  1.0000 
   0  -6   0   60965   12425                                                       94627  160.31   -0.06  1.0000 
   0  -6   0   63039   13167                                                       97207  160.31   -0.06  1.0000 
   0   6   2    1199     400                                                        2850   49.54   -0.24  1.0000 
   0   6   2    1149     376                                                        2772   49.54   -0.24  1.0000 
   0   6  -2    1119     334                                                        2725   49.52    0.34  1.0000 
   0   6   2    1237     333                                                        2909   49.54   -0.24  1.0000 
   0   6  -2    1303     376                                                        3008   49.52    0.34  1.0000 
   0   6  -2    1050     401                                                        2617   49.52    0.34  1.0000 
   0   6  -2    1428     399                                                        3196   49.52    0.34  1.0000 
   0   6   2    1444     399                                                        3221   49.54   -0.24  1.0000 
   0  -6   2    1379     399                                                        3124   49.52   -0.34  1.0000 
   0  -6   2    1266     376                                                        2952   49.52   -0.34  1.0000 
   0  -6  -2    1225     333                                                        2890   49.54    0.24  1.0000 
   0  -6  -2    1399     399                                                        3154   49.54    0.24  1.0000 
   0  -6  -2    1239     376                                                        2911   49.54    0.24  1.0000 
   0  -6   2    1118     399                                                        2723   49.52   -0.34  1.0000 
   0   6  -4    2609     343                                                        2392    5.76   -0.05  1.0000 
   0   6   4    2728     341                                                        2505    5.76    0.06  1.0000 
   0   6   4    2905     340                                                        2675    5.76    0.06  1.0000 
   0   6   4    2471     321                                                        2259    5.76    0.06  1.0000 
   0  -6   4    2800     340                                                        2575    5.76    0.05  1.0000 
   0  -6  -4    2820     284                                                        2594    5.76   -0.06  1.0000 
   0  -6  -4    2777     340                                                        2553    5.76   -0.06  1.0000 
   0  -6   4    2597     321                                                        2380    5.76    0.05  1.0000 
   0  -6  -4    2847     321                                                        2620    5.76   -0.06  1.0000 
   0  -6   4    2660     340                                                        2440    5.76    0.05  1.0000 
   0   6  -6     172      14                                                          65  -13.43   -0.21  1.0000 
   0   6  -6     147      16                                                          50  -13.43   -0.21  1.0000 
   0   6   6     153      13                                                          54  -13.44    0.30  1.0000 
   0   6   6     238      14                                                         109  -13.44    0.30  1.0000 
   0   6   6     241      13                                                         111  -13.44    0.30  1.0000 
   0  -6  -6     202      13                                                          84  -13.44   -0.30  1.0000 
   0  -6  -6     205      13                                                          86  -13.44   -0.30  1.0000 
   0  -6  -6     162      13                                                          59  -13.44   -0.30  1.0000 
   0  -6   6     169      14                                                          64  -13.43    0.21  1.0000 
   0  -6   6     163      13                                                          60  -13.43    0.21  1.0000 
   0   6   8    4972     503                                                        4144  -16.22    0.21  1.0000 
   0   6  -8    4737     536                                                        3930  -16.21   -0.07  1.0000 
   0   6   8    4487     532                                                        3703  -16.22    0.21  1.0000 
   0   6  -8    4564     533                                                        3772  -16.21   -0.07  1.0000 
   0  -6  -8    4865     534                                                        4046  -16.22   -0.21  1.0000 
   0  -6   8    4809     533                                                        3996  -16.21    0.07  1.0000 
   0  -6   8    4891     503                                                        4070  -16.21    0.07  1.0000 
   0  -6  -8    4692     502                                                        3888  -16.22   -0.21  1.0000 
   0  -6  -8    4522     532                                                        3734  -16.22   -0.21  1.0000 
   0   6  10      73      24                                                         136   -8.37   -0.15  1.0000 
   0   6  10      93      25                                                         163   -8.37   -0.15  1.0000 
   0   6 -10      53      30                                                         108   -8.36    0.02  1.0000 
   0  -6  10     103      25                                                         176   -8.36   -0.02  1.0000 
   0  -6 -10      78      23                                                         142   -8.37    0.15  1.0000 
   0  -6 -10      75      25                                                         138   -8.37    0.15  1.0000 
   0  -6  10      91      25                                                         160   -8.36   -0.02  1.0000 
   0   6  12     173      20                                                         106    7.53    0.26  1.0000 
   0   6  12     165      18                                                         100    7.53    0.26  1.0000 
   0   6 -12     140      26                                                          80    7.59    0.12  1.0000 
   0  -6  12     107      17                                                          56    7.59   -0.12  1.0000 
   0  -6 -12     167      18                                                         102    7.53   -0.26  1.0000 
   0  -6  12     134      19                                                          76    7.59   -0.12  1.0000 
   0   6  14     646      85                                                         597   -2.59    0.01  1.0000 
   0   6 -14     709      96                                                         659   -2.55    0.07  1.0000 
   0  -6 -14     661      83                                                         612   -2.59   -0.01  1.0000 
   0  -6  14     689      86                                                         639   -2.55   -0.07  1.0000 
   0   6  16      22      19                                                          27   -1.41    0.29  1.0000 
   0   6 -16      61      31                                                          70   -1.41    0.25  1.0000 
   0  -6 -16      12      18                                                          16   -1.41   -0.29  1.0000 
   0  -6  16      39      21                                                          46   -1.41   -0.25  1.0000 
   0   6  18     183      36                                                         185   -0.22    0.03  1.0000 
   0   6 -18     212      32                                                         215   -0.24   -0.01  1.0000 
   0   6 -18     148      45                                                         150   -0.24   -0.01  1.0000 
   0  -6  18     166      36                                                         168   -0.24    0.01  1.0000 
   0   7   0    4747     863                                                        6416  -29.60    0.27  1.0000 
   0   7   0    4766     866                                                        6439  -29.60    0.27  1.0000 
   0   7   0    4473     814                                                        6097  -29.60    0.27  1.0000 
   0   7   0    4884     722                                                        6576  -29.60    0.27  1.0000 
   0  -7   0    4584     814                                                        6227  -29.60   -0.27  1.0000 
   0  -7   0    4709     722                                                        6373  -29.60   -0.27  1.0000 
   0  -7   0    4721     863                                                        6387  -29.60   -0.27  1.0000 
   0   7  -2      35      19                                                         159  -17.79    0.27  1.0000 
   0   7   2      13      12                                                         107  -17.79    0.00  1.0000 
   0   7   2      23      16                                                         132  -17.79    0.00  1.0000 
   0   7  -2       5      14                                                          80  -17.79    0.27  1.0000 
   0   7  -2       3      15                                                          70  -17.79    0.27  1.0000 
   0   7  -2      26      15                                                         141  -17.79    0.27  1.0000 
   0   7   2      16      15                                                         115  -17.79    0.00  1.0000 
   0   7   2       1      15                                                          61  -17.79    0.00  1.0000 
   0  -7   2      20      15                                                         125  -17.79   -0.27  1.0000 
   0  -7   2       4      15                                                          78  -17.79   -0.27  1.0000 
   0  -7  -2      19      13                                                         123  -17.79    0.00  1.0000 
   0  -7  -2       1      15                                                          62  -17.79    0.00  1.0000 
   0  -7  -2       5      14                                                          80  -17.79    0.00  1.0000 
   0   7   4     835     169                                                        1101   11.31    0.04  1.0000 
   0   7   4    1025     160                                                        1317   11.31    0.04  1.0000 
   0   7  -4    1036     172                                                        1329   11.29   -0.23  1.0000 
   0   7   4     913     170                                                        1190   11.31    0.04  1.0000 
   0  -7  -4    1005     160                                                        1295   11.31   -0.04  1.0000 
   0  -7  -4     817     169                                                        1080   11.31   -0.04  1.0000 
   0  -7   4     873     170                                                        1144   11.29    0.23  1.0000 
   0  -7  -4     936     141                                                        1216   11.31   -0.04  1.0000 
   0  -7   4    1075     160                                                        1374   11.29    0.23  1.0000 
   0  -7   4    1131     170                                                        1437   11.29    0.23  1.0000 
   0   7  -6     250      35                                                         322   -5.62   -0.10  1.0000 
   0   7   6     125      29                                                         178   -5.66   -0.09  1.0000 
   0   7   6     112      29                                                         162   -5.66   -0.09  1.0000 
   0  -7   6     102      29                                                         149   -5.62    0.10  1.0000 
   0  -7  -6     179      24                                                         241   -5.66    0.09  1.0000 
   0  -7  -6     156      28                                                         214   -5.66    0.09  1.0000 
   0   7   8     422      31                                                         237   13.59   -0.03  1.0000 
   0   7   8     372      29                                                         200   13.59   -0.03  1.0000 
   0   7  -8     367      35                                                         196   13.62    0.30  1.0000 
   0  -7  -8     361      30                                                         192   13.59    0.03  1.0000 
   0  -7   8     344      29                                                         180   13.62   -0.30  1.0000 
   0  -7  -8     444      29                                                         254   13.59    0.03  1.0000 
   0  -7  -8     295      30                                                         145   13.59    0.03  1.0000 
   0  -7   8     319      30                                                         162   13.62   -0.30  1.0000 
   0   7  10      64      16                                                          79    2.39    0.15  1.0000 
   0   7 -10      37      21                                                          48    2.36   -0.10  1.0000 
   0   7  10      31      15                                                          42    2.39    0.15  1.0000 
   0  -7 -10      72      17                                                          88    2.39   -0.15  1.0000 
   0  -7  10      58      15                                                          72    2.36    0.10  1.0000 
   0  -7 -10      57      15                                                          71    2.39   -0.15  1.0000 
   0  -7  10      59      16                                                          73    2.36    0.10  1.0000 
   0   7  12      10      12                                                           0   -8.51    0.08  1.0000 
   0   7  12      41      12                                                          10   -8.51    0.08  1.0000 
   0   7 -12      43      21                                                          11   -8.53    0.12  1.0000 
   0  -7 -12      57      13                                                          19   -8.51   -0.08  1.0000 
   0  -7  12      50      13                                                          15   -8.53   -0.12  1.0000 
   0  -7  12      63      11                                                          22   -8.53   -0.12  1.0000 
   0   7 -14     203      45                                                         239   -3.18    0.04  1.0000 
   0   7  14     185      35                                                         219   -3.21    0.29  1.0000 
   0  -7  14     183      36                                                         217   -3.18   -0.04  1.0000 
   0  -7 -14     163      34                                                         196   -3.21   -0.29  1.0000 
   0   7 -16       6      28                                                           5   -0.81    0.15  1.0000 
   0   7  16       2      18                                                           1   -0.84   -0.13  1.0000 
   0  -7  16      13      17                                                          11   -0.81   -0.15  1.0000 
   0  -7 -16       0      16                                                          -8   -0.84    0.13  1.0000 
   0   8   0   26562    1846                                                       14356  113.98    0.28  1.0000 
   0   8   0   25266    1742                                                       13408  113.98    0.28  1.0000 
   0   8   0   24942    1852                                                       13172  113.98    0.28  1.0000 
   0   8   0   25816    1544                                                       13809  113.98    0.28  1.0000 
   0  -8   0   25151    1544                                                       13325  113.98   -0.28  1.0000 
   0  -8   0   25971    1846                                                       13924  113.98   -0.28  1.0000 
   0  -8   0   25262    1742                                                       13406  113.98   -0.28  1.0000 
   0   8   2     718      16                                                         117   42.22   -0.11  1.0000 
   0   8  -2     845      22                                                         172   42.21    0.29  1.0000 
   0   8   2     690      14                                                         106   42.22   -0.11  1.0000 
   0   8  -2     763      16                                                         136   42.21    0.29  1.0000 
   0   8  -2     674      16                                                         100   42.21    0.29  1.0000 
   0   8  -2     679      17                                                         102   42.21    0.29  1.0000 
   0   8   2     596      17                                                          71   42.22   -0.11  1.0000 
   0   8   2     769      18                                                         138   42.22   -0.11  1.0000 
   0  -8   2     730      17                                                         122   42.21   -0.29  1.0000 
   0  -8  -2     637      17                                                          86   42.22    0.11  1.0000 
   0  -8  -2     747      15                                                         129   42.22    0.11  1.0000 
   0  -8   2     630      17                                                          83   42.21   -0.29  1.0000 
   0  -8   2     790      18                                                         147   42.21   -0.29  1.0000 
   0  -8  -2     648      16                                                          90   42.22    0.11  1.0000 
   0   8   4    1726     280                                                        2150   12.74    0.11  1.0000 
   0   8   4    1585     280                                                        1992   12.74    0.11  1.0000 
   0   8  -4    1681     264                                                        2098   12.72   -0.18  1.0000 
   0   8   4    1614     264                                                        2025   12.74    0.11  1.0000 
   0   8  -4    1605     282                                                        2014   12.72   -0.18  1.0000 
   0  -8  -4    1591     279                                                        1999   12.74   -0.11  1.0000 
   0  -8  -4    1647     264                                                        2061   12.74   -0.11  1.0000 
   0  -8  -4    1608     233                                                        2018   12.74   -0.11  1.0000 
   0  -8   4    1676     280                                                        2093   12.72    0.18  1.0000 
   0  -8   4    1626     264                                                        2037   12.72    0.18  1.0000 
   0  -8   4    1685     280                                                        2103   12.72    0.18  1.0000 
   0   8   6     835     132                                                         907   -3.26    0.21  1.0000 
   0   8  -6     969     135                                                        1048   -3.27   -0.28  1.0000 
   0   8   6     817     132                                                         889   -3.26    0.21  1.0000 
   0   8   6     939     125                                                        1016   -3.26    0.21  1.0000 
   0  -8  -6     853     132                                                         927   -3.26   -0.21  1.0000 
   0  -8  -6     891     110                                                         966   -3.26   -0.21  1.0000 
   0  -8  -6     869     124                                                         943   -3.26   -0.21  1.0000 
   0  -8   6     979     133                                                        1058   -3.27    0.28  1.0000 
   0  -8   6     802     132                                                         873   -3.27    0.28  1.0000 
   0  -8   6     957     125                                                        1035   -3.27    0.28  1.0000 
   0   8   8    1648     295                                                        2210  -16.96    0.03  1.0000 
   0   8  -8    1607     316                                                        2163  -16.98    0.22  1.0000 
   0   8   8    1798     313                                                        2384  -16.96    0.03  1.0000 
   0  -8   8    1712     313                                                        2285  -16.98   -0.22  1.0000 
   0  -8   8    1743     313                                                        2321  -16.98   -0.22  1.0000 
   0  -8   8    1751     296                                                        2331  -16.98   -0.22  1.0000 
   0  -8  -8    1495     313                                                        2033  -16.96   -0.03  1.0000 
   0  -8  -8    1636     312                                                        2197  -16.96   -0.03  1.0000 
   0  -8  -8    2077     295                                                        2703  -16.96   -0.03  1.0000 
   0   8 -10     322      39                                                         208   -9.38   -0.02  1.0000 
   0   8  10     351      33                                                         231   -9.37   -0.03  1.0000 
   0   8  10     290      31                                                         182   -9.37   -0.03  1.0000 
   0  -8  10     327      32                                                         212   -9.38    0.02  1.0000 
   0  -8 -10     332      31                                                         216   -9.37    0.03  1.0000 
   0  -8  10     291      32                                                         183   -9.38    0.02  1.0000 
   0  -8 -10     302      33                                                         192   -9.37    0.03  1.0000 
   0   8 -12       4      21                                                         -12    5.37   -0.24  1.0000 
   0   8  12       1      13                                                          10    5.33    0.15  1.0000 
   0   8  12       3      12                                                          13    5.33    0.15  1.0000 
   0  -8 -12       0      13                                                           5    5.33   -0.15  1.0000 
   0  -8  12      12      14                                                          30    5.37    0.24  1.0000 
   0  -8  12       5      11                                                          17    5.37    0.24  1.0000 
   0   8 -14     384      73                                                         439   -3.59   -0.14  1.0000 
   0   8  14     392      63                                                         448   -3.63    0.24  1.0000 
   0  -8 -14     413      61                                                         471   -3.63   -0.24  1.0000 
   0  -8  14     334      63                                                         385   -3.59    0.14  1.0000 
   0   8 -16      49      29                                                          41   -1.57    0.17  1.0000 
   0   8  16      36      19                                                          29   -1.53    0.16  1.0000 
   0  -8 -16      10      17                                                           7   -1.53   -0.16  1.0000 
   0  -8  16       0      18                                                          -1   -1.57   -0.17  1.0000 
   0   9   0   79276    7458                                                       66363  -63.25    0.08  1.0000 
   0   9   0   82665    8936                                                       69466  -63.25    0.08  1.0000 
   0   9   0   78376    8920                                                       65539  -63.25    0.08  1.0000 
   0   9   0   75643    8414                                                       63042  -63.25    0.08  1.0000 
   0  -9   0   83891    7449                                                       70590  -63.25   -0.08  1.0000 
   0  -9   0   73527    8418                                                       61111  -63.25   -0.08  1.0000 
   0  -9   0   76801    8916                                                       64099  -63.25   -0.08  1.0000 
   0   9  -2     342     119                                                         845  -27.93    0.08  1.0000 
   0   9  -2     335     126                                                         833  -27.93    0.08  1.0000 
   0   9   2     406     105                                                         945  -27.96    0.05  1.0000 
   0   9   2     398     119                                                         932  -27.96    0.05  1.0000 
   0   9   2     453     127                                                        1015  -27.96    0.05  1.0000 
   0   9   2     323     126                                                         816  -27.96    0.05  1.0000 
   0   9  -2     437     129                                                         991  -27.93    0.08  1.0000 
   0   9  -2     420     107                                                         965  -27.93    0.08  1.0000 
   0  -9  -2     339     119                                                         841  -27.96   -0.05  1.0000 
   0  -9   2     341     126                                                         843  -27.93   -0.08  1.0000 
   0  -9  -2     334     126                                                         832  -27.96   -0.05  1.0000 
   0  -9   2     443     119                                                        1000  -27.93   -0.08  1.0000 
   0  -9   2     481     127                                                        1056  -27.93   -0.08  1.0000 
   0  -9  -2     451     106                                                        1012  -27.96   -0.05  1.0000 
   0   9  -4    6836     739                                                        5937   14.87   -0.06  1.0000 
   0   9   4    6896     783                                                        5992   14.90   -0.12  1.0000 
   0   9   4    6479     739                                                        5604   14.90   -0.12  1.0000 
   0   9  -4    6126     656                                                        5277   14.87   -0.06  1.0000 
   0   9   4    6374     785                                                        5506   14.90   -0.12  1.0000 
   0   9  -4    6446     787                                                        5574   14.87   -0.06  1.0000 
   0  -9   4    6662     739                                                        5775   14.87    0.06  1.0000 
   0  -9  -4    6873     783                                                        5970   14.90    0.12  1.0000 
   0  -9  -4    6723     654                                                        5830   14.90    0.12  1.0000 
   0  -9  -4    6853     739                                                        5951   14.90    0.12  1.0000 
   0  -9   4    6547     784                                                        5668   14.87    0.06  1.0000 
   0  -9   4    7040     784                                                        6127   14.87    0.06  1.0000 
   0   9  -6    2146     315                                                        2300    4.32    0.10  1.0000 
   0   9   6    2087     294                                                        2238    4.30   -0.10  1.0000 
   0   9   6    2092     312                                                        2243    4.30   -0.10  1.0000 
   0   9   6    2038     312                                                        2187    4.30   -0.10  1.0000 
   0  -9   6    2113     295                                                        2266    4.32   -0.10  1.0000 
   0  -9  -6    2292     261                                                        2450    4.30    0.10  1.0000 
   0  -9   6    2090     312                                                        2242    4.32   -0.10  1.0000 
   0  -9  -6    2244     294                                                        2401    4.30    0.10  1.0000 
   0  -9  -6    2112     312                                                        2264    4.30    0.10  1.0000 
   0  -9   6    2155     313                                                        2309    4.32   -0.10  1.0000 
   0   9  -8    3890     614                                                        4581   14.04    0.12  1.0000 
   0   9   8    3641     609                                                        4312   14.06   -0.01  1.0000 
   0   9   8    3805     575                                                        4490   14.06   -0.01  1.0000 
   0  -9  -8    3993     574                                                        4694   14.06    0.01  1.0000 
   0  -9  -8    4123     509                                                        4835   14.06    0.01  1.0000 
   0  -9   8    3341     609                                                        3983   14.04   -0.12  1.0000 
   0  -9   8    3861     575                                                        4550   14.04   -0.12  1.0000 
   0  -9   8    3905     609                                                        4597   14.04   -0.12  1.0000 
   0  -9  -8    3633     610                                                        4303   14.06    0.01  1.0000 
   0   9  10     967     118                                                         893    3.21   -0.07  1.0000 
   0   9 -10     958     129                                                         886    3.17   -0.26  1.0000 
   0   9  10     923     125                                                         851    3.21   -0.07  1.0000 
   0  -9 -10     951     117                                                         878    3.21    0.07  1.0000 
   0  -9  10     980     125                                                         906    3.17    0.26  1.0000 
   0  -9  10    1048     119                                                         972    3.17    0.26  1.0000 
   0   9 -12      87      33                                                         129   -5.41    0.85  1.0000 
   0   9  12      79      23                                                         120   -5.40   -0.48  1.0000 
   0   9  12      90      23                                                         133   -5.40   -0.48  1.0000 
   0  -9  12      64      22                                                         102   -5.41   -0.85  1.0000 
   0  -9  12      81      24                                                         122   -5.41   -0.85  1.0000 
   0  -9 -12      69      22                                                         107   -5.40    0.48  1.0000 
   0   9  14    1263     163                                                        1245   -0.67   -0.07  1.0000 
   0   9 -14    1318     179                                                        1300   -0.67    0.22  1.0000 
   0  -9  14    1211     164                                                        1193   -0.67   -0.22  1.0000 
   0   9  16     110      25                                                         101    1.12   -0.16  1.0000 
   0   9 -16     141      39                                                         132    1.07   -0.18  1.0000 
   0  -9  16     118      26                                                         109    1.07    0.18  1.0000 
   0  -9 -16      88      22                                                          80    1.12    0.16  1.0000 
   0  10   0     867      50                                                         333   29.57    0.35  1.0000 
   0  10   0     881      47                                                         342   29.57    0.35  1.0000 
   0 -10   0     919      47                                                         366   29.57   -0.35  1.0000 
   0  10   2      89      22                                                         145    6.92   -0.02  1.0000 
   0  10  -2      85      20                                                         141    6.95    0.08  1.0000 
   0  10  -2      47      24                                                          90    6.95    0.08  1.0000 
   0  10  -2      98      22                                                         157    6.95    0.08  1.0000 
   0  10   2      59      22                                                         106    6.92   -0.02  1.0000 
   0  10   2      73      17                                                         124    6.92   -0.02  1.0000 
   0  10  -2      54      19                                                          99    6.95    0.08  1.0000 
   0  10   2      88      20                                                         144    6.92   -0.02  1.0000 
   0 -10   2     108      22                                                         169    6.95   -0.08  1.0000 
   0 -10  -2      86      20                                                         141    6.92    0.02  1.0000 
   0 -10   2      71      20                                                         122    6.95   -0.08  1.0000 
   0 -10   2      54      21                                                         100    6.95   -0.08  1.0000 
   0 -10  -2     103      21                                                         163    6.92    0.02  1.0000 
   0 -10  -2      63      17                                                         111    6.92    0.02  1.0000 
   0  10   4     241      65                                                         340    7.71   -0.23  1.0000 
   0  10  -4     481      58                                                         616    7.67   -0.18  1.0000 
   0  10   4     458      66                                                         591    7.71   -0.23  1.0000 
   0  10  -4     305      61                                                         415    7.67   -0.18  1.0000 
   0 -10  -4     450      55                                                         582    7.71    0.23  1.0000 
   0 -10  -4     293      65                                                         401    7.71    0.23  1.0000 
   0 -10  -4     354      62                                                         473    7.71    0.23  1.0000 
   0 -10   4     281      66                                                         387    7.67    0.18  1.0000 
   0  10   6      56      10                                                          52    0.66    0.05  1.0000 
   0  10  -6      41      16                                                          38    0.69   -0.11  1.0000 
   0  10   6      32       9                                                          29    0.66    0.05  1.0000 
   0  10   6      31      11                                                          28    0.66    0.05  1.0000 
   0 -10   6      64      12                                                          60    0.69    0.11  1.0000 
   0 -10  -6      45       8                                                          42    0.66   -0.05  1.0000 
   0 -10  -6      22       9                                                          20    0.66   -0.05  1.0000 
   0 -10   6      57      12                                                          53    0.69    0.11  1.0000 
   0 -10  -6      17       9                                                          15    0.66   -0.05  1.0000 
   0 -10   6      11      11                                                           9    0.69    0.11  1.0000 
   0  10   8     371      65                                                         552  -11.19    0.04  1.0000 
   0  10   8     224      68                                                         369  -11.19    0.04  1.0000 
   0  10  -8     347      74                                                         521  -11.10    0.04  1.0000 
   0 -10  -8     284      64                                                         445  -11.19   -0.04  1.0000 
   0 -10  -8     310      69                                                         477  -11.19   -0.04  1.0000 
   0 -10   8     331      69                                                         501  -11.10   -0.04  1.0000 
   0 -10  -8     316      57                                                         484  -11.19   -0.04  1.0000 
   0 -10   8     367      66                                                         546  -11.10   -0.04  1.0000 
   0  10 -10     146      28                                                         108   -4.40   -0.35  1.0000 
   0  10  10      94      20                                                          65   -4.39   -0.05  1.0000 
   0  10  10     177      20                                                         136   -4.39   -0.05  1.0000 
   0 -10 -10      97      18                                                          67   -4.39    0.05  1.0000 
   0 -10  10     212      22                                                         167   -4.40    0.35  1.0000 
   0 -10  10     155      20                                                         117   -4.40    0.35  1.0000 
   0  10  12     108      24                                                         168    6.84   -0.24  1.0000 
   0  10 -12      58      33                                                         104    6.85    0.34  1.0000 
   0  10  12      73      24                                                         124    6.84   -0.24  1.0000 
   0 -10  12      78      24                                                         130    6.85   -0.34  1.0000 
   0 -10 -12      46      21                                                          88    6.84    0.24  1.0000 
   0 -10  12      56      23                                                         101    6.85   -0.34  1.0000 
   0  10 -14     317      53                                                         313    0.33    0.01  1.0000 
   0  10  14     293      41                                                         289    0.31   -0.02  1.0000 
   0 -10  14     254      42                                                         250    0.33   -0.01  1.0000 
   0 -10 -14     234      39                                                         230    0.31    0.02  1.0000 
   0  10  16       7      18                                                           9    0.85    0.01  1.0000 
   0  10 -16       1      30                                                           2    0.78   -0.11  1.0000 
   0 -10  16      19      19                                                          22    0.78    0.11  1.0000 
   0 -10 -16      32      18                                                          36    0.85   -0.01  1.0000 
   0  11   0   12549    2632                                                       19961  -77.28   -0.19  1.0000 
   0  11   0   11314    2640                                                       18395  -77.28   -0.19  1.0000 
   0  11   0   12338    2483                                                       19694  -77.28   -0.19  1.0000 
   0  11   0   11943    2200                                                       19194  -77.28   -0.19  1.0000 
   0 -11   0   11965    2483                                                       19222  -77.28    0.19  1.0000 
   0 -11   0   12645    2631                                                       20081  -77.28    0.19  1.0000 
   0  11  -2     512     160                                                        1206  -31.96    0.00  1.0000 
   0  11  -2     570     171                                                        1294  -31.96    0.00  1.0000 
   0  11   2     524     142                                                        1225  -31.95   -0.07  1.0000 
   0  11   2     563     171                                                        1283  -31.95   -0.07  1.0000 
   0  11  -2     504     173                                                        1194  -31.96    0.00  1.0000 
   0  11  -2     524     143                                                        1225  -31.96    0.00  1.0000 
   0  11   2     493     171                                                        1177  -31.95   -0.07  1.0000 
   0  11   2     550     160                                                        1264  -31.95   -0.07  1.0000 
   0 -11  -2     513     143                                                        1208  -31.95    0.07  1.0000 
   0 -11   2     558     161                                                        1276  -31.96    0.00  1.0000 
   0 -11   2     507     171                                                        1198  -31.96    0.00  1.0000 
   0 -11  -2     548     161                                                        1261  -31.95    0.07  1.0000 
   0 -11  -2     581     170                                                        1311  -31.95    0.07  1.0000 
   0 -11   2     538     171                                                        1246  -31.96    0.00  1.0000 
   0  11  -4     789     143                                                         999    9.32    0.15  1.0000 
   0  11   4     767     152                                                         974    9.32   -0.16  1.0000 
   0  11   4     865     152                                                        1084    9.32   -0.16  1.0000 
   0  11  -4    1005     156                                                        1241    9.32    0.15  1.0000 
   0  11   4     930     143                                                        1157    9.32   -0.16  1.0000 
   0  11  -4     967     129                                                        1199    9.32    0.15  1.0000 
   0 -11  -4     782     151                                                         992    9.32    0.16  1.0000 
   0 -11   4     977     144                                                        1209    9.32   -0.15  1.0000 
   0 -11   4    1059     153                                                        1300    9.32   -0.15  1.0000 
   0 -11  -4     850     143                                                        1068    9.32    0.16  1.0000 
   0 -11   4     767     152                                                         974    9.32   -0.15  1.0000 
   0 -11  -4     972     127                                                        1204    9.32    0.16  1.0000 
   0  11  -6     666      86                                                         600    3.46    0.03  1.0000 
   0  11   6     680      77                                                         614    3.44    0.03  1.0000 
   0  11   6     639      81                                                         575    3.44    0.03  1.0000 
   0  11  -6     608      70                                                         545    3.46    0.03  1.0000 
   0  11   6     589      81                                                         528    3.44    0.03  1.0000 
   0 -11  -6     692      77                                                         625    3.44   -0.03  1.0000 
   0 -11   6     578      82                                                         517    3.46   -0.03  1.0000 
   0 -11   6     677      78                                                         611    3.46   -0.03  1.0000 
   0 -11   6     649      82                                                         584    3.46   -0.03  1.0000 
   0 -11  -6     596      81                                                         534    3.44   -0.03  1.0000 
   0 -11  -6     688      68                                                         622    3.44   -0.03  1.0000 
   0  11   8    1252     133                                                         891   14.60    0.11  1.0000 
   0  11  -8    1370     139                                                         994   14.51   -0.09  1.0000 
   0  11   8    1331     134                                                         958   14.60    0.11  1.0000 
   0  11   8    1413     127                                                        1028   14.60    0.11  1.0000 
   0 -11  -8    1323     126                                                         952   14.60   -0.11  1.0000 
   0 -11   8    1350     127                                                         977   14.51    0.09  1.0000 
   0 -11   8    1332     135                                                         961   14.51    0.09  1.0000 
   0 -11  -8    1389     112                                                        1008   14.60   -0.11  1.0000 
   0  11  10     365      73                                                         454    5.84   -0.12  1.0000 
   0  11  10     406      69                                                         500    5.84   -0.12  1.0000 
   0  11 -10     425      79                                                         520    5.81    0.03  1.0000 
   0 -11  10     391      70                                                         482    5.81   -0.03  1.0000 
   0 -11 -10     444      69                                                         542    5.84    0.12  1.0000 
   0 -11  10     457      74                                                         556    5.81   -0.03  1.0000 
   0  11  12      15      14                                                          16    0.77   -0.82  1.0000 
   0  11  12      18      14                                                          19    0.77   -0.82  1.0000 
   0  11 -12       3      24                                                           5    0.78    1.34  1.0000 
   0 -11 -12       6      13                                                           8    0.77    0.82  1.0000 
   0 -11  12       2      15                                                           3    0.78   -1.34  1.0000 
   0  11  14     324      45                                                         305    1.47   -0.27  1.0000 
   0  11 -14     351      59                                                         330    1.46    0.37  1.0000 
   0 -11 -14     308      44                                                         289    1.47    0.27  1.0000 
   0 -11  14     290      46                                                         272    1.46   -0.37  1.0000 
   0  11 -16      24      31                                                          26    0.45   -0.22  1.0000 
   0  11  16       6      18                                                           7    0.48   -0.02  1.0000 
   0 -11  16      18      20                                                          20    0.45    0.22  1.0000 
   0 -11 -16      13      17                                                          14    0.48    0.02  1.0000 
   0  12   0    9077    1439                                                       11395   30.31    0.34  1.0000 
   0  12   0    8474    1531                                                       10718   30.31    0.34  1.0000 
   0  12   0    8811    1525                                                       11097   30.31    0.34  1.0000 
   0  12   0    9027    1275                                                       11339   30.31    0.34  1.0000 
   0 -12   0    9134    1439                                                       11457   30.31   -0.34  1.0000 
   0 -12   0    9160    1525                                                       11486   30.31   -0.34  1.0000 
   0  12   2     592     113                                                         841   12.35    0.11  1.0000 
   0  12   2     530     106                                                         767   12.35    0.11  1.0000 
   0  12  -2     573     116                                                         818   12.33   -0.09  1.0000 
   0  12   2     567      94                                                         811   12.35    0.11  1.0000 
   0  12   2     598     114                                                         849   12.35    0.11  1.0000 
   0  12  -2     547     106                                                         787   12.33   -0.09  1.0000 
   0  12  -2     584      95                                                         831   12.33   -0.09  1.0000 
   0  12  -2     562     113                                                         805   12.33   -0.09  1.0000 
   0 -12  -2     564     113                                                         808   12.35   -0.11  1.0000 
   0 -12   2     581     107                                                         828   12.33    0.09  1.0000 
   0 -12  -2     574      95                                                         820   12.35   -0.11  1.0000 
   0 -12   2     562     113                                                         805   12.33    0.09  1.0000 
   0 -12  -2     577     107                                                         823   12.35   -0.11  1.0000 
   0 -12   2     581     114                                                         828   12.33    0.09  1.0000 
   0  12   4    1983     255                                                        1901    2.47   -0.20  1.0000 
   0  12  -4    1856     258                                                        1778    2.43   -0.22  1.0000 
   0  12  -4    1796     214                                                        1720    2.43   -0.22  1.0000 
   0  12   4    1888     240                                                        1808    2.47   -0.20  1.0000 
   0  12   4    2026     212                                                        1943    2.47   -0.20  1.0000 
   0  12  -4    2003     240                                                        1922    2.43   -0.22  1.0000 
   0  12   4    1883     255                                                        1803    2.47   -0.20  1.0000 
   0 -12  -4    2015     254                                                        1932    2.47    0.20  1.0000 
   0 -12  -4    1963     240                                                        1881    2.47    0.20  1.0000 
   0 -12   4    1909     241                                                        1829    2.43    0.22  1.0000 
   0 -12   4    1832     255                                                        1754    2.43    0.22  1.0000 
   0 -12  -4    1975     213                                                        1893    2.47    0.20  1.0000 
   0 -12   4    2072     255                                                        1989    2.43    0.22  1.0000 
   0  12  -6    1507     192                                                        1456   -1.76   -0.12  1.0000 
   0  12   6    1348     187                                                        1298   -1.80   -0.08  1.0000 
   0  12   6    1238     187                                                        1190   -1.80   -0.08  1.0000 
   0  12  -6    1347     159                                                        1298   -1.76   -0.12  1.0000 
   0  12   6    1502     177                                                        1450   -1.80   -0.08  1.0000 
   0 -12  -6    1405     177                                                        1355   -1.80    0.08  1.0000 
   0 -12   6    1393     188                                                        1344   -1.76    0.12  1.0000 
   0 -12  -6    1523     156                                                        1470   -1.80    0.08  1.0000 
   0 -12   6    1490     178                                                        1439   -1.76    0.12  1.0000 
   0  12   8    1181     131                                                         911  -11.06    0.15  1.0000 
   0  12  -8    1305     137                                                        1021  -11.03    0.12  1.0000 
   0  12   8    1199     123                                                         927  -11.06    0.15  1.0000 
   0 -12   8    1175     131                                                         906  -11.03   -0.12  1.0000 
   0 -12  -8    1237     123                                                         960  -11.06   -0.15  1.0000 
   0 -12   8    1247     125                                                         970  -11.03   -0.12  1.0000 
   0  12  10     645     101                                                         692   -2.41    0.09  1.0000 
   0  12  10     637      95                                                         684   -2.41    0.09  1.0000 
   0  12 -10     657     107                                                         705   -2.44    0.19  1.0000 
   0 -12 -10     759      95                                                         810   -2.41   -0.09  1.0000 
   0 -12  10     659     101                                                         707   -2.44   -0.19  1.0000 
   0 -12  10     614      96                                                         661   -2.44   -0.19  1.0000 
   0  12  12       9      14                                                          -4    7.98   -0.19  1.0000 
   0  12 -12       2      24                                                           4    7.97    0.25  1.0000 
   0 -12  12       9      15                                                          -5    7.97   -0.25  1.0000 
   0 -12 -12       3      13                                                           4    7.98    0.19  1.0000 
   0  12  14     593      84                                                         588   -0.26    0.07  1.0000 
   0  12 -14     710     100                                                         705   -0.25   -0.06  1.0000 
   0 -12 -14     664      83                                                         659   -0.26   -0.07  1.0000 
   0 -12  14     555      85                                                         551   -0.25    0.06  1.0000 
   0  12  16      27      20                                                          34   -1.58    0.01  1.0000 
   0  12 -16       4      32                                                           7   -1.60   -0.04  1.0000 
   0 -12 -16      27      18                                                          34   -1.58   -0.01  1.0000 
   0 -12  16      22      22                                                          28   -1.60    0.04  1.0000 
   0  13   0     351     140                                                         911  -30.23   -0.08  1.0000 
   0  13   0     495     142                                                        1134  -30.23   -0.08  1.0000 
   0  13   0     383     131                                                         961  -30.23   -0.08  1.0000 
   0  13   0     461     117                                                        1083  -30.23   -0.08  1.0000 
   0 -13   0     375     140                                                         949  -30.23    0.08  1.0000 
   0 -13   0     456     132                                                        1075  -30.23    0.08  1.0000 
   0  13   2      34      11                                                           5   -9.42   -0.15  1.0000 
   0  13   2      68      12                                                          22   -9.42   -0.15  1.0000 
   0  13  -2      63       8                                                          19   -9.41    0.12  1.0000 
   0  13   2      82       7                                                          30   -9.42   -0.15  1.0000 
   0  13  -2      78      11                                                          28   -9.41    0.12  1.0000 
   0  13   2      47       9                                                          11   -9.42   -0.15  1.0000 
   0  13  -2      55      10                                                          15   -9.41    0.12  1.0000 
   0  13  -2      57      15                                                          16   -9.41    0.12  1.0000 
   0 -13  -2      53       8                                                          14   -9.42    0.15  1.0000 
   0 -13   2      90      11                                                          35   -9.41   -0.12  1.0000 
   0 -13  -2      13       9                                                          -7   -9.42    0.15  1.0000 
   0 -13   2      82      11                                                          30   -9.41   -0.12  1.0000 
   0 -13   2      49      10                                                          12   -9.41   -0.12  1.0000 
   0 -13  -2      49       9                                                          12   -9.42    0.15  1.0000 
   0  13  -4     254      42                                                         301    3.74    0.16  1.0000 
   0  13   4     235      48                                                         281    3.73    0.26  1.0000 
   0  13  -4     263      45                                                         311    3.74    0.16  1.0000 
   0  13   4     299      39                                                         350    3.73    0.26  1.0000 
   0  13  -4     334      54                                                         388    3.74    0.16  1.0000 
   0  13   4     284      48                                                         334    3.73    0.26  1.0000 
   0  13   4     259      45                                                         307    3.73    0.26  1.0000 
   0 -13   4     261      49                                                         309    3.74   -0.16  1.0000 
   0 -13  -4     293      46                                                         343    3.73   -0.26  1.0000 
   0 -13   4     271      46                                                         319    3.74   -0.16  1.0000 
   0 -13   4     308      49                                                         360    3.74   -0.16  1.0000 
   0 -13  -4     278      40                                                         327    3.73   -0.26  1.0000 
   0  13   6      32      11                                                          33   -0.22    0.05  1.0000 
   0  13   6      31      11                                                          32   -0.22    0.05  1.0000 
   0  13   6      55      13                                                          56   -0.22    0.05  1.0000 
   0  13  -6      25      14                                                          26   -0.22    0.12  1.0000 
   0  13  -6      27      19                                                          28   -0.22    0.12  1.0000 
   0 -13  -6      20      11                                                          21   -0.22   -0.05  1.0000 
   0 -13   6      11      11                                                          12   -0.22   -0.12  1.0000 
   0 -13  -6      20       8                                                          21   -0.22   -0.05  1.0000 
   0 -13   6      20      12                                                          21   -0.22   -0.12  1.0000 
   0  13   8       1      11                                                          17    8.21   -0.17  1.0000 
   0  13   8       5      13                                                          27    8.21   -0.17  1.0000 
   0  13  -8       4      14                                                           1    7.92    0.17  1.0000 
   0  13  -8       2      21                                                           3    7.92    0.17  1.0000 
   0 -13   8       9      12                                                          -4    7.92   -0.17  1.0000 
   0 -13  -8       6      11                                                          29    8.21    0.17  1.0000 
   0 -13   8       1      12                                                          15    7.92   -0.17  1.0000 
   0  13  10      21      14                                                          26    1.50   -0.09  1.0000 
   0  13 -10       8      23                                                          12    1.46    0.47  1.0000 
   0  13 -10       4      16                                                           6    1.46    0.47  1.0000 
   0  13  10       0      13                                                           1    1.50   -0.09  1.0000 
   0 -13 -10       8      12                                                          11    1.50    0.09  1.0000 
   0 -13  10      32      14                                                          38    1.46   -0.47  1.0000 
   0 -13  10      16      15                                                          21    1.46   -0.47  1.0000 
   0  13  12       2      14                                                           2    0.25   -0.59  1.0000 
   0  13 -12      15      27                                                          15    0.29    0.56  1.0000 
   0 -13 -12       0      13                                                           0    0.25    0.59  1.0000 
   0 -13  12       0      15                                                         -26    0.29   -0.56  1.0000 
   0  13 -14      22      31                                                          25   -0.83    0.20  1.0000 
   0  13  14      38      19                                                          42   -0.82   -0.01  1.0000 
   0 -13  14      46      20                                                          50   -0.83   -0.20  1.0000 
   0 -13 -14      11      16                                                          13   -0.82    0.01  1.0000 
   0  14   0    8673     880                                                        6162   38.64    0.52  1.0000 
   0  14   0    8771     732                                                        6244   38.64    0.52  1.0000 
   0  14   0    9262     826                                                        6660   38.64    0.52  1.0000 
   0  14   0    9091     876                                                        6515   38.64    0.52  1.0000 
   0 -14   0    9253     827                                                        6654   38.64   -0.52  1.0000 
   0  14   2     211      10                                                          50   19.70    0.08  1.0000 
   0  14  -2     200      14                                                          45   19.70    0.09  1.0000 
   0  14  -2     183      19                                                          37   19.70    0.09  1.0000 
   0  14   2     207      12                                                          48   19.70    0.08  1.0000 
   0  14  -2     233      13                                                          61   19.70    0.09  1.0000 
   0  14   2     209      15                                                          49   19.70    0.08  1.0000 
   0  14  -2     243      12                                                          66   19.70    0.09  1.0000 
   0  14   2     192      15                                                          41   19.70    0.08  1.0000 
   0 -14  -2     233      14                                                          61   19.70   -0.08  1.0000 
   0 -14  -2     198      11                                                          44   19.70   -0.08  1.0000 
   0 -14   2     203      14                                                          46   19.70   -0.09  1.0000 
   0 -14   2     237      14                                                          63   19.70   -0.09  1.0000 
   0  14   4     812     108                                                         837    1.18   -0.19  1.0000 
   0  14  -4     750      92                                                         773    1.11   -0.24  1.0000 
   0  14   4     730     108                                                         754    1.18   -0.19  1.0000 
   0  14   4     724      89                                                         748    1.18   -0.19  1.0000 
   0  14  -4     835     101                                                         859    1.11   -0.24  1.0000 
   0  14  -4     664     111                                                         685    1.11   -0.24  1.0000 
   0  14   4     708     100                                                         732    1.18   -0.19  1.0000 
   0 -14   4     671     108                                                         693    1.11    0.24  1.0000 
   0 -14   4     690     101                                                         712    1.11    0.24  1.0000 
   0 -14  -4     745      89                                                         770    1.18    0.19  1.0000 
   0 -14  -4     809     101                                                         835    1.18    0.19  1.0000 
   0  14  -6     130      37                                                         162   -3.49    0.06  1.0000 
   0  14  -6     132      28                                                         164   -3.49    0.06  1.0000 
   0  14   6     156      28                                                         191   -3.53   -0.12  1.0000 
   0  14   6     159      31                                                         194   -3.53   -0.12  1.0000 
   0  14   6     180      30                                                         217   -3.53   -0.12  1.0000 
   0 -14   6     140      31                                                         173   -3.49   -0.06  1.0000 
   0 -14   6     137      29                                                         169   -3.49   -0.06  1.0000 
   0 -14  -6     130      28                                                         162   -3.53    0.12  1.0000 
   0  14   8     871     157                                                        1161  -12.07    0.05  1.0000 
   0  14  -8     779     134                                                        1056  -12.10    0.04  1.0000 
   0  14  -8     834     162                                                        1119  -12.10    0.04  1.0000 
   0  14   8     769     147                                                        1043  -12.07    0.05  1.0000 
   0 -14   8     821     148                                                        1105  -12.10   -0.04  1.0000 
   0 -14   8     883     157                                                        1176  -12.10   -0.04  1.0000 
   0 -14  -8     910     147                                                        1207  -12.07   -0.05  1.0000 
   0  14 -10       4      22                                                          -4   -5.35   -0.01  1.0000 
   0  14  10       4      14                                                          -3   -5.30   -0.04  1.0000 
   0  14 -10       4      15                                                         -10   -5.35   -0.01  1.0000 
   0  14  10       4      12                                                           0   -5.30   -0.04  1.0000 
   0 -14  10       4      12                                                          -3   -5.35    0.01  1.0000 
   0 -14 -10       2      12                                                           8   -5.30    0.04  1.0000 
   0 -14  10       4      14                                                          -3   -5.35    0.01  1.0000 
   0  14  12      90      22                                                         113    2.96   -0.11  1.0000 
   0  14 -12      40      32                                                          56    2.99   -0.21  1.0000 
   0 -14  12     110      25                                                         135    2.99    0.21  1.0000 
   0 -14 -12      37      19                                                          52    2.96    0.11  1.0000 
   0  14 -14     195      49                                                         200   -0.50   -0.17  1.0000 
   0  14  14     207      35                                                         212   -0.49    0.10  1.0000 
   0 -14 -14     174      32                                                         179   -0.49   -0.10  1.0000 
   0 -14  14     201      36                                                         206   -0.50    0.17  1.0000 
   0  15   0    8820     964                                                        6878  -29.02   -0.09  1.0000 
   0  15   0    8823     968                                                        6880  -29.02   -0.09  1.0000 
   0  15   0    9137     909                                                        7158  -29.02   -0.09  1.0000 
   0  15   0    9095     806                                                        7121  -29.02   -0.09  1.0000 
   0 -15   0    9465     910                                                        7449  -29.02    0.09  1.0000 
   0  15   2      83      14                                                          23  -11.55   -0.22  1.0000 
   0  15   2      71       8                                                          17  -11.55   -0.22  1.0000 
   0  15  -2     100      10                                                          32  -11.51    0.34  1.0000 
   0  15   2      91      14                                                          27  -11.55   -0.22  1.0000 
   0  15  -2     107      12                                                          36  -11.51    0.34  1.0000 
   0  15  -2      78      18                                                          20  -11.51    0.34  1.0000 
   0  15  -2      63      12                                                          13  -11.51    0.34  1.0000 
   0  15   2      81      11                                                          22  -11.55   -0.22  1.0000 
   0 -15  -2      68      12                                                          15  -11.55    0.22  1.0000 
   0 -15   2      95      12                                                          30  -11.51   -0.34  1.0000 
   0 -15   2      75      11                                                          19  -11.51   -0.34  1.0000 
   0  15   4    1726     223                                                        1683    1.38    0.22  1.0000 
   0  15   4    1653     222                                                        1610    1.38    0.22  1.0000 
   0  15   4    1671     209                                                        1628    1.38    0.22  1.0000 
   0  15   4    1626     185                                                        1584    1.38    0.22  1.0000 
   0  15  -4    1609     187                                                        1567    1.37    0.10  1.0000 
   0  15  -4    1682     226                                                        1640    1.37    0.10  1.0000 
   0  15  -4    1638     209                                                        1596    1.37    0.10  1.0000 
   0 -15   4    1593     210                                                        1552    1.37   -0.10  1.0000 
   0 -15  -4    1705     209                                                        1663    1.38   -0.22  1.0000 
   0 -15   4    1667     223                                                        1625    1.37   -0.10  1.0000 
   0  15   6      67      16                                                          63   -0.65   -0.03  1.0000 
   0  15  -6     117      20                                                         112   -0.61    0.07  1.0000 
   0  15  -6      81      26                                                          77   -0.61    0.07  1.0000 
   0  15   6      80      17                                                          76   -0.65   -0.03  1.0000 
   0  15   6      78      18                                                          74   -0.65   -0.03  1.0000 
   0 -15   6      64      18                                                          60   -0.61   -0.07  1.0000 
   0 -15   6     101      19                                                          96   -0.61   -0.07  1.0000 
   0 -15  -6      73      17                                                          69   -0.65    0.03  1.0000 
   0  15   8    1214     195                                                        1386    6.33   -0.24  1.0000 
   0  15  -8    1276     200                                                        1448    6.17   -0.01  1.0000 
   0  15   8    1262     183                                                        1437    6.33   -0.24  1.0000 
   0  15  -8    1173     166                                                        1338    6.17   -0.01  1.0000 
   0 -15   8    1226     195                                                        1395    6.17    0.01  1.0000 
   0 -15   8    1253     185                                                        1424    6.17    0.01  1.0000 
   0 -15  -8    1249     183                                                        1424    6.33    0.24  1.0000 
   0  15 -10       4      24                                                           5   -0.49    0.03  1.0000 
   0  15  10      16      15                                                          17   -0.48   -0.03  1.0000 
   0  15 -10       2      17                                                           2   -0.49    0.03  1.0000 
   0 -15 -10      15      14                                                          16   -0.48    0.03  1.0000 
   0 -15  10      14      16                                                          15   -0.49   -0.03  1.0000 
   0  15 -12     101      39                                                         121   -2.51    0.06  1.0000 
   0  15  12     106      27                                                         127   -2.53   -0.33  1.0000 
   0 -15 -12     137      26                                                         160   -2.53    0.33  1.0000 
   0 -15  12     100      29                                                         120   -2.51   -0.06  1.0000 
   0  15  14     380      52                                                         375   -0.35   -0.13  1.0000 
   0  15 -14     368      67                                                         363   -0.36    0.02  1.0000 
   0 -15 -14     281      50                                                         277   -0.35    0.13  1.0000 
   0 -15  14     414      55                                                         409   -0.36   -0.02  1.0000 
   0  16   0     519      75                                                         559   -2.23   -0.33  1.0000 
   0  16   2     116      23                                                         132    1.95   -0.01  1.0000 
   0  16  -2     112      25                                                         128    1.91    0.21  1.0000 
   0  16   2     131      27                                                         149    1.95   -0.01  1.0000 
   0  16   2     125      26                                                         142    1.95   -0.01  1.0000 
   0  16  -2     134      23                                                         151    1.91    0.21  1.0000 
   0  16  -2      77      29                                                          90    1.91    0.21  1.0000 
   0  16   2     118      19                                                         135    1.95   -0.01  1.0000 
   0  16  -2      93      22                                                         107    1.91    0.21  1.0000 
   0 -16   2     150      25                                                         168    1.91   -0.21  1.0000 
   0 -16   2     138      26                                                         155    1.91   -0.21  1.0000 
   0 -16  -2     116      24                                                         133    1.95    0.01  1.0000 
   0  16  -4      86      30                                                         108    2.88    0.22  1.0000 
   0  16   4      76      20                                                          96    2.86    0.01  1.0000 
   0  16   4      90      17                                                         112    2.86    0.01  1.0000 
   0  16  -4      89      20                                                         111    2.88    0.22  1.0000 
   0  16   4      59      22                                                          77    2.86    0.01  1.0000 
   0  16  -4     123      22                                                         148    2.88    0.22  1.0000 
   0  16   4     112      24                                                         136    2.86    0.01  1.0000 
   0 -16   4     115      23                                                         139    2.88   -0.22  1.0000 
   0 -16   4     151      25                                                         179    2.88   -0.22  1.0000 
   0 -16  -4     101      22                                                         124    2.86   -0.01  1.0000 
   0  16  -6      14      22                                                          17   -0.81   -0.21  1.0000 
   0  16   6      26      13                                                          29   -0.84    0.17  1.0000 
   0  16  -6      28      15                                                          31   -0.81   -0.21  1.0000 
   0  16   6      18      14                                                          21   -0.84    0.17  1.0000 
   0 -16  -6       9      12                                                          11   -0.84   -0.17  1.0000 
   0 -16   6      37      15                                                          41   -0.81    0.21  1.0000 
   0 -16   6      40      15                                                          44   -0.81    0.21  1.0000 
   0  16  -8       5      24                                                          -2   -5.99   -0.40  1.0000 
   0  16  -8       5      17                                                          20   -5.99   -0.40  1.0000 
   0  16   8       3      14                                                          16   -6.05    0.11  1.0000 
   0  16   8      22      17                                                          48   -6.05    0.11  1.0000 
   0 -16   8      26      17                                                          54   -5.99    0.40  1.0000 
   0 -16  -8      17      15                                                          41   -6.05   -0.11  1.0000 
   0 -16   8      40      18                                                          74   -5.99    0.40  1.0000 
   0  16 -10       1      18                                                          -4   -3.01   -0.20  1.0000 
   0  16  10       1      14                                                           0   -3.01   -0.25  1.0000 
   0  16 -10      26      26                                                          16   -3.01   -0.20  1.0000 
   0 -16  10      16      16                                                           9   -3.01    0.20  1.0000 
   0 -16 -10       6      14                                                           2   -3.01    0.25  1.0000 
   0  16 -12      54      33                                                          65    1.93   -0.01  1.0000 
   0  16  12       3      17                                                           6    1.93   -0.16  1.0000 
   0 -16  12       2      19                                                           4    1.93    0.01  1.0000 
   0 -16 -12      24      17                                                          32    1.93    0.16  1.0000 
   0  16  14      24      18                                                          21    0.75   -0.20  1.0000 
   0  16 -14      35      34                                                          32    0.75   -0.10  1.0000 
   0 -16 -14      18      18                                                          16    0.75    0.20  1.0000 
   0 -16  14      50      22                                                          46    0.75    0.10  1.0000 
   0  17   0    4517     822                                                        6018  -27.36   -0.68  1.0000 
   0  17   0    4779     774                                                        6319  -27.36   -0.68  1.0000 
   0  17   0    4401     687                                                        5883  -27.36   -0.68  1.0000 
   0  17   0    4438     825                                                        5926  -27.36   -0.68  1.0000 
   0 -17   0    4424     822                                                        5908  -27.36    0.68  1.0000 
   0 -17   0    4659     775                                                        6179  -27.36    0.68  1.0000 
   0  17  -2     158      37                                                         318  -13.89    0.24  1.0000 
   0  17   2     123      39                                                         267  -13.92    0.12  1.0000 
   0  17   2      97      33                                                         228  -13.92    0.12  1.0000 
   0  17   2     106      42                                                         243  -13.92    0.12  1.0000 
   0  17  -2      91      46                                                         219  -13.89    0.24  1.0000 
   0  17   2     145      44                                                         299  -13.92    0.12  1.0000 
   0  17  -2     121      38                                                         264  -13.89    0.24  1.0000 
   0  17  -2     163      43                                                         325  -13.89    0.24  1.0000 
   0 -17   2     155      40                                                         313  -13.89   -0.24  1.0000 
   0 -17   2     100      42                                                         233  -13.89   -0.24  1.0000 
   0 -17  -2      97      40                                                         229  -13.92   -0.12  1.0000 
   0  17  -4     736      96                                                         753    0.78    0.43  1.0000 
   0  17   4     758      97                                                         774    0.71    0.61  1.0000 
   0  17   4     732     104                                                         748    0.71    0.61  1.0000 
   0  17  -4     687      88                                                         703    0.78    0.43  1.0000 
   0  17  -4     757     109                                                         774    0.78    0.43  1.0000 
   0  17   4     655     103                                                         670    0.71    0.61  1.0000 
   0 -17   4     701     104                                                         716    0.78   -0.43  1.0000 
   0 -17   4     657      98                                                         672    0.78   -0.43  1.0000 
   0 -17  -4     722      97                                                         736    0.71   -0.61  1.0000 
   0  17   6     426      54                                                         395    2.02   -0.16  1.0000 
   0  17  -6     375      51                                                         346    2.05   -0.08  1.0000 
   0  17   6     375      59                                                         346    2.02   -0.16  1.0000 
   0  17  -6     451      66                                                         419    2.05   -0.08  1.0000 
   0 -17   6     484      56                                                         450    2.05    0.08  1.0000 
   0 -17  -6     359      54                                                         331    2.02    0.16  1.0000 
   0 -17   6     449      59                                                         417    2.05    0.08  1.0000 
   0  17  -8     541      66                                                         451    5.37   -0.11  1.0000 
   0  17  -8     617      83                                                         520    5.37   -0.11  1.0000 
   0  17   8     596      69                                                         501    5.37   -0.22  1.0000 
   0 -17  -8     652      70                                                         552    5.37    0.22  1.0000 
   0 -17   8     586      71                                                         492    5.37    0.11  1.0000 
   0  17 -10     419      75                                                         433    0.92    0.13  1.0000 
   0  17  10     408      61                                                         422    0.91    0.11  1.0000 
   0 -17  10     408      63                                                         422    0.92   -0.13  1.0000 
   0 -17 -10     440      61                                                         454    0.91   -0.11  1.0000 
   0  17 -12       4      30                                                           4   -0.14    0.23  1.0000 
   0  17  12      11      17                                                          11   -0.10   -0.05  1.0000 
   0 -17  12       2      19                                                           2   -0.14   -0.23  1.0000 
   0 -17 -12      16      17                                                          16   -0.10    0.05  1.0000 
   0  18   0    2245     354                                                        2553    8.35   -0.47  1.0000 
   0  18   0    2258     294                                                        2567    8.35   -0.47  1.0000 
   0  18   0    2348     331                                                        2663    8.35   -0.47  1.0000 
   0 -18   0    2362     332                                                        2680    8.35    0.47  1.0000 
   0 -18   0    2053     352                                                        2350    8.35    0.47  1.0000 
   0  18   2     199      48                                                         273    6.42    0.12  1.0000 
   0  18  -2     185      44                                                         257    6.41    0.31  1.0000 
   0  18   2     218      45                                                         295    6.42    0.12  1.0000 
   0  18  -2     282      55                                                         369    6.41    0.31  1.0000 
   0  18  -2     236      41                                                         316    6.41    0.31  1.0000 
   0  18   2     261      51                                                         345    6.42    0.12  1.0000 
   0 -18   2     234      46                                                         314    6.41   -0.31  1.0000 
   0 -18   2     269      50                                                         355    6.41   -0.31  1.0000 
   0 -18  -2     248      46                                                         330    6.42   -0.12  1.0000 
   0  18  -4    1245     160                                                        1225    0.70    0.57  1.0000 
   0  18  -4    1184     144                                                        1165    0.70    0.57  1.0000 
   0  18   4    1280     172                                                        1262    0.65    0.34  1.0000 
   0  18   4    1192     160                                                        1175    0.65    0.34  1.0000 
   0  18  -4    1291     176                                                        1271    0.70    0.57  1.0000 
   0 -18  -4    1235     161                                                        1218    0.65   -0.34  1.0000 
   0 -18   4    1251     172                                                        1233    0.70   -0.57  1.0000 
   0 -18   4    1334     162                                                        1316    0.70   -0.57  1.0000 
   0  18  -6     323      58                                                         304   -1.42   -0.23  1.0000 
   0  18   6     325      47                                                         307   -1.36    0.09  1.0000 
   0  18  -6     360      46                                                         340   -1.42   -0.23  1.0000 
   0 -18   6     366      49                                                         346   -1.42    0.23  1.0000 
   0 -18  -6     346      48                                                         327   -1.36   -0.09  1.0000 
   0  18   8     863     103                                                         741   -5.69    0.01  1.0000 
   0  18  -8     888      96                                                         764   -5.72   -0.22  1.0000 
   0  18  -8     941     118                                                         813   -5.72   -0.22  1.0000 
   0 -18  -8     789     103                                                         673   -5.69   -0.01  1.0000 
   0 -18   8    1093     106                                                         955   -5.72    0.22  1.0000 
   0  18  10     640      88                                                         693   -2.70   -0.25  1.0000 
   0  18 -10     588     103                                                         639   -2.72    0.11  1.0000 
   0 -18 -10     541      88                                                         589   -2.70    0.25  1.0000 
   0 -18  10     628      90                                                         681   -2.72   -0.11  1.0000 
   0  18 -12      13      31                                                           7    2.42    0.11  1.0000 
   0  18  12      20      17                                                          13    2.43   -0.14  1.0000 
   0 -18 -12      18      17                                                          11    2.43    0.14  1.0000 
   0 -18  12      22      21                                                          14    2.42   -0.11  1.0000 
   0  19   0     493      89                                                         664    9.45    0.15  1.0000 
   0  19  -2       6      13                                                          11    2.15    0.23  1.0000 
   0  19   2       1      14                                                           4    2.14    0.41  1.0000 
   0  19  -2       9      14                                                          14    2.15    0.23  1.0000 
   0  19   2      28      19                                                          37    2.14    0.41  1.0000 
   0  19  -2      29      24                                                          39    2.15    0.23  1.0000 
   0 -19   2      35      16                                                          45    2.15   -0.23  1.0000 
   0 -19  -2       4      16                                                           8    2.14   -0.41  1.0000 
   0  19  -4      94      30                                                          88   -0.88    0.14  1.0000 
   0  19  -4      39      16                                                          35   -0.88    0.14  1.0000 
   0  19  -4      68      20                                                          63   -0.88    0.14  1.0000 
   0  19   4      74      18                                                          69   -0.83    0.16  1.0000 
   0  19   4     102      22                                                          96   -0.83    0.16  1.0000 
   0 -19  -4      91      20                                                          85   -0.83   -0.16  1.0000 
   0 -19   4      86      21                                                          80   -0.88   -0.14  1.0000 
   0  19  -6      26      26                                                          24    0.45   -0.04  1.0000 
   0  19   6       7      13                                                           7    0.47   -0.61  1.0000 
   0  19  -6       0      15                                                          -8    0.45   -0.04  1.0000 
   0 -19   6       0      15                                                         -11    0.45    0.04  1.0000 
   0 -19  -6       0      14                                                          -6    0.47    0.61  1.0000 
   0  19   8      10      15                                                           9    0.61    0.00  1.0000 
   0  19  -8       0      17                                                          -5    0.63    0.13  1.0000 
   0  19  -8       0      26                                                          -1    0.63    0.13  1.0000 
   0 -19   8      23      18                                                          21    0.63   -0.13  1.0000 
   0 -19  -8      15      15                                                          13    0.61    0.00  1.0000 
   0  19 -10      14      31                                                          13   -0.40    0.20  1.0000 
   0  19  10      42      18                                                          40   -0.35    0.30  1.0000 
   0 -19  10      67      22                                                          64   -0.40   -0.20  1.0000 
   0 -19 -10      43      18                                                          41   -0.35   -0.30  1.0000 
   0  20   0    3620     351                                                        2784   19.56    0.19  1.0000 
   0  20   0    3365     376                                                        2561   19.56    0.19  1.0000 
   0 -20   0    3630     352                                                        2793   19.56   -0.19  1.0000 
   0  20  -2      17      23                                                          -1   11.01    0.14  1.0000 
   0  20  -2      17      13                                                         -17   11.01    0.14  1.0000 
   0  20   2      17      14                                                         -11   11.04   -0.08  1.0000 
   0  20  -2      17      13                                                          -8   11.01    0.14  1.0000 
   0  20   2      17      18                                                          -3   11.04   -0.08  1.0000 
   0 -20  -2      17      14                                                         -23   11.04    0.08  1.0000 
   0 -20   2      27      15                                                           1   11.01   -0.14  1.0000 
   0  20  -4     602      96                                                         579   -1.25    0.20  1.0000 
   0  20  -4     715      78                                                         690   -1.25    0.20  1.0000 
   0  20  -4     664      84                                                         640   -1.25    0.20  1.0000 
   0  20   4     704      85                                                         679   -1.23   -0.16  1.0000 
   0 -20  -4     628      85                                                         605   -1.23    0.16  1.0000 
   0 -20   4     559      85                                                         537   -1.25   -0.20  1.0000 
   0  20  -6     174      48                                                         214   -3.76   -0.08  1.0000 
   0  20  -6     181      35                                                         221   -3.76   -0.08  1.0000 
   0  20   6     192      35                                                         233   -3.70    0.05  1.0000 
   0 -20   6     174      37                                                         214   -3.76    0.08  1.0000 
   0 -20  -6     164      36                                                         202   -3.70   -0.05  1.0000 
   0  20  -8     255      68                                                         306   -4.01   -0.14  1.0000 
   0  20   8     360      57                                                         419   -3.95    0.20  1.0000 
   0 -20   8     369      60                                                         429   -4.01    0.14  1.0000 
   0 -20  -8     332      57                                                         389   -3.95   -0.20  1.0000 
   0  20  10      66      19                                                          55   -1.85   -0.18  1.0000 
   0  20 -10      18      32                                                          13   -1.83    0.09  1.0000 
   0 -20  10      31      20                                                          24   -1.83   -0.09  1.0000 
   0 -20 -10      42      19                                                          34   -1.85    0.18  1.0000 
   0  21   0    1490     214                                                        1627    4.60    0.11  1.0000 
   0  21   0    1486     231                                                        1623    4.60    0.11  1.0000 
   0 -21   0    1543     215                                                        1682    4.60   -0.11  1.0000 
   0  21   2       4      15                                                           4    0.03    0.17  1.0000 
   0  21   2       0      18                                                          -6    0.03    0.17  1.0000 
   0  21  -2       0      23                                                         -12   -0.03   -0.10  1.0000 
   0  21  -2       1      14                                                           1   -0.03   -0.10  1.0000 
   0 -21  -2       0      15                                                         -19    0.03   -0.17  1.0000 
   0 -21   2       0      16                                                           0   -0.03    0.10  1.0000 
   0  21   4     952     124                                                         943    0.39    0.15  1.0000 
   0  21  -4     948     113                                                         940    0.35    0.03  1.0000 
   0  21  -4    1067     139                                                        1058    0.35    0.03  1.0000 
   0  21  -4     896     124                                                         888    0.35    0.03  1.0000 
   0 -21  -4     888     125                                                         879    0.39   -0.15  1.0000 
   0 -21   4     997     126                                                         989    0.35   -0.03  1.0000 
   0  21  -6     299      57                                                         318    1.42    0.10  1.0000 
   0  21   6     253      42                                                         270    1.42   -0.20  1.0000 
   0  21  -6     236      41                                                         253    1.42    0.10  1.0000 
   0 -21  -6     267      44                                                         285    1.42    0.20  1.0000 
   0 -21   6     265      45                                                         283    1.42   -0.10  1.0000 
   0  21   8     199      35                                                         225    2.37   -0.04  1.0000 
   0  21  -8     193      50                                                         219    2.44   -0.14  1.0000 
   0 -21  -8     191      36                                                         217    2.37    0.04  1.0000 
   0 -21   8     142      36                                                         165    2.44    0.14  1.0000 
   0  22   0     237      46                                                         338    7.92   -0.15  1.0000 
   0  22   0     171      53                                                         258    7.92   -0.15  1.0000 
   0 -22   0     204      47                                                         299    7.92    0.15  1.0000 
   0  22   2      43      24                                                          63    3.62   -0.26  1.0000 
   0  22  -2      14      16                                                          26    3.64   -0.15  1.0000 
   0  22  -2      32      28                                                          49    3.64   -0.15  1.0000 
   0  22   2      54      19                                                          76    3.62   -0.26  1.0000 
   0 -22   2      45      21                                                          66    3.64    0.15  1.0000 
   0 -22  -2      25      20                                                          41    3.62    0.26  1.0000 
   0  22  -4       0      28                                                           0   -0.98    0.10  1.0000 
   0  22  -4      11      15                                                           9   -0.98    0.10  1.0000 
   0  22   4       0      16                                                          -6   -1.06    0.32  1.0000 
   0 -22  -4      19      17                                                          16   -1.06   -0.32  1.0000 
   0 -22   4      34      19                                                          30   -0.98   -0.10  1.0000 
   0  22   6      10      16                                                          14   -1.56    0.32  1.0000 
   0  22  -6       0      28                                                          -9   -1.55    0.24  1.0000 
   0 -22   6       7      19                                                          10   -1.55   -0.24  1.0000 
   0 -22  -6       5      17                                                           8   -1.56   -0.32  1.0000 
   0  22  -8       1      30                                                           1   -0.15   -0.28  1.0000 
   0  22   8      21      17                                                          21   -0.15   -0.14  1.0000 
   0 -22  -8       0      18                                                          -4   -0.15    0.14  1.0000 
   0 -22   8       2      19                                                           2   -0.15    0.28  1.0000 
   0  23   0    1613     211                                                        1678   -2.13   -0.01  1.0000 
   0  23   0    1584     229                                                        1649   -2.13   -0.01  1.0000 
   0 -23   0    1477     212                                                        1539   -2.13    0.01  1.0000 
   0  23   2      27      19                                                          41   -3.26    0.11  1.0000 
   0  23  -2      24      17                                                          38   -3.24    0.05  1.0000 
   0  23  -2      37      29                                                          54   -3.24    0.05  1.0000 
   0 -23   2      43      21                                                          61   -3.24   -0.05  1.0000 
   0 -23  -2      20      20                                                          33   -3.26   -0.11  1.0000 
   0  23  -4     200      33                                                         203    0.31   -0.07  1.0000 
   0  23   4     205      34                                                         209    0.34    0.48  1.0000 
   0  23  -4     217      48                                                         220    0.31   -0.07  1.0000 
   0 -23  -4     134      34                                                         137    0.34   -0.48  1.0000 
   0 -23   4     236      37                                                         240    0.31    0.07  1.0000 
   0  23   6      82      20                                                          70    1.85   -0.12  1.0000 
   0  23  -6      21      32                                                          15    1.80    0.02  1.0000 
   0 -23  -6      47      20                                                          38    1.85    0.12  1.0000 
   0 -23   6      42      21                                                          34    1.80   -0.02  1.0000 
   0  24   0     682     124                                                         869    8.88    0.25  1.0000 
   0  24   0     596     111                                                         771    8.88    0.25  1.0000 
   0 -24   0     687     113                                                         874    8.88   -0.25  1.0000 
   0  24  -2       2      15                                                          -1    3.60    0.01  1.0000 
   0  24   2       0      16                                                           2    3.55   -0.01  1.0000 
   0  24  -2      32      30                                                          49    3.60    0.01  1.0000 
   0 -24   2       9      19                                                          19    3.60   -0.01  1.0000 
   0 -24  -2       2      17                                                         -27    3.55    0.01  1.0000 
   0  24  -4     276      46                                                         281   -0.33   -0.23  1.0000 
   0  24  -4     361      62                                                         366   -0.33   -0.23  1.0000 
   0  24   4     294      46                                                         299   -0.35   -0.01  1.0000 
   0 -24  -4     257      47                                                         261   -0.35    0.01  1.0000 
   0 -24   4     376      51                                                         381   -0.33    0.23  1.0000 
  -1   0  18       1      20                                                           5    3.18   -0.15  1.0000 
   1   0 -18      15      17                                                          26    3.18    0.15  1.0000 
   1   0 -16      45      17                                                          43    0.52   -0.17  1.0000 
  -1   0  16      51      20                                                          48    0.52    0.17  1.0000 
   1   0 -14     173      44                                                         253    7.27    0.48  1.0000 
   1   0 -14     167      36                                                         246    7.27    0.48  1.0000 
  -1   0  14     149      38                                                         224    7.27   -0.48  1.0000 
  -1   0  12     284      71                                                         530   16.37   -0.38  1.0000 
  -1   0  12     242      74                                                         473   16.37   -0.38  1.0000 
   1   0 -12     276      77                                                         520   16.37    0.38  1.0000 
   1   0 -12     311      70                                                         568   16.37    0.38  1.0000 
   1   0 -10     293      32                                                         225    5.60    0.23  1.0000 
   1   0 -10     231      29                                                         171    5.60    0.23  1.0000 
  -1   0  10     256      28                                                         193    5.60   -0.23  1.0000 
  -1   0  10     248      29                                                         186    5.60   -0.23  1.0000 
   1   0 -10     223      26                                                         164    5.60    0.23  1.0000 
  -1   0   8     774      38                                                         305   27.44   -0.25  1.0000 
   1   0  -8     699      40                                                         258   27.44    0.25  1.0000 
  -1   0   8     663      37                                                         237   27.44   -0.25  1.0000 
   1   0  -8     678      38                                                         245   27.44    0.25  1.0000 
   1   0  -6     460      65                                                         434    1.63   -0.22  1.0000 
   1   0  -6     572      66                                                         543    1.63   -0.22  1.0000 
  -1   0   6     611      62                                                         581    1.63    0.22  1.0000 
  -1   0   6     398      65                                                         374    1.63    0.22  1.0000 
  -1   0   4    4224     692                                                        5438   23.10    0.56  1.0000 
  -1   0   4    3601     653                                                        4728   23.10    0.56  1.0000 
   1   0  -4    4060     695                                                        5251   23.10   -0.56  1.0000 
   1   0  -4    3851     692                                                        5013   23.10   -0.56  1.0000 
  -1   0   2    4660      69                                                         490  121.91   -0.34  1.0000 
   1   0  -2    4625      69                                                         478  121.91    0.34  1.0000 
  -1   0   2    4481      65                                                         433  121.91   -0.34  1.0000 
   1   0  -2    4671      69                                                         493  121.91    0.34  1.0000 
  -1   0  -2    4493      64                                                         437 -121.87   -0.34  1.0000 
   1   0   4    3740     700                                                        4886  -23.10   -0.20  1.0000 
  -1   0  -4    4420     742                                                        5659  -23.10    0.20  1.0000 
   1   0   4    4841     742                                                        6135  -23.10   -0.20  1.0000 
  -1   0  -4    4029     745                                                        5216  -23.10    0.20  1.0000 
  -1   0  -6     431      48                                                         405   -1.66    0.02  1.0000 
   1   0   6     316      48                                                         294   -1.66   -0.02  1.0000 
   1   0   8     825      39                                                         337  -27.47    0.23  1.0000 
   1   0   8     661      37                                                         235  -27.47    0.23  1.0000 
  -1   0  -8     681      39                                                         247  -27.47   -0.23  1.0000 
  -1   0  -8     681      41                                                         247  -27.47   -0.23  1.0000 
   1   0  10     244      25                                                         182   -5.65    0.18  1.0000 
   1   0  10     208      25                                                         151   -5.65    0.18  1.0000 
  -1   0 -10     209      29                                                         152   -5.65   -0.18  1.0000 
  -1   0 -10     208      26                                                         151   -5.65   -0.18  1.0000 
   1   0  12     250      73                                                         484  -16.38    0.09  1.0000 
   1   0  12     299      70                                                         551  -16.38    0.09  1.0000 
  -1   0 -12     274      76                                                         517  -16.38   -0.09  1.0000 
   1   0  14     117      35                                                         184   -7.24   -0.28  1.0000 
   1   0  14     140      36                                                         213   -7.24   -0.28  1.0000 
  -1   0 -14     175      42                                                         255   -7.24    0.28  1.0000 
  -1   0 -14     187      35                                                         269   -7.24    0.28  1.0000 
   1   0  16      64      22                                                          61   -0.52   -0.36  1.0000 
  -1   0 -16      82      20                                                          79   -0.52    0.36  1.0000 
   1   0  18       5      19                                                          12   -3.23    0.35  1.0000 
  -1   0 -18       1      17                                                           4   -3.23   -0.35  1.0000 
   1   1 -18      10      16                                                          12   -0.96    0.05  1.0000 
  -1   1  18       4      20                                                           6   -0.96    0.12  1.0000 
  -1  -1  18       0      19                                                           0   -0.96   -0.05  1.0000 
   1  -1 -18       0      17                                                         -11   -0.96   -0.12  1.0000 
  -1   1  17      60      22                                                          57   -0.42   -0.43  1.0000 
   1   1 -17      45      18                                                          43    0.43    0.53  1.0000 
   1  -1 -17      65      18                                                          63   -0.42    0.43  1.0000 
  -1  -1  17      46      21                                                          44    0.43   -0.53  1.0000 
  -1   1  16      16      18                                                          13   -0.88   -0.31  1.0000 
  -1  -1  16      26      18                                                          23   -0.89   -0.03  1.0000 
   1  -1 -16       0      15                                                         -14   -0.88    0.31  1.0000 
  -1   1  15     642      92                                                         633   -0.35   -2.65  1.0000 
   1   1 -15     658      89                                                         649    0.34    2.71  1.0000 
   1   1 -15     730     100                                                         721    0.34    2.71  1.0000 
  -1  -1  15     667      92                                                         665    0.34   -2.71  1.0000 
   1  -1 -15     705      90                                                         702   -0.35    2.65  1.0000 
  -1   1  14      30      24                                                         116  -13.93   -0.75  1.0000 
   1   1 -14      25      21                                                         106  -13.92    0.44  1.0000 
   1   1 -14      25      29                                                         105  -13.92    0.44  1.0000 
   1  -1 -14      32      21                                                         119  -13.93    0.75  1.0000 
   1  -1 -14      28      28                                                         112  -13.93    0.75  1.0000 
  -1  -1  14      24      24                                                         104  -13.92   -0.44  1.0000 
  -1   1  13     704     104                                                         697    0.38   -0.25  1.0000 
  -1   1  13     715      99                                                         708    0.38   -0.25  1.0000 
   1   1 -13     838      98                                                         830   -0.38    0.32  1.0000 
   1   1 -13     715     107                                                         708   -0.38    0.32  1.0000 
  -1  -1  13     747     104                                                         739   -0.38   -0.32  1.0000 
   1  -1 -13     784      98                                                         776    0.38    0.25  1.0000 
   1  -1 -13     726     106                                                         718    0.38    0.25  1.0000 
  -1  -1  13     722     100                                                         714   -0.38   -0.32  1.0000 
   1   1 -12      74      16                                                          95   -3.10    0.40  1.0000 
  -1   1  12      52      16                                                          70   -3.08   -0.10  1.0000 
   1   1 -12      64      23                                                          84   -3.10    0.40  1.0000 
  -1   1  12      51      17                                                          69   -3.08   -0.10  1.0000 
  -1  -1  12      77      19                                                          99   -3.10   -0.40  1.0000 
   1  -1 -12      70      16                                                          91   -3.08    0.10  1.0000 
  -1  -1  12      46      16                                                          63   -3.10   -0.40  1.0000 
   1  -1 -12      73      21                                                          94   -3.08    0.10  1.0000 
   1   1 -11     103      14                                                          99   -0.57    0.23  1.0000 
   1   1 -11      26      17                                                          24   -0.57    0.23  1.0000 
  -1   1  11      53      15                                                          50    0.62   -0.40  1.0000 
  -1   1  11      62      14                                                          59    0.62   -0.40  1.0000 
  -1  -1  11      87      15                                                          83   -0.57   -0.23  1.0000 
  -1  -1  11      53      15                                                          50   -0.57   -0.23  1.0000 
   1  -1 -11      64      18                                                          60    0.62    0.40  1.0000 
   1  -1 -11      90      14                                                          85    0.62    0.40  1.0000 
   1   1 -10      61      13                                                          65    0.73    0.17  1.0000 
  -1   1  10      37      11                                                          40    0.70   -0.21  1.0000 
   1   1 -10      45      16                                                          49    0.73    0.17  1.0000 
  -1   1  10      47      13                                                          51    0.70   -0.21  1.0000 
   1  -1 -10      39      12                                                          42    0.70    0.21  1.0000 
   1  -1 -10      47      15                                                          51    0.70    0.21  1.0000 
  -1  -1  10      30      11                                                          33    0.73   -0.17  1.0000 
   1  -1 -10      22      10                                                          25    0.70    0.21  1.0000 
  -1  -1  10      70      13                                                          75    0.73   -0.17  1.0000 
   1   1  -9    1988     258                                                        2013   -0.76    0.22  1.0000 
  -1   1   9    1700     256                                                        1722    0.73   -0.20  1.0000 
   1   1  -9    1912     256                                                        1937   -0.76    0.22  1.0000 
  -1   1   9    1861     242                                                        1884    0.73   -0.20  1.0000 
   1  -1  -9    1853     257                                                        1877    0.73    0.20  1.0000 
   1  -1  -9    1716     241                                                        1739    0.73    0.20  1.0000 
  -1  -1   9    2037     242                                                        2064   -0.76   -0.22  1.0000 
   1  -1  -9    1787     256                                                        1811    0.73    0.20  1.0000 
  -1  -1   9    1871     256                                                        1897   -0.76   -0.22  1.0000 
   1   1  -8     263      13                                                          71  -20.58    0.23  1.0000 
  -1   1   8     313      13                                                          98  -20.62    0.10  1.0000 
   1   1  -8     266      15                                                          73  -20.58    0.23  1.0000 
  -1   1   8     188      11                                                          35  -20.62    0.10  1.0000 
  -1  -1   8     221      11                                                          50  -20.58   -0.23  1.0000 
   1  -1  -8     221      12                                                          50  -20.62   -0.10  1.0000 
   1  -1  -8     320      15                                                         102  -20.62   -0.10  1.0000 
   1  -1  -8     166      10                                                          26  -20.62   -0.10  1.0000 
  -1  -1   8     302      13                                                          92  -20.58   -0.23  1.0000 
   1   1  -7    1185     147                                                        1141   -1.71    0.38  1.0000 
  -1   1   7    1054     146                                                        1012    1.71   -0.23  1.0000 
  -1   1   7    1153     138                                                        1109    1.71   -0.23  1.0000 
   1   1  -7    1132     146                                                        1089   -1.71    0.38  1.0000 
  -1  -1   7    1158     138                                                        1114   -1.71   -0.38  1.0000 
   1  -1  -7     972     137                                                         932    1.71    0.23  1.0000 
   1  -1  -7    1190     147                                                        1146    1.71    0.23  1.0000 
   1  -1  -7    1091     146                                                        1049    1.71    0.23  1.0000 
  -1  -1   7    1091     146                                                        1049   -1.71   -0.38  1.0000 
  -1   1   6      53      64                                                         436  -35.95    0.20  1.0000 
   1   1  -6      61      65                                                         459  -36.00   -0.22  1.0000 
   1   1  -6      79      66                                                         507  -36.00   -0.22  1.0000 
  -1  -1   6      42      64                                                         405  -36.00    0.22  1.0000 
   1  -1  -6      82      65                                                         513  -35.95   -0.20  1.0000 
  -1  -1   6      74      61                                                         493  -36.00    0.22  1.0000 
  -1   1   5    3875     454                                                        3811    1.37   -0.02  1.0000 
  -1   1   5    3044     429                                                        2987    1.37   -0.02  1.0000 
   1   1  -5    3314     454                                                        3253   -1.40    0.08  1.0000 
   1   1  -5    3226     456                                                        3166   -1.40    0.08  1.0000 
   1  -1  -5    3272     456                                                        3213    1.37    0.02  1.0000 
   1  -1  -5    3912     428                                                        3847    1.37    0.02  1.0000 
  -1  -1   5    3504     454                                                        3441   -1.40   -0.08  1.0000 
  -1  -1   5    3146     429                                                        3087   -1.40   -0.08  1.0000 
   1  -1  -5    3346     454                                                        3286    1.37    0.02  1.0000 
  -1   1   4      33       6                                                          42    1.89   -0.16  1.0000 
   1   1  -4      21       6                                                          28    1.88   -0.30  1.0000 
   1   1  -4      16       7                                                          22    1.88   -0.30  1.0000 
  -1   1   4      17       5                                                          23    1.89   -0.16  1.0000 
   1  -1  -4      13       6                                                          18    1.89    0.16  1.0000 
  -1  -1   4      14       6                                                          20    1.88    0.30  1.0000 
   1  -1  -4      12       5                                                          17    1.89    0.16  1.0000 
  -1  -1   4      16       5                                                          22    1.88    0.30  1.0000 
   1   1  -3    7580     969                                                        7561    0.29   -0.06  1.0000 
  -1   1   3    8059    1027                                                        8041   -0.26   -0.13  1.0000 
   1   1  -3    7639    1031                                                        7620    0.29   -0.06  1.0000 
  -1   1   3    7316     970                                                        7299   -0.26   -0.13  1.0000 
   1   1  -3    7442    1027                                                        7423    0.29   -0.06  1.0000 
   1  -1  -3    7537     969                                                        7520   -0.26    0.13  1.0000 
  -1  -1   3    7387     969                                                        7368    0.29    0.06  1.0000 
  -1  -1   3    7699    1027                                                        7680    0.29    0.06  1.0000 
   1  -1  -3    7585    1027                                                        7568   -0.26    0.13  1.0000 
   1  -1  -3    7784     969                                                        7767   -0.26    0.13  1.0000 
  -1   1   2      21      11                                                          84   12.17   -0.20  1.0000 
   1   1  -2       9      12                                                          57   12.19    0.13  1.0000 
  -1  -1   2      13      10                                                          68   12.19   -0.13  1.0000 
   1  -1  -2      23      11                                                          89   12.17    0.20  1.0000 
  -1  -1   2      15      11                                                          72   12.19   -0.13  1.0000 
   1   1   1    4015     471                                                        3977   -0.79    0.00  1.0000 
   1   1   1    3331     500                                                        3297   -0.79    0.00  1.0000 
   1  -1   1    3806     471                                                        3772    0.73    0.03  1.0000 
   1   1   2      19      11                                                          80  -12.16   -0.14  1.0000 
  -1   1  -2      23      12                                                          88  -12.21   -0.01  1.0000 
   1  -1   2      15      11                                                          71  -12.21    0.01  1.0000 
  -1  -1  -2      20      12                                                          81  -12.16    0.14  1.0000 
   1   1   3    8114    1027                                                        8096   -0.27    0.13  1.0000 
  -1   1  -3    7635    1030                                                        7621    0.22   -0.26  1.0000 
   1   1   3    6994     969                                                        6977   -0.27    0.13  1.0000 
  -1   1  -3    7663    1027                                                        7649    0.22   -0.26  1.0000 
  -1  -1  -3    7403    1030                                                        7385   -0.27   -0.13  1.0000 
  -1  -1  -3    7664    1027                                                        7646   -0.27   -0.13  1.0000 
   1  -1   3    8123    1027                                                        8108    0.22    0.26  1.0000 
   1  -1   3    7177     969                                                        7163    0.22    0.26  1.0000 
   1   1   4      18       6                                                          24   -1.89    0.06  1.0000 
   1   1   4      39       7                                                          48   -1.89    0.06  1.0000 
  -1   1  -4      21       8                                                          28   -1.92    0.40  1.0000 
  -1   1  -4      22       7                                                          29   -1.92    0.40  1.0000 
  -1  -1  -4      24       8                                                          31   -1.89   -0.06  1.0000 
   1  -1   4      10       6                                                          15   -1.92   -0.40  1.0000 
   1  -1   4      32       7                                                          41   -1.92   -0.40  1.0000 
  -1  -1  -4      32       7                                                          40   -1.89   -0.06  1.0000 
  -1   1  -5    3395     457                                                        3334   -1.40    0.03  1.0000 
  -1   1  -5    3290     459                                                        3230   -1.40    0.03  1.0000 
  -1  -1  -5    3237     459                                                        3176    1.42    0.15  1.0000 
   1  -1   5    3880     457                                                        3814   -1.40   -0.03  1.0000 
   1  -1   5    3014     431                                                        2956   -1.40   -0.03  1.0000 
  -1  -1  -5    3748     457                                                        3682    1.42    0.15  1.0000 
   1   1   6      85      65                                                         519   35.89   -0.01  1.0000 
  -1   1  -6      75      68                                                         495   35.93    0.13  1.0000 
  -1   1  -6     134      70                                                         634   35.93    0.13  1.0000 
  -1  -1  -6      90      69                                                         533   35.89    0.01  1.0000 
  -1  -1  -6      40      68                                                         396   35.89    0.01  1.0000 
   1  -1   6      60      68                                                         456   35.93   -0.13  1.0000 
   1   1   7    1129     137                                                        1086    1.69   -0.15  1.0000 
  -1   1  -7    1054     145                                                        1012   -1.71    0.21  1.0000 
   1   1   7     999     144                                                         959    1.69   -0.15  1.0000 
  -1   1  -7    1218     146                                                        1173   -1.71    0.21  1.0000 
  -1  -1  -7    1180     146                                                        1136    1.69    0.15  1.0000 
  -1  -1  -7    1076     145                                                        1034    1.69    0.15  1.0000 
   1  -1   7    1023     144                                                         982   -1.71   -0.21  1.0000 
   1  -1   7    1162     137                                                        1118   -1.71   -0.21  1.0000 
   1   1   8     280      13                                                          80   20.62   -0.04  1.0000 
   1   1   8     193      11                                                          37   20.62   -0.04  1.0000 
  -1   1  -8     249      13                                                          64   20.63   -0.26  1.0000 
  -1   1  -8     280      16                                                          80   20.63   -0.26  1.0000 
  -1  -1  -8     240      12                                                          59   20.62    0.04  1.0000 
   1  -1   8     202      11                                                          41   20.63    0.26  1.0000 
  -1  -1  -8     271      15                                                          75   20.62    0.04  1.0000 
   1  -1   8     273      13                                                          76   20.63    0.26  1.0000 
  -1   1  -9    1661     250                                                        1683   -0.72   -0.11  1.0000 
  -1   1  -9    1810     252                                                        1833   -0.72   -0.11  1.0000 
   1   1   9    1922     237                                                        1947    0.75   -0.01  1.0000 
   1   1   9    1844     250                                                        1869    0.75   -0.01  1.0000 
  -1  -1  -9    1785     250                                                        1809    0.75    0.01  1.0000 
  -1  -1  -9    2005     252                                                        2031    0.75    0.01  1.0000 
   1  -1   9    1735     237                                                        1757   -0.72    0.11  1.0000 
   1  -1   9    1740     250                                                        1762   -0.72    0.11  1.0000 
   1   1  10      52      12                                                          56   -0.69    0.40  1.0000 
   1   1  10      54      13                                                          58   -0.69    0.40  1.0000 
  -1   1 -10      49      13                                                          53   -0.68   -0.08  1.0000 
  -1   1 -10      63      18                                                          67   -0.68   -0.08  1.0000 
  -1  -1 -10      53      16                                                          57   -0.69   -0.40  1.0000 
  -1  -1 -10      44      13                                                          48   -0.69   -0.40  1.0000 
   1  -1  10      38      12                                                          41   -0.68    0.08  1.0000 
   1  -1  10      67      14                                                          71   -0.68    0.08  1.0000 
   1   1  11      47      14                                                          44    0.54    0.31  1.0000 
  -1   1 -11      73      19                                                          69   -0.61   -0.20  1.0000 
   1   1  11      58      13                                                          55    0.54    0.31  1.0000 
   1  -1  11      73      14                                                          69   -0.61    0.20  1.0000 
   1  -1  11      63      14                                                          60   -0.61    0.20  1.0000 
  -1  -1 -11      52      17                                                          49    0.54   -0.31  1.0000 
   1   1  12      63      16                                                          83    3.09   -0.02  1.0000 
   1   1  12      82      18                                                         104    3.09   -0.02  1.0000 
  -1   1 -12      76      23                                                          98    3.10   -0.04  1.0000 
   1  -1  12      35      15                                                          50    3.10    0.04  1.0000 
  -1  -1 -12      72      22                                                          93    3.09    0.02  1.0000 
   1  -1  12      49      17                                                          67    3.10    0.04  1.0000 
   1   1  13     701      95                                                         694    0.32    0.47  1.0000 
   1   1  13     695      99                                                         688    0.32    0.47  1.0000 
  -1   1 -13     706     103                                                         698   -0.36   -0.52  1.0000 
  -1  -1 -13     852      94                                                         846    0.32   -0.47  1.0000 
   1  -1  13     627      95                                                         621   -0.36    0.52  1.0000 
   1  -1  13     702      99                                                         696   -0.36    0.52  1.0000 
  -1  -1 -13     686     102                                                         680    0.32   -0.47  1.0000 
  -1   1 -14      26      28                                                         108   13.91    0.67  1.0000 
   1   1  14      19      20                                                          94   13.97   -0.23  1.0000 
   1   1  14      23      22                                                         101   13.97   -0.23  1.0000 
   1  -1  14      13      21                                                          78   13.91   -0.67  1.0000 
   1  -1  14      18      20                                                          90   13.91   -0.67  1.0000 
  -1  -1 -14      28      27                                                         111   13.97    0.23  1.0000 
  -1  -1 -14      27      20                                                         109   13.97    0.23  1.0000 
  -1   1 -15     703      98                                                         698    0.48   -2.78  1.0000 
  -1   1 -15     644      88                                                         639    0.48   -2.78  1.0000 
   1   1  15     644      89                                                         640   -0.45    2.72  1.0000 
  -1  -1 -15     736      88                                                         725   -0.45   -2.72  1.0000 
   1  -1  15     574      89                                                         563    0.48    2.78  1.0000 
  -1  -1 -15     664      97                                                         653   -0.45   -2.72  1.0000 
  -1   1 -16      28      24                                                          24    0.88    0.51  1.0000 
   1   1  16      17      18                                                          14    0.89   -0.05  1.0000 
  -1   1 -16       7      15                                                           5    0.88    0.51  1.0000 
  -1  -1 -16       0      15                                                          -1    0.89    0.05  1.0000 
   1  -1  16       0      16                                                         -17    0.88   -0.51  1.0000 
   1   1  17      31      20                                                          29   -0.45    0.34  1.0000 
  -1   1 -17      75      20                                                          72    0.43   -0.28  1.0000 
  -1  -1 -17      53      19                                                          50   -0.45   -0.34  1.0000 
   1  -1  17      30      20                                                          28    0.43    0.28  1.0000 
   1   1  18       0      18                                                           0    0.95    0.10  1.0000 
  -1   1 -18       5      17                                                           7    0.96   -0.10  1.0000 
   1  -1  18       1      19                                                           2    0.96    0.10  1.0000 
  -1  -1 -18       0      17                                                           1    0.95   -0.10  1.0000 
   1   2 -18       1      16                                                           0    2.50   -0.06  1.0000 
  -1   2  18      14      20                                                          22    2.52    0.29  1.0000 
  -1  -2  18       1      19                                                          -9    2.50    0.06  1.0000 
   1  -2 -18      21      18                                                          31    2.52   -0.29  1.0000 
  -1   2  17       1      18                                                           1   -0.18   -0.43  1.0000 
   1   2 -17       3      15                                                           3    0.20    0.51  1.0000 
  -1  -2  17      21      19                                                          21    0.20   -0.51  1.0000 
   1  -2 -17      14      16                                                          14   -0.18    0.43  1.0000 
   1   2 -16      23      25                                                          23    0.16   -0.62  1.0000 
   1   2 -16       0      14                                                         -17    0.16   -0.62  1.0000 
  -1   2  16       0      17                                                           0    0.16    0.67  1.0000 
  -1  -2  16       0      16                                                          -7    0.16    0.62  1.0000 
   1  -2 -16       0      15                                                         -13    0.16   -0.67  1.0000 
  -1   2  15     668      96                                                         675   -0.26   -1.55  1.0000 
   1   2 -15     752      94                                                         757    0.16    1.52  1.0000 
   1   2 -15     724     105                                                         729    0.16    1.52  1.0000 
  -1  -2  15     616      96                                                         618    0.16   -1.52  1.0000 
   1  -2 -15     709      93                                                         713   -0.26    1.55  1.0000 
  -1   2  14      47      16                                                          26    4.59   -0.01  1.0000 
   1   2 -14      34      22                                                          17    4.56   -0.45  1.0000 
   1   2 -14      33      13                                                          16    4.56   -0.45  1.0000 
  -1  -2  14      51      16                                                          29    4.56    0.45  1.0000 
   1  -2 -14      39      13                                                          20    4.59    0.01  1.0000 
   1   2 -13     663      76                                                         667   -0.26    0.53  1.0000 
  -1   2  13     465      77                                                         468    0.21   -0.35  1.0000 
   1   2 -13     625      85                                                         629   -0.26    0.53  1.0000 
  -1   2  13     513      81                                                         516    0.21   -0.35  1.0000 
  -1  -2  13     549      81                                                         554   -0.26   -0.53  1.0000 
   1  -2 -13     523      83                                                         527    0.21    0.35  1.0000 
  -1  -2  13     593      78                                                         599   -0.26   -0.53  1.0000 
   1  -2 -13     582      76                                                         586    0.21    0.35  1.0000 
  -1   2  12      71      12                                                          29    7.98    0.18  1.0000 
   1   2 -12     101      19                                                          50    7.97   -0.11  1.0000 
  -1   2  12      58      11                                                          21    7.98    0.18  1.0000 
   1  -2 -12      30      15                                                           6    7.98   -0.18  1.0000 
  -1  -2  12      78      13                                                          34    7.97    0.11  1.0000 
  -1  -2  12     103      12                                                          51    7.97    0.11  1.0000 
  -1   2  11     291      38                                                         302    0.83   -0.11  1.0000 
  -1   2  11     220      38                                                         229    0.83   -0.11  1.0000 
   1   2 -11     260      42                                                         270   -0.80    0.07  1.0000 
  -1  -2  11     221      38                                                         230   -0.80   -0.07  1.0000 
   1  -2 -11     232      35                                                         242    0.83    0.11  1.0000 
  -1  -2  11     288      38                                                         298   -0.80   -0.07  1.0000 
   1  -2 -11     227      40                                                         237    0.83    0.11  1.0000 
  -1   2  10      25       9                                                          29    1.01   -0.13  1.0000 
   1   2 -10      26      15                                                          30    1.00    0.11  1.0000 
  -1   2  10      20      10                                                          23    1.01   -0.13  1.0000 
   1   2 -10      30      11                                                          34    1.00    0.11  1.0000 
   1  -2 -10      22       9                                                          26    1.01    0.13  1.0000 
  -1  -2  10      31      11                                                          35    1.00   -0.11  1.0000 
  -1  -2  10      22       9                                                          26    1.00   -0.11  1.0000 
   1  -2 -10       9       9                                                          11    1.01    0.13  1.0000 
   1   2  -9    2457     299                                                        2433   -0.66    0.09  1.0000 
   1   2  -9    2294     296                                                        2271   -0.66    0.09  1.0000 
  -1   2   9    1961     295                                                        1938    0.67    0.12  1.0000 
  -1   2   9    2175     280                                                        2151    0.67    0.12  1.0000 
  -1  -2   9    2239     296                                                        2215   -0.66   -0.09  1.0000 
   1  -2  -9    2015     278                                                        1993    0.67   -0.12  1.0000 
   1  -2  -9    2084     296                                                        2061    0.67   -0.12  1.0000 
  -1  -2   9    2428     280                                                        2403   -0.66   -0.09  1.0000 
   1   2  -8     434     140                                                         946   26.18    0.56  1.0000 
  -1   2   8     447     140                                                         963   26.13    0.07  1.0000 
  -1   2   8     563     133                                                        1131   26.13    0.07  1.0000 
   1   2  -8     515     142                                                        1063   26.18    0.56  1.0000 
   1  -2  -8     401     132                                                         895   26.13   -0.07  1.0000 
   1  -2  -8     609     141                                                        1195   26.13   -0.07  1.0000 
   1  -2  -8     526     140                                                        1077   26.13   -0.07  1.0000 
  -1  -2   8     441     140                                                         955   26.18   -0.56  1.0000 
  -1  -2   8     504     133                                                        1047   26.18   -0.56  1.0000 
   1   2  -7     338      55                                                         374   -2.53    0.20  1.0000 
   1   2  -7     362      54                                                         399   -2.53    0.20  1.0000 
  -1   2   7     418      53                                                         457    2.46   -0.11  1.0000 
  -1   2   7     274      50                                                         306    2.46   -0.11  1.0000 
   1  -2  -7     327      53                                                         362    2.46    0.11  1.0000 
   1  -2  -7     413      50                                                         452    2.46    0.11  1.0000 
  -1  -2   7     300      51                                                         334   -2.53   -0.20  1.0000 
  -1  -2   7     329      53                                                         365   -2.53   -0.20  1.0000 
   1  -2  -7     303      54                                                         336    2.46    0.11  1.0000 
  -1   2   6      74       7                                                          32    7.77    0.27  1.0000 
  -1   2   6      31       5                                                           7    7.77    0.27  1.0000 
   1   2  -6      16       7                                                           1    7.78    0.15  1.0000 
   1   2  -6      22       6                                                           3    7.78    0.15  1.0000 
   1  -2  -6      79       7                                                          36    7.77   -0.27  1.0000 
   1  -2  -6      48       5                                                          16    7.77   -0.27  1.0000 
   1  -2  -6      24       4                                                           4    7.77   -0.27  1.0000 
  -1  -2   6      22       5                                                           3    7.78   -0.15  1.0000 
  -1  -2   6      44       6                                                          14    7.78   -0.15  1.0000 
   1   2  -5    4857     707                                                        5022   -3.10    0.10  1.0000 
  -1   2   5    4899     704                                                        5064    3.09   -0.28  1.0000 
   1   2  -5    4908     705                                                        5073   -3.10    0.10  1.0000 
  -1   2   5    5360     665                                                        5532    3.09   -0.28  1.0000 
   1  -2  -5    5605     707                                                        5782    3.09    0.28  1.0000 
   1  -2  -5    4991     704                                                        5158    3.09    0.28  1.0000 
   1  -2  -5    4526     665                                                        4685    3.09    0.28  1.0000 
  -1  -2   5    4949     705                                                        5116   -3.10   -0.10  1.0000 
  -1  -2   5    5195     665                                                        5366   -3.10   -0.10  1.0000 
  -1   2   4      51      16                                                         126   10.84    0.30  1.0000 
   1   2  -4      21      15                                                          76   10.81   -1.10  1.0000 
  -1   2   4      36      15                                                         102   10.84    0.30  1.0000 
   1   2  -4      28      17                                                          88   10.81   -1.10  1.0000 
   1  -2  -4      46      15                                                         118   10.84   -0.30  1.0000 
   1  -2  -4      37      16                                                         104   10.84   -0.30  1.0000 
   1  -2  -4      56      15                                                         134   10.84   -0.30  1.0000 
  -1  -2   4      32      15                                                          94   10.81    1.10  1.0000 
  -1  -2   4      24      16                                                          80   10.81    1.10  1.0000 
   1   2  -3    4560     618                                                        4429   -2.56   -0.41  1.0000 
  -1   2   3    4488     581                                                        4367    2.40    0.18  1.0000 
   1   2  -3    4619     616                                                        4488   -2.56   -0.41  1.0000 
  -1   2   3    4720     616                                                        4596    2.40    0.18  1.0000 
  -1  -2   3    4897     616                                                        4763   -2.56    0.41  1.0000 
   1  -2  -3    4713     616                                                        4589    2.40   -0.18  1.0000 
  -1  -2   3    4499     581                                                        4370   -2.56    0.41  1.0000 
   1  -2  -3    4651     581                                                        4528    2.40   -0.18  1.0000 
   1  -2  -3    4883     618                                                        4757    2.40   -0.18  1.0000 
  -1   2   2       2      79                                                         611   68.50    0.09  1.0000 
   1   2  -2       8      75                                                         539   68.50    0.06  1.0000 
   1   2  -2       4      80                                                         586   68.50    0.06  1.0000 
  -1  -2   2       3      75                                                         593   68.50   -0.06  1.0000 
   1  -2  -2       1      79                                                         638   68.50   -0.09  1.0000 
   1  -2  -2      11      75                                                         520   68.50   -0.09  1.0000 
  -1   2   1    4282     622                                                        4246    0.71    0.32  1.0000 
  -1   2   1    4658     620                                                        4621    0.71    0.32  1.0000 
   1   2  -1    4910     622                                                        4873   -0.68   -0.68  1.0000 
   1   2  -1    4996     519                                                        4958   -0.68   -0.68  1.0000 
   1  -2  -1    4735     620                                                        4699    0.71   -0.32  1.0000 
  -1  -2   1    4092     585                                                        4061   -0.68    0.68  1.0000 
  -1  -2   1    4744     519                                                        4710   -0.68    0.68  1.0000 
   1  -2  -1    4492     585                                                        4457    0.71   -0.32  1.0000 
  -1   2  -1    4713     604                                                        4673   -0.80    0.57  1.0000 
  -1   2  -1    4288     570                                                        4250   -0.80    0.57  1.0000 
   1   2   1    4569     505                                                        4531    0.76   -0.29  1.0000 
  -1   2  -1    4483     606                                                        4444   -0.80    0.57  1.0000 
   1   2   1    4687     606                                                        4648    0.76   -0.29  1.0000 
   1   2   1    4460     604                                                        4422    0.76   -0.29  1.0000 
   1   2   1    4438     570                                                        4401    0.76   -0.29  1.0000 
  -1   2  -1    4583     604                                                        4543   -0.80    0.57  1.0000 
   1  -2   1    4462     570                                                        4421   -0.80   -0.57  1.0000 
   1  -2   1    4401     570                                                        4360   -0.80   -0.57  1.0000 
  -1  -2  -1    4468     604                                                        4429    0.76    0.29  1.0000 
  -1  -2  -1    4654     505                                                        4614    0.76    0.29  1.0000 
   1  -2   1    4537     604                                                        4495   -0.80   -0.57  1.0000 
  -1  -2  -1    4162     570                                                        4125    0.76    0.29  1.0000 
   1  -2   1    4575     604                                                        4533   -0.80   -0.57  1.0000 
   1   2   2       3      66                                                         604  -68.48   -0.13  1.0000 
  -1   2  -2       9      65                                                         535  -68.54   -0.17  1.0000 
   1   2   2      19      70                                                         471  -68.48   -0.13  1.0000 
   1   2   2      22      69                                                         455  -68.48   -0.13  1.0000 
   1  -2   2       9      70                                                         531  -68.54    0.17  1.0000 
  -1  -2  -2      21      69                                                         460  -68.48    0.13  1.0000 
   1   2   3    4075     588                                                        3956    2.48    0.05  1.0000 
  -1   2  -3    4812     589                                                        4686   -2.41   -0.07  1.0000 
  -1   2  -3    4578     587                                                        4455   -2.41   -0.07  1.0000 
   1   2   3    4360     554                                                        4237    2.48    0.05  1.0000 
   1   2   3    4350     587                                                        4227    2.48    0.05  1.0000 
  -1  -2  -3    4472     589                                                        4347    2.48   -0.05  1.0000 
   1  -2   3    4412     554                                                        4292   -2.41    0.07  1.0000 
  -1  -2  -3    4381     587                                                        4258    2.48   -0.05  1.0000 
   1  -2   3    4665     587                                                        4541   -2.41    0.07  1.0000 
  -1   2  -4      53      20                                                         130  -10.87    0.57  1.0000 
   1   2   4      50      18                                                         125  -10.83    0.13  1.0000 
   1   2   4      39      17                                                         107  -10.83    0.13  1.0000 
  -1   2  -4      52      19                                                         129  -10.87    0.57  1.0000 
   1  -2   4      46      18                                                         119  -10.87   -0.57  1.0000 
  -1  -2  -4      44      19                                                         115  -10.83   -0.13  1.0000 
   1  -2   4      64      18                                                         147  -10.87   -0.57  1.0000 
  -1  -2  -4      43      18                                                         114  -10.83   -0.13  1.0000 
  -1   2  -5    5040     709                                                        5211   -3.13   -0.50  1.0000 
   1   2   5    5170     669                                                        5339    3.07    0.13  1.0000 
   1   2   5    4564     709                                                        4723    3.07    0.13  1.0000 
  -1   2  -5    5247     712                                                        5421   -3.13   -0.50  1.0000 
   1  -2   5    5092     709                                                        5261   -3.13    0.50  1.0000 
   1  -2   5    5344     669                                                        5517   -3.13    0.50  1.0000 
  -1  -2  -5    4606     709                                                        4765    3.07   -0.13  1.0000 
  -1  -2  -5    5464     712                                                        5637    3.07   -0.13  1.0000 
  -1   2  -6      58       7                                                          22   -7.77   -0.36  1.0000 
  -1   2  -6      45       9                                                          14   -7.77   -0.36  1.0000 
   1   2   6       9       5                                                           0   -7.74    0.05  1.0000 
   1   2   6      48       6                                                          16   -7.74    0.05  1.0000 
   1  -2   6      54       6                                                          20   -7.77    0.36  1.0000 
   1  -2   6      56       6                                                          21   -7.77    0.36  1.0000 
  -1  -2  -6      41       8                                                          12   -7.74   -0.05  1.0000 
  -1  -2  -6      35       5                                                           9   -7.74   -0.05  1.0000 
   1   2   7     339      48                                                         374    2.45   -0.04  1.0000 
  -1   2  -7     308      51                                                         341   -2.42    0.02  1.0000 
  -1   2  -7     291      52                                                         323   -2.42    0.02  1.0000 
   1  -2   7     375      51                                                         411   -2.42   -0.02  1.0000 
  -1  -2  -7     397      51                                                         435    2.45    0.04  1.0000 
  -1  -2  -7     281      52                                                         313    2.45    0.04  1.0000 
   1  -2   7     266      48                                                         297   -2.42   -0.02  1.0000 
  -1   2  -8     496     137                                                        1036  -26.15   -0.59  1.0000 
  -1   2  -8     573     140                                                        1146  -26.15   -0.59  1.0000 
   1   2   8     353     137                                                         824  -26.18   -0.04  1.0000 
   1   2   8     482     130                                                        1015  -26.18   -0.04  1.0000 
  -1  -2  -8     479     138                                                        1011  -26.18    0.04  1.0000 
   1  -2   8     558     130                                                        1124  -26.15    0.59  1.0000 
   1  -2   8     464     137                                                         988  -26.15    0.59  1.0000 
  -1  -2  -8     420     137                                                         925  -26.18    0.04  1.0000 
  -1   2  -9    2011     291                                                        1987   -0.71    0.07  1.0000 
  -1   2  -9    2208     293                                                        2183   -0.71    0.07  1.0000 
   1   2   9    2045     290                                                        2022    0.68    0.04  1.0000 
   1   2   9    2309     275                                                        2284    0.68    0.04  1.0000 
  -1  -2  -9    2353     293                                                        2328    0.68   -0.04  1.0000 
   1  -2   9    2219     275                                                        2194   -0.71   -0.07  1.0000 
  -1  -2  -9    2118     291                                                        2094    0.68   -0.04  1.0000 
   1  -2   9    2036     291                                                        2012   -0.71   -0.07  1.0000 
  -1   2 -10       7      10                                                           9   -1.04    0.03  1.0000 
   1   2  10      33      11                                                          38   -1.05    0.19  1.0000 
  -1   2 -10       9      15                                                          11   -1.04    0.03  1.0000 
   1   2  10      32      10                                                          37   -1.05    0.19  1.0000 
   1  -2  10      26      10                                                          30   -1.04   -0.03  1.0000 
  -1  -2 -10      25      10                                                          29   -1.05   -0.19  1.0000 
  -1  -2 -10      58      15                                                          64   -1.05   -0.19  1.0000 
   1  -2  10      21      10                                                          25   -1.04   -0.03  1.0000 
  -1   2 -11     298      42                                                         309   -0.86   -0.04  1.0000 
   1   2  11     196      37                                                         205    0.82    0.26  1.0000 
   1   2  11     258      37                                                         268    0.82    0.26  1.0000 
   1  -2  11     197      37                                                         206   -0.86    0.04  1.0000 
  -1  -2 -11     251      35                                                         261    0.82   -0.26  1.0000 
   1  -2  11     238      36                                                         248   -0.86    0.04  1.0000 
  -1  -2 -11     279      40                                                         289    0.82   -0.26  1.0000 
  -1   2 -12      79      18                                                          35   -7.98    0.23  1.0000 
   1   2  12      62      13                                                          24   -7.94   -0.05  1.0000 
   1   2  12      49      11                                                          16   -7.94   -0.05  1.0000 
   1  -2  12      34      12                                                           8   -7.98   -0.23  1.0000 
   1  -2  12      75      11                                                          32   -7.98   -0.23  1.0000 
  -1  -2 -12      88      17                                                          41   -7.94    0.05  1.0000 
  -1  -2 -12      65      11                                                          26   -7.94    0.05  1.0000 
   1   2  13     553      76                                                         557    0.20    0.45  1.0000 
   1   2  13     567      79                                                         571    0.20    0.45  1.0000 
  -1   2 -13     495      83                                                         500   -0.22   -0.80  1.0000 
  -1  -2 -13     580      82                                                         583    0.20   -0.45  1.0000 
   1  -2  13     533      79                                                         536   -0.22    0.80  1.0000 
  -1  -2 -13     634      74                                                         637    0.20   -0.45  1.0000 
   1  -2  13     463      75                                                         466   -0.22    0.80  1.0000 
   1   2  14      28      12                                                          13   -4.55   -0.14  1.0000 
  -1   2 -14      49      22                                                          28   -4.53    0.57  1.0000 
   1   2  14      61      16                                                          37   -4.55   -0.14  1.0000 
   1  -2  14      37      12                                                          19   -4.53   -0.57  1.0000 
   1  -2  14       3      14                                                          -8   -4.53   -0.57  1.0000 
  -1  -2 -14       7      13                                                           1   -4.55    0.14  1.0000 
  -1  -2 -14      25      19                                                          11   -4.55    0.14  1.0000 
  -1   2 -15     655     102                                                         660    0.35   -1.60  1.0000 
   1   2  15     699      93                                                         703   -0.28    1.46  1.0000 
  -1  -2 -15     736      91                                                         744   -0.28   -1.46  1.0000 
   1  -2  15     581      92                                                         589    0.35    1.60  1.0000 
  -1   2 -16       7      15                                                           7   -0.14    0.37  1.0000 
  -1   2 -16       0      23                                                          -3   -0.14    0.37  1.0000 
   1   2  16       0      16                                                         -15   -0.16   -0.63  1.0000 
  -1  -2 -16       0      15                                                         -24   -0.16    0.63  1.0000 
   1  -2  16       0      16                                                         -20   -0.14   -0.37  1.0000 
  -1   2 -17       9      16                                                           9    0.13   -0.33  1.0000 
   1   2  17       1      18                                                           1   -0.14    0.44  1.0000 
   1  -2  17       0      18                                                          -1    0.13    0.33  1.0000 
  -1  -2 -17      13      17                                                          14   -0.14   -0.44  1.0000 
   1   2  18       1      18                                                          -2   -2.56    0.00  1.0000 
  -1   2 -18       1      17                                                          -5   -2.52   -0.20  1.0000 
  -1  -2 -18       1      17                                                          -7   -2.56    0.00  1.0000 
   1  -2  18       4      19                                                           8   -2.52    0.20  1.0000 
   1   3 -18      11      16                                                          13   -1.05   -0.25  1.0000 
  -1   3  18       0      18                                                         -27   -1.06    0.55  1.0000 
   1  -3 -18       0      17                                                          -7   -1.06   -0.55  1.0000 
  -1  -3  18       0      17                                                         -28   -1.05    0.25  1.0000 
  -1   3  17       1      18                                                         -13   -0.80   -2.12  1.0000 
   1   3 -17       6      15                                                          10    0.75    2.26  1.0000 
  -1  -3  17       1      18                                                          -4    0.75   -2.26  1.0000 
   1  -3 -17       1      16                                                          -2   -0.80    2.12  1.0000 
  -1   3  16       0      16                                                         -42   -1.35    0.38  1.0000 
   1   3 -16       0      14                                                          -3   -1.32   -0.08  1.0000 
   1   3 -16       0      23                                                         -32   -1.32   -0.08  1.0000 
  -1  -3  16       0      17                                                         -13   -1.32    0.08  1.0000 
   1  -3 -16       0      16                                                          -3   -1.35   -0.38  1.0000 
   1   3 -15       4      14                                                          -9    0.85    5.35  1.0000 
  -1   3  15       3      18                                                          13   -0.99   -5.27  1.0000 
   1   3 -15      24      25                                                          47    0.85    5.35  1.0000 
   1  -3 -15       5      15                                                          17   -0.99    5.27  1.0000 
  -1  -3  15       0      17                                                           4    0.85   -5.35  1.0000 
   1   3 -14      35      20                                                          -3  -15.67    0.04  1.0000 
   1   3 -14     144      13                                                          37  -15.67    0.04  1.0000 
  -1   3  14      67      15                                                           5  -15.72   -0.01  1.0000 
  -1  -3  14      35      14                                                          -3  -15.67   -0.04  1.0000 
   1  -3 -14      89      13                                                          12  -15.72    0.01  1.0000 
   1   3 -13       0      18                                                          -6   -0.07    1.17  1.0000 
  -1   3  13      18      14                                                          19    0.05   -1.16  1.0000 
  -1   3  13       2      11                                                           2    0.05   -1.16  1.0000 
   1  -3 -13      29      12                                                          31    0.05    1.16  1.0000 
  -1  -3  13       0      10                                                         -10   -0.07   -1.17  1.0000 
  -1  -3  13       9      13                                                          10   -0.07   -1.17  1.0000 
   1   3 -12     261      26                                                         128  -12.88    0.01  1.0000 
  -1   3  12     211      18                                                          94  -12.87    0.43  1.0000 
  -1   3  12     206      19                                                          91  -12.87    0.43  1.0000 
  -1  -3  12     186      19                                                          77  -12.88   -0.01  1.0000 
   1  -3 -12     178      20                                                          72  -12.87   -0.43  1.0000 
   1  -3 -12     206      17                                                          90  -12.87   -0.43  1.0000 
  -1  -3  12     210      18                                                          93  -12.88   -0.01  1.0000 
  -1   3  11       0       9                                                          -7    0.27   -0.42  1.0000 
  -1   3  11       3       8                                                           3    0.27   -0.42  1.0000 
   1   3 -11      13      15                                                          12   -0.31    0.00  1.0000 
  -1  -3  11       4      10                                                           4   -0.31    0.00  1.0000 
   1  -3 -11       0      11                                                          -9    0.27    0.42  1.0000 
   1  -3 -11       0       8                                                          -4    0.27    0.42  1.0000 
  -1  -3  11       9       9                                                           8   -0.31    0.00  1.0000 
   1   3 -10      81      23                                                         117   -4.75   -0.01  1.0000 
  -1   3  10      36      16                                                          61   -4.73   -0.06  1.0000 
   1   3 -10      85      18                                                         121   -4.75   -0.01  1.0000 
  -1   3  10      79      18                                                         114   -4.73   -0.06  1.0000 
  -1  -3  10     101      18                                                         140   -4.75    0.01  1.0000 
   1  -3 -10      52      19                                                          81   -4.73    0.06  1.0000 
   1  -3 -10      34      15                                                          58   -4.73    0.06  1.0000 
   1  -3 -10      53      17                                                          82   -4.73    0.06  1.0000 
  -1  -3  10      71      17                                                         104   -4.75    0.01  1.0000 
   1   3  -9       5      12                                                           6    0.72    0.37  1.0000 
  -1   3   9       0       7                                                          -4   -0.76   -0.53  1.0000 
  -1   3   9       0       8                                                          -2   -0.76   -0.53  1.0000 
   1   3  -9       0       9                                                           0    0.72    0.37  1.0000 
  -1  -3   9       1       9                                                           2    0.72   -0.37  1.0000 
   1  -3  -9      15      10                                                          17   -0.76    0.53  1.0000 
   1  -3  -9       0       7                                                          -5   -0.76    0.53  1.0000 
  -1  -3   9       1       8                                                           2    0.72   -0.37  1.0000 
   1  -3  -9       7       8                                                           9   -0.76    0.53  1.0000 
   1   3  -8    1529     299                                                        2207  -20.82    0.18  1.0000 
  -1   3   8    1594     281                                                        2285  -20.81   -0.02  1.0000 
   1   3  -8    1301     297                                                        1931  -20.82    0.18  1.0000 
  -1   3   8    1480     297                                                        2148  -20.81   -0.02  1.0000 
  -1  -3   8    1481     281                                                        2150  -20.82   -0.18  1.0000 
   1  -3  -8    1783     298                                                        2510  -20.81    0.02  1.0000 
   1  -3  -8    1516     280                                                        2192  -20.81    0.02  1.0000 
   1  -3  -8    1509     297                                                        2183  -20.81    0.02  1.0000 
  -1  -3   8    1379     297                                                        2027  -20.82   -0.18  1.0000 
  -1   3   7       7       6                                                           4   -1.68   -0.25  1.0000 
  -1   3   7      18       6                                                          13   -1.68   -0.25  1.0000 
   1   3  -7       0       9                                                          -6    1.61    0.55  1.0000 
   1   3  -7       4       7                                                           2    1.61    0.55  1.0000 
  -1  -3   7       0       6                                                           0    1.61   -0.55  1.0000 
   1  -3  -7       0       7                                                           0   -1.68    0.25  1.0000 
  -1  -3   7       8       6                                                           5    1.61   -0.55  1.0000 
   1  -3  -7      18       6                                                          13   -1.68    0.25  1.0000 
   1  -3  -7      20       6                                                          15   -1.68    0.25  1.0000 
  -1   3   6     563      26                                                         198  -25.56   -0.08  1.0000 
   1   3  -6     518      29                                                         172  -25.54   -0.11  1.0000 
   1   3  -6     465      27                                                         142  -25.54   -0.11  1.0000 
  -1   3   6     583      27                                                         210  -25.56   -0.08  1.0000 
   1  -3  -6     591      27                                                         215  -25.56    0.08  1.0000 
   1  -3  -6     595      27                                                         217  -25.56    0.08  1.0000 
   1  -3  -6     578      25                                                         207  -25.56    0.08  1.0000 
  -1  -3   6     479      27                                                         150  -25.54    0.11  1.0000 
  -1  -3   6     458      26                                                         138  -25.54    0.11  1.0000 
  -1   3   5      11       4                                                           8   -1.32    0.11  1.0000 
  -1   3   5      18       5                                                          14   -1.32    0.11  1.0000 
   1   3  -5       0       7                                                           0    1.38    0.26  1.0000 
   1   3  -5       0       5                                                          -2    1.38    0.26  1.0000 
   1  -3  -5      12       4                                                           9   -1.32   -0.11  1.0000 
  -1  -3   5       0       5                                                          -1    1.38   -0.26  1.0000 
  -1  -3   5       0       4                                                          -5    1.38   -0.26  1.0000 
   1  -3  -5      15       4                                                          11   -1.32   -0.11  1.0000 
   1  -3  -5      20       5                                                          16   -1.32   -0.11  1.0000 
   1   3  -4    1175     210                                                        1529  -12.73   -0.45  1.0000 
  -1   3   4    1258     209                                                        1624  -12.75   -0.06  1.0000 
   1   3  -4    1134     209                                                        1482  -12.73   -0.45  1.0000 
  -1   3   4    1021     197                                                        1353  -12.75   -0.06  1.0000 
   1  -3  -4    1315     197                                                        1688  -12.75    0.06  1.0000 
   1  -3  -4    1154     209                                                        1505  -12.75    0.06  1.0000 
  -1  -3   4    1192     209                                                        1548  -12.73    0.45  1.0000 
   1  -3  -4    1176     209                                                        1530  -12.75    0.06  1.0000 
  -1  -3   4    1182     197                                                        1537  -12.73    0.45  1.0000 
   1   3  -3       0       5                                                          -3    0.31   -0.27  1.0000 
  -1   3   3       4       3                                                           5   -0.37    0.07  1.0000 
  -1   3   3       4       3                                                           5   -0.37    0.07  1.0000 
  -1   3   3       6       2                                                           7   -0.37    0.07  1.0000 
   1  -3  -3       1       3                                                           1   -0.37   -0.07  1.0000 
   1  -3  -3       2       3                                                           2   -0.37   -0.07  1.0000 
  -1  -3   3       1       3                                                           1    0.31    0.27  1.0000 
  -1  -3   3       3       4                                                           4    0.31    0.27  1.0000 
   1   3  -2     725      10                                                          35  -57.90   -0.36  1.0000 
  -1   3   2     772       8                                                          47  -57.82   -0.25  1.0000 
  -1   3   2     800       8                                                          55  -57.82   -0.25  1.0000 
  -1   3   2     817       8                                                          60  -57.82   -0.25  1.0000 
  -1  -3   2     800       8                                                          51  -57.90    0.36  1.0000 
   1  -3  -2     800       8                                                          52  -57.82    0.25  1.0000 
   1  -3  -2     789       8                                                          49  -57.82    0.25  1.0000 
   1   3  -1      13       5                                                          15    0.65   -0.29  1.0000 
  -1   3   1       5       2                                                           7   -0.85    0.52  1.0000 
  -1   3   1       6       3                                                           8   -0.85    0.52  1.0000 
   1   3  -1      10       3                                                          12    0.65   -0.29  1.0000 
   1   3  -1      11       4                                                          13    0.65   -0.29  1.0000 
  -1   3   1       7       3                                                           9   -0.85    0.52  1.0000 
  -1   3   1       9       3                                                          11   -0.85    0.52  1.0000 
   1   3  -1       9       3                                                          11    0.65   -0.29  1.0000 
   1  -3  -1       7       2                                                           9   -0.85   -0.52  1.0000 
   1  -3  -1       6       3                                                           8   -0.85   -0.52  1.0000 
  -1  -3   1       9       3                                                          11    0.65    0.29  1.0000 
  -1  -3   1      11       4                                                          13    0.65    0.29  1.0000 
   1  -3  -1       8       3                                                          10   -0.85   -0.52  1.0000 
   1  -3  -1       6       3                                                           8   -0.85   -0.52  1.0000 
  -1  -3   1      12       4                                                          14    0.65    0.29  1.0000 
  -1   3  -1      10       3                                                          12    0.91    0.53  1.0000 
   1   3   1       7       2                                                           8   -0.70   -0.32  1.0000 
   1   3   1      11       3                                                          13   -0.70   -0.32  1.0000 
  -1   3  -1       3       4                                                           4    0.91    0.53  1.0000 
   1   3   1       7       3                                                           8   -0.70   -0.32  1.0000 
  -1   3  -1       5       3                                                           7    0.91    0.53  1.0000 
  -1   3  -1       4       3                                                           6    0.91    0.53  1.0000 
   1   3   1       7       3                                                           9   -0.70   -0.32  1.0000 
  -1  -3  -1       5       2                                                           6   -0.70    0.32  1.0000 
   1  -3   1       4       3                                                           6    0.91   -0.53  1.0000 
  -1  -3  -1       4       3                                                           5   -0.70    0.32  1.0000 
   1  -3   1       1       3                                                           2    0.91   -0.53  1.0000 
  -1  -3  -1      12       3                                                          14   -0.70    0.32  1.0000 
   1  -3   1       6       3                                                           8    0.91   -0.53  1.0000 
   1   3   2     699       7                                                          27   57.79   -0.19  1.0000 
  -1   3  -2     774       8                                                          48   57.86    0.37  1.0000 
   1   3   2     769       7                                                          44   57.79   -0.19  1.0000 
  -1   3  -2     798       7                                                          55   57.86    0.37  1.0000 
  -1   3  -2     777       8                                                          49   57.86    0.37  1.0000 
  -1   3  -2     791       9                                                          53   57.86    0.37  1.0000 
   1   3   2     738       7                                                          36   57.79   -0.19  1.0000 
   1  -3   2     817       8                                                          56   57.86   -0.37  1.0000 
  -1  -3  -2     735       7                                                          37   57.79    0.19  1.0000 
  -1  -3  -2     743       7                                                          39   57.79    0.19  1.0000 
   1  -3   2     814       7                                                          55   57.86   -0.37  1.0000 
  -1  -3  -2     773       6                                                          47   57.79    0.19  1.0000 
   1  -3   2     831       8                                                          60   57.86   -0.37  1.0000 
   1   3   3       6       4                                                           7   -0.31    0.07  1.0000 
   1   3   3       2       3                                                           2   -0.31    0.07  1.0000 
  -1   3  -3       1       4                                                           1    0.34   -0.30  1.0000 
   1   3   3       2       3                                                           2   -0.31    0.07  1.0000 
  -1   3  -3       2       5                                                           2    0.34   -0.30  1.0000 
   1  -3   3       8       4                                                           9    0.34    0.30  1.0000 
   1  -3   3       7       5                                                           8    0.34    0.30  1.0000 
  -1  -3  -3       0       3                                                          -1   -0.31   -0.07  1.0000 
   1  -3   3       2       3                                                           2    0.34    0.30  1.0000 
  -1  -3  -3       3       3                                                           3   -0.31   -0.07  1.0000 
  -1   3  -4    1115     206                                                        1459   12.71    0.20  1.0000 
  -1   3  -4    1081     204                                                        1420   12.71    0.20  1.0000 
   1   3   4    1278     204                                                        1646   12.75   -0.11  1.0000 
   1   3   4    1226     205                                                        1587   12.75   -0.11  1.0000 
   1   3   4    1059     193                                                        1397   12.75   -0.11  1.0000 
  -1  -3  -4    1205     204                                                        1563   12.75    0.11  1.0000 
  -1  -3  -4    1182     192                                                        1537   12.75    0.11  1.0000 
  -1  -3  -4    1033     205                                                        1367   12.75    0.11  1.0000 
   1  -3   4    1106     193                                                        1449   12.71   -0.20  1.0000 
   1  -3   4    1196     204                                                        1552   12.71   -0.20  1.0000 
  -1   3  -5       0       5                                                          -3    1.31   -0.53  1.0000 
   1   3   5       6       4                                                           4   -1.42   -0.14  1.0000 
   1   3   5       9       5                                                           6   -1.42   -0.14  1.0000 
  -1   3  -5      22       8                                                          19    1.31   -0.53  1.0000 
  -1  -3  -5       9       5                                                           6   -1.42    0.14  1.0000 
   1  -3   5       5       5                                                           3    1.31    0.53  1.0000 
  -1  -3  -5       6       6                                                           4   -1.42    0.14  1.0000 
   1  -3   5       9       5                                                           6    1.31    0.53  1.0000 
   1   3   6     445      24                                                         131   25.53    0.15  1.0000 
   1   3   6     488      26                                                         155   25.53    0.15  1.0000 
  -1   3  -6     592      27                                                         216   25.55   -0.20  1.0000 
  -1   3  -6     607      29                                                         225   25.55   -0.20  1.0000 
  -1  -3  -6     468      26                                                         144   25.53   -0.15  1.0000 
   1  -3   6     596      25                                                         218   25.55    0.20  1.0000 
  -1  -3  -6     493      27                                                         158   25.53   -0.15  1.0000 
   1  -3   6     573      26                                                         204   25.55    0.20  1.0000 
   1   3   7       9       6                                                           6   -1.64   -0.02  1.0000 
  -1   3  -7       0       6                                                          -8    1.67    0.13  1.0000 
   1   3   7       3       6                                                           1   -1.64   -0.02  1.0000 
  -1   3  -7      28      10                                                          22    1.67    0.13  1.0000 
  -1  -3  -7      11       6                                                           7   -1.64    0.02  1.0000 
  -1  -3  -7      24       9                                                          18   -1.64    0.02  1.0000 
   1  -3   7       9       6                                                           6    1.67   -0.13  1.0000 
  -1  -3  -7       9       5                                                           6   -1.64    0.02  1.0000 
   1  -3   7       8       6                                                           5    1.67   -0.13  1.0000 
   1   3   8    1306     290                                                        1938   20.81    0.13  1.0000 
  -1   3  -8    1518     291                                                        2195   20.85   -0.23  1.0000 
   1   3   8    1398     274                                                        2049   20.81    0.13  1.0000 
  -1   3  -8    1685     294                                                        2395   20.85   -0.23  1.0000 
  -1  -3  -8    1422     274                                                        2078   20.81   -0.13  1.0000 
  -1  -3  -8    1438     292                                                        2098   20.81   -0.13  1.0000 
  -1  -3  -8    1353     290                                                        1994   20.81   -0.13  1.0000 
   1  -3   8    1544     291                                                        2227   20.85    0.23  1.0000 
   1  -3   8    1602     275                                                        2296   20.85    0.23  1.0000 
   1   3   9       0       8                                                          -9   -0.67    0.23  1.0000 
   1   3   9       0       8                                                           0   -0.67    0.23  1.0000 
  -1   3  -9       0       9                                                          -1    0.69   -0.30  1.0000 
  -1   3  -9      18      13                                                          20    0.69   -0.30  1.0000 
  -1  -3  -9       6      10                                                           7   -0.67   -0.23  1.0000 
   1  -3   9       0       8                                                          -7    0.69    0.30  1.0000 
  -1  -3  -9       3       7                                                           4   -0.67   -0.23  1.0000 
   1  -3   9       1       7                                                           2    0.69    0.30  1.0000 
  -1  -3  -9       6       8                                                           7   -0.67   -0.23  1.0000 
   1   3  10     101      19                                                         141    4.75    0.24  1.0000 
   1   3  10      42      17                                                          69    4.75    0.24  1.0000 
  -1   3 -10      88      23                                                         125    4.73    0.11  1.0000 
  -1   3 -10      62      19                                                          93    4.73    0.11  1.0000 
   1  -3  10      42      17                                                          68    4.73   -0.11  1.0000 
  -1  -3 -10      82      18                                                         118    4.75   -0.24  1.0000 
  -1  -3 -10      68      21                                                         101    4.75   -0.24  1.0000 
  -1  -3 -10      53      16                                                          82    4.75   -0.24  1.0000 
   1  -3  10      88      18                                                         125    4.73   -0.11  1.0000 
   1   3  11       0       9                                                         -11    0.35    0.18  1.0000 
   1   3  11       0       9                                                          -2    0.35    0.18  1.0000 
  -1   3 -11       8      15                                                           7   -0.35   -0.22  1.0000 
   1  -3  11       0      10                                                           0   -0.35    0.22  1.0000 
  -1  -3 -11       0       8                                                          -1    0.35   -0.18  1.0000 
   1  -3  11       7       9                                                           6   -0.35    0.22  1.0000 
  -1  -3 -11       3      13                                                           3    0.35   -0.18  1.0000 
   1   3  12     210      18                                                          93   12.88   -0.31  1.0000 
  -1   3 -12     198      24                                                          85   12.89   -0.14  1.0000 
   1   3  12     169      18                                                          67   12.88   -0.31  1.0000 
   1  -3  12     207      18                                                          91   12.89    0.14  1.0000 
  -1  -3 -12     198      22                                                          85   12.88    0.31  1.0000 
  -1  -3 -12     222      17                                                         101   12.88    0.31  1.0000 
   1  -3  12     207      19                                                          91   12.89    0.14  1.0000 
  -1   3 -13      26      19                                                          27    0.02   -1.25  1.0000 
   1   3  13       4      11                                                           4   -0.04    1.30  1.0000 
   1   3  13       3      13                                                           3   -0.04    1.30  1.0000 
   1  -3  13       1      13                                                           1    0.02    1.25  1.0000 
  -1  -3 -13      32      13                                                          33   -0.04   -1.30  1.0000 
   1  -3  13       0      10                                                          -7    0.02    1.25  1.0000 
  -1  -3 -13      13      17                                                          13   -0.04   -1.30  1.0000 
  -1   3 -14      35      20                                                          -4   15.70   -0.01  1.0000 
   1   3  14      54      12                                                           2   15.70   -0.28  1.0000 
   1   3  14      35      13                                                         -11   15.70   -0.28  1.0000 
  -1  -3 -14      35      18                                                         -10   15.70    0.28  1.0000 
   1  -3  14      77      11                                                           8   15.70    0.01  1.0000 
   1  -3  14      35      15                                                          -2   15.70    0.01  1.0000 
  -1  -3 -14      86      13                                                          11   15.70    0.28  1.0000 
  -1   3 -15      21      26                                                          43    1.34   -5.23  1.0000 
   1   3  15       4      16                                                          15   -1.25    5.48  1.0000 
   1  -3  15       4      16                                                         -15    1.34    5.23  1.0000 
  -1  -3 -15       3      15                                                          14   -1.25   -5.48  1.0000 
   1   3  16       5      17                                                           7    1.33   -0.39  1.0000 
  -1   3 -16       9      24                                                          12    1.34   -0.10  1.0000 
  -1  -3 -16       0      15                                                         -14    1.33    0.39  1.0000 
   1  -3  16       0      16                                                         -16    1.34    0.10  1.0000 
  -1   3 -17      14      16                                                          19    0.96   -1.93  1.0000 
  -1   3 -17       1      26                                                          -2    0.96   -1.93  1.0000 
   1   3  17       7      18                                                          11   -0.95    2.18  1.0000 
   1  -3  17       1      17                                                          -8    0.96    1.93  1.0000 
  -1  -3 -17       3      17                                                           6   -0.95   -2.18  1.0000 
  -1   3 -18      28      18                                                          32    1.05    0.00  1.0000 
   1   3  18       0      19                                                          -2    1.06   -0.32  1.0000 
  -1  -3 -18       7      18                                                           9    1.06    0.32  1.0000 
   1  -3  18       0      18                                                         -25    1.05    0.00  1.0000 
  -1   4  18       1      19                                                         -12    2.67    0.19  1.0000 
   1  -4 -18       1      17                                                         -14    2.67   -0.19  1.0000 
  -1  -4  18       0      19                                                           1    2.64    0.13  1.0000 
   1   4 -17      13      27                                                          15   -0.45   -0.46  1.0000 
  -1   4  17       0      18                                                          -5    0.49    0.55  1.0000 
   1   4 -17       4      15                                                           5   -0.45   -0.46  1.0000 
   1  -4 -17      10      16                                                          11    0.49   -0.55  1.0000 
  -1  -4  17      26      20                                                          27   -0.45    0.46  1.0000 
   1   4 -16      12      24                                                          12   -0.08    0.01  1.0000 
  -1   4  16       0      16                                                         -31   -0.14    0.98  1.0000 
   1   4 -16       0      14                                                           0   -0.08    0.01  1.0000 
   1  -4 -16       0      16                                                         -17   -0.14   -0.98  1.0000 
  -1  -4  16       0      16                                                         -33   -0.08   -0.01  1.0000 
  -1   4  15     391      62                                                         388   -0.15   -0.93  1.0000 
   1   4 -15     471      60                                                         468    0.14    0.88  1.0000 
   1   4 -15     415      71                                                         412    0.14    0.88  1.0000 
   1  -4 -15     480      61                                                         479   -0.15    0.93  1.0000 
  -1  -4  15     382      62                                                         381    0.14   -0.88  1.0000 
  -1   4  14       4      15                                                           1    2.78    0.47  1.0000 
   1   4 -14      38      22                                                          26    2.88    0.33  1.0000 
  -1  -4  14      11      15                                                           5    2.88   -0.33  1.0000 
   1  -4 -14       1      13                                                          -4    2.78   -0.47  1.0000 
  -1   4  13     452      69                                                         462   -0.55   -0.54  1.0000 
   1   4 -13     510      77                                                         520    0.54    0.55  1.0000 
  -1   4  13     508      72                                                         518   -0.55   -0.54  1.0000 
  -1  -4  13     442      72                                                         450    0.54   -0.55  1.0000 
   1  -4 -13     586      67                                                         595   -0.55    0.54  1.0000 
  -1  -4  13     422      69                                                         430    0.54   -0.55  1.0000 
  -1   4  12      28      11                                                          14    4.13    0.12  1.0000 
   1   4 -12       2      17                                                          -1    4.16   -0.16  1.0000 
  -1   4  12      24      12                                                          11    4.13    0.12  1.0000 
   1  -4 -12      52      15                                                          32    4.13   -0.12  1.0000 
  -1  -4  12      35      12                                                          19    4.16    0.16  1.0000 
  -1  -4  12      15      10                                                           5    4.16    0.16  1.0000 
   1  -4 -12      14      10                                                           5    4.13   -0.12  1.0000 
  -1   4  11      42      14                                                          42   -0.06   -0.21  1.0000 
  -1   4  11      53      13                                                          53   -0.06   -0.21  1.0000 
   1   4 -11      43      19                                                          43    0.07    0.11  1.0000 
  -1  -4  11      76      15                                                          76    0.07   -0.11  1.0000 
   1  -4 -11      59      16                                                          59   -0.06    0.21  1.0000 
  -1  -4  11      51      13                                                          51    0.07   -0.11  1.0000 
   1  -4 -11      36      12                                                          36   -0.06    0.21  1.0000 
  -1   4  10       4       8                                                          -4   -4.98   -0.14  1.0000 
   1   4 -10       4       8                                                          -9   -5.08    0.01  1.0000 
   1   4 -10       4      14                                                          -5   -5.08    0.01  1.0000 
  -1   4  10       0       9                                                           3   -4.98   -0.14  1.0000 
  -1  -4  10       4       8                                                          -1   -5.08   -0.01  1.0000 
   1  -4 -10       4       7                                                         -10   -4.98    0.14  1.0000 
   1  -4 -10       4       8                                                          -6   -4.98    0.14  1.0000 
  -1  -4  10       2       8                                                          10   -5.08   -0.01  1.0000 
   1  -4 -10       3      10                                                          11   -4.98    0.14  1.0000 
   1   4  -9    1343     182                                                        1291    1.89   -0.01  1.0000 
  -1   4   9    1433     172                                                        1379   -1.90    0.05  1.0000 
   1   4  -9    1474     184                                                        1420    1.89   -0.01  1.0000 
  -1   4   9    1320     181                                                        1269   -1.90    0.05  1.0000 
   1  -4  -9    1309     170                                                        1258   -1.90   -0.05  1.0000 
   1  -4  -9    1356     181                                                        1304   -1.90   -0.05  1.0000 
  -1  -4   9    1437     172                                                        1383    1.89    0.01  1.0000 
  -1  -4   9    1377     181                                                        1325    1.89    0.01  1.0000 
   1   4  -8     176      65                                                         398   17.70    0.08  1.0000 
   1   4  -8     186      68                                                         414   17.70    0.08  1.0000 
  -1   4   8     238      65                                                         490   17.73    0.08  1.0000 
  -1   4   8     225      62                                                         471   17.73    0.08  1.0000 
  -1  -4   8     219      62                                                         462   17.70   -0.08  1.0000 
   1  -4  -8     234      61                                                         485   17.73   -0.08  1.0000 
   1  -4  -8     244      65                                                         498   17.73   -0.08  1.0000 
   1  -4  -8     270      66                                                         535   17.73   -0.08  1.0000 
  -1  -4   8     181      65                                                         406   17.70   -0.08  1.0000 
  -1   4   7     310      54                                                         353   -3.12    0.04  1.0000 
   1   4  -7     384      57                                                         432    3.13    0.09  1.0000 
  -1   4   7     403      57                                                         452   -3.12    0.04  1.0000 
   1   4  -7     354      59                                                         400    3.13    0.09  1.0000 
  -1  -4   7     372      54                                                         419    3.13   -0.09  1.0000 
  -1  -4   7     365      57                                                         412    3.13   -0.09  1.0000 
   1  -4  -7     376      53                                                         423   -3.12   -0.04  1.0000 
   1  -4  -7     344      57                                                         389   -3.12   -0.04  1.0000 
   1  -4  -7     313      57                                                         356   -3.12   -0.04  1.0000 
  -1   4   6      41       6                                                          15    6.81    0.04  1.0000 
   1   4  -6      16       6                                                           2    6.88    0.14  1.0000 
   1   4  -6       7       9                                                           0    6.88    0.14  1.0000 
  -1   4   6      38       6                                                          13    6.81    0.04  1.0000 
   1  -4  -6      48       6                                                          19    6.81   -0.04  1.0000 
   1  -4  -6      36       5                                                          12    6.81   -0.04  1.0000 
   1  -4  -6      18       5                                                           3    6.81   -0.04  1.0000 
  -1  -4   6      25       6                                                           6    6.88   -0.14  1.0000 
  -1  -4   6      23       5                                                           5    6.88   -0.14  1.0000 
  -1   4   5    3222     456                                                        3296   -1.69   -0.29  1.0000 
   1   4  -5    3234     459                                                        3308    1.69    0.10  1.0000 
  -1   4   5    3228     430                                                        3302   -1.69   -0.29  1.0000 
   1  -4  -5    3448     457                                                        3523   -1.69    0.29  1.0000 
   1  -4  -5    3303     430                                                        3376   -1.69    0.29  1.0000 
   1  -4  -5    3013     456                                                        3083   -1.69    0.29  1.0000 
  -1  -4   5    3446     456                                                        3521    1.69   -0.10  1.0000 
  -1  -4   5    3393     431                                                        3468    1.69   -0.10  1.0000 
  -1   4   4       1       3                                                           8   -5.03   -0.16  1.0000 
   1   4  -4       0       7                                                           6   -5.04   -0.26  1.0000 
  -1   4   4       0       4                                                           5   -5.03   -0.16  1.0000 
  -1   4   4       1       4                                                           1   -5.03   -0.16  1.0000 
   1  -4  -4       4       3                                                           0   -5.03    0.16  1.0000 
   1  -4  -4       0       4                                                           5   -5.03    0.16  1.0000 
  -1  -4   4       0       4                                                           4   -5.04    0.26  1.0000 
  -1  -4   4       0       5                                                           3   -5.04    0.26  1.0000 
   1  -4  -4       0       3                                                           2   -5.03    0.16  1.0000 
  -1   4   3    1843     250                                                        1928    2.58   -0.10  1.0000 
   1   4  -3    1969     266                                                        2061   -2.69   -0.31  1.0000 
  -1   4   3    1690     265                                                        1771    2.58   -0.10  1.0000 
  -1   4   3    1758     264                                                        1841    2.58   -0.10  1.0000 
   1  -4  -3    1793     264                                                        1877    2.58    0.10  1.0000 
  -1  -4   3    2006     250                                                        2098   -2.69    0.31  1.0000 
   1  -4  -3    1760     249                                                        1843    2.58    0.10  1.0000 
  -1  -4   3    2129     265                                                        2224   -2.69    0.31  1.0000 
   1   4  -2       7       7                                                          34   22.24    0.11  1.0000 
  -1   4   2       1       8                                                          69   22.30   -0.30  1.0000 
  -1   4   2       6       7                                                          38   22.30   -0.30  1.0000 
   1   4  -2       6       9                                                          38   22.24    0.11  1.0000 
   1  -4  -2       8       7                                                          33   22.30    0.30  1.0000 
   1  -4  -2       6       7                                                          38   22.30    0.30  1.0000 
  -1  -4   2      10       7                                                          28   22.24   -0.11  1.0000 
   1  -4  -2       3       6                                                          47   22.30    0.30  1.0000 
  -1   4   1    8767    1163                                                        8886    1.69   -0.48  1.0000 
  -1   4   1    7970    1167                                                        8084    1.69   -0.48  1.0000 
   1   4  -1    8713    1098                                                        8818   -1.48   -0.21  1.0000 
  -1   4   1    7830    1098                                                        7943    1.69   -0.48  1.0000 
   1   4  -1    9053     973                                                        9160   -1.48   -0.21  1.0000 
   1   4  -1    8969    1168                                                        9076   -1.48   -0.21  1.0000 
  -1   4   1    8242     973                                                        8358    1.69   -0.48  1.0000 
  -1  -4   1    8649    1098                                                        8753   -1.48    0.21  1.0000 
   1  -4  -1    8428    1163                                                        8547    1.69    0.48  1.0000 
   1  -4  -1    7974    1098                                                        8090    1.69    0.48  1.0000 
   1  -4  -1    8066     973                                                        8182    1.69    0.48  1.0000 
  -1  -4   1    8788     973                                                        8893   -1.48    0.21  1.0000 
  -1  -4   1    8800    1163                                                        8905   -1.48    0.21  1.0000 
   1   4   1    8645     963                                                        8748    1.46   -0.06  1.0000 
   1   4   1    8641    1155                                                        8744    1.46   -0.06  1.0000 
   1   4   1    8455    1086                                                        8557    1.46   -0.06  1.0000 
   1   4   1    8835    1151                                                        8939    1.46   -0.06  1.0000 
  -1   4  -1    8149    1086                                                        8272   -1.78   -0.18  1.0000 
  -1   4  -1    8153    1151                                                        8276   -1.78   -0.18  1.0000 
  -1   4  -1    8081    1155                                                        8203   -1.78   -0.18  1.0000 
   1  -4   1    7996    1151                                                        8117   -1.78    0.18  1.0000 
  -1  -4  -1    8594    1086                                                        8697    1.46    0.06  1.0000 
   1  -4   1    7892    1087                                                        8012   -1.78    0.18  1.0000 
  -1  -4  -1    8595     963                                                        8698    1.46    0.06  1.0000 
   1  -4   1    8384    1152                                                        8508   -1.78    0.18  1.0000 
  -1  -4  -1    8641    1151                                                        8744    1.46    0.06  1.0000 
   1   4   2      14       5                                                          23  -22.32    0.04  1.0000 
  -1   4  -2       7       7                                                          35  -22.28   -0.07  1.0000 
   1   4   2       9       6                                                          31  -22.32    0.04  1.0000 
   1   4   2       5       6                                                          39  -22.32    0.04  1.0000 
  -1   4  -2       5       5                                                          39  -22.28   -0.07  1.0000 
   1   4   2      18       6                                                          18  -22.32    0.04  1.0000 
   1  -4   2       8       7                                                          32  -22.28    0.07  1.0000 
  -1  -4  -2       6       5                                                          36  -22.32   -0.04  1.0000 
  -1  -4  -2      13       5                                                          24  -22.32   -0.04  1.0000 
  -1  -4  -2      18       6                                                          18  -22.32   -0.04  1.0000 
   1   4   3    1998     245                                                        2087    2.59   -0.03  1.0000 
  -1   4  -3    1940     260                                                        2026   -2.55    0.03  1.0000 
   1   4   3    1767     260                                                        1850    2.59   -0.03  1.0000 
  -1   4  -3    1724     244                                                        1805   -2.55    0.03  1.0000 
  -1   4  -3    1821     261                                                        1904   -2.55    0.03  1.0000 
   1   4   3    1765     259                                                        1848    2.59   -0.03  1.0000 
  -1  -4  -3    1802     244                                                        1886    2.59    0.03  1.0000 
   1  -4   3    1690     259                                                        1770   -2.55   -0.03  1.0000 
   1  -4   3    1896     245                                                        1981   -2.55   -0.03  1.0000 
   1  -4   3    1926     259                                                        2012   -2.55   -0.03  1.0000 
  -1  -4  -3    1861     217                                                        1947    2.59    0.03  1.0000 
  -1  -4  -3    1713     259                                                        1795    2.59    0.03  1.0000 
   1   4   4       4       3                                                          -2    5.00    0.10  1.0000 
   1   4   4       0       4                                                           5    5.00    0.10  1.0000 
  -1   4  -4       4       5                                                          -4    5.00   -0.11  1.0000 
   1   4   4       2       4                                                          10    5.00    0.10  1.0000 
  -1   4  -4       1       6                                                           7    5.00   -0.11  1.0000 
   1  -4   4       0       4                                                           6    5.00    0.11  1.0000 
  -1  -4  -4       4       3                                                          -3    5.00   -0.10  1.0000 
  -1  -4  -4       0       4                                                           6    5.00   -0.10  1.0000 
   1  -4   4       0       5                                                           2    5.00    0.11  1.0000 
   1  -4   4       4       4                                                           0    5.00    0.11  1.0000 
   1   4   5    3003     437                                                        3075   -1.74    0.03  1.0000 
   1   4   5    3314     412                                                        3390   -1.74    0.03  1.0000 
  -1   4  -5    3148     437                                                        3221    1.74   -0.53  1.0000 
   1   4   5    2806     438                                                        2876   -1.74    0.03  1.0000 
  -1   4  -5    3321     439                                                        3396    1.74   -0.53  1.0000 
  -1  -4  -5    3027     437                                                        3100   -1.74   -0.03  1.0000 
  -1  -4  -5    3264     438                                                        3340   -1.74   -0.03  1.0000 
   1  -4   5    3299     412                                                        3376    1.74    0.53  1.0000 
  -1  -4  -5    2982     412                                                        3054   -1.74   -0.03  1.0000 
   1  -4   5    3312     437                                                        3390    1.74    0.53  1.0000 
  -1   4  -6      23       8                                                           5   -6.86   -0.42  1.0000 
   1   4   6      18       5                                                           3   -6.85    0.04  1.0000 
  -1   4  -6      27       7                                                           7   -6.86   -0.42  1.0000 
   1   4   6      27       6                                                           7   -6.85    0.04  1.0000 
   1  -4   6      42       6                                                          16   -6.86    0.42  1.0000 
   1  -4   6      32       6                                                          10   -6.86    0.42  1.0000 
  -1  -4  -6      33       7                                                          10   -6.85   -0.04  1.0000 
  -1  -4  -6      31       6                                                           9   -6.85   -0.04  1.0000 
  -1  -4  -6      31       5                                                           9   -6.85   -0.04  1.0000 
   1   4   7     388      57                                                         436   -3.15   -0.14  1.0000 
   1   4   7     332      54                                                         377   -3.15   -0.14  1.0000 
  -1   4  -7     342      59                                                         388    3.18    0.03  1.0000 
  -1   4  -7     355      58                                                         402    3.18    0.03  1.0000 
   1  -4   7     299      54                                                         342    3.18   -0.03  1.0000 
   1  -4   7     367      57                                                         415    3.18   -0.03  1.0000 
  -1  -4  -7     393      54                                                         442   -3.15    0.14  1.0000 
  -1  -4  -7     330      58                                                         375   -3.15    0.14  1.0000 
  -1  -4  -7     400      57                                                         449   -3.15    0.14  1.0000 
   1   4   8     200      60                                                         436  -17.80    0.02  1.0000 
  -1   4  -8     211      64                                                         451  -17.73   -0.19  1.0000 
   1   4   8     202      63                                                         439  -17.80    0.02  1.0000 
  -1   4  -8     237      66                                                         489  -17.73   -0.19  1.0000 
   1  -4   8     220      60                                                         464  -17.73    0.19  1.0000 
  -1  -4  -8     197      63                                                         432  -17.80   -0.02  1.0000 
  -1  -4  -8     175      64                                                         398  -17.80   -0.02  1.0000 
   1  -4   8     221      63                                                         466  -17.73    0.19  1.0000 
  -1  -4  -8     207      59                                                         446  -17.80   -0.02  1.0000 
   1   4   9    1208     178                                                        1161   -1.83    0.12  1.0000 
  -1   4  -9    1408     181                                                        1356    1.85    0.21  1.0000 
  -1   4  -9    1311     179                                                        1261    1.85    0.21  1.0000 
   1   4   9    1459     169                                                        1407   -1.83    0.12  1.0000 
  -1  -4  -9    1331     178                                                        1281   -1.83   -0.12  1.0000 
   1  -4   9    1326     178                                                        1276    1.85   -0.21  1.0000 
   1  -4   9    1423     169                                                        1371    1.85   -0.21  1.0000 
  -1  -4  -9    1424     180                                                        1372   -1.83   -0.12  1.0000 
  -1  -4  -9    1322     168                                                        1272   -1.83   -0.12  1.0000 
   1   4  10       4       8                                                          -5    4.97    0.13  1.0000 
  -1   4 -10       2      14                                                           9    4.98   -0.08  1.0000 
   1   4  10       4       9                                                          -3    4.97    0.13  1.0000 
  -1  -4 -10       4       8                                                          -3    4.97   -0.13  1.0000 
  -1  -4 -10       4      11                                                         -10    4.97   -0.13  1.0000 
   1  -4  10       4       7                                                           0    4.98    0.08  1.0000 
   1  -4  10       4       8                                                          -5    4.98    0.08  1.0000 
  -1   4 -11      38      18                                                          38    0.04   -0.08  1.0000 
   1   4  11      62      14                                                          62   -0.05    0.19  1.0000 
   1   4  11      42      13                                                          42   -0.05    0.19  1.0000 
   1  -4  11      56      13                                                          56    0.04    0.08  1.0000 
  -1  -4 -11      50      16                                                          50   -0.05   -0.19  1.0000 
  -1  -4 -11      41      12                                                          41   -0.05   -0.19  1.0000 
   1  -4  11      56      14                                                          56    0.04    0.08  1.0000 
   1   4  12      13      10                                                           4   -4.13    0.26  1.0000 
  -1   4 -12      57      19                                                          36   -4.19   -0.15  1.0000 
   1   4  12      40      13                                                          23   -4.13    0.26  1.0000 
  -1  -4 -12       9      10                                                           2   -4.13   -0.26  1.0000 
   1  -4  12      31      12                                                          16   -4.19    0.15  1.0000 
   1  -4  12      28      10                                                          14   -4.19    0.15  1.0000 
  -1  -4 -12      34      15                                                          18   -4.13   -0.26  1.0000 
   1   4  13     459      67                                                         468   -0.56    0.39  1.0000 
   1   4  13     489      70                                                         498   -0.56    0.39  1.0000 
  -1   4 -13     478      75                                                         486    0.55   -0.72  1.0000 
  -1  -4 -13     589      66                                                         600   -0.56   -0.39  1.0000 
   1  -4  13     479      70                                                         489    0.55    0.72  1.0000 
  -1  -4 -13     393      72                                                         402   -0.56   -0.39  1.0000 
   1  -4  13     415      67                                                         425    0.55    0.72  1.0000 
  -1   4 -14      12      22                                                           6   -2.80   -0.97  1.0000 
   1   4  14       1      12                                                          -4   -2.83    0.11  1.0000 
   1   4  14       1      14                                                          -9   -2.83    0.11  1.0000 
   1  -4  14       1      11                                                          -2   -2.80    0.97  1.0000 
   1  -4  14       1      14                                                          -1   -2.80    0.97  1.0000 
  -1  -4 -14       1      13                                                         -12   -2.83   -0.11  1.0000 
  -1   4 -15     445      73                                                         443    0.20   -0.86  1.0000 
   1   4  15     400      63                                                         398   -0.20    0.81  1.0000 
  -1  -4 -15     498      62                                                         494   -0.20   -0.81  1.0000 
   1  -4  15     434      64                                                         430    0.20    0.86  1.0000 
   1   4  16       0      17                                                         -12    0.11   -0.81  1.0000 
  -1   4 -16       0      24                                                          -8    0.12   -0.89  1.0000 
  -1  -4 -16       0      16                                                         -11    0.11    0.81  1.0000 
   1  -4  16       0      16                                                         -21    0.12    0.89  1.0000 
  -1   4 -17      37      18                                                          39   -0.60    0.67  1.0000 
  -1   4 -17      21      28                                                          23   -0.60    0.67  1.0000 
   1   4  17       0      18                                                         -15    0.58   -0.56  1.0000 
   1  -4  17      15      19                                                          17   -0.60   -0.67  1.0000 
  -1  -4 -17      41      18                                                          44    0.58    0.56  1.0000 
  -1   4 -18       1      17                                                          -4   -2.66   -0.34  1.0000 
   1   4  18       3      19                                                           8   -2.67   -0.16  1.0000 
   1  -4  18       0      19                                                           1   -2.66    0.34  1.0000 
  -1  -4 -18       6      18                                                          12   -2.67    0.16  1.0000 
   1   5 -18       0      16                                                         -13    0.02   -0.12  1.0000 
  -1   5  18       0      19                                                         -23    0.02    0.08  1.0000 
  -1  -5  18       4      19                                                           4    0.02    0.12  1.0000 
   1  -5 -18      13      17                                                          13    0.02   -0.08  1.0000 
  -1   5  17      26      20                                                          27   -0.19   -0.02  1.0000 
   1   5 -17      41      29                                                          42    0.18    0.03  1.0000 
   1   5 -17      36      16                                                          37    0.18    0.03  1.0000 
  -1  -5  17      13      20                                                          13    0.18   -0.03  1.0000 
   1  -5 -17       0      16                                                          -5   -0.19    0.02  1.0000 
   1   5 -16       8      14                                                           8   -0.34    0.28  1.0000 
  -1   5  16       0      17                                                         -11   -0.34    0.00  1.0000 
   1   5 -16      35      26                                                          34   -0.34    0.28  1.0000 
   1  -5 -16       2      16                                                           2   -0.34    0.00  1.0000 
  -1  -5  16       0      16                                                         -12   -0.34   -0.28  1.0000 
  -1   5  15     345      54                                                         358   -0.81   -1.38  1.0000 
   1   5 -15     340      62                                                         353    0.80    1.47  1.0000 
   1   5 -15     360      51                                                         374    0.80    1.47  1.0000 
  -1  -5  15     361      55                                                         371    0.80   -1.47  1.0000 
   1   5 -14      45      34                                                         121  -11.31    0.01  1.0000 
  -1   5  14      78      28                                                         172  -11.36   -0.39  1.0000 
  -1  -5  14      86      28                                                         184  -11.31   -0.01  1.0000 
   1  -5 -14      35      25                                                         104  -11.36    0.39  1.0000 
  -1   5  13     457      61                                                         458    0.04    0.06  1.0000 
   1   5 -13     467      69                                                         467    0.00   -0.15  1.0000 
  -1   5  13     392      62                                                         393    0.04    0.06  1.0000 
  -1  -5  13     386      60                                                         386    0.00    0.15  1.0000 
   1  -5 -13     457      59                                                         458    0.04   -0.06  1.0000 
  -1   5  12      48      19                                                         104   -8.70   -0.03  1.0000 
  -1   5  12      66      21                                                         130   -8.70   -0.03  1.0000 
   1   5 -12      35      26                                                          85   -8.71    0.11  1.0000 
  -1  -5  12      53      20                                                         111   -8.71   -0.11  1.0000 
  -1  -5  12      29      18                                                          75   -8.71   -0.11  1.0000 
   1  -5 -12      34      18                                                          83   -8.70    0.03  1.0000 
  -1   5  11      28      11                                                          30    0.64   -0.58  1.0000 
   1   5 -11      15      17                                                          17   -0.68   -0.02  1.0000 
  -1   5  11      28      13                                                          30    0.64   -0.58  1.0000 
   1  -5 -11      15      10                                                          17    0.64    0.58  1.0000 
   1  -5 -11      15      12                                                          17    0.64    0.58  1.0000 
  -1  -5  11      11      10                                                          13   -0.68    0.02  1.0000 
  -1  -5  11      25      12                                                          27   -0.68    0.02  1.0000 
  -1   5  10      59      12                                                          34   -4.92    0.02  1.0000 
  -1   5  10      71      11                                                          43   -4.92    0.02  1.0000 
   1   5 -10      25      16                                                          10   -4.94    0.11  1.0000 
  -1  -5  10      39      11                                                          19   -4.94   -0.11  1.0000 
   1  -5 -10      75      12                                                          46   -4.92   -0.02  1.0000 
  -1  -5  10      61      11                                                          35   -4.94   -0.11  1.0000 
   1  -5 -10      58      10                                                          33   -4.92   -0.02  1.0000 
  -1   5   9     815     106                                                         853   -1.72   -0.42  1.0000 
   1   5  -9     706     111                                                         740    1.69    0.06  1.0000 
   1   5  -9     780     114                                                         816    1.69    0.06  1.0000 
  -1   5   9     737     111                                                         773   -1.72   -0.42  1.0000 
  -1  -5   9     848     106                                                         885    1.69   -0.06  1.0000 
   1  -5  -9     734     111                                                         769   -1.72    0.42  1.0000 
  -1  -5   9     784     111                                                         820    1.69   -0.06  1.0000 
   1  -5  -9     756     104                                                         791   -1.72    0.42  1.0000 
   1   5  -8     186      11                                                          25  -22.87   -0.11  1.0000 
   1   5  -8     163      14                                                          17  -22.87   -0.11  1.0000 
  -1   5   8     236      10                                                          45  -22.85   -0.12  1.0000 
  -1   5   8     287      12                                                          69  -22.85   -0.12  1.0000 
  -1  -5   8     189      10                                                          26  -22.87    0.11  1.0000 
   1  -5  -8     240      11                                                          47  -22.85    0.12  1.0000 
  -1  -5   8     180      10                                                          23  -22.87    0.11  1.0000 
   1  -5  -8     221      10                                                          39  -22.85    0.12  1.0000 
   1  -5  -8     266      10                                                          59  -22.85    0.12  1.0000 
  -1   5   7     384      40                                                         299   -6.09    0.05  1.0000 
  -1   5   7     340      41                                                         260   -6.09    0.05  1.0000 
   1   5  -7     359      44                                                         277    6.09    0.16  1.0000 
  -1  -5   7     389      40                                                         303    6.09   -0.16  1.0000 
   1  -5  -7     408      42                                                         320   -6.09   -0.05  1.0000 
  -1  -5   7     376      42                                                         292    6.09   -0.16  1.0000 
   1  -5  -7     358      39                                                         276   -6.09   -0.05  1.0000 
   1  -5  -7     378      41                                                         294   -6.09   -0.05  1.0000 
  -1   5   6       9      21                                                         160  -25.63   -0.10  1.0000 
   1   5  -6       1      24                                                         111  -25.65   -0.13  1.0000 
  -1   5   6       7      21                                                         152  -25.63   -0.10  1.0000 
  -1  -5   6       2      20                                                         117  -25.65    0.13  1.0000 
   1  -5  -6       3      21                                                         130  -25.63    0.10  1.0000 
   1  -5  -6       8      20                                                         154  -25.63    0.10  1.0000 
  -1  -5   6       1      21                                                          99  -25.65    0.13  1.0000 
   1  -5  -6      10      21                                                         165  -25.63    0.10  1.0000 
  -1   5   5    1451     182                                                        1268   -6.58    0.25  1.0000 
  -1   5   5    1743     193                                                        1542   -6.58    0.25  1.0000 
   1   5  -5    1655     195                                                        1458    6.62    0.03  1.0000 
   1  -5  -5    1357     193                                                        1180   -6.58   -0.25  1.0000 
   1  -5  -5    1601     193                                                        1408   -6.58   -0.25  1.0000 
  -1  -5   5    1606     182                                                        1412    6.62   -0.03  1.0000 
  -1  -5   5    1705     194                                                        1505    6.62   -0.03  1.0000 
   1  -5  -5    1801     182                                                        1596   -6.58   -0.25  1.0000 
  -1   5   4      27       3                                                           2  -17.41   -0.10  1.0000 
  -1   5   4      16       5                                                           7  -17.41   -0.10  1.0000 
  -1   5   4       4       5                                                          21  -17.41   -0.10  1.0000 
   1   5  -4      11       8                                                          11  -17.40    0.28  1.0000 
  -1  -5   4      11       5                                                          11  -17.40   -0.28  1.0000 
  -1  -5   4      16       5                                                           7  -17.40   -0.28  1.0000 
   1  -5  -4      17       4                                                           6  -17.41    0.10  1.0000 
   1  -5  -4      21       4                                                           4  -17.41    0.10  1.0000 
   1   5  -3    1303     190                                                        1354    1.86   -0.28  1.0000 
  -1   5   3    1412     188                                                        1466   -1.86   -0.34  1.0000 
  -1   5   3    1273     177                                                        1324   -1.86   -0.34  1.0000 
  -1   5   3    1252     188                                                        1303   -1.86   -0.34  1.0000 
   1  -5  -3    1361     188                                                        1413   -1.86    0.34  1.0000 
   1  -5  -3    1365     157                                                        1417   -1.86    0.34  1.0000 
  -1  -5   3    1350     177                                                        1402    1.86    0.28  1.0000 
  -1  -5   3    1352     188                                                        1405    1.86    0.28  1.0000 
   1  -5  -3    1274     177                                                        1324   -1.86    0.34  1.0000 
   1   5  -2      11      79                                                         697  -61.67    0.02  1.0000 
   1   5  -2      11      85                                                         703  -61.67    0.02  1.0000 
  -1   5   2       1      78                                                         518  -61.69   -0.48  1.0000 
  -1   5   2       2      83                                                         496  -61.69   -0.48  1.0000 
  -1   5   2       5      83                                                         640  -61.69   -0.48  1.0000 
   1   5  -2       8      71                                                         669  -61.67    0.02  1.0000 
  -1   5   2       1      69                                                         563  -61.69   -0.48  1.0000 
   1  -5  -2       1      78                                                         558  -61.69    0.48  1.0000 
   1  -5  -2       2      69                                                         568  -61.69    0.48  1.0000 
  -1  -5   2      11      79                                                         700  -61.67   -0.02  1.0000 
  -1  -5   2       8      84                                                         676  -61.67   -0.02  1.0000 
   1  -5  -2       4      83                                                         620  -61.69    0.48  1.0000 
  -1   5   1    5800     794                                                        5834   -0.56   -0.69  1.0000 
   1   5  -1    6459     845                                                        6495    0.60   -0.17  1.0000 
  -1   5   1    6489     842                                                        6525   -0.56   -0.69  1.0000 
  -1   5   1    6123     704                                                        6158   -0.56   -0.69  1.0000 
   1   5  -1    6623     705                                                        6660    0.60   -0.17  1.0000 
  -1   5   1    5947     845                                                        5981   -0.56   -0.69  1.0000 
   1   5  -1    6004     794                                                        6039    0.60   -0.17  1.0000 
   1   5  -1    6316     842                                                        6352    0.60   -0.17  1.0000 
   1  -5  -1    5883     794                                                        5915   -0.56    0.69  1.0000 
   1  -5  -1    6011     704                                                        6043   -0.56    0.69  1.0000 
  -1  -5   1    6230     705                                                        6266    0.60    0.17  1.0000 
  -1  -5   1    6261     842                                                        6297    0.60    0.17  1.0000 
   1  -5  -1    6291     842                                                        6324   -0.56    0.69  1.0000 
  -1  -5   1    6125     795                                                        6161    0.60    0.17  1.0000 
  -1   5  -1    6111     839                                                        6141    0.53   -0.76  1.0000 
   1   5   1    6006     788                                                        6042   -0.60   -0.24  1.0000 
   1   5   1    6276     699                                                        6313   -0.60   -0.24  1.0000 
  -1   5  -1    6055     788                                                        6085    0.53   -0.76  1.0000 
   1   5   1    6092     838                                                        6128   -0.60   -0.24  1.0000 
   1   5   1    6353     836                                                        6390   -0.60   -0.24  1.0000 
  -1   5  -1    6224     836                                                        6254    0.53   -0.76  1.0000 
  -1  -5  -1    6072     836                                                        6107   -0.60    0.24  1.0000 
   1  -5   1    5940     836                                                        5973    0.53    0.76  1.0000 
   1  -5   1    6173     836                                                        6206    0.53    0.76  1.0000 
  -1  -5  -1    6372     699                                                        6408   -0.60    0.24  1.0000 
   1  -5   1    5930     789                                                        5963    0.53    0.76  1.0000 
   1   5   2       5      83                                                         638   61.67   -0.10  1.0000 
   1   5   2       5      78                                                         635   61.67   -0.10  1.0000 
  -1   5  -2       2      77                                                         571   61.68    0.06  1.0000 
  -1   5  -2       2      83                                                         504   61.68    0.06  1.0000 
   1   5   2       5      69                                                         644   61.67   -0.10  1.0000 
   1   5   2      10      83                                                         693   61.67   -0.10  1.0000 
  -1   5  -2       2      83                                                         582   61.68    0.06  1.0000 
  -1   5  -2       3      83                                                         488   61.68    0.06  1.0000 
  -1  -5  -2       5      69                                                         644   61.67    0.10  1.0000 
   1  -5   2       2      83                                                         589   61.68   -0.06  1.0000 
   1  -5   2       1      78                                                         525   61.68   -0.06  1.0000 
  -1  -5  -2       5      78                                                         645   61.67    0.10  1.0000 
  -1  -5  -2      12      82                                                         711   61.67    0.10  1.0000 
   1  -5   2       2      82                                                         509   61.68   -0.06  1.0000 
   1   5   3    1260     176                                                        1310   -1.84    0.20  1.0000 
  -1   5  -3    1377     176                                                        1429    1.84   -0.23  1.0000 
  -1   5  -3    1329     188                                                        1380    1.84   -0.23  1.0000 
  -1   5  -3    1296     187                                                        1346    1.84   -0.23  1.0000 
   1   5   3    1285     186                                                        1335   -1.84    0.20  1.0000 
   1   5   3    1279     187                                                        1329   -1.84    0.20  1.0000 
  -1  -5  -3    1380     156                                                        1432   -1.84   -0.20  1.0000 
   1  -5   3    1394     187                                                        1447    1.84    0.23  1.0000 
   1  -5   3    1342     187                                                        1394    1.84    0.23  1.0000 
  -1  -5  -3    1272     186                                                        1322   -1.84   -0.20  1.0000 
   1  -5   3    1324     176                                                        1375    1.84    0.23  1.0000 
  -1  -5  -3    1280     176                                                        1330   -1.84   -0.20  1.0000 
   1   5   4      16       4                                                           7   17.41   -0.21  1.0000 
  -1   5  -4      19       5                                                           5   17.41   -0.35  1.0000 
   1   5   4      19       4                                                           5   17.41   -0.21  1.0000 
   1   5   4      43       5                                                           0   17.41   -0.21  1.0000 
  -1   5  -4      12       7                                                          10   17.41   -0.35  1.0000 
   1  -5   4      12       5                                                          10   17.41    0.35  1.0000 
   1  -5   4      14       6                                                           8   17.41    0.35  1.0000 
  -1  -5  -4      27       4                                                           2   17.41    0.21  1.0000 
   1  -5   4      14       5                                                           8   17.41    0.35  1.0000 
  -1  -5  -4      19       4                                                           5   17.41    0.21  1.0000 
  -1  -5  -4      24       3                                                           3   17.41    0.21  1.0000 
  -1   5  -5    1454     197                                                        1270    6.61   -0.26  1.0000 
   1   5   5    1520     184                                                        1331   -6.63    0.03  1.0000 
   1   5   5    1758     195                                                        1554   -6.63    0.03  1.0000 
  -1   5  -5    1554     195                                                        1364    6.61   -0.26  1.0000 
   1   5   5    1747     195                                                        1544   -6.63    0.03  1.0000 
  -1  -5  -5    1692     184                                                        1492   -6.63   -0.03  1.0000 
   1  -5   5    1446     184                                                        1262    6.61    0.26  1.0000 
  -1  -5  -5    1766     195                                                        1562   -6.63   -0.03  1.0000 
   1  -5   5    1574     195                                                        1382    6.61    0.26  1.0000 
   1  -5   5    1686     195                                                        1487    6.61    0.26  1.0000 
   1   5   6       2      19                                                         122   25.59    0.02  1.0000 
   1   5   6       1      19                                                         101   25.59    0.02  1.0000 
  -1   5  -6       8      21                                                         153   25.64   -0.20  1.0000 
  -1   5  -6      10      24                                                         163   25.64   -0.20  1.0000 
  -1  -5  -6       1      19                                                         114   25.59   -0.02  1.0000 
   1  -5   6       8      20                                                         154   25.64    0.20  1.0000 
  -1  -5  -6       1      20                                                         108   25.59   -0.02  1.0000 
  -1  -5  -6       0      18                                                          93   25.59   -0.02  1.0000 
   1  -5   6      11      20                                                         169   25.64    0.20  1.0000 
   1   5   7     388      40                                                         302   -6.11   -0.09  1.0000 
  -1   5  -7     377      43                                                         293    6.10    0.09  1.0000 
   1   5   7     374      42                                                         290   -6.11   -0.09  1.0000 
  -1   5  -7     382      45                                                         297    6.10    0.09  1.0000 
  -1  -5  -7     358      42                                                         276   -6.11    0.09  1.0000 
  -1  -5  -7     393      43                                                         307   -6.11    0.09  1.0000 
  -1  -5  -7     362      39                                                         279   -6.11    0.09  1.0000 
   1  -5   7     379      42                                                         294    6.10   -0.09  1.0000 
   1  -5   7     377      40                                                         293    6.10   -0.09  1.0000 
  -1   5  -8     219      11                                                          38   22.85    0.03  1.0000 
  -1   5  -8     231      16                                                          43   22.85    0.03  1.0000 
   1   5   8     172       9                                                          20   22.84    0.18  1.0000 
   1   5   8     197       9                                                          29   22.84    0.18  1.0000 
  -1  -5  -8     209       9                                                          34   22.84   -0.18  1.0000 
   1  -5   8     228      11                                                          42   22.85   -0.03  1.0000 
  -1  -5  -8     216      12                                                          37   22.84   -0.18  1.0000 
   1  -5   8     253      10                                                          53   22.85   -0.03  1.0000 
  -1  -5  -8     160       9                                                          16   22.84   -0.18  1.0000 
  -1   5  -9     745     111                                                         781    1.72   -0.09  1.0000 
   1   5   9     628     108                                                         660   -1.69    0.08  1.0000 
   1   5   9     766     102                                                         801   -1.69    0.08  1.0000 
  -1   5  -9     788     109                                                         825    1.72   -0.09  1.0000 
  -1  -5  -9     710     101                                                         744   -1.69   -0.08  1.0000 
   1  -5   9     738     102                                                         774    1.72    0.09  1.0000 
  -1  -5  -9     792     109                                                         828   -1.69   -0.08  1.0000 
   1  -5   9     819     108                                                         857    1.72    0.09  1.0000 
  -1  -5  -9     738     108                                                         773   -1.69   -0.08  1.0000 
   1   5  10      59      11                                                          34    4.91    0.09  1.0000 
  -1   5 -10      36      16                                                          17    4.90   -0.01  1.0000 
   1   5  10      36      11                                                          17    4.91    0.09  1.0000 
  -1  -5 -10      37      10                                                          18    4.91   -0.09  1.0000 
  -1  -5 -10      34      12                                                          16    4.91   -0.09  1.0000 
   1  -5  10      46      11                                                          24    4.90    0.01  1.0000 
   1  -5  10      56      10                                                          32    4.90    0.01  1.0000 
   1   5  11       0      10                                                          -4    0.62    0.31  1.0000 
   1   5  11      15      10                                                          17    0.62    0.31  1.0000 
  -1   5 -11       0      15                                                          -6   -0.64   -0.37  1.0000 
  -1  -5 -11      15      13                                                          17    0.62   -0.31  1.0000 
  -1  -5 -11      14      10                                                          16    0.62   -0.31  1.0000 
   1  -5  11      21      11                                                          23   -0.64    0.37  1.0000 
   1  -5  11      14       9                                                          15   -0.64    0.37  1.0000 
  -1   5 -12      34      25                                                          83    8.71   -0.20  1.0000 
   1   5  12      32      18                                                          79    8.68   -0.21  1.0000 
   1   5  12      47      20                                                         102    8.68   -0.21  1.0000 
  -1  -5 -12      33      22                                                          82    8.68    0.21  1.0000 
  -1  -5 -12      29      17                                                          75    8.68    0.21  1.0000 
   1  -5  12      59      20                                                         120    8.71    0.20  1.0000 
   1  -5  12      47      18                                                         103    8.71    0.20  1.0000 
   1   5  13     437      58                                                         437   -0.03    0.00  1.0000 
  -1   5 -13     414      67                                                         415   -0.05   -0.18  1.0000 
   1   5  13     403      61                                                         403   -0.03    0.00  1.0000 
   1  -5  13     383      61                                                         384   -0.05    0.18  1.0000 
   1  -5  13     389      59                                                         390   -0.05    0.18  1.0000 
  -1  -5 -13     451      57                                                         451   -0.03    0.00  1.0000 
  -1   5 -14      75      36                                                         168   11.31   -0.05  1.0000 
   1   5  14      53      27                                                         134   11.34   -0.25  1.0000 
   1   5  14      40      25                                                         112   11.34   -0.25  1.0000 
   1  -5  14      58      26                                                         141   11.31    0.05  1.0000 
  -1  -5 -14      56      25                                                         138   11.34    0.25  1.0000 
   1  -5  14      86      28                                                         184   11.31    0.05  1.0000 
   1   5  15     345      53                                                         356   -0.90    1.50  1.0000 
  -1   5 -15     367      62                                                         379    0.90   -1.54  1.0000 
   1  -5  15     346      53                                                         361    0.90    1.54  1.0000 
  -1  -5 -15     320      51                                                         334   -0.90   -1.50  1.0000 
  -1   5 -16       0      24                                                         -22    0.35   -0.56  1.0000 
   1   5  16       0      16                                                         -15    0.34   -0.28  1.0000 
  -1  -5 -16       0      15                                                         -29    0.34    0.28  1.0000 
   1  -5  16       4      17                                                           3    0.35    0.56  1.0000 
  -1   5 -17      39      29                                                          40    0.21    0.19  1.0000 
   1   5  17       5      18                                                           5   -0.20   -0.07  1.0000 
   1  -5  17      23      19                                                          24    0.21   -0.19  1.0000 
  -1  -5 -17       8      18                                                           8   -0.20    0.07  1.0000 
   1   5  18       0      18                                                          -6   -0.02   -0.12  1.0000 
  -1   5 -18       0      30                                                           0   -0.03   -0.17  1.0000 
  -1   5 -18       0      17                                                         -10   -0.03   -0.17  1.0000 
  -1  -5 -18       0      19                                                           0   -0.02    0.12  1.0000 
   1  -5  18       0      19                                                         -18   -0.03    0.17  1.0000 
   1   6 -18       3      16                                                           7    2.18    0.05  1.0000 
  -1   6  18       1      20                                                          -2    2.20   -0.17  1.0000 
  -1  -6  18       1      19                                                         -16    2.18   -0.05  1.0000 
   1  -6 -18       0      17                                                           2    2.20    0.17  1.0000 
  -1   6  17       2      18                                                         -10    1.24    3.05  1.0000 
   1   6 -17       1      28                                                           4   -1.13   -3.00  1.0000 
   1   6 -17       3      15                                                           8   -1.13   -3.00  1.0000 
   1  -6 -17       2      16                                                         -12    1.24   -3.05  1.0000 
  -1  -6  17       1      18                                                         -19   -1.13    3.00  1.0000 
   1   6 -16       6      14                                                           5    0.62   -0.37  1.0000 
  -1   6  16      25      19                                                          23    0.63    0.21  1.0000 
   1   6 -16      24      27                                                          23    0.62   -0.37  1.0000 
  -1  -6  16      19      17                                                          17    0.62    0.37  1.0000 
   1  -6 -16       0      16                                                         -12    0.63   -0.21  1.0000 
   1   6 -15      44      27                                                          45   -0.17   -2.52  1.0000 
  -1   6  15      10      18                                                          10    0.22    2.39  1.0000 
  -1  -6  15      27      18                                                          29   -0.17    2.52  1.0000 
   1  -6 -15      28      16                                                          29    0.22   -2.39  1.0000 
  -1   6  14     116      29                                                         177    6.70    0.11  1.0000 
   1   6 -14      84      36                                                         137    6.76   -0.07  1.0000 
  -1  -6  14      81      28                                                         133    6.76    0.07  1.0000 
   1  -6 -14      86      26                                                         139    6.70   -0.11  1.0000 
   1   6 -13       0      20                                                          -7    0.90   -0.63  1.0000 
  -1   6  13       0      13                                                          -3   -0.96    0.35  1.0000 
   1  -6 -13       0      13                                                          -1   -0.96   -0.35  1.0000 
  -1  -6  13       0      13                                                          -3    0.90    0.63  1.0000 
  -1   6  12     124      40                                                         238   11.37   -0.03  1.0000 
  -1   6  12     153      39                                                         278   11.37   -0.03  1.0000 
   1   6 -12     165      47                                                         293   11.33   -0.24  1.0000 
  -1  -6  12     149      39                                                         272   11.33    0.24  1.0000 
  -1  -6  12     137      40                                                         255   11.33    0.24  1.0000 
   1  -6 -12     129      38                                                         245   11.37    0.03  1.0000 
   1   6 -11       0      16                                                          -9    0.40    0.08  1.0000 
  -1   6  11       0       9                                                          -8   -0.39   -0.26  1.0000 
  -1   6  11       0       9                                                         -24   -0.39   -0.26  1.0000 
   1  -6 -11       0      10                                                         -18   -0.39    0.26  1.0000 
  -1  -6  11       2      10                                                           3    0.40   -0.08  1.0000 
  -1  -6  11       3       9                                                           4    0.40   -0.08  1.0000 
  -1   6  10     144      23                                                         183   -3.99    0.00  1.0000 
  -1   6  10      57      21                                                          82   -3.99    0.00  1.0000 
   1   6 -10     117      29                                                         152   -4.00    0.28  1.0000 
   1  -6 -10     113      23                                                         147   -3.99    0.00  1.0000 
  -1  -6  10     101      22                                                         134   -4.00   -0.28  1.0000 
   1  -6 -10      62      20                                                          88   -3.99    0.00  1.0000 
  -1  -6  10     165      24                                                         206   -4.00   -0.28  1.0000 
  -1   6   9       3       9                                                           5   -1.42    0.08  1.0000 
   1   6  -9      17      15                                                          22    1.42   -0.16  1.0000 
  -1   6   9       0       8                                                          -4   -1.42    0.08  1.0000 
  -1  -6   9       6       8                                                           9    1.42    0.16  1.0000 
   1  -6  -9       0       8                                                          -2   -1.42   -0.08  1.0000 
   1  -6  -9       0       8                                                          -6   -1.42   -0.08  1.0000 
  -1  -6   9       8       9                                                          11    1.42    0.16  1.0000 
   1  -6  -9       7       9                                                          10   -1.42   -0.08  1.0000 
   1   6  -8     477      50                                                         299   12.01   -0.01  1.0000 
  -1   6   8     587      45                                                         387   12.02    0.16  1.0000 
  -1   6   8     441      46                                                         271   12.02    0.16  1.0000 
   1  -6  -8     514      44                                                         329   12.02   -0.16  1.0000 
  -1  -6   8     447      47                                                         276   12.01    0.01  1.0000 
  -1  -6   8     474      45                                                         297   12.01    0.01  1.0000 
   1  -6  -8     513      46                                                         328   12.02   -0.16  1.0000 
   1  -6  -8     607      47                                                         404   12.02   -0.16  1.0000 
  -1   6   7      36       8                                                          24   -2.99    0.19  1.0000 
   1   6  -7       7      12                                                           2    3.10    0.01  1.0000 
  -1   6   7      24       8                                                          14   -2.99    0.19  1.0000 
  -1  -6   7       8       8                                                           3    3.10   -0.01  1.0000 
   1  -6  -7      24       7                                                          14   -2.99   -0.19  1.0000 
   1  -6  -7      26       8                                                          16   -2.99   -0.19  1.0000 
   1  -6  -7      29       7                                                          18   -2.99   -0.19  1.0000 
  -1  -6   7      19       8                                                          10    3.10   -0.01  1.0000 
  -1   6   6      50       9                                                          55    0.88    0.01  1.0000 
  -1   6   6      26       9                                                          29    0.88    0.01  1.0000 
   1   6  -6      21      12                                                          24    0.88   -0.01  1.0000 
   1  -6  -6      44       9                                                          48    0.88   -0.01  1.0000 
   1  -6  -6      42       9                                                          46    0.88   -0.01  1.0000 
  -1  -6   6      15       9                                                          18    0.88    0.01  1.0000 
  -1  -6   6      23       9                                                          26    0.88    0.01  1.0000 
   1  -6  -6      26       8                                                          29    0.88   -0.01  1.0000 
  -1   6   5      40       7                                                          24   -3.82   -0.03  1.0000 
  -1   6   5      28       6                                                          15   -3.82   -0.03  1.0000 
  -1   6   5      44       5                                                          27   -3.82   -0.03  1.0000 
   1   6  -5      49      11                                                          31    3.74   -0.07  1.0000 
   1  -6  -5      36       6                                                          21   -3.82    0.03  1.0000 
  -1  -6   5      29       7                                                          16    3.74    0.07  1.0000 
   1  -6  -5      34       6                                                          19   -3.82    0.03  1.0000 
  -1  -6   5      32       7                                                          18    3.74    0.07  1.0000 
  -1   6   4       1       4                                                          12   -7.09   -0.12  1.0000 
  -1   6   4       2       5                                                           2   -7.09   -0.12  1.0000 
   1   6  -4       9      10                                                          32   -7.08    0.14  1.0000 
  -1   6   4       3       5                                                          20   -7.09   -0.12  1.0000 
  -1  -6   4       5       7                                                          23   -7.08   -0.14  1.0000 
  -1  -6   4       6       6                                                          25   -7.08   -0.14  1.0000 
   1  -6  -4       0       5                                                           6   -7.09    0.12  1.0000 
   1  -6  -4       0       5                                                           8   -7.09    0.12  1.0000 
   1  -6  -4       0       3                                                           6   -7.09    0.12  1.0000 
  -1   6   3      31       7                                                          34   -0.59   -0.22  1.0000 
  -1   6   3      23       6                                                          25   -0.59   -0.22  1.0000 
   1   6  -3      21       8                                                          23    0.64   -0.40  1.0000 
  -1   6   3      22       6                                                          24   -0.59   -0.22  1.0000 
   1   6  -3      33      11                                                          36    0.64   -0.40  1.0000 
  -1  -6   3      31       7                                                          34    0.64    0.40  1.0000 
   1  -6  -3      31       7                                                          34   -0.59    0.22  1.0000 
  -1  -6   3      33       8                                                          36    0.64    0.40  1.0000 
   1  -6  -3      30       5                                                          32   -0.59    0.22  1.0000 
   1  -6  -3      27       6                                                          29   -0.59    0.22  1.0000 
  -1  -6   3      42       9                                                          45    0.64    0.40  1.0000 
  -1   6   2       8      18                                                         124   34.61   -0.20  1.0000 
  -1   6   2      11      17                                                         111   34.61   -0.20  1.0000 
  -1   6   2      11      18                                                         109   34.61   -0.20  1.0000 
  -1   6   2       9      15                                                         122   34.61   -0.20  1.0000 
   1  -6  -2       9      15                                                         117   34.61    0.20  1.0000 
   1  -6  -2       7      17                                                         129   34.61    0.20  1.0000 
   1  -6  -2       7      18                                                         129   34.61    0.20  1.0000 
   1   6  -1     282      37                                                         288    0.51   -0.04  1.0000 
   1   6  -1     249      39                                                         255    0.51   -0.04  1.0000 
  -1   6   1     234      31                                                         234    0.11   -1.95  1.0000 
   1   6  -1     230      32                                                         236    0.51   -0.04  1.0000 
  -1   6   1     285      38                                                         285    0.11   -1.95  1.0000 
  -1   6   1     309      38                                                         309    0.11   -1.95  1.0000 
   1   6  -1     275      35                                                         281    0.51   -0.04  1.0000 
  -1   6   1     238      35                                                         238    0.11   -1.95  1.0000 
  -1  -6   1     282      38                                                         289    0.51    0.04  1.0000 
  -1  -6   1     222      32                                                         228    0.51    0.04  1.0000 
   1  -6  -1     246      31                                                         245    0.11    1.95  1.0000 
   1  -6  -1     290      37                                                         289    0.11    1.95  1.0000 
  -1  -6   1     242      35                                                         248    0.51    0.04  1.0000 
   1  -6  -1     264      35                                                         263    0.11    1.95  1.0000 
  -1   6  -1     284      36                                                         280   -0.33   -2.01  1.0000 
  -1   6  -1     189      37                                                         186   -0.33   -2.01  1.0000 
  -1   6  -1     294      34                                                         290   -0.33   -2.01  1.0000 
   1   6   1     273      36                                                         279   -0.48    0.27  1.0000 
   1   6   1     229      30                                                         235   -0.48    0.27  1.0000 
   1   6   1     230      33                                                         236   -0.48    0.27  1.0000 
   1   6   1     221      36                                                         226   -0.48    0.27  1.0000 
  -1   6  -1     216      30                                                         212   -0.33   -2.01  1.0000 
  -1  -6  -1     266      36                                                         272   -0.48   -0.27  1.0000 
   1  -6   1     236      34                                                         233   -0.33    2.01  1.0000 
   1  -6   1     273      36                                                         270   -0.33    2.01  1.0000 
  -1  -6  -1     236      30                                                         242   -0.48   -0.27  1.0000 
   1  -6   1     237      36                                                         234   -0.33    2.01  1.0000 
  -1  -6  -1     296      34                                                         302   -0.48   -0.27  1.0000 
  -1   6  -2       9      20                                                         122  -34.67    0.17  1.0000 
  -1   6  -2       8      18                                                         123  -34.67    0.17  1.0000 
  -1   6  -2       7      21                                                         129  -34.67    0.17  1.0000 
   1  -6   2       8      19                                                         127  -34.67   -0.17  1.0000 
   1  -6   2      10      19                                                         116  -34.67   -0.17  1.0000 
   1  -6   2      11      18                                                         111  -34.67   -0.17  1.0000 
  -1  -6  -2       5      18                                                         150  -34.64    0.17  1.0000 
  -1   6  -3      32       9                                                          35    0.57   -0.13  1.0000 
   1   6   3      48       8                                                          52   -0.67    0.01  1.0000 
   1   6   3      24       7                                                          27   -0.67    0.01  1.0000 
  -1   6  -3      56       8                                                          59    0.57   -0.13  1.0000 
  -1   6  -3      21      10                                                          23    0.57   -0.13  1.0000 
   1   6   3      45       8                                                          48   -0.67    0.01  1.0000 
  -1  -6  -3      30       6                                                          33   -0.67   -0.01  1.0000 
   1  -6   3      44       9                                                          47    0.57    0.13  1.0000 
  -1  -6  -3      45       8                                                          49   -0.67   -0.01  1.0000 
   1  -6   3      31       8                                                          33    0.57    0.13  1.0000 
   1  -6   3      20       8                                                          22    0.57    0.13  1.0000 
  -1  -6  -3      21       7                                                          23   -0.67   -0.01  1.0000 
  -1   6  -4       2       4                                                           2    7.04   -0.12  1.0000 
   1   6   4       0       6                                                           5    7.04    0.08  1.0000 
  -1   6  -4       7       7                                                          28    7.04   -0.12  1.0000 
   1   6   4       0       5                                                           8    7.04    0.08  1.0000 
   1   6   4       5       6                                                          23    7.04    0.08  1.0000 
  -1   6  -4       0       8                                                          10    7.04   -0.12  1.0000 
  -1  -6  -4       1       4                                                          12    7.04   -0.08  1.0000 
   1  -6   4       4       6                                                          21    7.04    0.12  1.0000 
  -1  -6  -4       0       5                                                          10    7.04   -0.08  1.0000 
  -1  -6  -4       1       4                                                           4    7.04   -0.08  1.0000 
   1  -6   4       8       7                                                          29    7.04    0.12  1.0000 
   1  -6   4       2       6                                                           2    7.04    0.12  1.0000 
   1   6   5      32       7                                                          18   -3.74   -0.13  1.0000 
  -1   6  -5      15       9                                                           6    3.85    0.17  1.0000 
   1   6   5      21       6                                                          10   -3.74   -0.13  1.0000 
   1   6   5      37       6                                                          22   -3.74   -0.13  1.0000 
  -1   6  -5      17       7                                                           7    3.85    0.17  1.0000 
  -1  -6  -5      38       5                                                          23   -3.74    0.13  1.0000 
  -1  -6  -5      29       6                                                          16   -3.74    0.13  1.0000 
   1  -6   5      25       6                                                          13    3.85   -0.17  1.0000 
   1  -6   5      32       8                                                          18    3.85   -0.17  1.0000 
   1  -6   5      20       6                                                           9    3.85   -0.17  1.0000 
  -1  -6  -5      33       7                                                          19   -3.74    0.13  1.0000 
  -1   6  -6      30      12                                                          34   -0.90   -0.14  1.0000 
   1   6   6      14       8                                                          16   -0.95    0.29  1.0000 
   1   6   6      17       8                                                          20   -0.95    0.29  1.0000 
  -1   6  -6      26       9                                                          30   -0.90   -0.14  1.0000 
   1   6   6      28       8                                                          31   -0.95    0.29  1.0000 
  -1  -6  -6      10       8                                                          12   -0.95   -0.29  1.0000 
   1  -6   6      31       9                                                          35   -0.90    0.14  1.0000 
  -1  -6  -6      20       9                                                          23   -0.95   -0.29  1.0000 
   1  -6   6      29       8                                                          33   -0.90    0.14  1.0000 
   1  -6   6      32      10                                                          36   -0.90    0.14  1.0000 
  -1  -6  -6      27       8                                                          31   -0.95   -0.29  1.0000 
   1   6   7      17       7                                                           9   -3.10   -0.57  1.0000 
   1   6   7      28       8                                                          17   -3.10   -0.57  1.0000 
  -1   6  -7      22       9                                                          13    3.01    0.25  1.0000 
  -1   6  -7      45      13                                                          31    3.01    0.25  1.0000 
   1  -6   7      20       9                                                          11    3.01   -0.25  1.0000 
  -1  -6  -7       7       8                                                           2   -3.10    0.57  1.0000 
   1  -6   7      28       8                                                          17    3.01   -0.25  1.0000 
  -1  -6  -7      25       7                                                          15   -3.10    0.57  1.0000 
   1  -6   7      52       9                                                          37    3.01   -0.25  1.0000 
  -1  -6  -7      25       7                                                          15   -3.10    0.57  1.0000 
  -1   6  -8     556      45                                                         363  -12.00   -0.02  1.0000 
   1   6   8     505      42                                                         321  -12.05    0.02  1.0000 
   1   6   8     397      43                                                         236  -12.05    0.02  1.0000 
  -1   6  -8     553      48                                                         360  -12.00   -0.02  1.0000 
   1  -6   8     569      43                                                         373  -12.00    0.02  1.0000 
  -1  -6  -8     480      45                                                         301  -12.05   -0.02  1.0000 
  -1  -6  -8     411      43                                                         247  -12.05   -0.02  1.0000 
   1  -6   8     534      44                                                         345  -12.00    0.02  1.0000 
  -1  -6  -8     425      41                                                         258  -12.05   -0.02  1.0000 
   1   6   9       0       9                                                           0   -1.41   -0.25  1.0000 
  -1   6  -9       1      13                                                           3    1.43    0.40  1.0000 
  -1   6  -9       0      10                                                           1    1.43    0.40  1.0000 
   1   6   9       7       9                                                          10   -1.41   -0.25  1.0000 
  -1  -6  -9       0       8                                                          -7   -1.41    0.25  1.0000 
  -1  -6  -9       0       8                                                          -8   -1.41    0.25  1.0000 
   1  -6   9       0       8                                                          -2    1.43   -0.40  1.0000 
   1  -6   9       0       7                                                          -3    1.43   -0.40  1.0000 
  -1  -6  -9       1      10                                                           2   -1.41    0.25  1.0000 
  -1   6 -10     100      29                                                         132    4.00   -0.12  1.0000 
   1   6  10     111      23                                                         145    3.98    0.03  1.0000 
   1   6  10      81      22                                                         110    3.98    0.03  1.0000 
  -1  -6 -10      71      21                                                          99    3.98   -0.03  1.0000 
  -1  -6 -10     139      26                                                         177    3.98   -0.03  1.0000 
   1  -6  10     148      24                                                         187    4.00    0.12  1.0000 
   1  -6  10      93      22                                                         125    4.00    0.12  1.0000 
   1   6  11       0      10                                                          -5   -0.48    0.27  1.0000 
   1   6  11       0      10                                                          -8   -0.48    0.27  1.0000 
  -1   6 -11       0      16                                                         -12    0.44   -0.07  1.0000 
  -1  -6 -11       0      12                                                         -10   -0.48   -0.27  1.0000 
  -1  -6 -11       0       9                                                         -18   -0.48   -0.27  1.0000 
   1  -6  11       0       8                                                         -12    0.44    0.07  1.0000 
   1  -6  11       0       9                                                         -13    0.44    0.07  1.0000 
   1   6  12     174      38                                                         306  -11.37    0.04  1.0000 
   1   6  12     110      38                                                         219  -11.37    0.04  1.0000 
  -1   6 -12     135      45                                                         253  -11.35    0.37  1.0000 
   1  -6  12     118      38                                                         230  -11.35   -0.37  1.0000 
  -1  -6 -12     119      36                                                         231  -11.37   -0.04  1.0000 
  -1  -6 -12     118      40                                                         229  -11.37   -0.04  1.0000 
   1  -6  12     162      38                                                         290  -11.35   -0.37  1.0000 
  -1   6 -13       3      21                                                           2    0.91    0.11  1.0000 
   1   6  13      12      13                                                          10   -0.90   -0.42  1.0000 
   1   6  13       3      13                                                           2   -0.90   -0.42  1.0000 
  -1  -6 -13       8      13                                                           7   -0.90    0.42  1.0000 
   1  -6  13       0      10                                                         -13    0.91   -0.11  1.0000 
   1  -6  13       2      13                                                           1    0.91   -0.11  1.0000 
   1   6  14     116      30                                                         177   -6.69   -0.10  1.0000 
  -1   6 -14     135      40                                                         201   -6.78    0.07  1.0000 
   1   6  14      85      29                                                         138   -6.69   -0.10  1.0000 
   1  -6  14     122      30                                                         185   -6.78   -0.07  1.0000 
  -1  -6 -14      90      28                                                         144   -6.69    0.10  1.0000 
   1  -6  14     129      31                                                         194   -6.78   -0.07  1.0000 
  -1   6 -15      61      29                                                          62   -0.39    2.14  1.0000 
   1   6  15      38      18                                                          39    0.37   -2.59  1.0000 
  -1  -6 -15      16      16                                                          16    0.37    2.59  1.0000 
   1  -6  15      24      18                                                          23   -0.39   -2.14  1.0000 
   1   6  16       0      16                                                         -25   -0.63   -0.46  1.0000 
  -1   6 -16       6      26                                                           5   -0.60    0.04  1.0000 
   1  -6  16      46      19                                                          43   -0.60   -0.04  1.0000 
  -1  -6 -16       0      16                                                          -6   -0.63    0.46  1.0000 
   1   6  17       2      17                                                         -17    1.59   -3.17  1.0000 
  -1   6 -17      10      29                                                          19   -1.63    3.03  1.0000 
  -1  -6 -17       2      18                                                          -6    1.59    3.17  1.0000 
   1  -6  17       5      19                                                          12   -1.63   -3.03  1.0000 
  -1   6 -18      13      31                                                          19   -2.19   -0.27  1.0000 
  -1   6 -18       1      17                                                         -24   -2.19   -0.27  1.0000 
   1   6  18       3      19                                                           7   -2.22    0.11  1.0000 
  -1  -6 -18       3      20                                                           7   -2.22   -0.11  1.0000 
   1  -6  18       1      19                                                         -17   -2.19    0.27  1.0000 
  -1   7  17      39      21                                                          39   -0.15    0.57  1.0000 
   1   7 -17      48      34                                                          48    0.16   -0.69  1.0000 
   1   7 -17      38      17                                                          38    0.16   -0.69  1.0000 
  -1  -7  17      68      23                                                          67    0.16    0.69  1.0000 
   1  -7 -17      57      19                                                          56   -0.15   -0.57  1.0000 
   1   7 -16       0      26                                                          -1    0.84   -0.65  1.0000 
  -1   7  16       4      18                                                           5    0.95   -0.47  1.0000 
   1  -7 -16       0      15                                                          -7    0.95    0.47  1.0000 
  -1  -7  16      12      17                                                          15    0.84    0.65  1.0000 
  -1   7  15     444      69                                                         435   -0.58   -0.04  1.0000 
   1   7 -15     565      81                                                         556    0.52   -0.07  1.0000 
  -1  -7  15     525      70                                                         516    0.52    0.07  1.0000 
   1   7 -14      28      27                                                          54   -5.35   -1.90  1.0000 
  -1   7  14      16      18                                                          35   -5.17   -1.02  1.0000 
  -1  -7  14       9      17                                                          25   -5.35    1.90  1.0000 
   1  -7 -14       5      15                                                          18   -5.17    1.02  1.0000 
  -1   7  13     368      55                                                         365    0.18    0.41  1.0000 
   1   7 -13     410      64                                                         406   -0.24   -0.43  1.0000 
   1  -7 -13     415      53                                                         413    0.18   -0.41  1.0000 
  -1  -7  13     346      55                                                         343   -0.24    0.43  1.0000 
  -1   7  12      33      14                                                          47   -2.98   -0.25  1.0000 
  -1   7  12      10      14                                                          19   -2.98   -0.25  1.0000 
   1   7 -12       0      20                                                           1   -3.04   -0.28  1.0000 
  -1  -7  12       2      13                                                           7   -3.04    0.28  1.0000 
  -1  -7  12       9      12                                                          17   -3.04    0.28  1.0000 
   1  -7 -12      15      13                                                          25   -2.98    0.25  1.0000 
  -1   7  11      61      16                                                          53    1.52   -0.30  1.0000 
  -1   7  11      67      15                                                          58    1.52   -0.30  1.0000 
   1   7 -11      69      23                                                          59   -1.58   -0.16  1.0000 
   1  -7 -11      63      14                                                          54    1.52    0.30  1.0000 
  -1  -7  11      77      16                                                          67   -1.58    0.16  1.0000 
  -1  -7  11      75      15                                                          65   -1.58    0.16  1.0000 
   1   7 -10       0      16                                                          -2   -0.98    0.45  1.0000 
  -1   7  10       0      10                                                          -3   -1.03    0.26  1.0000 
  -1   7  10       0       9                                                          -4   -1.03    0.26  1.0000 
   1  -7 -10       7      10                                                           5   -1.03   -0.26  1.0000 
  -1  -7  10       8      10                                                           6   -0.98   -0.45  1.0000 
   1  -7 -10       6       9                                                           4   -1.03   -0.26  1.0000 
  -1  -7  10       9       9                                                           7   -0.98   -0.45  1.0000 
  -1   7   9     714     113                                                         733    0.98   -0.17  1.0000 
  -1   7   9     728     107                                                         748    0.98   -0.17  1.0000 
   1   7  -9     905     118                                                         927   -0.97   -0.02  1.0000 
   1  -7  -9     762     113                                                         783    0.98    0.17  1.0000 
   1  -7  -9     732     113                                                         752    0.98    0.17  1.0000 
  -1  -7   9     883     108                                                         905   -0.97    0.02  1.0000 
  -1  -7   9     891     114                                                         913   -0.97    0.02  1.0000 
   1  -7  -9     821     106                                                         843    0.98    0.17  1.0000 
   1   7  -8      68      14                                                           5  -15.99    0.20  1.0000 
  -1   7   8      95       9                                                          14  -16.02   -0.08  1.0000 
  -1   7   8      72       8                                                           6  -16.02   -0.08  1.0000 
   1  -7  -8      68       8                                                           5  -16.02    0.08  1.0000 
   1  -7  -8      50       8                                                           1  -16.02    0.08  1.0000 
  -1  -7   8      37       8                                                          -6  -15.99   -0.20  1.0000 
   1  -7  -8      84       7                                                          10  -16.02    0.08  1.0000 
  -1  -7   8      60       8                                                           3  -15.99   -0.20  1.0000 
  -1   7   7      88      20                                                         100   -1.62   -0.09  1.0000 
   1   7  -7     109      26                                                         122    1.59    0.12  1.0000 
  -1   7   7     166      22                                                         182   -1.62   -0.09  1.0000 
   1  -7  -7     123      20                                                         137   -1.62    0.09  1.0000 
   1  -7  -7     112      21                                                         125   -1.62    0.09  1.0000 
  -1  -7   7     136      21                                                         150    1.59   -0.12  1.0000 
  -1  -7   7     104      22                                                         117    1.59   -0.12  1.0000 
   1  -7  -7     119      21                                                         133   -1.62    0.09  1.0000 
  -1   7   6      19      26                                                         147  -20.60    0.24  1.0000 
  -1   7   6      31      27                                                         179  -20.60    0.24  1.0000 
   1   7  -6      51      32                                                         223  -20.58    0.15  1.0000 
  -1  -7   6      61      29                                                         244  -20.58   -0.15  1.0000 
   1  -7  -6      34      27                                                         186  -20.60   -0.24  1.0000 
   1  -7  -6      26      26                                                         167  -20.60   -0.24  1.0000 
  -1   7   5    3348     495                                                        3509   -3.65    0.27  1.0000 
  -1   7   5    3274     496                                                        3433   -3.65    0.27  1.0000 
   1   7  -5    3730     499                                                        3901    3.67    0.03  1.0000 
  -1   7   5    3303     467                                                        3463   -3.65    0.27  1.0000 
  -1  -7   5    3839     496                                                        4013    3.67   -0.03  1.0000 
   1  -7  -5    3427     413                                                        3591   -3.65   -0.27  1.0000 
  -1  -7   5    3425     495                                                        3589    3.67   -0.03  1.0000 
   1  -7  -5    3375     467                                                        3538   -3.65   -0.27  1.0000 
   1  -7  -5    3374     495                                                        3537   -3.65   -0.27  1.0000 
  -1  -7   5    3811     468                                                        3984    3.67   -0.03  1.0000 
   1   7  -4      29      15                                                         118  -14.57    0.13  1.0000 
  -1   7   4       2      13                                                          50  -14.59    0.22  1.0000 
  -1   7   4      22      13                                                         104  -14.59    0.22  1.0000 
   1   7  -4      47      20                                                         153  -14.57    0.13  1.0000 
   1  -7  -4       6      12                                                          63  -14.59   -0.22  1.0000 
  -1  -7   4       1      14                                                          42  -14.57   -0.13  1.0000 
  -1  -7   4      28      14                                                         117  -14.57   -0.13  1.0000 
  -1  -7   4      46      16                                                         151  -14.57   -0.13  1.0000 
   1  -7  -4       7      13                                                          67  -14.59   -0.22  1.0000 
  -1   7   3    3040     400                                                        2979   -1.46    0.06  1.0000 
  -1   7   3    2866     400                                                        2807   -1.46    0.06  1.0000 
   1   7  -3    3206     403                                                        3145    1.45   -0.35  1.0000 
   1   7  -3    3158     335                                                        3097    1.45   -0.35  1.0000 
  -1   7   3    3080     377                                                        3019   -1.46    0.06  1.0000 
   1   7  -3    2861     377                                                        2803    1.45   -0.35  1.0000 
  -1  -7   3    3258     400                                                        3195    1.45    0.35  1.0000 
  -1  -7   3    3062     377                                                        3001    1.45    0.35  1.0000 
  -1  -7   3    2898     400                                                        2839    1.45    0.35  1.0000 
   1  -7  -3    2989     334                                                        2929   -1.46   -0.06  1.0000 
   1  -7  -3    2905     377                                                        2846   -1.46   -0.06  1.0000 
   1  -7  -3    2797     399                                                        2739   -1.46   -0.06  1.0000 
  -1   7   2      26      18                                                          96  -39.05   -0.02  1.0000 
  -1   7   2      20      16                                                         107  -39.05   -0.02  1.0000 
  -1   7   2       7      18                                                         150  -39.05   -0.02  1.0000 
   1   7  -2      10      16                                                         136  -39.01    0.09  1.0000 
   1   7  -2      11      21                                                         133  -39.01    0.09  1.0000 
  -1   7   2      23      14                                                         102  -39.05   -0.02  1.0000 
   1  -7  -2      26      14                                                          95  -39.05    0.02  1.0000 
   1  -7  -2      24      16                                                          99  -39.05    0.02  1.0000 
   1  -7  -2      12      17                                                         130  -39.05    0.02  1.0000 
  -1  -7   2      13      17                                                         128  -39.01   -0.09  1.0000 
  -1   7   1    7268     827                                                        7233   -0.53   -0.62  1.0000 
   1   7  -1    7326     934                                                        7290    0.58   -0.58  1.0000 
  -1   7   1    7358     990                                                        7322   -0.53   -0.62  1.0000 
  -1   7   1    6957     934                                                        6922   -0.53   -0.62  1.0000 
   1   7  -1    7521     990                                                        7485    0.58   -0.58  1.0000 
   1   7  -1    7681     828                                                        7644    0.58   -0.58  1.0000 
  -1   7   1    7162     993                                                        7127   -0.53   -0.62  1.0000 
   1   7  -1    7349     994                                                        7313    0.58   -0.58  1.0000 
  -1  -7   1    7552     934                                                        7513    0.58    0.58  1.0000 
   1  -7  -1    7032     827                                                        7000   -0.53    0.62  1.0000 
   1  -7  -1    7055     934                                                        7023   -0.53    0.62  1.0000 
  -1  -7   1    7372     990                                                        7334    0.58    0.58  1.0000 
  -1  -7   1    7852     828                                                        7812    0.58    0.58  1.0000 
   1  -7  -1    7287     989                                                        7254   -0.53    0.62  1.0000 
  -1   7  -1    7359     995                                                        7327    0.51   -0.77  1.0000 
  -1   7  -1    7293     938                                                        7262    0.51   -0.77  1.0000 
   1   7   1    7271     998                                                        7231   -0.62   -0.13  1.0000 
  -1   7  -1    7150     832                                                        7119    0.51   -0.77  1.0000 
   1   7   1    7755     995                                                        7713   -0.62   -0.13  1.0000 
   1   7   1    7682     832                                                        7640   -0.62   -0.13  1.0000 
  -1   7  -1    7087     999                                                        7056    0.51   -0.77  1.0000 
   1   7   1    7278     938                                                        7238   -0.62   -0.13  1.0000 
  -1  -7  -1    7786     832                                                        7745   -0.62    0.13  1.0000 
  -1  -7  -1    7270     939                                                        7230   -0.62    0.13  1.0000 
   1  -7   1    6896     939                                                        6862    0.51    0.77  1.0000 
  -1  -7  -1    7693     995                                                        7652   -0.62    0.13  1.0000 
   1  -7   1    7542     995                                                        7507    0.51    0.77  1.0000 
   1  -7   1    7215     995                                                        7181    0.51    0.77  1.0000 
   1   7   2      10      22                                                         137   39.04   -0.17  1.0000 
  -1   7  -2      29      22                                                          90   39.02   -0.04  1.0000 
  -1   7  -2      12      19                                                         132   39.02   -0.04  1.0000 
   1   7   2       2      22                                                         192   39.04   -0.17  1.0000 
   1   7   2       7      17                                                         152   39.04   -0.17  1.0000 
   1   7   2      15      19                                                         120   39.04   -0.17  1.0000 
  -1   7  -2      12      21                                                         130   39.02   -0.04  1.0000 
  -1  -7  -2       3      21                                                         178   39.04    0.17  1.0000 
  -1  -7  -2       9      17                                                         140   39.04    0.17  1.0000 
  -1  -7  -2       7      20                                                         149   39.04    0.17  1.0000 
   1  -7   2       7      22                                                         149   39.02    0.04  1.0000 
   1  -7   2      24      20                                                          99   39.02    0.04  1.0000 
   1   7   3    2979     398                                                        2920   -1.45    0.22  1.0000 
  -1   7  -3    2874     374                                                        2815    1.46   -0.17  1.0000 
   1   7   3    2955     397                                                        2896   -1.45    0.22  1.0000 
   1   7   3    2972     374                                                        2913   -1.45    0.22  1.0000 
   1   7   3    2925     332                                                        2866   -1.45    0.22  1.0000 
  -1   7  -3    3044     397                                                        2984    1.46   -0.17  1.0000 
  -1   7  -3    3097     399                                                        3036    1.46   -0.17  1.0000 
  -1  -7  -3    3118     332                                                        3057   -1.45   -0.22  1.0000 
   1  -7   3    2967     375                                                        2907    1.46    0.17  1.0000 
   1  -7   3    2940     397                                                        2880    1.46    0.17  1.0000 
  -1  -7  -3    2832     397                                                        2774   -1.45   -0.22  1.0000 
   1  -7   3    3154     397                                                        3092    1.46    0.17  1.0000 
  -1  -7  -3    2923     374                                                        2864   -1.45   -0.22  1.0000 
   1   7   4      36      14                                                         133   14.59   -0.13  1.0000 
   1   7   4      17      13                                                          94   14.59   -0.13  1.0000 
  -1   7  -4      40      19                                                         141   14.60   -0.18  1.0000 
   1   7   4       1      13                                                          39   14.59   -0.13  1.0000 
  -1   7  -4       9      12                                                          72   14.60   -0.18  1.0000 
  -1  -7  -4       2      13                                                          46   14.59    0.13  1.0000 
  -1  -7  -4      17      11                                                          92   14.59    0.13  1.0000 
  -1  -7  -4      15      13                                                          89   14.59    0.13  1.0000 
   1  -7   4      12      14                                                          82   14.60    0.18  1.0000 
   1   7   5    3311     494                                                        3473   -3.68    0.01  1.0000 
  -1   7  -5    3410     497                                                        3572    3.64   -0.22  1.0000 
   1   7   5    3635     466                                                        3805   -3.68    0.01  1.0000 
  -1   7  -5    3419     494                                                        3581    3.64   -0.22  1.0000 
   1   7   5    3319     493                                                        3481   -3.68    0.01  1.0000 
   1  -7   5    3409     466                                                        3572    3.64    0.22  1.0000 
  -1  -7  -5    3388     493                                                        3552   -3.68   -0.01  1.0000 
   1  -7   5    3548     494                                                        3714    3.64    0.22  1.0000 
  -1  -7  -5    3679     412                                                        3850   -3.68   -0.01  1.0000 
   1  -7   5    3348     494                                                        3510    3.64    0.22  1.0000 
  -1  -7  -5    3681     466                                                        3852   -3.68   -0.01  1.0000 
   1   7   6      18      26                                                         145   20.62   -0.12  1.0000 
   1   7   6      12      25                                                         127   20.62   -0.12  1.0000 
  -1   7  -6      62      28                                                         245   20.59   -0.29  1.0000 
   1   7   6      49      25                                                         218   20.62   -0.12  1.0000 
  -1   7  -6      81      32                                                         282   20.59   -0.29  1.0000 
  -1  -7  -6      21      26                                                         152   20.62    0.12  1.0000 
   1  -7   6      29      27                                                         173   20.59    0.29  1.0000 
  -1  -7  -6      25      22                                                         164   20.62    0.12  1.0000 
  -1  -7  -6      29      25                                                         174   20.62    0.12  1.0000 
  -1   7  -7      98      23                                                         111    1.62    0.02  1.0000 
   1   7   7     103      21                                                         116   -1.67   -0.26  1.0000 
  -1   7  -7     106      26                                                         119    1.62    0.02  1.0000 
   1   7   7     158      23                                                         174   -1.67   -0.26  1.0000 
   1   7   7     145      22                                                         161   -1.67   -0.26  1.0000 
   1  -7   7      98      21                                                         111    1.62   -0.02  1.0000 
  -1  -7  -7     105      23                                                         118   -1.67    0.26  1.0000 
   1  -7   7     122      22                                                         136    1.62   -0.02  1.0000 
  -1  -7  -7     139      22                                                         154   -1.67    0.26  1.0000 
   1  -7   7     118      23                                                         132    1.62   -0.02  1.0000 
  -1  -7  -7     153      21                                                         169   -1.67    0.26  1.0000 
   1   7   8      98       8                                                          15   16.05    0.16  1.0000 
  -1   7  -8      84      14                                                          10   16.03   -0.22  1.0000 
   1   7   8      37       7                                                          -3   16.05    0.16  1.0000 
  -1   7  -8      37       9                                                          -3   16.03   -0.22  1.0000 
  -1  -7  -8      75      10                                                           7   16.05   -0.16  1.0000 
  -1  -7  -8      65       8                                                           4   16.05   -0.16  1.0000 
   1  -7   8      85       8                                                          10   16.03    0.22  1.0000 
   1  -7   8      37       9                                                          -3   16.03    0.22  1.0000 
  -1  -7  -8      68       8                                                           5   16.05   -0.16  1.0000 
   1  -7   8      72       9                                                           6   16.03    0.22  1.0000 
  -1   7  -9     739     116                                                         760   -1.03    0.06  1.0000 
   1   7   9     885     107                                                         907    0.99   -0.15  1.0000 
   1   7   9     813     113                                                         834    0.99   -0.15  1.0000 
   1  -7   9     717     107                                                         738   -1.03   -0.06  1.0000 
  -1  -7  -9     911     114                                                         934    0.99    0.15  1.0000 
   1  -7   9     668     113                                                         688   -1.03   -0.06  1.0000 
   1  -7   9     732     113                                                         753   -1.03   -0.06  1.0000 
  -1  -7  -9     867     106                                                         889    0.99    0.15  1.0000 
  -1   7 -10       2      16                                                           1    0.99   -0.23  1.0000 
   1   7  10       0      10                                                          -4    1.02   -0.15  1.0000 
   1   7  10       0       9                                                          -5    1.02   -0.15  1.0000 
   1  -7  10       0       8                                                           0    0.99    0.23  1.0000 
   1  -7  10       0       9                                                          -9    0.99    0.23  1.0000 
  -1  -7 -10       0      11                                                          -6    1.02    0.15  1.0000 
  -1  -7 -10       0       9                                                         -16    1.02    0.15  1.0000 
   1   7  11      70      15                                                          60    1.56    0.34  1.0000 
  -1   7 -11      55      22                                                          46   -1.58   -0.26  1.0000 
   1   7  11      44      14                                                          36    1.56    0.34  1.0000 
   1  -7  11      60      15                                                          51   -1.58    0.26  1.0000 
   1  -7  11      64      14                                                          55   -1.58    0.26  1.0000 
  -1  -7 -11     102      18                                                          91    1.56   -0.34  1.0000 
  -1  -7 -11      48      13                                                          41    1.56   -0.34  1.0000 
   1   7  12      17      14                                                          27    2.99   -0.65  1.0000 
   1   7  12      21      13                                                          33    2.99   -0.65  1.0000 
  -1   7 -12       8      21                                                          16    3.05    0.51  1.0000 
  -1  -7 -12      19      13                                                          30    2.99    0.65  1.0000 
   1  -7  12       8      13                                                          16    3.05   -0.51  1.0000 
   1  -7  12      20      12                                                          31    3.05   -0.51  1.0000 
   1   7  13     400      56                                                         397    0.22   -0.30  1.0000 
   1   7  13     460      59                                                         457    0.22   -0.30  1.0000 
  -1   7 -13     347      65                                                         344   -0.24   -0.06  1.0000 
   1  -7  13     323      56                                                         320   -0.24    0.06  1.0000 
   1  -7  13     367      58                                                         364   -0.24    0.06  1.0000 
  -1  -7 -13     459      55                                                         455    0.22    0.30  1.0000 
   1   7  14       6      16                                                          19    5.21   -0.73  1.0000 
  -1   7 -14      14      27                                                          34    5.31    2.03  1.0000 
   1  -7  14      17      15                                                          39    5.31   -2.03  1.0000 
  -1  -7 -14       5      15                                                          17    5.21    0.73  1.0000 
   1  -7  14      15      17                                                          36    5.31   -2.03  1.0000 
  -1   7 -15     420      76                                                         411    0.59   -0.33  1.0000 
   1   7  15     480      66                                                         471   -0.56    0.04  1.0000 
   1  -7  15     470      66                                                         460    0.59    0.33  1.0000 
  -1  -7 -15     491      65                                                         482   -0.56   -0.04  1.0000 
   1   7  16       0      17                                                         -23   -0.93   -0.34  1.0000 
  -1   7 -16      51      30                                                          56   -0.85    0.61  1.0000 
   1  -7  16       8      18                                                          10   -0.85   -0.61  1.0000 
  -1  -7 -16       0      16                                                         -38   -0.93    0.34  1.0000 
  -1   7 -17      47      31                                                          46    0.08    0.69  1.0000 
   1   7  17      45      20                                                          44   -0.07   -0.66  1.0000 
   1  -7  17      58      22                                                          58    0.08   -0.69  1.0000 
  -1  -7 -17      40      21                                                          40   -0.07    0.66  1.0000 
  -1   8  17      18      20                                                          15    0.73    1.71  1.0000 
   1   8 -17      27      31                                                          24   -0.66   -1.61  1.0000 
   1   8 -17      36      16                                                          33   -0.66   -1.61  1.0000 
  -1  -8  17      13      19                                                          12   -0.66    1.61  1.0000 
   1  -8 -17      22      17                                                          21    0.73   -1.71  1.0000 
   1   8 -16       0      27                                                          -7   -0.64   -0.49  1.0000 
  -1   8  16       0      17                                                         -22   -0.67    0.32  1.0000 
   1  -8 -16       0      15                                                         -19   -0.67   -0.32  1.0000 
  -1  -8  16      17      19                                                          16   -0.64    0.49  1.0000 
   1   8 -15     265      53                                                         262   -0.15   -0.81  1.0000 
  -1   8  15     279      43                                                         277    0.14    0.71  1.0000 
   1  -8 -15     231      40                                                         230    0.14   -0.71  1.0000 
  -1  -8  15     313      44                                                         312   -0.15    0.81  1.0000 
  -1   8  14      31      16                                                          12    5.56    0.41  1.0000
[truncated: 4,955,844 more chars]
