# Supplementary material for: Isomerism in double-pillared-layer coordination polymers – structures and photoreactivity
Source: IUCrJ. 2018 Feb 14;5(Pt 2):182–9. doi: 10.1107/S2052252518001379 (PMC5947723; doi:10.1107/S2052252518001379)
Supplement: Supplementary file 5 [file m-05-00182-sup5.cif]

 
data_5 
#==============================================================================

# PROCESSING SUMMARY (IUCr Office Use Only)

_journal_date_recd_electronic      2017-09-18
_journal_date_to_coeditor         ?
_journal_date_from_coeditor       ?
_journal_date_accepted     ?
_journal_date_printers_first      ?
_journal_date_printers_final      ?
_journal_date_proofs_out          ?
_journal_date_proofs_in           ?
_journal_coeditor_name            ?
_journal_coeditor_code      LC5095
_journal_coeditor_notes
; ?
;
_journal_paper_category      FA
_journal_techeditor_code      ?
_iucr_compatibility_tag          ACTA95
_journal_techeditor_notes  
;
;
_journal_coden_ASTM               ?
_journal_name_full                ?
_journal_year                     ?
_journal_volume                   ?
_journal_issue                    ?
_journal_page_first               ?
_journal_page_last                ?
_journal_suppl_publ_number        ?
_journal_suppl_publ_pages         ?

#==============================================================================
  
_audit_creation_method            'SHELXL-2014/7' 
_shelx_SHELXL_version_number      '2014/7' 
_chemical_name_systematic         ? 
_chemical_name_common             ? 
_chemical_melting_point           ? 
_chemical_formula_moiety          ? 
_chemical_formula_sum 
 'C56 H40 N4 O8 Zn2' 
_chemical_formula_weight          1027.66 
  
loop_ 
 _atom_type_symbol 
 _atom_type_description 
 _atom_type_scat_dispersion_real 
 _atom_type_scat_dispersion_imag 
 _atom_type_scat_source 
 'C'  'C'   0.0033   0.0016 
 'International Tables Vol C Tables 4.2.6.8 and 6.1.1.4' 
 'H'  'H'   0.0000   0.0000 
 'International Tables Vol C Tables 4.2.6.8 and 6.1.1.4' 
 'N'  'N'   0.0061   0.0033 
 'International Tables Vol C Tables 4.2.6.8 and 6.1.1.4' 
 'O'  'O'   0.0106   0.0060 
 'International Tables Vol C Tables 4.2.6.8 and 6.1.1.4' 
 'Zn'  'Zn'   0.2839   1.4301 
 'International Tables Vol C Tables 4.2.6.8 and 6.1.1.4' 
  
_space_group_crystal_system       orthorhombic 
_space_group_IT_number            54 
_space_group_name_H-M_alt         'P c c a' 
_space_group_name_Hall            '-P 2a 2ac' 
  
_shelx_space_group_comment 
; 
The symmetry employed for this shelxl refinement is uniquely defined 
by the following loop, which should always be used as a source of 
symmetry information in preference to the above space-group names. 
They are only intended as comments. 
; 
  
loop_ 
 _space_group_symop_operation_xyz 
 'x, y, z' 
 '-x+1/2, -y, z' 
 '-x, y, -z+1/2' 
 'x+1/2, -y, -z+1/2' 
 '-x, -y, -z' 
 'x-1/2, y, -z' 
 'x, -y, z-1/2' 
 '-x-1/2, y, z-1/2' 
  
_cell_length_a                    20.0663(6) 
_cell_length_b                    19.9342(7) 
_cell_length_c                    14.8166(5) 
_cell_angle_alpha                 90 
_cell_angle_beta                  90 
_cell_angle_gamma                 90 
_cell_volume                      5926.7(3) 
_cell_formula_units_Z             4 
_cell_measurement_temperature     173(2) 
_cell_measurement_reflns_used     9896 
_cell_measurement_theta_min       2.26 
_cell_measurement_theta_max       26.37 
  
_exptl_crystal_description        plate 
_exptl_crystal_colour             yellow 
_exptl_crystal_density_meas       'not measured' 
_exptl_crystal_density_method     'not measured' 
_exptl_crystal_density_diffrn     1.152 
_exptl_crystal_F_000              2112 
_exptl_transmission_factor_min    ? 
_exptl_transmission_factor_max    ? 
_exptl_crystal_size_max           0.140 
_exptl_crystal_size_mid           0.100 
_exptl_crystal_size_min           0.070 
_exptl_absorpt_coefficient_mu     0.859 
_shelx_estimated_absorpt_T_min    0.889 
_shelx_estimated_absorpt_T_max    0.942 
_exptl_absorpt_correction_type    multi-scan 
_exptl_absorpt_correction_T_min   0.888 
_exptl_absorpt_correction_T_max   0.965
_exptl_absorpt_process_details    'SADABS (Sheldrick, 2012)' 
_exptl_absorpt_special_details    ?
_diffrn_ambient_temperature       173(2) 
_diffrn_radiation_wavelength      0.71073 
_diffrn_radiation_type            MoK\a 
_diffrn_source                    ? 
_diffrn_measurement_device_type   'Bruker APEX-II CCD' 
_diffrn_measurement_method        '\f and \w scans' 
_diffrn_detector_area_resol_mean  ? 
_diffrn_reflns_number             64566 
_diffrn_reflns_av_unetI/netI      0.0658 
_diffrn_reflns_av_R_equivalents   0.1189 
_diffrn_reflns_limit_h_min        -24 
_diffrn_reflns_limit_h_max        24 
_diffrn_reflns_limit_k_min        -23 
_diffrn_reflns_limit_k_max        22 
_diffrn_reflns_limit_l_min        -17 
_diffrn_reflns_limit_l_max        18 
_diffrn_reflns_theta_min          1.991 
_diffrn_reflns_theta_max          25.998 
_diffrn_reflns_theta_full         25.242 
_diffrn_measured_fraction_theta_max   0.969 
_diffrn_measured_fraction_theta_full  0.976 
_diffrn_reflns_Laue_measured_fraction_max    0.969 
_diffrn_reflns_Laue_measured_fraction_full   0.976 
_diffrn_reflns_point_group_measured_fraction_max   0.969 
_diffrn_reflns_point_group_measured_fraction_full  0.976 
_reflns_number_total              5651 
_reflns_number_gt                 3043 
_reflns_threshold_expression      'I > 2\s(I)' 
_reflns_Friedel_coverage          0.000 
_reflns_Friedel_fraction_max      . 
_reflns_Friedel_fraction_full     . 
  
_reflns_special_details 
; 
 Reflections were merged by SHELXL according to the crystal 
 class for the calculation of statistics and refinement. 
  
 _reflns_Friedel_fraction is defined as the number of unique 
 Friedel pairs measured divided by the number that would be 
 possible theoretically, ignoring centric projections and 
 systematic absences. 
; 
  
_computing_data_collection        'Bruker APEX2' 
_computing_cell_refinement        'Bruker SAINT' 
_computing_data_reduction         'Bruker SAINT' 
_computing_structure_solution     'SHELXS-97 (Sheldrick 2008)' 
_computing_structure_refinement 'SHELXL-2014/7 (Sheldrick, 2014)' 
_computing_molecular_graphics     'Bruker SHELXTL' 
_computing_publication_material   'Bruker SHELXTL' 
_refine_special_details           ? 
_refine_ls_structure_factor_coef  Fsqd 
_refine_ls_matrix_type            full 
_refine_ls_weighting_scheme       calc 
_refine_ls_weighting_details 
'w=1/[\s^2^(Fo^2^)+(0.1667P)^2^+25.0974P] where P=(Fo^2^+2Fc^2^)/3' 
_atom_sites_solution_primary      ? 
_atom_sites_solution_secondary    ? 
_atom_sites_solution_hydrogens    geom 
_refine_ls_hydrogen_treatment     constr 
_refine_ls_extinction_method      'SHELXL-2014/7 (Sheldrick 2014' 
_refine_ls_extinction_coef        0.00009(12) 
_refine_ls_extinction_expression 
 'Fc^*^=kFc[1+0.001xFc^2^\l^3^/sin(2\q)]^-1/4^' 
_refine_ls_number_reflns          5651 
_refine_ls_number_parameters      295 
_refine_ls_number_restraints      440 
_refine_ls_R_factor_all           0.1736 
_refine_ls_R_factor_gt            0.1094 
_refine_ls_wR_factor_ref          0.3466 
_refine_ls_wR_factor_gt           0.3151 
_refine_ls_goodness_of_fit_ref    1.027 
_refine_ls_restrained_S_all       1.000 
_refine_ls_shift/su_max           0.000 
_refine_ls_shift/su_mean          0.000 
  
loop_ 
 _atom_site_label 
 _atom_site_type_symbol 
 _atom_site_fract_x 
 _atom_site_fract_y 
 _atom_site_fract_z 
 _atom_site_U_iso_or_equiv 
 _atom_site_adp_type 
 _atom_site_occupancy 
 _atom_site_site_symmetry_order 
 _atom_site_calc_flag 
 _atom_site_refinement_flags_posn 
 _atom_site_refinement_flags_adp 
 _atom_site_refinement_flags_occupancy 
 _atom_site_disorder_assembly 
 _atom_site_disorder_group 
Zn1 Zn 0.43536(4) 0.66393(5) 0.86152(6) 0.0481(4) Uani 1 1 d . . . . . 
O1 O 0.5286(3) 0.6667(3) 0.9082(4) 0.0653(16) Uani 1 1 d . . . . . 
O2 O 0.5750(3) 0.6654(5) 0.7752(5) 0.100(3) Uani 1 1 d . . . . . 
O3 O 0.8356(3) 0.6657(4) 1.1149(6) 0.091(2) Uani 1 1 d . . . . . 
O4 O 0.8874(3) 0.6652(3) 0.9852(6) 0.091(2) Uani 1 1 d . . . . . 
N1 N 0.4377(9) 0.5542(8) 0.8686(13) 0.060(8) Uiso 0.5 1 d D . P A -1 
C1 C 0.4903(8) 0.5237(8) 0.8992(12) 0.047(6) Uiso 0.5 1 d D . P A -1 
H1 H 0.5208 0.5502 0.9328 0.056 Uiso 0.5 1 calc R U P A -1 
C2 C 0.5065(10) 0.4579(8) 0.8883(14) 0.073(7) Uiso 0.5 1 d D . P A -1 
H2A H 0.5464 0.4401 0.9130 0.088 Uiso 0.5 1 calc R U P A -1 
C3 C 0.4633(8) 0.4183(8) 0.8405(13) 0.058(5) Uiso 0.5 1 d D . P A -1 
C4 C 0.4056(9) 0.4478(9) 0.8074(13) 0.060(5) Uiso 0.5 1 d D . P A -1 
H4 H 0.3730 0.4228 0.7752 0.072 Uiso 0.5 1 calc R U P A -1 
C5 C 0.3984(13) 0.5148(10) 0.824(2) 0.126(15) Uiso 0.5 1 d D . P A -1 
H5 H 0.3596 0.5352 0.7992 0.151 Uiso 0.5 1 calc R U P A -1 
C6 C 0.4903(11) 0.3506(9) 0.8117(15) 0.088(7) Uiso 0.5 1 d D . P A -1 
H6 H 0.5095 0.3269 0.8652 0.106 Uiso 0.5 1 calc R U P A -1 
C7 C 0.4416(12) 0.2991(14) 0.7553(18) 0.142(12) Uiso 0.5 1 d D . P A -1 
H7 H 0.4006 0.3217 0.7319 0.171 Uiso 0.5 1 calc R U P A -1 
C8 C 0.4260(15) 0.2328(11) 0.8054(19) 0.110(9) Uiso 0.5 1 d D . P A -1 
C9 C 0.4636(15) 0.1945(16) 0.855(2) 0.19(2) Uiso 0.5 1 d D . P A -1 
H9 H 0.4968 0.2180 0.8883 0.226 Uiso 0.5 1 calc R U P A -1 
C10 C 0.4637(16) 0.1265(16) 0.869(2) 0.128(10) Uiso 0.5 1 d D . P A -1 
H10 H 0.4936 0.1045 0.9088 0.154 Uiso 0.5 1 calc R U P A -1 
C11 C 0.416(3) 0.0931(17) 0.819(4) 0.42(7) Uiso 0.5 1 d D . P A -1 
C12 C 0.3713(19) 0.1313(19) 0.770(3) 0.215(19) Uiso 0.5 1 d D . P A -1 
H12 H 0.3343 0.1106 0.7411 0.258 Uiso 0.5 1 calc R U P A -1 
C13 C 0.3807(18) 0.1989(18) 0.763(3) 0.25(2) Uiso 0.5 1 d D . P A -1 
H13 H 0.3516 0.2231 0.7244 0.299 Uiso 0.5 1 calc R U P A -1 
C14 C 0.451(4) 0.050(3) 0.747(5) 0.52(8) Uiso 0.5 1 d D . P A -1 
H14 H 0.4085 0.0352 0.7188 0.618 Uiso 0.5 1 calc R U P A -1 
C15 C 0.458(4) -0.020(2) 0.808(4) 0.26(3) Uiso 0.5 1 d D . P A -1 
H15 H 0.4845 -0.0005 0.8590 0.314 Uiso 0.5 1 calc R U P A -1 
N2 N 0.4366(7) -0.2265(7) 0.8650(10) 0.041(4) Uiso 0.5 1 d D . P A -1 
C16 C 0.3878(11) -0.1918(13) 0.8316(19) 0.119(12) Uiso 0.5 1 d D . P A -1 
H16 H 0.3500 -0.2163 0.8116 0.143 Uiso 0.5 1 calc R U P A -1 
C17 C 0.3850(17) -0.1233(15) 0.822(3) 0.27(3) Uiso 0.5 1 d D . P A -1 
H17 H 0.3475 -0.1019 0.7957 0.326 Uiso 0.5 1 calc R U P A -1 
C18 C 0.4389(17) -0.0869(14) 0.853(3) 0.20(3) Uiso 0.5 1 d D . P A -1 
C19 C 0.4937(11) -0.1221(9) 0.8850(15) 0.087(7) Uiso 0.5 1 d D . P A -1 
H19 H 0.5348 -0.1005 0.8983 0.104 Uiso 0.5 1 calc R U P A -1 
C20 C 0.4851(10) -0.1898(9) 0.8966(16) 0.080(8) Uiso 0.5 1 d D . P A -1 
H20 H 0.5179 -0.2124 0.9313 0.097 Uiso 0.5 1 calc R U P A -1 
N3 N 0.5640(7) 0.5577(7) 0.6508(12) 0.037(5) Uiso 0.5 1 d D . P A -1 
C21 C 0.5187(10) 0.5165(8) 0.6206(13) 0.075(9) Uiso 0.5 1 d D . P A -1 
H21 H 0.4849 0.5362 0.5844 0.090 Uiso 0.5 1 calc R U P A -1 
C22 C 0.5132(10) 0.4491(8) 0.6335(14) 0.062(5) Uiso 0.5 1 d D . P A -1 
H22 H 0.4799 0.4232 0.6041 0.074 Uiso 0.5 1 calc R U P A -1 
C23 C 0.5588(9) 0.4204(8) 0.6920(14) 0.072(6) Uiso 0.5 1 d D . P A -1 
C24 C 0.6110(9) 0.4600(8) 0.7212(14) 0.066(6) Uiso 0.5 1 d D . P A -1 
H24 H 0.6454 0.4426 0.7585 0.079 Uiso 0.5 1 calc R U P A -1 
C25 C 0.6107(7) 0.5249(7) 0.6940(12) 0.037(4) Uiso 0.5 1 d D . P A -1 
H25 H 0.6496 0.5500 0.7081 0.044 Uiso 0.5 1 calc R U P A -1 
C26 C 0.5450(13) 0.3504(11) 0.7280(17) 0.121(9) Uiso 0.5 1 d D . P A -1 
H26 H 0.5878 0.3304 0.7500 0.145 Uiso 0.5 1 calc R U P A -1 
C27 C 0.5011(14) 0.2916(14) 0.676(2) 0.156(12) Uiso 0.5 1 d D . P A -1 
H27 H 0.4837 0.3103 0.6184 0.187 Uiso 0.5 1 calc R U P A -1 
C28 C 0.5338(18) 0.2218(14) 0.657(2) 0.128(12) Uiso 0.5 1 d D . P A -1 
C29 C 0.5796(18) 0.1781(18) 0.679(3) 0.72(15) Uiso 0.5 1 d D . P A -1 
H29 H 0.6191 0.1958 0.7049 0.865 Uiso 0.5 1 calc R U P A -1 
C30 C 0.578(2) 0.1098(16) 0.668(3) 0.164(18) Uiso 0.5 1 d D . P A -1 
H30 H 0.6144 0.0820 0.6831 0.196 Uiso 0.5 1 calc R U P A -1 
C31 C 0.519(3) 0.0840(19) 0.635(4) 0.27(3) Uiso 0.5 1 d D . P A -1 
C32 C 0.470(2) 0.127(3) 0.605(4) 0.30(3) Uiso 0.5 1 d D . P A -1 
H32 H 0.4303 0.1115 0.5771 0.362 Uiso 0.5 1 calc R U P A -1 
C33 C 0.4824(19) 0.194(2) 0.618(3) 0.25(3) Uiso 0.5 1 d D . P A -1 
H33 H 0.4495 0.2238 0.5956 0.303 Uiso 0.5 1 calc R U P A -1 
C34 C 0.497(4) 0.014(2) 0.667(3) 0.33(4) Uiso 0.5 1 d D . P A -1 
H34 H 0.4679 -0.0081 0.6206 0.396 Uiso 0.5 1 calc R U P A -1 
C35 C 0.522(5) -0.042(3) 0.743(4) 0.81(12) Uiso 0.5 1 d D . P A -1 
H35 H 0.5636 -0.0236 0.7715 0.972 Uiso 0.5 1 calc R U P A -1 
N4 N 0.5694(18) -0.2312(15) 0.646(2) 0.17(2) Uiso 0.5 1 d D . P A -1 
C36 C 0.6030(12) -0.1964(12) 0.7042(19) 0.103(9) Uiso 0.5 1 d D . P A -1 
H36 H 0.6366 -0.2192 0.7373 0.124 Uiso 0.5 1 calc R U P A -1 
C37 C 0.5941(13) -0.1292(12) 0.7226(19) 0.120(9) Uiso 0.5 1 d D . P A -1 
H37 H 0.6206 -0.1066 0.7663 0.144 Uiso 0.5 1 calc R U P A -1 
C38 C 0.5452(15) -0.0963(12) 0.675(2) 0.111(11) Uiso 0.5 1 d D . P A -1 
C39 C 0.508(3) -0.131(2) 0.612(5) 0.55(9) Uiso 0.5 1 d D . P A -1 
H39 H 0.4730 -0.1103 0.5785 0.662 Uiso 0.5 1 calc R U P A -1 
C40 C 0.524(2) -0.197(2) 0.603(4) 0.28(4) Uiso 0.5 1 d D . P A -1 
H40 H 0.4985 -0.2214 0.5599 0.333 Uiso 0.5 1 calc R U P A -1 
C41 C 0.5789(4) 0.6670(4) 0.8546(6) 0.054(2) Uani 1 1 d . . . . . 
C42 C 0.6448(3) 0.6686(4) 0.8998(6) 0.049(2) Uani 1 1 d . . . . . 
C43 C 0.6503(4) 0.6678(5) 0.9920(6) 0.073(3) Uani 1 1 d . . . . . 
H43 H 0.6111 0.6666 1.0278 0.087 Uiso 1 1 calc R U . . . 
C44 C 0.7115(5) 0.6686(6) 1.0335(7) 0.088(3) Uani 1 1 d . . . . . 
H44 H 0.7142 0.6706 1.0975 0.106 Uiso 1 1 calc R U . . . 
C45 C 0.7696(4) 0.6667(4) 0.9821(7) 0.062(2) Uani 1 1 d . . . . . 
C46 C 0.7647(4) 0.6670(4) 0.8914(7) 0.059(2) Uani 1 1 d . . . . . 
H46 H 0.8040 0.6676 0.8556 0.070 Uiso 1 1 calc R U . . . 
C47 C 0.7020(4) 0.6667(5) 0.8497(6) 0.066(3) Uani 1 1 d . . . . . 
H47 H 0.6992 0.6651 0.7858 0.079 Uiso 1 1 calc R U . . . 
C48 C 0.8366(5) 0.6644(5) 1.0297(9) 0.078(3) Uani 1 1 d . . . . . 
  
loop_ 
 _atom_site_aniso_label 
 _atom_site_aniso_U_11 
 _atom_site_aniso_U_22 
 _atom_site_aniso_U_33 
 _atom_site_aniso_U_23 
 _atom_site_aniso_U_13 
 _atom_site_aniso_U_12 
Zn1 0.0239(5) 0.0662(7) 0.0543(6) 0.0026(5) 0.0028(4) -0.0003(4) 
O1 0.027(3) 0.091(5) 0.078(4) 0.000(3) -0.004(3) -0.005(3) 
O2 0.057(4) 0.184(9) 0.058(4) -0.030(5) -0.018(3) 0.007(4) 
O3 0.053(4) 0.112(6) 0.107(6) -0.014(5) -0.039(4) 0.008(4) 
O4 0.038(4) 0.096(5) 0.140(7) 0.005(5) -0.014(4) -0.006(3) 
C41 0.040(4) 0.061(6) 0.060(6) -0.012(5) -0.011(4) 0.001(4) 
C42 0.029(4) 0.057(5) 0.062(5) -0.003(4) -0.003(3) 0.002(4) 
C43 0.036(4) 0.129(9) 0.054(5) 0.009(6) -0.002(4) 0.010(5) 
C44 0.045(5) 0.154(11) 0.065(6) 0.005(6) -0.015(5) 0.000(6) 
C45 0.032(4) 0.070(6) 0.085(7) 0.001(5) -0.010(4) 0.004(4) 
C46 0.027(4) 0.061(6) 0.089(7) -0.008(5) 0.012(4) 0.004(4) 
C47 0.037(4) 0.093(7) 0.067(6) -0.014(5) -0.004(4) -0.006(4) 
C48 0.038(5) 0.067(7) 0.129(10) -0.005(7) -0.020(6) -0.019(5) 
  
_geom_special_details 
; 
 All esds (except the esd in the dihedral angle between two l.s. planes) 
 are estimated using the full covariance matrix.  The cell esds are taken 
 into account individually in the estimation of esds in distances, angles 
 and torsion angles; correlations between esds in cell parameters are only 
 used when they are defined by crystal symmetry.  An approximate (isotropic) 
 treatment of cell esds is used for estimating esds involving l.s. planes. 
; 
  
loop_ 
 _geom_bond_atom_site_label_1 
 _geom_bond_atom_site_label_2 
 _geom_bond_distance 
 _geom_bond_site_symmetry_2 
 _geom_bond_publ_flag 
Zn1 O1 1.996(5) . ? 
Zn1 O3 2.033(7) 6_557 ? 
Zn1 O2 2.036(7) 3_656 ? 
Zn1 N1 2.189(16) . ? 
Zn1 O4 2.466(8) 6_557 ? 
Zn1 C48 2.555(11) 6_557 ? 
O1 C41 1.283(10) . ? 
O2 C41 1.180(10) . ? 
O2 Zn1 2.036(7) 3_656 ? 
O3 C48 1.263(13) . ? 
O3 Zn1 2.033(7) 6_657 ? 
O4 C48 1.214(13) . ? 
O4 Zn1 2.466(8) 6_657 ? 
N1 C5 1.298(14) . ? 
N1 C1 1.299(13) . ? 
C1 C2 1.360(14) . ? 
C2 C3 1.370(16) . ? 
C3 C4 1.389(16) . ? 
C3 C6 1.514(18) . ? 
C4 C5 1.365(15) . ? 
C6 C7 1.64(2) . ? 
C6 C26 1.66(2) . ? 
C7 C8 1.55(2) . ? 
C7 C27 1.68(2) . ? 
C8 C13 1.295(16) . ? 
C8 C9 1.302(16) . ? 
C9 C10 1.370(17) . ? 
C10 C11 1.384(18) . ? 
C11 C12 1.381(18) . ? 
C11 C14 1.54(2) . ? 
C12 C13 1.365(17) . ? 
C14 C15 1.66(2) . ? 
C14 C34 1.67(2) . ? 
C15 C18 1.55(2) . ? 
C15 C35 1.67(2) . ? 
N2 C16 1.298(15) . ? 
N2 C20 1.303(14) . ? 
C16 C17 1.373(17) . ? 
C17 C18 1.380(18) . ? 
C18 C19 1.387(17) . ? 
C19 C20 1.372(16) . ? 
N3 C21 1.305(14) . ? 
N3 C25 1.309(12) . ? 
C21 C22 1.362(15) . ? 
C22 C23 1.384(16) . ? 
C23 C24 1.382(16) . ? 
C23 C26 1.520(19) . ? 
C24 C25 1.355(14) . ? 
C26 C27 1.65(2) . ? 
C27 C28 1.57(2) . ? 
C28 C29 1.306(16) . ? 
C28 C33 1.308(16) . ? 
C29 C30 1.370(17) . ? 
C30 C31 1.377(18) . ? 
C31 C32 1.378(18) . ? 
C31 C34 1.54(2) . ? 
C32 C33 1.367(17) . ? 
C34 C35 1.66(2) . ? 
C35 C38 1.54(2) . ? 
N4 C36 1.301(15) . ? 
N4 C40 1.303(16) . ? 
C36 C37 1.379(16) . ? 
C37 C38 1.377(17) . ? 
C38 C39 1.379(18) . ? 
C39 C40 1.365(17) . ? 
C41 C42 1.484(11) . ? 
C42 C47 1.367(11) . ? 
C42 C43 1.370(11) . ? 
C43 C44 1.373(13) . ? 
C44 C45 1.393(13) . ? 
C45 C46 1.348(12) . ? 
C45 C48 1.518(12) . ? 
C46 C47 1.402(11) . ? 
C48 Zn1 2.555(10) 6_657 ? 
  
loop_ 
 _geom_angle_atom_site_label_1 
 _geom_angle_atom_site_label_2 
 _geom_angle_atom_site_label_3 
 _geom_angle 
 _geom_angle_site_symmetry_1 
 _geom_angle_site_symmetry_3 
 _geom_angle_publ_flag 
O1 Zn1 O3 149.7(3) . 6_557 ? 
O1 Zn1 O2 116.1(3) . 3_656 ? 
O3 Zn1 O2 94.0(3) 6_557 3_656 ? 
O1 Zn1 N1 89.5(5) . . ? 
O3 Zn1 N1 91.8(5) 6_557 . ? 
O2 Zn1 N1 93.7(6) 3_656 . ? 
O1 Zn1 O4 92.7(3) . 6_557 ? 
O3 Zn1 O4 57.1(3) 6_557 6_557 ? 
O2 Zn1 O4 151.1(3) 3_656 6_557 ? 
N1 Zn1 O4 88.6(5) . 6_557 ? 
O1 Zn1 C48 120.6(3) . 6_557 ? 
O3 Zn1 C48 29.2(3) 6_557 6_557 ? 
O2 Zn1 C48 123.2(4) 3_656 6_557 ? 
N1 Zn1 C48 89.4(6) . 6_557 ? 
O4 Zn1 C48 27.9(3) 6_557 6_557 ? 
C41 O1 Zn1 121.5(6) . . ? 
C41 O2 Zn1 177.8(7) . 3_656 ? 
C48 O3 Zn1 99.0(7) . 6_657 ? 
C48 O4 Zn1 80.1(7) . 6_657 ? 
C5 N1 C1 112.9(16) . . ? 
C5 N1 Zn1 124.5(14) . . ? 
C1 N1 Zn1 120.2(12) . . ? 
N1 C1 C2 127.2(17) . . ? 
C1 C2 C3 117.8(16) . . ? 
C2 C3 C4 117.7(14) . . ? 
C2 C3 C6 115.7(15) . . ? 
C4 C3 C6 125.2(16) . . ? 
C5 C4 C3 116.1(15) . . ? 
N1 C5 C4 128.2(19) . . ? 
C3 C6 C7 119(2) . . ? 
C3 C6 C26 116.7(18) . . ? 
C7 C6 C26 90.6(7) . . ? 
C8 C7 C6 114(2) . . ? 
C8 C7 C27 114(3) . . ? 
C6 C7 C27 89.3(7) . . ? 
C13 C8 C9 112(2) . . ? 
C13 C8 C7 111(3) . . ? 
C9 C8 C7 131(3) . . ? 
C8 C9 C10 132(2) . . ? 
C9 C10 C11 113.4(19) . . ? 
C12 C11 C10 118(2) . . ? 
C12 C11 C14 104(4) . . ? 
C10 C11 C14 109(5) . . ? 
C13 C12 C11 120(2) . . ? 
C8 C13 C12 125(2) . . ? 
C11 C14 C15 97(4) . . ? 
C11 C14 C34 171(6) . . ? 
C15 C14 C34 88.8(10) . . ? 
C18 C15 C14 160(6) . . ? 
C18 C15 C35 102(5) . . ? 
C14 C15 C35 88.5(10) . . ? 
C16 N2 C20 113.7(16) . . ? 
N2 C16 C17 126.8(19) . . ? 
C16 C17 C18 117(2) . . ? 
C17 C18 C19 118(2) . . ? 
C17 C18 C15 121(4) . . ? 
C19 C18 C15 113(4) . . ? 
C20 C19 C18 116.1(17) . . ? 
N2 C20 C19 127.0(16) . . ? 
C21 N3 C25 110.6(14) . . ? 
N3 C21 C22 129.1(17) . . ? 
C21 C22 C23 116.2(15) . . ? 
C24 C23 C22 117.5(14) . . ? 
C24 C23 C26 123.5(16) . . ? 
C22 C23 C26 118.6(18) . . ? 
C25 C24 C23 116.6(15) . . ? 
N3 C25 C24 128.7(15) . . ? 
C23 C26 C27 126(2) . . ? 
C23 C26 C6 112(2) . . ? 
C27 C26 C6 89.6(7) . . ? 
C28 C27 C26 119(3) . . ? 
C28 C27 C7 120(3) . . ? 
C26 C27 C7 89.7(7) . . ? 
C29 C28 C33 112(2) . . ? 
C29 C28 C27 147(3) . . ? 
C33 C28 C27 97(3) . . ? 
C28 C29 C30 128(2) . . ? 
C29 C30 C31 116(2) . . ? 
C30 C31 C32 119(2) . . ? 
C30 C31 C34 118(5) . . ? 
C32 C31 C34 118(5) . . ? 
C33 C32 C31 116(2) . . ? 
C28 C33 C32 128(2) . . ? 
C31 C34 C35 137(6) . . ? 
C31 C34 C14 89(4) . . ? 
C35 C34 C14 88.6(10) . . ? 
C38 C35 C34 97(4) . . ? 
C38 C35 C15 142(8) . . ? 
C34 C35 C15 88.7(10) . . ? 
C36 N4 C40 114(2) . . ? 
N4 C36 C37 125.8(19) . . ? 
C38 C37 C36 117.0(17) . . ? 
C37 C38 C39 120(2) . . ? 
C37 C38 C35 102(3) . . ? 
C39 C38 C35 129(5) . . ? 
C40 C39 C38 115(2) . . ? 
N4 C40 C39 129(2) . . ? 
O2 C41 O1 124.4(8) . . ? 
O2 C41 C42 120.7(8) . . ? 
O1 C41 C42 114.9(8) . . ? 
C47 C42 C43 118.3(7) . . ? 
C47 C42 C41 120.1(8) . . ? 
C43 C42 C41 121.5(8) . . ? 
C42 C43 C44 121.2(9) . . ? 
C43 C44 C45 120.2(9) . . ? 
C46 C45 C44 118.9(8) . . ? 
C46 C45 C48 121.8(9) . . ? 
C44 C45 C48 119.3(9) . . ? 
C45 C46 C47 120.3(8) . . ? 
C42 C47 C46 120.9(8) . . ? 
O4 C48 O3 123.7(10) . . ? 
O4 C48 C45 119.5(11) . . ? 
O3 C48 C45 116.7(10) . . ? 
O4 C48 Zn1 72.0(6) . 6_657 ? 
O3 C48 Zn1 51.8(5) . 6_657 ? 
C45 C48 Zn1 168.4(9) . 6_657 ? 
  
_refine_diff_density_max    0.903 
_refine_diff_density_min   -0.622 
_refine_diff_density_rms    0.124 

# SQUEEZE RESULTS (Version =  20216)
# Note: Data are Listed for all Voids in the P1 Unit Cell
# i.e. Centre of Gravity, Solvent Accessible Volume,
# Recovered number of Electrons in the Void and
# Details about the Squeezed Material
loop_
  _platon_squeeze_void_nr
  _platon_squeeze_void_average_x
  _platon_squeeze_void_average_y
  _platon_squeeze_void_average_z
  _platon_squeeze_void_volume
  _platon_squeeze_void_count_electrons
  _platon_squeeze_void_content
   1  0.250  0.000 -0.047       613        54 ' '
   2  0.750  0.000 -0.022       614        54 ' '
   3  0.250  0.500  0.021       114        12 ' '
   4  0.750  0.500 -0.022       113        12 ' '
   5  0.750  0.500  0.478       114        12 ' '
   6  0.250  0.500  0.522       114        12 ' '
_platon_squeeze_void_probe_radius                  1.20
_platon_squeeze_details                           
;
 We initially used normal data to locate and refine the solvents in
 the voids. Half DMF was located and refined. Unresolved electron densities
 were assigned to totally 2.5 O atoms of the water molecules. They can well 
 be DMA, DMSO or any other solvents used in the synthesis. The final model
 provided R1 = 0.1046 and wR2 = 0.2951 for 5969 data with 360 parameters.
 Since the main structure was not satisfactory, we have used Squeezed
 to complete the refinements. The PLATON gives solvent occupied volume
 of 1690 A^3^ out of the total volume of 5926.7 A^3^ (28.5%)
; 
_shelx_res_file 
;  
 
  
    xtl5_sqd.res created by SHELXL-2014/7 
  
  
TITL aaa in Pcca [Zn2(bdc)2(dimer)] squeezed 
CELL 0.71073  20.0663  19.9342  14.8166  90.000  90.000  90.000 
ZERR   4.00   0.0006   0.0007   0.0005   0.000   0.000   0.000 
LATT  1 
SYMM 0.5-X, -Y, Z 
SYMM -X, Y, 0.5-Z 
SYMM 0.5+X, -Y, 0.5-Z 
SFAC C H N O ZN 
UNIT 224  160 16 32 8 
TEMP -100.000 
OMIT -1 52 
SIZE 0.070 0.100 0.140 
L.S. 15 0   22 
ACTA 
WGHT    0.166700   25.097404 
EXTI    0.000086 
FVAR       0.43231 
ZN1   5    0.435361    0.663929    0.861518    11.00000    0.02395    0.06620 = 
         0.05430    0.00264    0.00279   -0.00025 
O1    4    0.528649    0.666747    0.908150    11.00000    0.02705    0.09103 = 
         0.07792   -0.00029   -0.00420   -0.00455 
O2    4    0.575031    0.665395    0.775155    11.00000    0.05668    0.18390 = 
         0.05812   -0.03029   -0.01814    0.00667 
O3    4    0.835586    0.665729    1.114886    11.00000    0.05291    0.11224 = 
         0.10709   -0.01436   -0.03862    0.00826 
O4    4    0.887371    0.665238    0.985237    11.00000    0.03765    0.09590 = 
         0.14008    0.00519   -0.01392   -0.00646 
SADI C3 C6 C7 C8 C11 C14 C15 C18 C23 C26 C27 C28 C31 C34 C35 C38 
SADI C6 C7 C6 C26 C7 C27 C26 C27 C14 C15 C14 C34 C15 C35 C34 C35 
SADI C6 C27 C7 C26 C14 C35 C15 C34 
FLAT N1 > C5 
FLAT N2 > C20 
FLAT N3 > C25 
FLAT N4 > C40 
FLAT C8 > C13 
FLAT C28 > C33 
SAME N4 > C40 
SAME N4 C40 < C36 
SAME N3 > C25 
SAME N3 C25 < C21 
SAME N2 > C20 
SAME N2 C20 < C16 
SAME C8 > C13 
SAME C8 C13 < C9 
SAME C28 > C33 
SAME C28 C33 < C29 
PART -1 
N1    3    0.437746    0.554247    0.868636    10.50000    0.06005 
C1    1    0.490303    0.523687    0.899170    10.50000    0.04669 
AFIX  43 
H1    2    0.520795    0.550211    0.932820    10.50000   -1.20000 
AFIX   0 
C2    1    0.506507    0.457922    0.888296    10.50000    0.07318 
AFIX  43 
H2A   2    0.546435    0.440084    0.913015    10.50000   -1.20000 
AFIX   0 
C3    1    0.463316    0.418258    0.840495    10.50000    0.05793 
C4    1    0.405575    0.447801    0.807394    10.50000    0.05966 
AFIX  43 
H4    2    0.372990    0.422822    0.775236    10.50000   -1.20000 
AFIX   0 
C5    1    0.398368    0.514814    0.823753    10.50000    0.12571 
AFIX  43 
H5    2    0.359601    0.535165    0.799156    10.50000   -1.20000 
AFIX   0 
C6    1    0.490273    0.350602    0.811724    10.50000    0.08829 
AFIX  13 
H6    2    0.509483    0.326861    0.865185    10.50000   -1.20000 
AFIX   0 
C7    1    0.441647    0.299127    0.755293    10.50000    0.14211 
AFIX  13 
H7    2    0.400635    0.321695    0.731877    10.50000   -1.20000 
AFIX   0 
C8    1    0.426027    0.232757    0.805416    10.50000    0.10953 
C9    1    0.463561    0.194525    0.855362    10.50000    0.18811 
AFIX  43 
H9    2    0.496814    0.217982    0.888330    10.50000   -1.20000 
AFIX   0 
C10   1    0.463688    0.126524    0.868889    10.50000    0.12799 
AFIX  43 
H10   2    0.493593    0.104503    0.908802    10.50000   -1.20000 
AFIX   0 
C11   1    0.415946    0.093084    0.818662    10.50000    0.41810 
C12   1    0.371293    0.131274    0.769831    10.50000    0.21527 
AFIX  43 
H12   2    0.334293    0.110615    0.741066    10.50000   -1.20000 
AFIX   0 
C13   1    0.380656    0.198898    0.763155    10.50000    0.24929 
AFIX  43 
H13   2    0.351561    0.223062    0.724405    10.50000   -1.20000 
AFIX   0 
C14   1    0.451436    0.049879    0.746860    10.50000    0.51505 
AFIX  13 
H14   2    0.408506    0.035204    0.718842    10.50000   -1.20000 
AFIX   0 
C15   1    0.458261   -0.019761    0.807725    10.50000    0.26183 
AFIX  13 
H15   2    0.484460   -0.000511    0.858964    10.50000   -1.20000 
AFIX   0 
N2    3    0.436625   -0.226458    0.865027    10.50000    0.04109 
C16   1    0.387771   -0.191779    0.831630    10.50000    0.11928 
AFIX  43 
H16   2    0.349982   -0.216315    0.811576    10.50000   -1.20000 
AFIX   0 
C17   1    0.385014   -0.123294    0.822261    10.50000    0.27168 
AFIX  43 
H17   2    0.347537   -0.101859    0.795742    10.50000   -1.20000 
AFIX   0 
C18   1    0.438948   -0.086913    0.852971    10.50000    0.19574 
C19   1    0.493703   -0.122058    0.885050    10.50000    0.08666 
AFIX  43 
H19   2    0.534779   -0.100493    0.898263    10.50000   -1.20000 
AFIX   0 
C20   1    0.485064   -0.189774    0.896575    10.50000    0.08047 
AFIX  43 
H20   2    0.517935   -0.212363    0.931296    10.50000   -1.20000 
AFIX   0 
N3    3    0.564030    0.557710    0.650835    10.50000    0.03712 
C21   1    0.518738    0.516462    0.620558    10.50000    0.07530 
AFIX  43 
H21   2    0.484926    0.536225    0.584404    10.50000   -1.20000 
AFIX   0 
C22   1    0.513155    0.449078    0.633523    10.50000    0.06185 
AFIX  43 
H22   2    0.479852    0.423210    0.604103    10.50000   -1.20000 
AFIX   0 
C23   1    0.558771    0.420432    0.692011    10.50000    0.07157 
C24   1    0.611031    0.460021    0.721224    10.50000    0.06620 
AFIX  43 
H24   2    0.645442    0.442613    0.758515    10.50000   -1.20000 
AFIX   0 
C25   1    0.610725    0.524916    0.694007    10.50000    0.03694 
AFIX  43 
H25   2    0.649610    0.549986    0.708147    10.50000   -1.20000 
AFIX   0 
C26   1    0.545040    0.350374    0.727959    10.50000    0.12061 
AFIX  13 
H26   2    0.587756    0.330365    0.749955    10.50000   -1.20000 
AFIX   0 
C27   1    0.501082    0.291637    0.676478    10.50000    0.15606 
AFIX  13 
H27   2    0.483747    0.310331    0.618414    10.50000   -1.20000 
AFIX   0 
C28   1    0.533849    0.221809    0.657005    10.50000    0.12768 
C29   1    0.579574    0.178090    0.678694    10.50000    0.72079 
AFIX  43 
H29   2    0.619052    0.195756    0.704914    10.50000   -1.20000 
AFIX   0 
C30   1    0.577539    0.109818    0.668233    10.50000    0.16351 
AFIX  43 
H30   2    0.614390    0.082004    0.683062    10.50000   -1.20000 
AFIX   0 
C31   1    0.518854    0.083977    0.634931    10.50000    0.26619 
C32   1    0.470026    0.127139    0.604953    10.50000    0.30200 
AFIX  43 
H32   2    0.430300    0.111533    0.577105    10.50000   -1.20000 
AFIX   0 
C33   1    0.482431    0.193861    0.617867    10.50000    0.25238 
AFIX  43 
H33   2    0.449479    0.223792    0.595555    10.50000   -1.20000 
AFIX   0 
C34   1    0.497186    0.013630    0.666718    10.50000    0.32978 
AFIX  13 
H34   2    0.467924   -0.008147    0.620607    10.50000   -1.20000 
AFIX   0 
C35   1    0.522437   -0.042154    0.742770    10.50000    0.81021 
AFIX  13 
H35   2    0.563569   -0.023555    0.771509    10.50000   -1.20000 
AFIX   0 
N4    3    0.569402   -0.231231    0.645620    10.50000    0.17236 
C36   1    0.602990   -0.196367    0.704235    10.50000    0.10343 
AFIX  43 
H36   2    0.636592   -0.219232    0.737307    10.50000   -1.20000 
AFIX   0 
C37   1    0.594136   -0.129164    0.722610    10.50000    0.11991 
AFIX  43 
H37   2    0.620574   -0.106588    0.766274    10.50000   -1.20000 
AFIX   0 
C38   1    0.545219   -0.096253    0.674779    10.50000    0.11093 
C39   1    0.507595   -0.130912    0.612396    10.50000    0.55202 
AFIX  43 
H39   2    0.473021   -0.110317    0.578474    10.50000   -1.20000 
AFIX   0 
C40   1    0.523801   -0.197066    0.603081    10.50000    0.27713 
AFIX  43 
H40   2    0.498500   -0.221403    0.559898    10.50000   -1.20000 
AFIX   0 
PART 0 
C41   1    0.578888    0.667004    0.854583    11.00000    0.04038    0.06150 = 
         0.05951   -0.01192   -0.01058    0.00075 
C42   1    0.644829    0.668569    0.899836    11.00000    0.02923    0.05663 = 
         0.06191   -0.00342   -0.00301    0.00154 
C43   1    0.650312    0.667795    0.991964    11.00000    0.03597    0.12883 = 
         0.05380    0.00854   -0.00169    0.01046 
AFIX  43 
H43   2    0.611071    0.666647    1.027801    11.00000   -1.20000 
AFIX   0 
C44   1    0.711494    0.668648    1.033498    11.00000    0.04515    0.15435 = 
         0.06547    0.00534   -0.01453    0.00024 
AFIX  43 
H44   2    0.714193    0.670603    1.097457    11.00000   -1.20000 
AFIX   0 
C45   1    0.769595    0.666657    0.982144    11.00000    0.03247    0.06986 = 
         0.08463    0.00129   -0.01017    0.00388 
C46   1    0.764717    0.667041    0.891427    11.00000    0.02669    0.06066 = 
         0.08879   -0.00821    0.01175    0.00425 
AFIX  43 
H46   2    0.803960    0.667572    0.855567    11.00000   -1.20000 
AFIX   0 
C47   1    0.701985    0.666660    0.849722    11.00000    0.03725    0.09289 = 
         0.06718   -0.01418   -0.00434   -0.00642 
AFIX  43 
H47   2    0.699174    0.665053    0.785754    11.00000   -1.20000 
AFIX   0 
C48   1    0.836570    0.664364    1.029662    11.00000    0.03778    0.06691 = 
         0.12852   -0.00499   -0.01962   -0.01855 
HKLF 4 
  
REM  aaa in Pcca [Zn2(bdc)2(dimer)] squeezed 
REM R1 =  0.1094 for    3043 Fo > 4sig(Fo)  and  0.1736 for all    5651 data 
REM    295 parameters refined using    440 restraints 
  
END 
  
WGHT      0.1653     20.8588 
  
REM Highest difference peak  0.903,  deepest hole -0.622,  1-sigma level  0.124 
Q1    1   0.4326  0.6126  0.8588  11.00000  0.05    0.90 
Q2    1   0.4153 -0.0101  0.8581  11.00000  0.05    0.85 
Q3    1   0.5972  0.0260  0.6412  11.00000  0.05    0.72 
Q4    1   0.4541 -0.0131  0.8688  11.00000  0.05    0.72 
Q5    1   0.4286  0.6607  0.7958  11.00000  0.05    0.62 
Q6    1   0.5718  0.3273  0.6574  11.00000  0.05    0.53 
Q7    1   0.5677  0.2014  0.6601  11.00000  0.05    0.49 
Q8    1   0.4280  0.0185  0.7759  11.00000  0.05    0.48 
Q9    1   0.7500  0.5000  0.8071  10.50000  0.05    0.46 
Q10   1   0.7366  0.6377  0.9970  11.00000  0.05    0.45 
Q11   1   0.7533  0.6338  0.8877  11.00000  0.05    0.45 
Q12   1   0.7600  0.6236  0.9023  11.00000  0.05    0.45 
Q13   1   0.7249  0.5011  0.8846  11.00000  0.05    0.43 
Q14   1   0.7500  0.5000  0.8988  10.50000  0.05    0.41 
Q15   1   0.8013  0.6666  1.1278  11.00000  0.05    0.41 
Q16   1   0.4629  0.6678  0.8780  11.00000  0.05    0.40 
Q17   1   0.5035 -0.1249  0.5783  11.00000  0.05    0.39 
Q18   1   0.2566  0.1522  0.6052  11.00000  0.05    0.39 
Q19   1   0.7127 -0.1530  0.8850  11.00000  0.05    0.38 
Q20   1   0.7085 -0.0307  0.8612  11.00000  0.05    0.38 
; 
_shelx_res_checksum   18078 
  
_shelx_hkl_file 
; 
   0  -2   0   20473     410                                                        9034  134.36    0.00  1.0000 
   0  -2   0   20322     415                                                        8934  134.36    0.00  1.0000 
   0   2   0   20432     417                                                        9007  134.36    0.00  1.0000 
   0   2   0   20199     410                                                        8852  134.36    0.00  1.0000 
   0  -2   0   20339     423                                                        8945  134.36    0.00  1.0000 
   0  -2   0   20557     421                                                        9090  134.36    0.00  1.0000 
   0   2   0   20496     421                                                        9049  134.36    0.00  1.0000 
   0   2   0   19852     423                                                        8623  134.36    0.00  1.0000 
   0  -3   0   55075    2020                                                       43467  -73.28    0.00  1.0000 
   0  -3   0   55756    1996                                                       44072  -73.28    0.00  1.0000 
   0   3   0   56155    2049                                                       44427  -73.28    0.00  1.0000 
   0   3   0   53482    2048                                                       42053  -73.28    0.00  1.0000 
   0   3   0   56022    1997                                                       44309  -73.28    0.00  1.0000 
   0  -3   0   53809    2048                                                       42343  -73.28    0.00  1.0000 
   0  -3   0   54220    2048                                                       42708  -73.28    0.00  1.0000 
   0   3   0   56087    2021                                                       44366  -73.28    0.00  1.0000 
   0   4   0   31702    1219                                                       26480   42.87    0.00  1.0000 
   0  -4   0   31646    1246                                                       26429   42.87    0.00  1.0000 
   0  -4   0   31813    1245                                                       26582   42.87    0.00  1.0000 
   0   4   0   30985    1248                                                       25825   42.87    0.00  1.0000 
   0  -4   0   31400    1231                                                       26204   42.87    0.00  1.0000 
   0   4   0   32406    1234                                                       27124   42.87    0.00  1.0000 
   0   4   0   32576    1249                                                       27279   42.87    0.00  1.0000 
   0  -4   0   31928    1214                                                       26687   42.87    0.00  1.0000 
   0  -5   0   19994     949                                                       20571   -5.67    0.00  1.0000 
   0   5   0   20678     963                                                       21265   -5.67    0.00  1.0000 
   0   5   0   21138     975                                                       21732   -5.67    0.00  1.0000 
   0  -5   0   21182     961                                                       21776   -5.67    0.00  1.0000 
   0  -5   0   19233     974                                                       19799   -5.67    0.00  1.0000 
   0   5   0   18859     948                                                       19420   -5.67    0.00  1.0000 
   0   6   0   85269    4455                                                       99636   66.13    0.00  1.0000 
   0  -6   0   83383    4453                                                       97597   66.13    0.00  1.0000 
   0  -6   0   80627    4570                                                       94613   66.13    0.00  1.0000 
   0  -6   0   85606    4509                                                      100000   66.13    0.00  1.0000 
   0   6   0   84391    4513                                                       98687   66.13    0.00  1.0000 
   0   6   0   81790    4572                                                       95873   66.13    0.00  1.0000 
   0  -6   0   82055    4511                                                       96159   66.13    0.00  1.0000 
   0  -7   0   15395     664                                                       13990   16.22    0.00  1.0000 
   0   7   0   15415     675                                                       14009   16.22    0.00  1.0000 
   0   7   0   15443     664                                                       14035   16.22    0.00  1.0000 
   0  -7   0   15957     675                                                       14526   16.22    0.00  1.0000 
   0  -7   0   16082     657                                                       14645   16.22    0.00  1.0000 
   0   7   0   16194     657                                                       14752   16.22    0.00  1.0000 
   0  -7   0   15477     663                                                       14068   16.22    0.00  1.0000 
   0  -8   0    8840     317                                                        6880   30.97    0.00  1.0000 
   0  -8   0    8579     315                                                        6650   30.97    0.00  1.0000 
   0   8   0    9271     325                                                        7261   30.97    0.00  1.0000 
   0  -8   0    8550     317                                                        6625   30.97    0.00  1.0000 
   0   8   0    8416     315                                                        6507   30.97    0.00  1.0000 
   0  -8   0    8151     323                                                        6274   30.97    0.00  1.0000 
   0   8   0    8881     317                                                        6917   30.97    0.00  1.0000 
   0  -9   0   65800    3167                                                       66187    2.11    0.00  1.0000 
   0  -9   0   68204    3127                                                       68598    2.11    0.00  1.0000 
   0  -9   0   66858    3085                                                       67248    2.11    0.00  1.0000 
   0   9   0   69154    3168                                                       69550    2.11    0.00  1.0000 
   0  -9   0   66653    3126                                                       67042    2.11    0.00  1.0000 
   0   9   0   66771    3130                                                       67161    2.11    0.00  1.0000 
   0   9   0   67707    3089                                                       68099    2.11    0.00  1.0000 
   0  10   0    6200     245                                                        5033   21.86    0.00  1.0000 
   0  10   0    6058     237                                                        4905   21.86    0.00  1.0000 
   0 -10   0    6302     245                                                        5125   21.86    0.00  1.0000 
   0 -10   0    5811     236                                                        4683   21.86    0.00  1.0000 
   0 -10   0    6295     238                                                        5119   21.86    0.00  1.0000 
   0  10   0    6257     238                                                        5084   21.86    0.00  1.0000 
   0 -10   0    6018     238                                                        4869   21.86    0.00  1.0000 
   0  11   0    2941     179                                                        3450  -12.60    0.00  1.0000 
   0 -11   0    3010     184                                                        3525  -12.60    0.00  1.0000 
   0 -11   0    2812     178                                                        3310  -12.60    0.00  1.0000 
   0 -11   0    3357     178                                                        3899  -12.60    0.00  1.0000 
   0 -11   0    3115     178                                                        3638  -12.60    0.00  1.0000 
   0  11   0    3101     178                                                        3623  -12.60    0.00  1.0000 
   0  11   0    3501     186                                                        4054  -12.60    0.00  1.0000 
   0  12   0    5656     307                                                        6508   15.30    0.00  1.0000 
   0 -12   0    5873     308                                                        6741   15.30    0.00  1.0000 
   0  12   0    5432     306                                                        6268   15.30    0.00  1.0000 
   0 -12   0    5564     306                                                        6410   15.30    0.00  1.0000 
   0 -12   0    5645     316                                                        6496   15.30    0.00  1.0000 
   0 -12   0    5354     307                                                        6184   15.30    0.00  1.0000 
   0  12   0    5600     316                                                        6448   15.30    0.00  1.0000 
   0  13   0    3286     195                                                        3967  -15.85    0.00  1.0000 
   0 -13   0    2763     192                                                        3390  -15.85    0.00  1.0000 
   0 -13   0    3837     204                                                        4570  -15.85    0.00  1.0000 
   0 -13   0    3235     194                                                        3911  -15.85    0.00  1.0000 
   0  13   0    3242     193                                                        3919  -15.85    0.00  1.0000 
   0  13   0    3299     202                                                        3981  -15.85    0.00  1.0000 
   0 -14   0    1446      80                                                        1253    7.37    0.00  1.0000 
   0  14   0    1571      80                                                        1369    7.37    0.00  1.0000 
   0  14   0    1094      71                                                         927    7.37    0.00  1.0000 
   0 -14   0    1318      69                                                        1134    7.37    0.00  1.0000 
   0  14   0    1245      66                                                        1066    7.37    0.00  1.0000 
   0  15   0    5453     209                                                        4219  -24.89    0.00  1.0000 
   0  15   0    4801     199                                                        3648  -24.89    0.00  1.0000 
   0 -15   0    5437     209                                                        4205  -24.89    0.00  1.0000 
   0 -15   0    5131     198                                                        3936  -24.89    0.00  1.0000 
   0  16   0    1001      87                                                        1306  -12.63    0.00  1.0000 
   0 -16   0    1016      91                                                        1324  -12.63    0.00  1.0000 
   0  16   0    1096      92                                                        1415  -12.63    0.00  1.0000 
   0 -16   0     949      78                                                        1247  -12.63    0.00  1.0000 
   0 -17   0     600      59                                                         793  -10.28    0.00  1.0000 
   0 -17   0     816      79                                                        1039  -10.28    0.00  1.0000 
   0  17   0     582      67                                                         773  -10.28    0.00  1.0000 
   0 -18   0    1023      87                                                        1043    0.85    0.00  1.0000 
   0   0   2   11229     163                                                        3482  131.34    0.00  1.0000 
   0   0   2   11236     160                                                        3486  131.34    0.00  1.0000 
   0   0   2   11139     163                                                        3432  131.34    0.00  1.0000 
   0   0   2   11154     160                                                        3440  131.34    0.00  1.0000 
   0   0  -2   10920     163                                                        3311  131.34    0.00  1.0000 
   0   0  -2   11011     163                                                        3361  131.34    0.00  1.0000 
   0   0  -2   10968     160                                                        3337  131.34    0.00  1.0000 
   0   1   2     959      10                                                         131   54.61    0.00  1.0000 
   0  -1   2     992      13                                                         143   54.63    0.00  1.0000 
   0  -1   2     895      10                                                         108   54.63    0.00  1.0000 
   0  -1   2     970      13                                                         135   54.63    0.00  1.0000 
   0   1   2     951      10                                                         128   54.61    0.00  1.0000 
   0  -1   2     940      10                                                         124   54.63    0.00  1.0000 
   0   1   2     970      10                                                         135   54.61    0.00  1.0000 
   0   1  -2     949      11                                                         127   54.63    0.00  1.0000 
   0   1  -2     994      13                                                         144   54.63    0.00  1.0000 
   0   1  -2    1068      14                                                         173   54.63    0.00  1.0000 
   0  -1  -2     957      11                                                         130   54.61    0.00  1.0000 
   0  -1  -2    1007      11                                                         149   54.61    0.00  1.0000 
   0  -1  -2     951      10                                                         128   54.61    0.00  1.0000 
   0  -2   2    1484      28                                                         502   45.08    0.00  1.0000 
   0  -2   2    1358      24                                                         430   45.08    0.00  1.0000 
   0   2   2    1411      25                                                         458   45.20    0.00  1.0000 
   0   2   2    1390      24                                                         446   45.20    0.00  1.0000 
   0  -2   2    1383      27                                                         444   45.08    0.00  1.0000 
   0  -2   2    1388      24                                                         447   45.08    0.00  1.0000 
   0   2   2    1406      24                                                         455   45.20    0.00  1.0000 
   0  -2   2    1458      24                                                         487   45.08    0.00  1.0000 
   0  -2  -2    1367      24                                                         433   45.20    0.00  1.0000 
   0   2  -2    1436      24                                                         474   45.08    0.00  1.0000 
   0  -2  -2    1446      24                                                         478   45.20    0.00  1.0000 
   0  -2  -2    1384      24                                                         443   45.20    0.00  1.0000 
   0   2  -2    1410      25                                                         459   45.08    0.00  1.0000 
   0   2  -2    1427      27                                                         469   45.08    0.00  1.0000 
   0   2  -2    1373      25                                                         438   45.08    0.00  1.0000 
   0  -2  -2    1402      25                                                         453   45.20    0.00  1.0000 
   0  -3   2    5072     167                                                        3584  -31.75    0.00  1.0000 
   0   3   2    4850     171                                                        3399  -31.72    0.00  1.0000 
   0  -3   2    5173     172                                                        3669  -31.75    0.00  1.0000 
   0   3   2    4981     167                                                        3509  -31.72    0.00  1.0000 
   0   3   2    5127     167                                                        3632  -31.72    0.00  1.0000 
   0  -3   2    5140     171                                                        3641  -31.75    0.00  1.0000 
   0  -3   2    5184     172                                                        3678  -31.75    0.00  1.0000 
   0  -3  -2    5056     171                                                        3572  -31.72    0.00  1.0000 
   0  -3  -2    5078     168                                                        3590  -31.72    0.00  1.0000 
   0  -3  -2    5035     171                                                        3554  -31.72    0.00  1.0000 
   0   3  -2    5029     172                                                        3548  -31.75    0.00  1.0000 
   0   3  -2    5181     171                                                        3676  -31.75    0.00  1.0000 
   0   3  -2    5091     167                                                        3600  -31.75    0.00  1.0000 
   0   3  -2    5169     171                                                        3666  -31.75    0.00  1.0000 
   0   4   2    1677      81                                                        1630    1.61    0.00  1.0000 
   0  -4   2    1717      82                                                        1674    1.46    0.00  1.0000 
   0  -4   2    1535      82                                                        1494    1.46    0.00  1.0000 
   0  -4   2    1761      84                                                        1718    1.46    0.00  1.0000 
   0  -4   2    1655      80                                                        1613    1.46    0.00  1.0000 
   0   4   2    1694      80                                                        1647    1.61    0.00  1.0000 
   0   4  -2    1730      80                                                        1687    1.46    0.00  1.0000 
   0   4  -2    1725      83                                                        1682    1.46    0.00  1.0000 
   0  -4  -2    1729      82                                                        1681    1.61    0.00  1.0000 
   0   4  -2    1632      82                                                        1590    1.46    0.00  1.0000 
   0  -4  -2    1687      80                                                        1640    1.61    0.00  1.0000 
   0  -5   2     918      57                                                        1066   -6.55    0.00  1.0000 
   0   5   2     900      56                                                        1046   -6.55    0.00  1.0000 
   0  -5   2     933      58                                                        1082   -6.55    0.00  1.0000 
   0   5   2     883      55                                                        1028   -6.55    0.00  1.0000 
   0  -5   2     872      55                                                        1016   -6.55    0.00  1.0000 
   0  -5   2     902      56                                                        1048   -6.55    0.00  1.0000 
   0  -5  -2     877      55                                                        1021   -6.55    0.00  1.0000 
   0   5  -2     973      57                                                        1125   -6.55    0.00  1.0000 
   0   5  -2     913      57                                                        1060   -6.55    0.00  1.0000 
   0   5  -2     891      57                                                        1036   -6.55    0.00  1.0000 
   0  -5  -2     881      56                                                        1026   -6.55    0.00  1.0000 
   0   5  -2     892      55                                                        1038   -6.55    0.00  1.0000 
   0   6   2    1465     103                                                        2154   22.76    0.00  1.0000 
   0  -6   2    1472     106                                                        2159   22.67    0.00  1.0000 
   0  -6   2    1344     103                                                        2004   22.67    0.00  1.0000 
   0  -6   2    1414     106                                                        2089   22.67    0.00  1.0000 
   0  -6   2    1400     106                                                        2072   22.67    0.00  1.0000 
   0   6   2    1414     106                                                        2092   22.76    0.00  1.0000 
   0  -6  -2    1356     106                                                        2022   22.76    0.00  1.0000 
   0  -6  -2    1477     104                                                        2169   22.76    0.00  1.0000 
   0   6  -2    1415     107                                                        2091   22.67    0.00  1.0000 
   0   6  -2    1457     106                                                        2141   22.67    0.00  1.0000 
   0  -6  -2    1430     107                                                        2112   22.76    0.00  1.0000 
   0   6  -2    1402     103                                                        2075   22.67    0.00  1.0000 
   0   6  -2    1510     107                                                        2206   22.67    0.00  1.0000 
   0  -7   2     476      31                                                         414    4.17    0.00  1.0000 
   0  -7   2     507      33                                                         443    4.17    0.00  1.0000 
   0  -7   2     419      29                                                         361    4.17    0.00  1.0000 
   0   7   2     452      30                                                         391    4.17    0.00  1.0000 
   0  -7   2     457      30                                                         396    4.17    0.00  1.0000 
   0   7   2     523      30                                                         458    4.17    0.00  1.0000 
   0   7  -2     445      30                                                         385    4.17    0.00  1.0000 
   0   7  -2     370      29                                                         315    4.17    0.00  1.0000 
   0  -7  -2     441      22                                                         381    4.17    0.00  1.0000 
   0  -7  -2     444      32                                                         384    4.17    0.00  1.0000 
   0   7  -2     434      31                                                         375    4.17    0.00  1.0000 
   0  -7  -2     464      29                                                         403    4.17    0.00  1.0000 
   0  -7  -2     403      30                                                         346    4.17    0.00  1.0000 
   0  -8   2     243      17                                                          77   19.08    0.00  1.0000 
   0  -8   2     205      19                                                          56   19.08    0.00  1.0000 
   0   8   2     189      15                                                          48   19.03    0.00  1.0000 
   0  -8   2     187      15                                                          47   19.08    0.00  1.0000 
   0   8   2     214      17                                                          61   19.03    0.00  1.0000 
   0  -8   2     173      15                                                          40   19.08    0.00  1.0000 
   0  -8  -2     212      10                                                          60   19.03    0.00  1.0000 
   0   8  -2     175      15                                                          41   19.08    0.00  1.0000 
   0  -8  -2     190      16                                                          49   19.03    0.00  1.0000 
   0   8  -2     171      15                                                          39   19.08    0.00  1.0000 
   0  -8  -2     223      17                                                          66   19.03    0.00  1.0000 
   0   8  -2     208      17                                                          58   19.08    0.00  1.0000 
   0  -8  -2     166      17                                                          37   19.03    0.00  1.0000 
   0   9   2     280      27                                                         237    3.72    0.00  1.0000 
   0   9   2     251      16                                                         211    3.72    0.00  1.0000 
   0  -9   2     303      30                                                         257    3.82    0.00  1.0000 
   0  -9   2     239      27                                                         199    3.82    0.00  1.0000 
   0  -9   2     227      24                                                         188    3.82    0.00  1.0000 
   0   9   2     284      26                                                         241    3.72    0.00  1.0000 
   0  -9  -2     296      29                                                         252    3.72    0.00  1.0000 
   0  -9  -2     255      20                                                         214    3.72    0.00  1.0000 
   0  -9  -2     246      17                                                         206    3.72    0.00  1.0000 
   0  -9  -2     283      26                                                         240    3.72    0.00  1.0000 
   0   9  -2     248      27                                                         207    3.82    0.00  1.0000 
   0  -9  -2     223      16                                                         185    3.72    0.00  1.0000 
   0   9  -2     308      31                                                         262    3.82    0.00  1.0000 
   0  -9  -2     255      18                                                         214    3.72    0.00  1.0000 
   0   9  -2     273      27                                                         230    3.82    0.00  1.0000 
   0 -10   2      28      24                                                         186   23.41    0.00  1.0000 
   0 -10   2      40      28                                                         216   23.41    0.00  1.0000 
   0  10   2      41      26                                                         217   23.27    0.00  1.0000 
   0  10   2      26      16                                                         180   23.27    0.00  1.0000 
   0  10   2      17      25                                                         154   23.27    0.00  1.0000 
   0 -10   2      47      29                                                         231   23.41    0.00  1.0000 
   0 -10  -2      24      17                                                         174   23.27    0.00  1.0000 
   0 -10  -2      39      26                                                         213   23.27    0.00  1.0000 
   0 -10  -2      31      17                                                         192   23.27    0.00  1.0000 
   0  10  -2      25      28                                                         179   23.41    0.00  1.0000 
   0 -10  -2      43      20                                                         222   23.27    0.00  1.0000 
   0 -10  -2      47      28                                                         231   23.27    0.00  1.0000 
   0  10  -2      29      26                                                         190   23.41    0.00  1.0000 
   0 -10  -2      14      15                                                         146   23.27    0.00  1.0000 
   0  10  -2      29      26                                                         189   23.41    0.00  1.0000 
   0  11   2     101      23                                                         115   -1.84    0.00  1.0000 
   0 -11   2      77      24                                                          90   -1.92    0.00  1.0000 
   0 -11   2      57      19                                                          68   -1.92    0.00  1.0000 
   0 -11   2      98      25                                                         112   -1.92    0.00  1.0000 
   0  11   2      82      12                                                          94   -1.84    0.00  1.0000 
   0  11   2      77      22                                                          89   -1.84    0.00  1.0000 
   0 -11  -2      77      12                                                          89   -1.84    0.00  1.0000 
   0 -11  -2      80      15                                                          92   -1.84    0.00  1.0000 
   0 -11  -2      71      14                                                          82   -1.84    0.00  1.0000 
   0  11  -2      69      21                                                          81   -1.92    0.00  1.0000 
   0 -11  -2      55      20                                                          65   -1.84    0.00  1.0000 
   0 -11  -2      74      14                                                          86   -1.84    0.00  1.0000 
   0 -11  -2      52      23                                                          62   -1.84    0.00  1.0000 
   0  11  -2      36      20                                                          45   -1.92    0.00  1.0000 
   0  11  -2     119      26                                                         134   -1.92    0.00  1.0000 
   0 -12   2     311      45                                                         517   14.24    0.00  1.0000 
   0 -12   2     234      39                                                         415   14.24    0.00  1.0000 
   0  12   2     281      42                                                         477   14.21    0.00  1.0000 
   0  12   2     253      42                                                         440   14.21    0.00  1.0000 
   0 -12   2     369      48                                                         590   14.24    0.00  1.0000 
   0  12  -2     261      45                                                         452   14.24    0.00  1.0000 
   0 -12  -2     334      46                                                         546   14.21    0.00  1.0000 
   0  12  -2     314      43                                                         520   14.24    0.00  1.0000 
   0 -12  -2     215      28                                                         390   14.21    0.00  1.0000 
   0 -12  -2     266      41                                                         457   14.21    0.00  1.0000 
   0 -12  -2     261      29                                                         451   14.21    0.00  1.0000 
   0  12  -2     280      39                                                         476   14.24    0.00  1.0000 
   0 -12  -2     238      30                                                         420   14.21    0.00  1.0000 
   0  13   2       5      21                                                         -15   -6.47    0.00  1.0000 
   0 -13   2      31      24                                                          10   -6.62    0.00  1.0000 
   0 -13   2     118      26                                                          72   -6.62    0.00  1.0000 
   0  13   2      16      20                                                           3   -6.47    0.00  1.0000 
   0  13  -2      73      27                                                          38   -6.62    0.00  1.0000 
   0 -13  -2      51      12                                                          23   -6.47    0.00  1.0000 
   0 -13  -2       5      12                                                         -14   -6.47    0.00  1.0000 
   0  13  -2       6      21                                                          -4   -6.62    0.00  1.0000 
   0  13  -2      11      19                                                           1   -6.62    0.00  1.0000 
   0 -13  -2      51      11                                                          23   -6.47    0.00  1.0000 
   0 -13  -2       5      23                                                         -17   -6.47    0.00  1.0000 
   0  14   2      19      23                                                           7    4.78    0.00  1.0000 
   0 -14   2      18      25                                                           6    4.88    0.00  1.0000 
   0  14   2      10      22                                                           2    4.78    0.00  1.0000 
   0 -14   2      43      27                                                          23    4.88    0.00  1.0000 
   0  14  -2       3      27                                                          -1    4.88    0.00  1.0000 
   0 -14  -2      19      14                                                           7    4.78    0.00  1.0000 
   0 -14  -2      58      29                                                          35    4.78    0.00  1.0000 
   0  14  -2       3      23                                                          -1    4.88    0.00  1.0000 
   0 -14  -2      57      14                                                          34    4.78    0.00  1.0000 
   0 -14  -2      35      11                                                          18    4.78    0.00  1.0000 
   0  14  -2       3      20                                                          -9    4.88    0.00  1.0000 
   0  15   2      87      26                                                          47   -6.96    0.00  1.0000 
   0 -15   2     102      31                                                          57   -7.15    0.00  1.0000 
   0 -15   2     116      29                                                          68   -7.15    0.00  1.0000 
   0 -15  -2     138      18                                                          86   -6.96    0.00  1.0000 
   0 -15  -2     104      33                                                          60   -6.96    0.00  1.0000 
   0  15  -2     106      32                                                          60   -7.15    0.00  1.0000 
   0 -15  -2      99      17                                                          56   -6.96    0.00  1.0000 
   0  15  -2     119      25                                                          70   -7.15    0.00  1.0000 
   0  15  -2      99      27                                                          55   -7.15    0.00  1.0000 
   0  16   2      23      25                                                           9   -5.03    0.00  1.0000 
   0 -16   2       3      27                                                          -3   -5.06    0.00  1.0000 
   0 -16   2      26      32                                                          11   -5.06    0.00  1.0000 
   0  16  -2       3      26                                                         -10   -5.06    0.00  1.0000 
   0  16  -2      44      22                                                          23   -5.06    0.00  1.0000 
   0 -16  -2       3      33                                                         -31   -5.03    0.00  1.0000 
   0  16  -2       3      30                                                         -51   -5.06    0.00  1.0000 
   0  17   2      48      30                                                          37    2.32    0.00  1.0000 
   0 -17   2      58      30                                                          47    2.17    0.00  1.0000 
   0  17  -2     103      35                                                          88    2.17    0.00  1.0000 
   0 -17  -2      83      38                                                          69    2.32    0.00  1.0000 
   0  17  -2      25      35                                                          18    2.17    0.00  1.0000 
   0 -18   2     133      37                                                         138    0.63    0.00  1.0000 
   0  18  -2     154      46                                                         160    0.63    0.00  1.0000 
   0 -18  -2     136      45                                                         141    0.64    0.00  1.0000 
   0 -19  -2       8      41                                                         -22    7.71    0.00  1.0000 
   0 -20  -2      34      48                                                          56   -4.59    0.00  1.0000 
   0   0   4   38342    1671                                                       37224    8.04    0.00  1.0000 
   0   0   4   37820    1670                                                       36710    8.04    0.00  1.0000 
   0   0   4   36807    1645                                                       35712    8.04    0.00  1.0000 
   0   0   4   36823    1645                                                       35728    8.04    0.00  1.0000 
   0   0  -4   36858    1670                                                       35762    8.04    0.00  1.0000 
   0   0  -4   35876    1644                                                       34795    8.04    0.00  1.0000 
   0   0  -4   37852    1670                                                       36742    8.04    0.00  1.0000 
   0  -1   4    2275     127                                                        2712   12.24    0.00  1.0000 
   0   1   4    2255     131                                                        2690   12.26    0.00  1.0000 
   0   1   4    2181     130                                                        2609   12.26    0.00  1.0000 
   0   1   4    2260     128                                                        2695   12.26    0.00  1.0000 
   0   1   4    2204     128                                                        2634   12.26    0.00  1.0000 
   0  -1   4    2297     133                                                        2736   12.24    0.00  1.0000 
   0  -1   4    2347     125                                                        2790   12.24    0.00  1.0000 
   0  -1   4    2218     132                                                        2649   12.24    0.00  1.0000 
   0  -1  -4    2293     131                                                        2732   12.26    0.00  1.0000 
   0   1  -4    2152     131                                                        2577   12.24    0.00  1.0000 
   0   1  -4    2166     132                                                        2592   12.24    0.00  1.0000 
   0  -1  -4    2230     128                                                        2663   12.26    0.00  1.0000 
   0  -1  -4    2201     130                                                        2631   12.26    0.00  1.0000 
   0   1  -4    2453     128                                                        2906   12.24    0.00  1.0000 
   0   2   4     618      40                                                         742    6.68    0.00  1.0000 
   0   2   4     562      39                                                         681    6.68    0.00  1.0000 
   0  -2   4     577      42                                                         696    6.59    0.00  1.0000 
   0   2   4     588      38                                                         709    6.68    0.00  1.0000 
   0  -2   4     554      43                                                         670    6.59    0.00  1.0000 
   0  -2   4     548      37                                                         664    6.59    0.00  1.0000 
   0  -2   4     570      38                                                         688    6.59    0.00  1.0000 
   0   2   4     534      38                                                         650    6.68    0.00  1.0000 
   0  -2  -4     588      39                                                         709    6.68    0.00  1.0000 
   0   2  -4     580      42                                                         699    6.59    0.00  1.0000 
   0   2  -4     623      39                                                         746    6.59    0.00  1.0000 
   0  -2  -4     541      39                                                         658    6.68    0.00  1.0000 
   0  -3   4     310      21                                                         255    4.70    0.00  1.0000 
   0  -3   4     370      26                                                         310    4.70    0.00  1.0000 
   0  -3   4     307      20                                                         252    4.70    0.00  1.0000 
   0  -3   4     411      29                                                         347    4.70    0.00  1.0000 
   0   3   4     309      21                                                         253    4.80    0.00  1.0000 
   0   3   4     337      20                                                         278    4.80    0.00  1.0000 
   0   3   4     366      20                                                         305    4.80    0.00  1.0000 
   0   3  -4     340      26                                                         282    4.70    0.00  1.0000 
   0   3  -4     318      22                                                         262    4.70    0.00  1.0000 
   0   3  -4     303      21                                                         249    4.70    0.00  1.0000 
   0  -3  -4     364      21                                                         303    4.80    0.00  1.0000 
   0   3  -4     313      20                                                         258    4.70    0.00  1.0000 
   0  -3  -4     324      23                                                         267    4.80    0.00  1.0000 
   0   4   4     944      48                                                         887   -2.64    0.00  1.0000 
   0  -4   4     987      56                                                         925   -2.82    0.00  1.0000 
   0  -4   4    1011      49                                                         948   -2.82    0.00  1.0000 
   0  -4   4    1045      55                                                         981   -2.82    0.00  1.0000 
   0   4   4    1011      48                                                         952   -2.64    0.00  1.0000 
   0   4   4    1014      50                                                         955   -2.64    0.00  1.0000 
   0  -4   4     976      49                                                         914   -2.82    0.00  1.0000 
   0  -4   4     986      50                                                         924   -2.82    0.00  1.0000 
   0  -4  -4    1053      52                                                         993   -2.64    0.00  1.0000 
   0  -4  -4    1003      49                                                         944   -2.64    0.00  1.0000 
   0   4  -4    1051      50                                                         987   -2.82    0.00  1.0000 
   0  -4  -4     978      48                                                         920   -2.64    0.00  1.0000 
   0   4  -4     910      50                                                         850   -2.82    0.00  1.0000 
   0   4  -4    1008      54                                                         945   -2.82    0.00  1.0000 
   0  -4  -4    1033      50                                                         973   -2.64    0.00  1.0000 
   0   4  -4    1018      51                                                         955   -2.82    0.00  1.0000 
   0   5   4     778      38                                                         700   -4.03    0.00  1.0000 
   0   5   4     762      42                                                         685   -4.03    0.00  1.0000 
   0  -5   4     808      48                                                         728   -4.06    0.00  1.0000 
   0  -5   4     786      41                                                         707   -4.06    0.00  1.0000 
   0   5   4     797      38                                                         718   -4.03    0.00  1.0000 
   0  -5   4     885      42                                                         801   -4.06    0.00  1.0000 
   0  -5  -4     809      43                                                         729   -4.03    0.00  1.0000 
   0  -5  -4     794      38                                                         715   -4.03    0.00  1.0000 
   0  -5  -4     840      42                                                         759   -4.03    0.00  1.0000 
   0   5  -4     871      47                                                         788   -4.06    0.00  1.0000 
   0  -5  -4     870      43                                                         787   -4.03    0.00  1.0000 
   0   5  -4     777      43                                                         698   -4.06    0.00  1.0000 
   0   5  -4     780      42                                                         701   -4.06    0.00  1.0000 
   0   5  -4     861      43                                                         778   -4.06    0.00  1.0000 
   0  -6   4    2896     141                                                        2924   -0.72    0.00  1.0000 
   0   6   4    2490     139                                                        2513   -0.65    0.00  1.0000 
   0  -6   4    3003     146                                                        3031   -0.72    0.00  1.0000 
   0   6   4    2845     139                                                        2870   -0.65    0.00  1.0000 
   0  -6   4    2786     139                                                        2813   -0.72    0.00  1.0000 
   0  -6  -4    2974     143                                                        2999   -0.65    0.00  1.0000 
   0   6  -4    2808     139                                                        2835   -0.72    0.00  1.0000 
   0  -6  -4    3028     140                                                        3054   -0.65    0.00  1.0000 
   0  -6  -4    2753     141                                                        2777   -0.65    0.00  1.0000 
   0   6  -4    2937     145                                                        2965   -0.72    0.00  1.0000 
   0   6  -4    2947     143                                                        2975   -0.72    0.00  1.0000 
   0  -7   4    1741      99                                                        1767    0.85    0.00  1.0000 
   0   7   4    1759      93                                                        1785    0.86    0.00  1.0000 
   0  -7   4    1814      94                                                        1840    0.85    0.00  1.0000 
   0  -7   4    1806      92                                                        1832    0.85    0.00  1.0000 
   0   7   4    1876      93                                                        1903    0.86    0.00  1.0000 
   0   7  -4    1821      96                                                        1847    0.85    0.00  1.0000 
   0  -7  -4    1830      94                                                        1856    0.86    0.00  1.0000 
   0   7  -4    1863      93                                                        1889    0.85    0.00  1.0000 
   0   7  -4    1637      96                                                        1662    0.85    0.00  1.0000 
   0  -7  -4    1824      94                                                        1850    0.86    0.00  1.0000 
   0  -7  -4    1723      95                                                        1748    0.86    0.00  1.0000 
   0   8   4     978      60                                                        1146    7.22    0.00  1.0000 
   0   8   4     836      59                                                         992    7.22    0.00  1.0000 
   0  -8   4     839      60                                                         996    7.27    0.00  1.0000 
   0  -8   4     951      61                                                        1118    7.27    0.00  1.0000 
   0  -8   4     865      65                                                        1024    7.27    0.00  1.0000 
   0   8  -4     865      61                                                        1024    7.27    0.00  1.0000 
   0   8  -4     925      63                                                        1090    7.27    0.00  1.0000 
   0  -8  -4     906      61                                                        1068    7.22    0.00  1.0000 
   0  -8  -4     836      61                                                         992    7.22    0.00  1.0000 
   0   8  -4     880      63                                                        1041    7.27    0.00  1.0000 
   0   8  -4     759      63                                                         909    7.27    0.00  1.0000 
   0  -9   4    5858     275                                                        5645    3.93    0.00  1.0000 
   0   9   4    6018     282                                                        5798    4.01    0.00  1.0000 
   0   9   4    6260     276                                                        6035    4.01    0.00  1.0000 
   0  -9   4    5928     282                                                        5714    3.93    0.00  1.0000 
   0  -9   4    6133     284                                                        5915    3.93    0.00  1.0000 
   0   9  -4    5843     283                                                        5630    3.93    0.00  1.0000 
   0   9  -4    6216     283                                                        5997    3.93    0.00  1.0000 
   0  -9  -4    5723     283                                                        5508    4.01    0.00  1.0000 
   0   9  -4    6117     285                                                        5899    3.93    0.00  1.0000 
   0  -9  -4    6068     283                                                        5847    4.01    0.00  1.0000 
   0  -9  -4    6217     277                                                        5993    4.01    0.00  1.0000 
   0   9  -4    6136     277                                                        5918    3.93    0.00  1.0000 
   0  10   4     693      57                                                         884    9.56    0.00  1.0000 
   0 -10   4     753      56                                                         956    9.73    0.00  1.0000 
   0 -10   4     651      62                                                         840    9.73    0.00  1.0000 
   0  10   4     716      57                                                         910    9.56    0.00  1.0000 
   0 -10   4     712      57                                                         910    9.73    0.00  1.0000 
   0 -10  -4     722      58                                                         917    9.56    0.00  1.0000 
   0  10  -4     678      61                                                         871    9.73    0.00  1.0000 
   0 -10  -4     707      61                                                         900    9.56    0.00  1.0000 
   0 -10  -4     712      59                                                         906    9.56    0.00  1.0000 
   0  10  -4     670      61                                                         862    9.73    0.00  1.0000 
   0  10  -4     760      58                                                         964    9.73    0.00  1.0000 
   0 -11   4     273      37                                                         291    1.51    0.00  1.0000 
   0  11   4     179      28                                                         195    1.64    0.00  1.0000 
   0 -11   4     205      30                                                         221    1.51    0.00  1.0000 
   0 -11   4     228      29                                                         245    1.51    0.00  1.0000 
   0  11   4     241      31                                                         260    1.64    0.00  1.0000 
   0 -11  -4     271      34                                                         291    1.64    0.00  1.0000 
   0  11  -4     321      35                                                         341    1.51    0.00  1.0000 
   0  11  -4     238      35                                                         255    1.51    0.00  1.0000 
   0  11  -4     240      34                                                         257    1.51    0.00  1.0000 
   0 -11  -4     211      31                                                         228    1.64    0.00  1.0000 
   0 -11  -4     312      40                                                         333    1.64    0.00  1.0000 
   0  12   4    1355      74                                                        1275    3.08    0.00  1.0000 
   0 -12   4    1237      80                                                        1156    3.26    0.00  1.0000 
   0  12   4    1343      74                                                        1264    3.08    0.00  1.0000 
   0 -12   4    1215      75                                                        1135    3.26    0.00  1.0000 
   0  12  -4    1414      80                                                        1328    3.26    0.00  1.0000 
   0  12  -4    1284      74                                                        1202    3.26    0.00  1.0000 
   0  12  -4    1306      77                                                        1223    3.26    0.00  1.0000 
   0 -12  -4    1232      76                                                        1156    3.08    0.00  1.0000 
   0  13   4     650      51                                                         575   -4.25    0.00  1.0000 
   0 -13   4     679      52                                                         601   -4.34    0.00  1.0000 
   0 -13   4     733      58                                                         652   -4.34    0.00  1.0000 
   0  13  -4     700      52                                                         621   -4.34    0.00  1.0000 
   0  13  -4     626      55                                                         551   -4.34    0.00  1.0000 
   0 -13  -4     668      53                                                         592   -4.25    0.00  1.0000 
   0  13  -4     671      53                                                         593   -4.34    0.00  1.0000 
   0  14   4     196      33                                                         196   -0.05    0.00  1.0000 
   0 -14   4     224      41                                                         224    0.02    0.00  1.0000 
   0  14  -4     207      34                                                         207    0.02    0.00  1.0000 
   0  14  -4     181      35                                                         181    0.02    0.00  1.0000 
   0 -14  -4     149      34                                                         149   -0.05    0.00  1.0000 
   0  14  -4     223      41                                                         223    0.02    0.00  1.0000 
   0 -15   4     684      69                                                         695   -0.58    0.00  1.0000 
   0  15   4     830      63                                                         841   -0.55    0.00  1.0000 
   0 -15  -4     846      71                                                         858   -0.55    0.00  1.0000 
   0  15  -4     831      66                                                         843   -0.58    0.00  1.0000 
   0  15  -4     996      76                                                        1009   -0.58    0.00  1.0000 
   0  15  -4     864      66                                                         876   -0.58    0.00  1.0000 
   0  16   4     131      34                                                         134    0.33    0.00  1.0000 
   0 -16   4     227      45                                                         231    0.38    0.00  1.0000 
   0  16  -4     213      38                                                         217    0.38    0.00  1.0000 
   0 -16  -4     182      42                                                         185    0.33    0.00  1.0000 
   0  16  -4     195      46                                                         199    0.38    0.00  1.0000 
   0  16  -4     205      37                                                         209    0.38    0.00  1.0000 
   0  17   4      92      34                                                          84   -1.19    0.00  1.0000 
   0 -17   4      35      36                                                          31   -1.07    0.00  1.0000 
   0  17  -4      66      42                                                          60   -1.07    0.00  1.0000 
   0 -17  -4     128      41                                                         119   -1.19    0.00  1.0000 
   0  17  -4     137      35                                                         128   -1.07    0.00  1.0000 
   0 -18   4     476      62                                                         504   -1.79    0.00  1.0000 
   0  18  -4     481      65                                                         509   -1.79    0.00  1.0000 
   0 -18  -4     479      62                                                         509   -1.92    0.00  1.0000 
   0 -19   4     235      51                                                         247    1.06    0.00  1.0000 
   0 -19  -4     228      55                                                         241    1.18    0.00  1.0000 
   0  19  -4     195      55                                                         206    1.06    0.00  1.0000 
   0 -20  -4      74      50                                                          95    3.19    0.00  1.0000 
   0 -21  -4     251      58                                                         213    3.48    0.00  1.0000 
   0 -22  -4      53      58                                                          69    2.89    0.00  1.0000 
   0   0   6    5439     242                                                        5011   -8.29    0.00  1.0000 
   0   0   6    5500     242                                                        5070   -8.29    0.00  1.0000 
   0   0   6    5804     248                                                        5362   -8.29    0.00  1.0000 
   0   0  -6    5610     242                                                        5175   -8.29    0.00  1.0000 
   0   0  -6    5567     248                                                        5134   -8.29    0.00  1.0000 
   0   1   6     471      42                                                         594   -7.48    0.00  1.0000 
   0  -1   6     547      40                                                         681   -7.59    0.00  1.0000 
   0  -1   6     567      41                                                         703   -7.59    0.00  1.0000 
   0  -1   6     427      42                                                         546   -7.59    0.00  1.0000 
   0  -1   6     645      48                                                         790   -7.59    0.00  1.0000 
   0   1   6     595      44                                                         732   -7.48    0.00  1.0000 
   0   1   6     617      43                                                         757   -7.48    0.00  1.0000 
   0   1   6     518      42                                                         647   -7.48    0.00  1.0000 
   0   1  -6     548      42                                                         682   -7.59    0.00  1.0000 
   0  -1  -6     606      43                                                         745   -7.48    0.00  1.0000 
   0   1  -6     602      46                                                         742   -7.59    0.00  1.0000 
   0  -2   6     295      23                                                         255    3.37    0.00  1.0000 
   0  -2   6     320      31                                                         278    3.37    0.00  1.0000 
   0   2   6     306      26                                                         264    3.49    0.00  1.0000 
   0   2   6     350      25                                                         305    3.49    0.00  1.0000 
   0  -2   6     325      24                                                         283    3.37    0.00  1.0000 
   0   2   6     360      28                                                         314    3.49    0.00  1.0000 
   0   2   6     330      24                                                         286    3.49    0.00  1.0000 
   0  -2  -6     350      26                                                         305    3.49    0.00  1.0000 
   0   2  -6     285      25                                                         246    3.37    0.00  1.0000 
   0   2  -6     263      28                                                         225    3.37    0.00  1.0000 
   0  -3   6    1441      81                                                        1522    2.95    0.00  1.0000 
   0  -3   6    1237      71                                                        1312    2.95    0.00  1.0000 
   0   3   6    1356      75                                                        1438    3.07    0.00  1.0000 
   0   3   6    1308      73                                                        1389    3.07    0.00  1.0000 
   0   3   6    1334      75                                                        1415    3.07    0.00  1.0000 
   0  -3   6    1320      73                                                        1398    2.95    0.00  1.0000 
   0   3   6    1346      74                                                        1428    3.07    0.00  1.0000 
   0   3  -6    1381      75                                                        1460    2.95    0.00  1.0000 
   0   3  -6    1340      79                                                        1418    2.95    0.00  1.0000 
   0  -3  -6    1299      74                                                        1379    3.07    0.00  1.0000 
   0   4   6     410      30                                                         430   -1.34    0.00  1.0000 
   0   4   6     479      33                                                         500   -1.34    0.00  1.0000 
   0  -4   6     432      32                                                         452   -1.33    0.00  1.0000 
   0  -4   6     425      42                                                         445   -1.33    0.00  1.0000 
   0  -4   6     454      32                                                         474   -1.33    0.00  1.0000 
   0   4   6     461      32                                                         482   -1.34    0.00  1.0000 
   0   4  -6     456      30                                                         477   -1.33    0.00  1.0000 
   0  -4  -6     404      34                                                         424   -1.34    0.00  1.0000 
   0   4  -6     379      31                                                         398   -1.33    0.00  1.0000 
   0   4  -6     475      35                                                         496   -1.33    0.00  1.0000 
   0   4  -6     477      39                                                         498   -1.33    0.00  1.0000 
   0  -5   6      49      16                                                          66   -3.23    0.00  1.0000 
   0   5   6      42      13                                                          58   -3.13    0.00  1.0000 
   0   5   6      74      17                                                          94   -3.13    0.00  1.0000 
   0  -5   6      88      25                                                         111   -3.23    0.00  1.0000 
   0  -5   6      57      17                                                          76   -3.23    0.00  1.0000 
   0   5   6      73      15                                                          93   -3.13    0.00  1.0000 
   0  -5  -6      76      18                                                          97   -3.13    0.00  1.0000 
   0   5  -6      52      16                                                          70   -3.23    0.00  1.0000 
   0  -5  -6      27      14                                                          40   -3.13    0.00  1.0000 
   0   5  -6      33      19                                                          48   -3.23    0.00  1.0000 
   0   5  -6      47      18                                                          64   -3.23    0.00  1.0000 
   0  -5  -6      62      14                                                          81   -3.13    0.00  1.0000 
   0   5  -6      34      13                                                          49   -3.23    0.00  1.0000 
   0   6   6     174      15                                                         134   -4.56    0.00  1.0000 
   0   6   6     123      18                                                          90   -4.56    0.00  1.0000 
   0  -6   6     142      27                                                         107   -4.48    0.00  1.0000 
   0   6   6     124      13                                                          91   -4.56    0.00  1.0000 
   0  -6   6     111      19                                                          80   -4.48    0.00  1.0000 
   0  -6  -6     152      19                                                         115   -4.56    0.00  1.0000 
   0   6  -6     147      21                                                         111   -4.48    0.00  1.0000 
   0   6  -6     108      19                                                          78   -4.48    0.00  1.0000 
   0   6  -6     128      22                                                          95   -4.48    0.00  1.0000 
   0   6  -6     111      16                                                          80   -4.48    0.00  1.0000 
   0  -6  -6     152      18                                                         115   -4.56    0.00  1.0000 
   0  -6  -6     138      21                                                         103   -4.56    0.00  1.0000 
   0   7   6     417      25                                                         357    4.25    0.00  1.0000 
   0   7   6     496      26                                                         431    4.25    0.00  1.0000 
   0  -7   6     446      42                                                         385    4.19    0.00  1.0000 
   0   7   6     559      35                                                         490    4.25    0.00  1.0000 
   0  -7   6     452      33                                                         391    4.19    0.00  1.0000 
   0   7  -6     546      34                                                         478    4.19    0.00  1.0000 
   0   7  -6     394      39                                                         337    4.19    0.00  1.0000 
   0  -7  -6     466      34                                                         403    4.25    0.00  1.0000 
   0  -7  -6     496      37                                                         431    4.25    0.00  1.0000 
   0   7  -6     424      34                                                         365    4.19    0.00  1.0000 
   0   7  -6     454      36                                                         393    4.19    0.00  1.0000 
   0  -7  -6     501      33                                                         435    4.25    0.00  1.0000 
   0  -8   6     162      24                                                         162   -0.01    0.00  1.0000 
   0  -8   6     235      36                                                         235   -0.01    0.00  1.0000 
   0   8   6     198      15                                                         199   -0.10    0.00  1.0000 
   0   8   6     202      26                                                         203   -0.10    0.00  1.0000 
   0  -8  -6     166      25                                                         167   -0.10    0.00  1.0000 
   0   8  -6     211      31                                                         211   -0.01    0.00  1.0000 
   0   8  -6     187      27                                                         187   -0.01    0.00  1.0000 
   0  -8  -6     196      25                                                         197   -0.10    0.00  1.0000 
   0  -8  -6     173      26                                                         174   -0.10    0.00  1.0000 
   0   8  -6     215      27                                                         215   -0.01    0.00  1.0000 
   0   8  -6     150      23                                                         150   -0.01    0.00  1.0000 
   0  -9   6    1193      78                                                        1376    7.16    0.00  1.0000 
   0  -9   6    1139      78                                                        1318    7.16    0.00  1.0000 
   0   9   6    1142      78                                                        1323    7.24    0.00  1.0000 
   0  -9   6    1311      89                                                        1503    7.16    0.00  1.0000 
   0  -9  -6    1215      79                                                        1402    7.24    0.00  1.0000 
   0   9  -6    1276      85                                                        1465    7.16    0.00  1.0000 
   0   9  -6    1180      82                                                        1362    7.16    0.00  1.0000 
   0  -9  -6    1308      80                                                        1502    7.24    0.00  1.0000 
   0  -9  -6    1174      80                                                        1358    7.24    0.00  1.0000 
   0   9  -6    1280      80                                                        1470    7.16    0.00  1.0000 
   0 -10   6     170      37                                                         167    0.35    0.00  1.0000 
   0  10   6     155      28                                                         152    0.38    0.00  1.0000 
   0 -10   6     182      25                                                         179    0.35    0.00  1.0000 
   0 -10   6     153      25                                                         150    0.35    0.00  1.0000 
   0  10  -6     179      32                                                         176    0.35    0.00  1.0000 
   0  10  -6     117      27                                                         114    0.35    0.00  1.0000 
   0  10  -6     213      28                                                         209    0.35    0.00  1.0000 
   0 -10  -6     138      27                                                         135    0.38    0.00  1.0000 
   0 -10  -6     182      27                                                         178    0.38    0.00  1.0000 
   0 -10  -6     190      29                                                         186    0.38    0.00  1.0000 
   0  10  -6     155      28                                                         152    0.35    0.00  1.0000 
   0 -11   6      56      31                                                          33    4.89    0.00  1.0000 
   0 -11   6      37      20                                                          19    4.89    0.00  1.0000 
   0  11   6      23      21                                                           9    5.04    0.00  1.0000 
   0  11  -6      71      23                                                          45    4.89    0.00  1.0000 
   0 -11  -6      52      22                                                          29    5.04    0.00  1.0000 
   0 -11  -6       3       8                                                         -13    5.04    0.00  1.0000 
   0  11  -6      64      26                                                          39    4.89    0.00  1.0000 
   0  11  -6     106      28                                                          73    4.89    0.00  1.0000 
   0  12   6     636      47                                                         579   -3.26    0.00  1.0000 
   0 -12   6     565      58                                                         510   -3.30    0.00  1.0000 
   0  12  -6     685      50                                                         625   -3.30    0.00  1.0000 
   0  12  -6     554      52                                                         500   -3.30    0.00  1.0000 
   0 -12  -6     471      45                                                         422   -3.26    0.00  1.0000 
   0  12  -6     572      54                                                         517   -3.30    0.00  1.0000 
   0  13   6      94      30                                                          98   -0.55    0.00  1.0000 
   0 -13   6     103      40                                                         108   -0.66    0.00  1.0000 
   0  13  -6     186      34                                                         192   -0.66    0.00  1.0000 
   0  13  -6     183      39                                                         189   -0.66    0.00  1.0000 
   0 -13  -6      98      31                                                         102   -0.55    0.00  1.0000 
   0  13  -6     118      34                                                         123   -0.66    0.00  1.0000 
   0 -14   6       6      36                                                           7   -0.83    0.00  1.0000 
   0  14   6       0      24                                                         -13   -0.90    0.00  1.0000 
   0  14  -6      19      34                                                          22   -0.83    0.00  1.0000 
   0 -14  -6       0      28                                                         -22   -0.90    0.00  1.0000 
   0  14  -6       0      26                                                          -1   -0.83    0.00  1.0000 
   0  14  -6      30      31                                                          33   -0.83    0.00  1.0000 
   0  15   6       2      28                                                          -4    3.55    0.00  1.0000 
   0 -15   6      52      41                                                          71    3.44    0.00  1.0000 
   0 -15  -6      51      35                                                          70    3.55    0.00  1.0000 
   0  15  -6      39      38                                                          56    3.44    0.00  1.0000 
   0  15  -6      15      29                                                          26    3.44    0.00  1.0000 
   0  15  -6       2      31                                                         -12    3.44    0.00  1.0000 
   0  16   6     143      35                                                         125    2.22    0.00  1.0000 
   0 -16   6      63      43                                                          51    2.28    0.00  1.0000 
   0  16  -6      93      34                                                          78    2.28    0.00  1.0000 
   0 -16  -6     175      42                                                         155    2.22    0.00  1.0000 
   0  16  -6      77      34                                                          63    2.28    0.00  1.0000 
   0  16  -6       1      40                                                         -13    2.28    0.00  1.0000 
   0 -17   6      18      41                                                          10    3.08    0.00  1.0000 
   0  17  -6       1      43                                                         -16    3.08    0.00  1.0000 
   0 -17  -6      39      40                                                          26    3.14    0.00  1.0000 
   0 -18   6      97      51                                                         122    3.39    0.00  1.0000 
   0 -18  -6      59      44                                                          78    3.30    0.00  1.0000 
   0  18  -6      76      52                                                          98    3.39    0.00  1.0000 
   0 -19   6      16      47                                                         -31   11.11    0.00  1.0000 
   0 -19  -6      16      46                                                         -13   11.01    0.00  1.0000 
   0  19  -6       0      51                                                          19   11.11    0.00  1.0000 
   0 -20   6       7      46                                                         -60    7.22    0.00  1.0000 
   0  20  -6      57      52                                                          25    7.22    0.00  1.0000 
   0 -20  -6       7      46                                                         -26    7.25    0.00  1.0000 
   0 -21   6       3      54                                                          22    8.63    0.00  1.0000 
   0  21  -6      74      59                                                         137    8.63    0.00  1.0000 
   0 -21  -6       2      51                                                          20    8.64    0.00  1.0000 
   0 -22  -6       1      53                                                           3   -1.46    0.00  1.0000 
   0 -23  -6       1      53                                                          -8    2.64    0.00  1.0000 
   0   0   8    8569     357                                                        7637  -14.49    0.00  1.0000 
   0   0   8    8691     365                                                        7752  -14.49    0.00  1.0000 
   0   0   8    8528     357                                                        7598  -14.49    0.00  1.0000 
   0   0   8    8358     349                                                        7438  -14.49    0.00  1.0000 
   0   0  -8    8558     357                                                        7627  -14.49    0.00  1.0000 
   0   1   8    1922      92                                                        1644    9.21    0.00  1.0000 
   0  -1   8    2140      97                                                        1847    9.18    0.00  1.0000 
   0   1   8    1752      90                                                        1487    9.21    0.00  1.0000 
   0  -1   8    2088      90                                                        1799    9.18    0.00  1.0000 
   0  -1   8    1911      89                                                        1635    9.18    0.00  1.0000 
   0   1   8    2156      95                                                        1861    9.21    0.00  1.0000 
   0  -1   8    1902      92                                                        1627    9.18    0.00  1.0000 
   0   1  -8    2069      95                                                        1781    9.18    0.00  1.0000 
   0   1  -8    1923      90                                                        1646    9.18    0.00  1.0000 
   0  -2   8    1498      84                                                        1536   -1.37    0.00  1.0000 
   0  -2   8    1382      87                                                        1419   -1.37    0.00  1.0000 
   0  -2   8    1463      83                                                        1501   -1.37    0.00  1.0000 
   0   2   8    1800      89                                                        1839   -1.27    0.00  1.0000 
   0   2   8    1402      86                                                        1436   -1.27    0.00  1.0000 
   0  -2   8    1714      93                                                        1755   -1.37    0.00  1.0000 
   0   2   8    1467      85                                                        1502   -1.27    0.00  1.0000 
   0   2  -8    1572      86                                                        1611   -1.37    0.00  1.0000 
   0   2  -8    1601      90                                                        1640   -1.37    0.00  1.0000 
   0  -3   8    5011     274                                                        5964   18.01    0.00  1.0000 
   0   3   8    5130     282                                                        6091   17.97    0.00  1.0000 
   0  -3   8    4795     290                                                        5728   18.01    0.00  1.0000 
   0   3   8    4897     280                                                        5837   17.97    0.00  1.0000 
   0  -3   8    4911     280                                                        5854   18.01    0.00  1.0000 
   0   3   8    5283     286                                                        6258   17.97    0.00  1.0000 
   0   3  -8    4612     289                                                        5528   18.01    0.00  1.0000 
   0   3  -8    4937     281                                                        5883   18.01    0.00  1.0000 
   0  -3  -8    5262     282                                                        6235   17.97    0.00  1.0000 
   0  -4   8    1232      82                                                        1297   -2.55    0.00  1.0000 
   0  -4   8    1262      72                                                        1328   -2.55    0.00  1.0000 
   0   4   8    1309      74                                                        1374   -2.50    0.00  1.0000 
   0   4   8    1267      75                                                        1331   -2.50    0.00  1.0000 
   0   4   8    1197      72                                                        1260   -2.50    0.00  1.0000 
   0  -4   8    1156      71                                                        1219   -2.55    0.00  1.0000 
   0   4  -8    1300      75                                                        1366   -2.55    0.00  1.0000 
   0  -4  -8    1168      74                                                        1230   -2.50    0.00  1.0000 
   0   4  -8    1261      79                                                        1326   -2.55    0.00  1.0000 
   0   4  -8    1257      70                                                        1322   -2.55    0.00  1.0000 
   0  -5   8     971      52                                                         824    6.85    0.00  1.0000 
   0  -5   8     993      52                                                         845    6.85    0.00  1.0000 
   0  -5   8     909      61                                                         767    6.85    0.00  1.0000 
   0   5   8    1031      54                                                         882    6.76    0.00  1.0000 
   0   5   8     958      55                                                         814    6.76    0.00  1.0000 
   0   5   8    1038      52                                                         888    6.76    0.00  1.0000 
   0   5  -8    1003      51                                                         854    6.85    0.00  1.0000 
   0  -5  -8     979      55                                                         834    6.76    0.00  1.0000 
   0   5  -8    1008      56                                                         859    6.85    0.00  1.0000 
   0   5  -8     852      57                                                         715    6.85    0.00  1.0000 
   0   5  -8    1008      50                                                         859    6.85    0.00  1.0000 
   0   6   8    4285     187                                                        3962   -7.03    0.00  1.0000 
   0   6   8    4043     186                                                        3730   -7.03    0.00  1.0000 
   0   6   8    3702     185                                                        3403   -7.03    0.00  1.0000 
   0  -6   8    4392     183                                                        4060   -7.15    0.00  1.0000 
   0  -6   8    4343     186                                                        4013   -7.15    0.00  1.0000 
   0  -6   8    4114     198                                                        3793   -7.15    0.00  1.0000 
   0   6  -8    3896     195                                                        3584   -7.15    0.00  1.0000 
   0   6  -8    4415     189                                                        4082   -7.15    0.00  1.0000 
   0  -6  -8    4135     188                                                        3818   -7.03    0.00  1.0000 
   0  -6  -8    4184     187                                                        3865   -7.03    0.00  1.0000 
   0   6  -8    4412     188                                                        4079   -7.15    0.00  1.0000 
   0   6  -8    4080     188                                                        3760   -7.15    0.00  1.0000 
   0  -6  -8    3987     186                                                        3676   -7.03    0.00  1.0000 
   0  -7   8    1248      75                                                        1105    5.83    0.00  1.0000 
   0   7   8     904      54                                                         783    5.84    0.00  1.0000 
   0   7   8    1264      62                                                        1120    5.84    0.00  1.0000 
   0  -7   8    1106      60                                                         972    5.83    0.00  1.0000 
   0   7   8    1123      56                                                         988    5.84    0.00  1.0000 
   0   7  -8    1076      62                                                         944    5.83    0.00  1.0000 
   0  -7  -8    1243      61                                                        1100    5.84    0.00  1.0000 
   0   7  -8    1070      69                                                         938    5.83    0.00  1.0000 
   0   7  -8    1237      61                                                        1095    5.83    0.00  1.0000 
   0  -7  -8    1198      65                                                        1058    5.84    0.00  1.0000 
   0   7  -8    1138      65                                                        1002    5.83    0.00  1.0000 
   0  -7  -8    1190      59                                                        1050    5.84    0.00  1.0000 
   0   8   8     563      40                                                         651   -4.98    0.00  1.0000 
   0   8   8     611      49                                                         702   -4.98    0.00  1.0000 
   0   8   8     590      40                                                         680   -4.98    0.00  1.0000 
   0  -8   8     691      64                                                         790   -5.10    0.00  1.0000 
   0  -8   8     513      47                                                         599   -5.10    0.00  1.0000 
   0   8  -8     614      53                                                         708   -5.10    0.00  1.0000 
   0  -8  -8     539      45                                                         625   -4.98    0.00  1.0000 
   0   8  -8     448      55                                                         528   -5.10    0.00  1.0000 
   0  -8  -8     580      49                                                         669   -4.98    0.00  1.0000 
   0  -8  -8     600      51                                                         690   -4.98    0.00  1.0000 
   0   8  -8     562      48                                                         652   -5.10    0.00  1.0000 
   0   8  -8     623      51                                                         717   -5.10    0.00  1.0000 
   0  -9   8    3010     161                                                        3245    5.87    0.00  1.0000 
   0  -9   8    3114     176                                                        3353    5.87    0.00  1.0000 
   0   9   8    2912     155                                                        3142    5.84    0.00  1.0000 
   0   9   8    2969     162                                                        3201    5.84    0.00  1.0000 
   0  -9  -8    3061     165                                                        3296    5.84    0.00  1.0000 
   0   9  -8    2997     165                                                        3231    5.87    0.00  1.0000 
   0   9  -8    2845     171                                                        3073    5.87    0.00  1.0000 
   0   9  -8    2943     166                                                        3175    5.87    0.00  1.0000 
   0  -9  -8    2864     163                                                        3092    5.84    0.00  1.0000 
   0  -9  -8    3131     165                                                        3369    5.84    0.00  1.0000 
   0   9  -8    3234     166                                                        3477    5.87    0.00  1.0000 
   0  10   8    1104      69                                                        1187   -3.45    0.00  1.0000 
   0 -10   8    1034      81                                                        1114   -3.42    0.00  1.0000 
   0  10  -8     905      76                                                         980   -3.42    0.00  1.0000 
   0  10  -8     957      72                                                        1034   -3.42    0.00  1.0000 
   0  10  -8    1003      72                                                        1082   -3.42    0.00  1.0000 
   0 -10  -8     964      67                                                        1042   -3.45    0.00  1.0000 
   0  11   8     248      33                                                         189    5.56    0.00  1.0000 
   0 -11   8     265      46                                                         204    5.55    0.00  1.0000 
   0  11  -8     237      39                                                         180    5.55    0.00  1.0000 
   0 -11  -8     223      29                                                         168    5.56    0.00  1.0000 
   0  11  -8     332      38                                                         264    5.55    0.00  1.0000 
   0  11  -8     281      37                                                         218    5.55    0.00  1.0000 
   0 -12   8     878      77                                                         762   -5.68    0.00  1.0000 
   0  12   8     904      62                                                         785   -5.72    0.00  1.0000 
   0  12  -8     974      66                                                         852   -5.68    0.00  1.0000 
   0  12  -8    1017      70                                                         892   -5.68    0.00  1.0000 
   0 -12  -8     890      61                                                         772   -5.72    0.00  1.0000 
   0  12  -8     980      70                                                         857   -5.68    0.00  1.0000 
   0  13   8     202      35                                                         195    0.72    0.00  1.0000 
   0 -13   8     108      47                                                         104    0.63    0.00  1.0000 
   0  13  -8     215      44                                                         209    0.63    0.00  1.0000 
   0  13  -8     158      40                                                         153    0.63    0.00  1.0000 
   0  13  -8     253      40                                                         246    0.63    0.00  1.0000 
   0 -13  -8     193      36                                                         186    0.72    0.00  1.0000 
   0  14   8      56      31                                                          95   -6.36    0.00  1.0000 
   0 -14   8      93      48                                                         141   -6.28    0.00  1.0000 
   0  14  -8      59      39                                                          98   -6.28    0.00  1.0000 
   0 -14  -8      55      34                                                          94   -6.36    0.00  1.0000 
   0  14  -8      90      43                                                         137   -6.28    0.00  1.0000 
   0  14  -8     113      37                                                         166   -6.28    0.00  1.0000 
   0 -15   8     498      70                                                         562    3.88    0.00  1.0000 
   0  15   8     364      49                                                         420    3.95    0.00  1.0000 
   0  15  -8     402      55                                                         460    3.88    0.00  1.0000 
   0  15  -8     486      63                                                         549    3.88    0.00  1.0000 
   0 -15  -8     373      52                                                         429    3.95    0.00  1.0000 
   0  15  -8     459      60                                                         520    3.88    0.00  1.0000 
   0 -16   8      83      55                                                          98   -2.15    0.00  1.0000 
   0 -16  -8     102      41                                                         119   -2.23    0.00  1.0000 
   0  16  -8      95      49                                                         111   -2.15    0.00  1.0000 
   0 -17   8      73      51                                                          28    9.14    0.00  1.0000 
   0 -17  -8      49      39                                                          14    9.20    0.00  1.0000 
   0  17  -8      49      48                                                          14    9.14    0.00  1.0000 
   0 -18   8     316      66                                                         366    3.81    0.00  1.0000 
   0 -18  -8     217      54                                                         258    3.78    0.00  1.0000 
   0  18  -8     304      66                                                         353    3.81    0.00  1.0000 
   0 -19   8      67      64                                                         193   15.99    0.00  1.0000 
   0 -19  -8       3      46                                                          16   15.99    0.00  1.0000 
   0  19  -8       6      55                                                          67   15.99    0.00  1.0000 
   0 -20   8       1      54                                                         -10    3.20    0.00  1.0000 
   0  20  -8       1      56                                                           0    3.20    0.00  1.0000 
   0 -20  -8      16      47                                                           8    3.11    0.00  1.0000 
   0 -21   8      86      64                                                         122    4.94    0.00  1.0000 
   0 -21  -8      10      50                                                          24    4.81    0.00  1.0000 
   0  21  -8      53      61                                                          82    4.94    0.00  1.0000 
   0 -22  -8       1      53                                                           3   -7.81    0.00  1.0000 
   0  22  -8       8      55                                                        -109   -7.69    0.00  1.0000 
   0   0  10     194      41                                                         262   -6.41    0.00  1.0000 
   0   0  10     204      32                                                         273   -6.41    0.00  1.0000 
   0   0  10     263      36                                                         341   -6.41    0.00  1.0000 
   0   0  10     209      35                                                         279   -6.41    0.00  1.0000 
   0  -1  10      10      23                                                          10    0.10    0.00  1.0000 
   0   1  10      67      28                                                          67   -0.01    0.00  1.0000 
   0  -1  10       3      26                                                           3    0.10    0.00  1.0000 
   0   1  10       1      21                                                           1   -0.01    0.00  1.0000 
   0  -1  10       6      23                                                           6    0.10    0.00  1.0000 
   0   1  10      17      22                                                          17   -0.01    0.00  1.0000 
   0  -1  10       9      19                                                           9    0.10    0.00  1.0000 
   0   1 -10      30      24                                                          30    0.10    0.00  1.0000 
   0  -2  10     178      29                                                         159   -2.06    0.00  1.0000 
   0  -2  10     158      26                                                         140   -2.06    0.00  1.0000 
   0   2  10     168      27                                                         146   -2.44    0.00  1.0000 
   0  -2  10     164      29                                                         146   -2.06    0.00  1.0000 
   0   2  10     189      32                                                         166   -2.44    0.00  1.0000 
   0  -2  10     234      38                                                         212   -2.06    0.00  1.0000 
   0   2 -10     270      32                                                         246   -2.06    0.00  1.0000 
   0  -3  10     783      48                                                         689    4.86    0.00  1.0000 
   0  -3  10     768      48                                                         675    4.86    0.00  1.0000 
   0   3  10     713      49                                                         623    4.87    0.00  1.0000 
   0   3  10     795      52                                                         700    4.87    0.00  1.0000 
   0  -3  10     702      50                                                         613    4.86    0.00  1.0000 
   0  -3  10     646      59                                                         561    4.86    0.00  1.0000 
   0   3  10     801      49                                                         706    4.87    0.00  1.0000 
   0   3 -10     764      51                                                         671    4.86    0.00  1.0000 
   0  -4  10     106      35                                                          98   -1.12    0.00  1.0000 
   0   4  10     103      24                                                          93   -1.46    0.00  1.0000 
   0  -4  10     139      26                                                         130   -1.12    0.00  1.0000 
   0   4  10     130      26                                                         118   -1.46    0.00  1.0000 
   0   4  10      77      24                                                          68   -1.46    0.00  1.0000 
   0  -4  10     112      23                                                         104   -1.12    0.00  1.0000 
   0   4 -10     157      30                                                         147   -1.12    0.00  1.0000 
   0  -4 -10      75      23                                                          66   -1.46    0.00  1.0000 
   0   4 -10     155      30                                                         145   -1.12    0.00  1.0000 
   0   5  10       5      21                                                          14    4.47    0.00  1.0000 
   0  -5  10      19      32                                                          35    4.48    0.00  1.0000 
   0   5  10      11      21                                                          24    4.47    0.00  1.0000 
   0   5  10       1      22                                                           6    4.47    0.00  1.0000 
   0  -5  10       3      21                                                         -14    4.48    0.00  1.0000 
   0  -5  10       1      18                                                           7    4.48    0.00  1.0000 
   0   5 -10      46      27                                                          70    4.48    0.00  1.0000 
   0   5 -10      17      17                                                          32    4.48    0.00  1.0000 
   0   5 -10       3      23                                                         -44    4.48    0.00  1.0000 
   0  -5 -10       3      21                                                         -10    4.47    0.00  1.0000 
   0   6  10      52      23                                                          63   -2.17    0.00  1.0000 
   0  -6  10      75      25                                                          86   -1.79    0.00  1.0000 
   0   6  10      47      23                                                          58   -2.17    0.00  1.0000 
   0  -6  10      25      34                                                          32   -1.79    0.00  1.0000 
   0  -6  10      17      20                                                          23   -1.79    0.00  1.0000 
   0   6  10      50      25                                                          61   -2.17    0.00  1.0000 
   0   6 -10      58      29                                                          68   -1.79    0.00  1.0000 
   0  -6 -10      45      25                                                          56   -2.17    0.00  1.0000 
   0   6 -10      49      20                                                          58   -1.79    0.00  1.0000 
   0   6 -10      20      26                                                          26   -1.79    0.00  1.0000 
   0   6 -10      33      21                                                          41   -1.79    0.00  1.0000 
   0   7  10      37      24                                                          56    3.96    0.00  1.0000 
   0   7  10      40      24                                                          60    3.96    0.00  1.0000 
   0   7  10      64      23                                                          88    3.96    0.00  1.0000 
   0  -7  10      75      26                                                         102    4.03    0.00  1.0000 
   0  -7  10      15      35                                                          28    4.03    0.00  1.0000 
   0  -7  10      49      23                                                          71    4.03    0.00  1.0000 
   0  -7 -10      35      22                                                          54    3.96    0.00  1.0000 
   0  -7 -10      36      25                                                          55    3.96    0.00  1.0000 
   0   7 -10      52      22                                                          75    4.03    0.00  1.0000 
   0   7 -10      90      30                                                         119    4.03    0.00  1.0000 
   0   7 -10      31      23                                                          49    4.03    0.00  1.0000 
   0  -7 -10      36      20                                                          55    3.96    0.00  1.0000 
   0   7 -10      49      28                                                          71    4.03    0.00  1.0000 
   0   8  10     124      28                                                         102   -2.89    0.00  1.0000 
   0   8  10     108      22                                                          88   -2.89    0.00  1.0000 
   0  -8  10      75      39                                                          59   -2.77    0.00  1.0000 
   0  -8  10      58      23                                                          44   -2.77    0.00  1.0000 
   0   8 -10      89      26                                                          71   -2.77    0.00  1.0000 
   0  -8 -10      49      24                                                          36   -2.89    0.00  1.0000 
   0   8 -10      35      28                                                          24   -2.77    0.00  1.0000 
   0   8 -10      92      31                                                          74   -2.77    0.00  1.0000 
   0  -8 -10      88      22                                                          70   -2.89    0.00  1.0000 
   0  -9  10     254      52                                                         233    1.87    0.00  1.0000 
   0   9  10     355      39                                                         330    1.92    0.00  1.0000 
   0   9 -10     337      39                                                         313    1.87    0.00  1.0000 
   0   9 -10     278      43                                                         256    1.87    0.00  1.0000 
   0  -9 -10     341      34                                                         316    1.92    0.00  1.0000 
   0   9 -10     349      44                                                         325    1.87    0.00  1.0000 
   0  10  10     167      31                                                         148   -2.13    0.00  1.0000 
   0 -10  10      85      47                                                          71   -2.21    0.00  1.0000 
   0  10 -10     115      31                                                          99   -2.21    0.00  1.0000 
   0  10 -10     130      36                                                         113   -2.21    0.00  1.0000 
   0 -10 -10     124      27                                                         108   -2.13    0.00  1.0000 
   0  10 -10      87      35                                                          73   -2.21    0.00  1.0000 
   0 -11  10      28      47                                                          39    2.68    0.00  1.0000 
   0  11  10      11      29                                                          18    2.62    0.00  1.0000 
   0  11 -10       1      31                                                         -13    2.68    0.00  1.0000 
   0 -11 -10      17      26                                                          26    2.62    0.00  1.0000 
   0  11 -10      16      32                                                          25    2.68    0.00  1.0000 
   0  11 -10      67      36                                                          84    2.68    0.00  1.0000 
   0  12  10     192      37                                                         204   -1.22    0.00  1.0000 
   0 -12  10     184      56                                                         196   -1.27    0.00  1.0000 
   0  12 -10     239      43                                                         253   -1.27    0.00  1.0000 
   0  12 -10     179      42                                                         191   -1.27    0.00  1.0000 
   0 -12 -10     164      34                                                         175   -1.22    0.00  1.0000 
   0  12 -10     136      43                                                         147   -1.27    0.00  1.0000 
   0  13  10       9      29                                                          11    1.00    0.00  1.0000 
   0 -13  10      26      49                                                          31    1.23    0.00  1.0000 
   0 -13 -10       0      29                                                           1    1.00    0.00  1.0000 
   0  13 -10       0      35                                                         -25    1.23    0.00  1.0000 
   0  13 -10      53      41                                                          60    1.23    0.00  1.0000 
   0 -14  10       2      51                                                          -9   -3.51    0.00  1.0000 
   0  14  10       6      28                                                          11   -3.43    0.00  1.0000 
   0 -14 -10       2      31                                                         -18   -3.43    0.00  1.0000 
   0  14 -10       2      35                                                         -32   -3.51    0.00  1.0000 
   0  14 -10       2      38                                                         -32   -3.51    0.00  1.0000 
   0 -15  10      64      57                                                          57    1.39    0.00  1.0000 
   0  15 -10      59      47                                                          52    1.39    0.00  1.0000 
   0 -15 -10       3      33                                                           2    1.22    0.00  1.0000 
   0 -16  10      34      59                                                          26   -2.11    0.00  1.0000 
   0  16 -10       1      48                                                          -2   -2.11    0.00  1.0000 
   0 -16 -10       0      34                                                         -40   -1.97    0.00  1.0000 
   0 -17  10      94      64                                                         134    5.27    0.00  1.0000 
   0 -17 -10      17      42                                                          36    5.17    0.00  1.0000 
   0  17 -10       4      49                                                         -81    5.27    0.00  1.0000 
   0 -18  10     151      65                                                         135    1.93    0.00  1.0000 
   0 -18 -10      84      44                                                          71    2.03    0.00  1.0000 
   0  18 -10      32      55                                                          25    1.93    0.00  1.0000 
   0 -19  10     113      70                                                         185    8.37    0.00  1.0000 
   0  19 -10       9      55                                                        -100    8.37    0.00  1.0000 
   0 -19 -10       6      46                                                          29    8.43    0.00  1.0000 
   0 -20  10       7      68                                                          14    3.36    0.00  1.0000 
   0 -20 -10       2      45                                                         -47    3.45    0.00  1.0000 
   0  20 -10       1      59                                                         -66    3.36    0.00  1.0000 
   0   0  12     456      62                                                         596   -8.58    0.00  1.0000 
   0   0  12     341      46                                                         463   -8.58    0.00  1.0000 
   0   0  12     375      48                                                         503   -8.58    0.00  1.0000 
   0   0  12     442      52                                                         580   -8.58    0.00  1.0000 
   0   1  12     101      29                                                         104    0.41    0.00  1.0000 
   0   1  12     119      31                                                         122    0.41    0.00  1.0000 
   0  -1  12     127      34                                                         133    0.75    0.00  1.0000 
   0  -1  12     266      49                                                         275    0.75    0.00  1.0000 
   0   1  12     172      42                                                         176    0.41    0.00  1.0000 
   0  -1  12     130      32                                                         136    0.75    0.00  1.0000 
   0   1  12     149      36                                                         153    0.41    0.00  1.0000 
   0  -1  12     120      28                                                         126    0.75    0.00  1.0000 
   0   1 -12     176      34                                                         183    0.75    0.00  1.0000 
   0  -2  12       5      22                                                          -1   -6.42    0.00  1.0000 
   0   2  12       5      33                                                          18   -6.53    0.00  1.0000 
   0  -2  12      14      28                                                          34   -6.42    0.00  1.0000 
   0   2  12       5      25                                                         -13   -6.53    0.00  1.0000 
   0  -2  12       5      38                                                         -32   -6.42    0.00  1.0000 
   0   2  12       2      26                                                          12   -6.53    0.00  1.0000 
   0  -2  12      10      27                                                          28   -6.42    0.00  1.0000 
   0   2 -12      18      29                                                          41   -6.42    0.00  1.0000 
   0  -3  12     123      29                                                         144    2.87    0.00  1.0000 
   0   3  12      99      37                                                         115    2.39    0.00  1.0000 
   0  -3  12      76      30                                                          93    2.87    0.00  1.0000 
   0   3  12     118      32                                                         135    2.39    0.00  1.0000 
   0  -3  12     126      33                                                         148    2.87    0.00  1.0000 
   0   3  12      93      29                                                         108    2.39    0.00  1.0000 
   0  -3  12      75      44                                                          92    2.87    0.00  1.0000 
   0   3 -12     105      32                                                         125    2.87    0.00  1.0000 
   0  -4  12      65      31                                                          85   -3.29    0.00  1.0000 
   0   4  12       2      25                                                           7   -3.29    0.00  1.0000 
   0  -4  12       2      41                                                           6   -3.29    0.00  1.0000 
   0   4  12      35      33                                                          49   -3.29    0.00  1.0000 
   0  -4  12       8      27                                                          16   -3.29    0.00  1.0000 
   0   4  12       6      26                                                          13   -3.29    0.00  1.0000 
   0  -4  12       4      23                                                           9   -3.29    0.00  1.0000 
   0   4 -12      13      28                                                          22   -3.29    0.00  1.0000 
   0   5  12       0      28                                                          -7    1.79    0.00  1.0000 
   0  -5  12      55      44                                                          69    2.40    0.00  1.0000 
   0  -5  12       0      28                                                           1    2.40    0.00  1.0000 
   0  -5  12      42      25                                                          54    2.40    0.00  1.0000 
   0   5  12       6      25                                                           9    1.79    0.00  1.0000 
   0  -5  12      15      28                                                          22    2.40    0.00  1.0000 
   0   5 -12       0      30                                                           2    2.40    0.00  1.0000 
   0   6  12     204      35                                                         219   -1.43    0.00  1.0000 
   0  -6  12     126      48                                                         136   -1.18    0.00  1.0000 
   0  -6  12     200      37                                                         212   -1.18    0.00  1.0000 
   0   6  12     170      33                                                         184   -1.43    0.00  1.0000 
   0   6 -12     224      41                                                         237   -1.18    0.00  1.0000 
   0   7  12      72      30                                                          82    1.55    0.00  1.0000 
   0   7  12      36      28                                                          43    1.55    0.00  1.0000 
   0  -7  12      88      33                                                         103    2.20    0.00  1.0000 
   0  -7  12      23      47                                                          31    2.20    0.00  1.0000 
   0   7 -12      43      33                                                          54    2.20    0.00  1.0000 
   0   7 -12      32      28                                                          41    2.20    0.00  1.0000 
   0  -8  12      30      49                                                          40    2.36    0.00  1.0000 
   0   8  12       1      27                                                         -26    2.31    0.00  1.0000 
   0   8 -12       1      34                                                           3    2.36    0.00  1.0000 
   0   8 -12       9      28                                                          15    2.36    0.00  1.0000 
   0   9  12     183      35                                                         171    1.27    0.00  1.0000 
   0  -9  12     204      59                                                         187    1.66    0.00  1.0000 
   0  -9 -12     127      28                                                         117    1.27    0.00  1.0000 
   0   9 -12     129      35                                                         116    1.66    0.00  1.0000 
   0   9 -12     141      39                                                         127    1.66    0.00  1.0000 
   0 -10  12     161      59                                                         172    1.23    0.00  1.0000 
   0  10  12      92      34                                                         102    1.48    0.00  1.0000 
   0 -10 -12      94      29                                                         105    1.48    0.00  1.0000 
   0  10 -12     112      40                                                         121    1.23    0.00  1.0000 
   0  10 -12     104      37                                                         113    1.23    0.00  1.0000 
   0  11  12       0      31                                                          -6   -0.48    0.00  1.0000 
   0 -11  12       0      52                                                         -45    0.00    0.00  1.0000 
   0  11 -12      66      38                                                          66    0.00    0.00  1.0000 
   0 -11 -12       0      26                                                         -47   -0.48    0.00  1.0000 
   0  11 -12       0      35                                                         -29    0.00    0.00  1.0000 
   0 -12  12      10      53                                                          13    1.72    0.00  1.0000 
   0  12  12       5      33                                                           7    1.74    0.00  1.0000 
   0 -12 -12      75      31                                                          83    1.74    0.00  1.0000 
   0  12 -12       0      38                                                         -24    1.72    0.00  1.0000 
   0  12 -12      30      39                                                          35    1.72    0.00  1.0000 
   0 -13  12       1      55                                                           0    3.20    0.00  1.0000 
   0  13 -12       1      42                                                         -29    3.20    0.00  1.0000 
   0  13 -12       3      41                                                           8    3.20    0.00  1.0000 
   0 -13 -12       1      29                                                          -1    2.36    0.00  1.0000 
   0 -14  12       1      56                                                         -28    2.12    0.00  1.0000 
   0 -14 -12      21      32                                                          28    1.97    0.00  1.0000 
   0  14 -12       1      46                                                         -21    2.12    0.00  1.0000 
   0 -15  12      11      62                                                           8    1.31    0.00  1.0000 
   0 -15 -12      14      36                                                          12    0.86    0.00  1.0000 
   0  15 -12      51      50                                                          45    1.31    0.00  1.0000 
   0 -16  12      96      67                                                          92   -0.55    0.00  1.0000 
   0  16 -12       0      53                                                          -8   -0.55    0.00  1.0000 
   0 -16 -12       2      37                                                           2   -0.42    0.00  1.0000 
   0 -17 -12       8      39                                                           8    0.11    0.00  1.0000 
   0  17 -12       0      57                                                           0    0.28    0.00  1.0000 
   0  18 -12       0      58                                                          -5    1.64    0.00  1.0000 
   0 -18 -12      32      43                                                          26    1.61    0.00  1.0000 
   0   0  14     558      55                                                         488   -4.31    0.00  1.0000 
   0   0  14     471      60                                                         407   -4.31    0.00  1.0000 
   0   1  14      60      41                                                          60    0.04    0.00  1.0000 
   0  -1  14     110      40                                                         108    0.27    0.00  1.0000 
   0  -1  14     101      50                                                          99    0.27    0.00  1.0000 
   0   1  14     105      46                                                         105    0.04    0.00  1.0000 
   0  -2  14      98      53                                                         125   -3.56    0.00  1.0000 
   0   2  14     108      43                                                         141   -4.20    0.00  1.0000 
   0  -2  14      92      39                                                         118   -3.56    0.00  1.0000 
   0   2  14     105      49                                                         138   -4.20    0.00  1.0000 
   0   3  14     383      56                                                         401    1.29    0.00  1.0000 
   0   3  14     401      56                                                         420    1.29    0.00  1.0000 
   0  -3  14     336      47                                                         357    1.60    0.00  1.0000 
   0  -3  14     216      59                                                         233    1.60    0.00  1.0000 
   0  -4  14     108      39                                                         135   -3.39    0.00  1.0000 
   0  -4  14     170      58                                                         203   -3.39    0.00  1.0000 
   0   4  14      57      43                                                          78   -3.57    0.00  1.0000 
   0  -5  14       0      33                                                         -18    0.36    0.00  1.0000 
   0   5  14      36      35                                                          33    0.82    0.00  1.0000 
   0  -5  14      21      52                                                          20    0.36    0.00  1.0000 
   0  -6  14     260      63                                                         218   -3.81    0.00  1.0000 
   0  -6  14     179      43                                                         145   -3.81    0.00  1.0000 
   0  -7  14     114      40                                                         102    1.64    0.00  1.0000 
   0  -7  14      93      57                                                          82    1.64    0.00  1.0000 
   0  -8  14       6      52                                                           5    0.54    0.00  1.0000 
   0   8 -14      62      36                                                          59    0.54    0.00  1.0000 
   0  -9  14     248      67                                                         262    1.24    0.00  1.0000 
   0   9 -14     304      49                                                         320    1.24    0.00  1.0000 
   0 -10  14      40      62                                                          43   -0.62    0.00  1.0000 
   0  10 -14     141      44                                                         146   -0.62    0.00  1.0000 
   0 -11  14       0      60                                                         -46   -1.26    0.00  1.0000 
   0  11 -14      80      45                                                          88   -1.26    0.00  1.0000 
   0 -11 -14       5      29                                                           8   -1.51    0.00  1.0000 
   0 -12  14      60      63                                                          75    2.64    0.00  1.0000 
   0 -12 -14      82      34                                                          97    2.23    0.00  1.0000 
   0  12 -14      51      48                                                          65    2.64    0.00  1.0000 
   0 -13 -14      28      34                                                          25    0.74    0.00  1.0000 
   0  13 -14       0      49                                                           0    1.16    0.00  1.0000 
   0 -14 -14      27      34                                                          21    1.66    0.00  1.0000 
   0  14 -14      74      54                                                          65    1.58    0.00  1.0000 
   0  15 -14      49      57                                                          33   -3.46    0.00  1.0000 
   0 -15 -14      52      37                                                          36   -3.36    0.00  1.0000 
   0   0  16       0      48                                                         -70   -0.34    0.00  1.0000 
   0   1  16       1      50                                                          -8   -2.86    0.00  1.0000 
   0  -1  16       1      52                                                         -88   -2.68    0.00  1.0000 
   0   2  16       1      46                                                         -75   -3.08    0.00  1.0000 
   0  -2  16       0      55                                                         -74   -1.56    0.00  1.0000 
   0  -3  16       0      54                                                           2   -2.86    0.00  1.0000 
   0   3  16       0      46                                                         -35   -1.68    0.00  1.0000 
   0  -4  16       0      58                                                         -16    0.25    0.00  1.0000 
   0  -5  16       0      53                                                        -110   -0.83    0.00  1.0000 
   0  -6  16       0      56                                                         -41   -1.87    0.00  1.0000 
   0  -7  16       1      57                                                        -119   -2.70    0.00  1.0000 
   0  -8  16      32      66                                                          20   -3.35    0.00  1.0000 
   0   8 -16       1      41                                                         -12   -3.35    0.00  1.0000 
   0   9 -16      11      46                                                          12   -0.62    0.00  1.0000 
   0  10 -16       0      45                                                         -20   -1.46    0.00  1.0000 
   0  11 -16      49      51                                                          57    1.49    0.00  1.0000 
   0   0  18      77      64                                                          90   -2.02    0.00  1.0000 
   0  -1  18      18      59                                                           2   -8.03    0.00  1.0000 
   0  -2  18       3      62                                                           2   -0.84    0.00  1.0000 
  -1 -19  -1     713      78                                                         700   -0.68    0.00  1.0000 
  -1 -18  -1      50      41                                                          55   -0.90    0.00  1.0000 
  -1 -17   1     422      45                                                         427    0.36    0.00  1.0000 
   1  17   1     339      46                                                         344   -0.39    0.00  1.0000 
  -1 -17   1     448      56                                                         453    0.36    0.00  1.0000 
  -1 -17  -1     476      57                                                         482   -0.39    0.00  1.0000 
   1  17  -1     365      47                                                         370    0.36    0.00  1.0000 
   1  17  -1     456      56                                                         462    0.36    0.00  1.0000 
  -1 -16   1     469      44                                                         463    0.39    0.00  1.0000 
   1  16   1     426      48                                                         418   -0.58    0.00  1.0000 
  -1 -16   1     444      55                                                         438    0.39    0.00  1.0000 
   1  16  -1     526      58                                                         520    0.39    0.00  1.0000 
  -1 -16  -1     326      34                                                         319   -0.58    0.00  1.0000 
   1  16  -1     578      53                                                         571    0.39    0.00  1.0000 
  -1 -16  -1     501      56                                                         492   -0.58    0.00  1.0000 
  -1 -16  -1     436      37                                                         427   -0.58    0.00  1.0000 
   1  15   1      29      26                                                          30   -0.32    0.00  1.0000 
  -1 -15   1      82      26                                                          83    0.17    0.00  1.0000 
  -1 -15   1      38      32                                                          39    0.17    0.00  1.0000 
   1  15   1      44      28                                                          46   -0.32    0.00  1.0000 
   1  15  -1      60      26                                                          61    0.17    0.00  1.0000 
  -1 -15  -1      49      18                                                          51   -0.32    0.00  1.0000 
  -1 -15  -1      71      20                                                          73   -0.32    0.00  1.0000 
  -1 -15  -1      43      33                                                          45   -0.32    0.00  1.0000 
   1  15  -1       8      30                                                           8    0.17    0.00  1.0000 
   1  14   1    1447      85                                                        1456   -0.32    0.00  1.0000 
   1  14   1    1533      90                                                        1542   -0.32    0.00  1.0000 
  -1 -14   1    1528      93                                                        1536    0.29    0.00  1.0000 
  -1 -14   1    1472      83                                                        1480    0.29    0.00  1.0000 
  -1 -14  -1    1247      75                                                        1255   -0.32    0.00  1.0000 
  -1 -14  -1    1618      92                                                        1627   -0.32    0.00  1.0000 
   1  14  -1    1482      93                                                        1490    0.29    0.00  1.0000 
   1  14  -1    1411      84                                                        1419    0.29    0.00  1.0000 
  -1 -14  -1    1240      74                                                        1248   -0.32    0.00  1.0000 
  -1 -14  -1    1324      75                                                        1332   -0.32    0.00  1.0000 
  -1 -13   1    1789     104                                                        1765    0.81    0.00  1.0000 
   1  13   1    1787      98                                                        1764   -0.75    0.00  1.0000 
   1  13   1    1854     103                                                        1831   -0.75    0.00  1.0000 
  -1 -13   1    1707      97                                                        1683    0.81    0.00  1.0000 
  -1 -13  -1    1735      91                                                        1713   -0.75    0.00  1.0000 
  -1 -13  -1    1955     104                                                        1931   -0.75    0.00  1.0000 
   1  13  -1    1903      98                                                        1878    0.81    0.00  1.0000 
  -1 -13  -1    1768      90                                                        1746   -0.75    0.00  1.0000 
   1  13  -1    1978     107                                                        1952    0.81    0.00  1.0000 
  -1 -13  -1    1551      88                                                        1530   -0.75    0.00  1.0000 
   1  12   1       3      18                                                           3    0.01    0.00  1.0000 
  -1 -12   1      41      19                                                          41    0.08    0.00  1.0000 
  -1 -12   1      52      24                                                          52    0.08    0.00  1.0000 
   1  12   1      27      20                                                          27    0.01    0.00  1.0000 
  -1 -12   1       0      17                                                          -9    0.08    0.00  1.0000 
   1  12  -1       0      19                                                         -20    0.08    0.00  1.0000 
  -1 -12  -1      39      23                                                          39    0.01    0.00  1.0000 
  -1 -12  -1      24      14                                                          24    0.01    0.00  1.0000 
  -1 -12  -1      22      13                                                          22    0.01    0.00  1.0000 
   1  12  -1      35      19                                                          35    0.08    0.00  1.0000 
  -1 -12  -1      46      20                                                          46    0.01    0.00  1.0000 
  -1 -12  -1      31      14                                                          31    0.01    0.00  1.0000 
   1  11   1    1659      97                                                        1665   -0.20    0.00  1.0000 
  -1 -11   1    1902      99                                                        1909    0.23    0.00  1.0000 
   1  11   1    1667      92                                                        1673   -0.20    0.00  1.0000 
  -1 -11   1    1870      94                                                        1877    0.23    0.00  1.0000 
  -1 -11   1    1781      93                                                        1788    0.23    0.00  1.0000 
  -1 -11   1    1704      92                                                        1711    0.23    0.00  1.0000 
  -1 -11  -1    1696      88                                                        1702   -0.20    0.00  1.0000 
   1  11  -1    1687      93                                                        1694    0.23    0.00  1.0000 
   1  11  -1    1753      91                                                        1760    0.23    0.00  1.0000 
  -1 -11  -1    1625      85                                                        1631   -0.20    0.00  1.0000 
  -1 -11  -1    1813      98                                                        1819   -0.20    0.00  1.0000 
  -1 -11  -1    1592      92                                                        1598   -0.20    0.00  1.0000 
  -1 -11  -1    1668      87                                                        1674   -0.20    0.00  1.0000 
   1  11  -1    1781      99                                                        1788    0.23    0.00  1.0000 
   1  10   1     990      63                                                        1013    1.00    0.00  1.0000 
  -1 -10   1     959      56                                                         980   -0.95    0.00  1.0000 
  -1 -10   1     969      63                                                         990   -0.95    0.00  1.0000 
  -1 -10   1     978      58                                                         999   -0.95    0.00  1.0000 
   1  10   1     981      59                                                        1004    1.00    0.00  1.0000 
  -1 -10   1     981      58                                                        1002   -0.95    0.00  1.0000 
   1  10  -1     962      63                                                         983   -0.95    0.00  1.0000 
  -1 -10  -1     888      59                                                         909    1.00    0.00  1.0000 
   1  10  -1     946      57                                                         967   -0.95    0.00  1.0000 
  -1 -10  -1     929      62                                                         951    1.00    0.00  1.0000 
  -1 -10  -1     939      52                                                         961    1.00    0.00  1.0000 
  -1 -10  -1     995      53                                                        1018    1.00    0.00  1.0000 
  -1 -10  -1     948      53                                                         970    1.00    0.00  1.0000 
   1  10  -1    1012      59                                                        1034   -0.95    0.00  1.0000 
  -1  -9   1     407      32                                                         409    0.17    0.00  1.0000 
  -1  -9   1     434      39                                                         437    0.17    0.00  1.0000 
   1   9   1     399      38                                                         402   -0.19    0.00  1.0000 
   1   9   1     463      36                                                         466   -0.19    0.00  1.0000 
  -1  -9   1     513      38                                                         516    0.17    0.00  1.0000 
  -1  -9   1     453      36                                                         456    0.17    0.00  1.0000 
  -1  -9  -1     527      41                                                         530   -0.19    0.00  1.0000 
  -1  -9  -1     493      37                                                         496   -0.19    0.00  1.0000 
   1   9  -1     350      33                                                         352    0.17    0.00  1.0000 
  -1  -9  -1     370      29                                                         373   -0.19    0.00  1.0000 
  -1  -9  -1     398      27                                                         401   -0.19    0.00  1.0000 
   1   9  -1     366      38                                                         368    0.17    0.00  1.0000 
  -1  -9  -1     371      28                                                         374   -0.19    0.00  1.0000 
   1   9  -1     526      38                                                         529    0.17    0.00  1.0000 
   1   8   1    7104     322                                                        7055    0.81    0.00  1.0000 
  -1  -8   1    6964     325                                                        6913   -0.86    0.00  1.0000 
   1   8   1    6990     331                                                        6942    0.81    0.00  1.0000 
  -1  -8   1    7126     326                                                        7074   -0.86    0.00  1.0000 
  -1  -8   1    7000     322                                                        6949   -0.86    0.00  1.0000 
  -1  -8   1    6919     331                                                        6868   -0.86    0.00  1.0000 
  -1  -8  -1    6885     322                                                        6837    0.81    0.00  1.0000 
   1   8  -1    6882     322                                                        6831   -0.86    0.00  1.0000 
   1   8  -1    7010     332                                                        6959   -0.86    0.00  1.0000 
  -1  -8  -1    7032     322                                                        6984    0.81    0.00  1.0000 
  -1  -8  -1    6714     322                                                        6667    0.81    0.00  1.0000 
  -1  -8  -1    6737     309                                                        6690    0.81    0.00  1.0000 
  -1  -8  -1    6843     331                                                        6795    0.81    0.00  1.0000 
   1   8  -1    6962     326                                                        6911   -0.86    0.00  1.0000 
   1   7   1    5795     276                                                        5799    0.08    0.00  1.0000 
   1   7   1    5635     268                                                        5639    0.08    0.00  1.0000 
  -1  -7   1    5433     275                                                        5444   -0.20    0.00  1.0000 
  -1  -7   1    5619     268                                                        5630   -0.20    0.00  1.0000 
  -1  -7   1    5825     271                                                        5836   -0.20    0.00  1.0000 
  -1  -7   1    6032     272                                                        6043   -0.20    0.00  1.0000 
   1   7  -1    5865     277                                                        5876   -0.20    0.00  1.0000 
  -1  -7  -1    5719     257                                                        5723    0.08    0.00  1.0000 
  -1  -7  -1    5523     268                                                        5527    0.08    0.00  1.0000 
  -1  -7  -1    5807     279                                                        5811    0.08    0.00  1.0000 
  -1  -7  -1    5686     267                                                        5690    0.08    0.00  1.0000 
  -1  -7  -1    5657     268                                                        5661    0.08    0.00  1.0000 
   1   7  -1    5730     268                                                        5741   -0.20    0.00  1.0000 
   1   7  -1    5881     271                                                        5892   -0.20    0.00  1.0000 
  -1  -7  -1    5601     276                                                        5605    0.08    0.00  1.0000 
  -1  -6   1     118      16                                                         107   -1.46    0.00  1.0000 
   1   6   1      97      16                                                          86    1.56    0.00  1.0000 
  -1  -6   1     104      16                                                          94   -1.46    0.00  1.0000 
  -1  -6   1     152      16                                                         139   -1.46    0.00  1.0000 
  -1  -6   1      94      15                                                          84   -1.46    0.00  1.0000 
   1   6   1     118      15                                                         106    1.56    0.00  1.0000 
  -1  -6  -1     118      12                                                         106    1.56    0.00  1.0000 
  -1  -6  -1     124      11                                                         112    1.56    0.00  1.0000 
   1   6  -1     113      15                                                         102   -1.46    0.00  1.0000 
  -1  -6  -1     141      16                                                         128    1.56    0.00  1.0000 
  -1  -6  -1     103      10                                                          92    1.56    0.00  1.0000 
  -1  -6  -1      99      16                                                          88    1.56    0.00  1.0000 
   1   6  -1     132      15                                                         120   -1.46    0.00  1.0000 
   1   6  -1      98      16                                                          88   -1.46    0.00  1.0000 
  -1  -6  -1     113      12                                                         101    1.56    0.00  1.0000 
  -1  -6  -1     118      17                                                         106    1.56    0.00  1.0000 
  -1  -5   1    8585     401                                                        8579   -0.09    0.00  1.0000 
   1   5   1    8752     412                                                        8747    0.08    0.00  1.0000 
  -1  -5   1    8602     407                                                        8596   -0.09    0.00  1.0000 
  -1  -5   1    8911     412                                                        8905   -0.09    0.00  1.0000 
   1   5   1    8754     401                                                        8749    0.08    0.00  1.0000 
  -1  -5   1    8862     406                                                        8856   -0.09    0.00  1.0000 
  -1  -5  -1    8733     412                                                        8728    0.08    0.00  1.0000 
  -1  -5  -1    8405     411                                                        8400    0.08    0.00  1.0000 
   1   5  -1    8688     412                                                        8682   -0.09    0.00  1.0000 
   1   5  -1    8952     412                                                        8946   -0.09    0.00  1.0000 
   1   5  -1    8788     406                                                        8782   -0.09    0.00  1.0000 
   1   5  -1    8776     401                                                        8770   -0.09    0.00  1.0000 
  -1  -5  -1    8395     403                                                        8390    0.08    0.00  1.0000 
  -1  -5  -1    8640     403                                                        8635    0.08    0.00  1.0000 
  -1  -5  -1    8870     401                                                        8864    0.08    0.00  1.0000 
   1   5  -1    8600     406                                                        8594   -0.09    0.00  1.0000 
  -1  -5  -1    8740     386                                                        8735    0.08    0.00  1.0000 
  -1  -5  -1    8640     419                                                        8635    0.08    0.00  1.0000 
  -1  -4   1    9876     447                                                        9920   -0.61    0.00  1.0000 
  -1  -4   1    9512     452                                                        9555   -0.61    0.00  1.0000 
  -1  -4   1    9962     447                                                       10006   -0.61    0.00  1.0000 
   1   4   1    9607     452                                                        9658    0.72    0.00  1.0000 
   1   4   1    9513     425                                                        9563    0.72    0.00  1.0000 
  -1  -4   1    9563     440                                                        9606   -0.61    0.00  1.0000 
   1   4   1    9419     440                                                        9469    0.72    0.00  1.0000 
   1   4  -1    9469     453                                                        9512   -0.61    0.00  1.0000 
   1   4  -1    9679     447                                                        9722   -0.61    0.00  1.0000 
  -1  -4  -1    9256     452                                                        9306    0.72    0.00  1.0000 
  -1  -4  -1    9680     441                                                        9731    0.72    0.00  1.0000 
   1   4  -1    9793     447                                                        9836   -0.61    0.00  1.0000 
  -1  -4  -1    9345     461                                                        9395    0.72    0.00  1.0000 
  -1  -4  -1    8748     452                                                        8796    0.72    0.00  1.0000 
  -1  -4  -1    9423     425                                                        9473    0.72    0.00  1.0000 
   1   4  -1    9534     440                                                        9577   -0.61    0.00  1.0000 
  -1  -4  -1    9415     444                                                        9465    0.72    0.00  1.0000 
   1   4  -1   10126     452                                                       10170   -0.61    0.00  1.0000 
  -1  -3   1      81      11                                                          80   -0.13    0.00  1.0000 
  -1  -3   1      80       9                                                          79   -0.13    0.00  1.0000 
  -1  -3   1      59       9                                                          58   -0.13    0.00  1.0000 
   1   3   1      69       9                                                          69    0.05    0.00  1.0000 
   1   3   1      70       7                                                          70    0.05    0.00  1.0000 
   1   3   1      81      10                                                          81    0.05    0.00  1.0000 
  -1  -3   1      79      10                                                          78   -0.13    0.00  1.0000 
   1   3   1      96       8                                                          96    0.05    0.00  1.0000 
  -1  -3  -1      67      10                                                          67    0.05    0.00  1.0000 
   1   3  -1      72       9                                                          71   -0.13    0.00  1.0000 
   1   3  -1      90      11                                                          89   -0.13    0.00  1.0000 
   1   3  -1      75      10                                                          74   -0.13    0.00  1.0000 
  -1  -3  -1      71       7                                                          71    0.05    0.00  1.0000 
   1   3  -1      59       9                                                          58   -0.13    0.00  1.0000 
  -1  -3  -1      53       9                                                          53    0.05    0.00  1.0000 
  -1  -2   1    7290     334                                                        7203   -1.43    0.00  1.0000 
   1   2   1    7184     315                                                        7086    1.63    0.00  1.0000 
  -1  -2   1    7219     331                                                        7132   -1.43    0.00  1.0000 
   1   2   1    7354     334                                                        7254    1.63    0.00  1.0000 
   1   2   1    7218     326                                                        7119    1.63    0.00  1.0000 
   1   2   1    7072     328                                                        6974    1.63    0.00  1.0000 
   1   2   1    7087     334                                                        6989    1.63    0.00  1.0000 
  -1  -2   1    7254     325                                                        7167   -1.43    0.00  1.0000 
   1   2  -1    7474     331                                                        7386   -1.43    0.00  1.0000 
  -1  -2  -1    7307     326                                                        7208    1.63    0.00  1.0000 
   1   2  -1    7111     325                                                        7025   -1.43    0.00  1.0000 
  -1  -2  -1    7228     334                                                        7129    1.63    0.00  1.0000 
   1   2  -1    7187     334                                                        7101   -1.43    0.00  1.0000 
  -1  -2  -1    6866     334                                                        6770    1.63    0.00  1.0000 
   1   1   1    5935     274                                                        5985    0.90    0.00  1.0000 
  -1  -1   1    5621     278                                                        5663   -0.77    0.00  1.0000 
   1   1   1    5985     271                                                        6035    0.90    0.00  1.0000 
   1   1   1    5786     277                                                        5835    0.90    0.00  1.0000 
   1   1   1    5864     277                                                        5913    0.90    0.00  1.0000 
  -1  -1   1    5794     270                                                        5836   -0.77    0.00  1.0000 
  -1  -1  -1    5717     277                                                        5766    0.90    0.00  1.0000 
   1   1  -1    5842     270                                                        5884   -0.77    0.00  1.0000 
   1   1  -1    6206     278                                                        6250   -0.77    0.00  1.0000 
   1   1  -1    6089     276                                                        6132   -0.77    0.00  1.0000 
  -1  -1  -1    5769     277                                                        5818    0.90    0.00  1.0000 
  -1   1   1    5731     260                                                        5781    0.92    0.00  1.0000 
  -1   1   1    5423     247                                                        5472    0.92    0.00  1.0000 
   1  -1   1    6121     261                                                        6187   -1.18    0.00  1.0000 
  -1   1   1    5917     255                                                        5968    0.92    0.00  1.0000 
   1  -1   1    5757     251                                                        5821   -1.18    0.00  1.0000 
  -1   1   1    4666     262                                                        4711    0.92    0.00  1.0000 
   1  -1   1    5255     262                                                        5317   -1.18    0.00  1.0000 
   1  -1   1    5583     262                                                        5646   -1.18    0.00  1.0000 
   1  -1   1    5526     256                                                        5589   -1.18    0.00  1.0000 
  -1   1   1    5618     263                                                        5668    0.92    0.00  1.0000 
   1  -1  -1    5676     259                                                        5726    0.92    0.00  1.0000 
  -1   1  -1    4922     260                                                        4982   -1.18    0.00  1.0000 
  -1   1  -1    5627     256                                                        5691   -1.18    0.00  1.0000 
  -1   1  -1    5509     262                                                        5572   -1.18    0.00  1.0000 
   1  -1  -1    5642     247                                                        5692    0.92    0.00  1.0000 
  -1   1  -1    5559     262                                                        5622   -1.18    0.00  1.0000 
   1  -1  -1    5589     262                                                        5639    0.92    0.00  1.0000 
   1  -2   1    7002     311                                                        6914   -1.47    0.00  1.0000 
   1  -2   1    6536     313                                                        6451   -1.47    0.00  1.0000 
   1  -2   1    6718     306                                                        6632   -1.47    0.00  1.0000 
  -1   2   1    6425     309                                                        6363    1.09    0.00  1.0000 
  -1   2   1    6986     314                                                        6921    1.09    0.00  1.0000 
   1  -2   1    6899     299                                                        6812   -1.47    0.00  1.0000 
   1  -2   1    6506     314                                                        6422   -1.47    0.00  1.0000 
  -1   2   1    6868     305                                                        6804    1.09    0.00  1.0000 
  -1   2   1    6749     314                                                        6685    1.09    0.00  1.0000 
  -1   2  -1    6956     311                                                        6869   -1.47    0.00  1.0000 
   1  -2  -1    6612     314                                                        6549    1.09    0.00  1.0000 
  -1   2  -1    6786     314                                                        6700   -1.47    0.00  1.0000 
   1  -2  -1    6804     305                                                        6740    1.09    0.00  1.0000 
  -1   2  -1    6780     306                                                        6694   -1.47    0.00  1.0000 
   1  -2  -1    6583     309                                                        6520    1.09    0.00  1.0000 
   1  -3   1      35       9                                                          36    0.16    0.00  1.0000 
  -1   3   1      38       7                                                          38   -0.05    0.00  1.0000 
  -1   3   1      24       5                                                          24   -0.05    0.00  1.0000 
  -1   3   1      26       8                                                          26   -0.05    0.00  1.0000 
   1  -3   1      21       7                                                          22    0.16    0.00  1.0000 
   1  -3   1      23       7                                                          24    0.16    0.00  1.0000 
   1  -3  -1      24       7                                                          24   -0.05    0.00  1.0000 
  -1   3  -1      22       8                                                          23    0.16    0.00  1.0000 
  -1   3  -1      17       5                                                          17    0.16    0.00  1.0000 
   1  -3  -1      31       8                                                          31   -0.05    0.00  1.0000 
  -1   3  -1      41       9                                                          42    0.16    0.00  1.0000 
  -1   3  -1      28       8                                                          29    0.16    0.00  1.0000 
   1  -3  -1      31       5                                                          31   -0.05    0.00  1.0000 
   1  -3  -1      31       7                                                          31   -0.05    0.00  1.0000 
   1  -4   1    9583     436                                                        9630   -0.67    0.00  1.0000 
   1  -4   1    9305     430                                                        9351   -0.67    0.00  1.0000 
   1  -4   1    9267     441                                                        9313   -0.67    0.00  1.0000 
  -1   4   1    9141     441                                                        9181    0.59    0.00  1.0000 
  -1   4   1    9609     434                                                        9650    0.59    0.00  1.0000 
  -1   4   1    9437     429                                                        9478    0.59    0.00  1.0000 
   1  -4  -1    9292     429                                                        9333    0.59    0.00  1.0000 
   1  -4  -1    9000     441                                                        9040    0.59    0.00  1.0000 
   1  -4  -1    9335     441                                                        9376    0.59    0.00  1.0000 
  -1   4  -1    9411     430                                                        9457   -0.67    0.00  1.0000 
   1  -4  -1    9067     433                                                        9107    0.59    0.00  1.0000 
  -1   4  -1    9151     441                                                        9197   -0.67    0.00  1.0000 
  -1   4  -1    9492     436                                                        9538   -0.67    0.00  1.0000 
  -1   4  -1    9243     441                                                        9289   -0.67    0.00  1.0000 
   1  -5   1    8236     377                                                        8248    0.19    0.00  1.0000 
   1  -5   1    8089     387                                                        8101    0.19    0.00  1.0000 
  -1   5   1    8131     379                                                        8134   -0.05    0.00  1.0000 
  -1   5   1    8247     387                                                        8250   -0.05    0.00  1.0000 
   1  -5   1    8221     382                                                        8233    0.19    0.00  1.0000 
  -1   5   1    8047     376                                                        8050   -0.05    0.00  1.0000 
   1  -5  -1    8018     386                                                        8021   -0.05    0.00  1.0000 
  -1   5  -1    8297     382                                                        8309    0.19    0.00  1.0000 
  -1   5  -1    8027     377                                                        8039    0.19    0.00  1.0000 
  -1   5  -1    8320     387                                                        8332    0.19    0.00  1.0000 
   1  -5  -1    7773     379                                                        7776   -0.05    0.00  1.0000 
   1  -5  -1    8200     387                                                        8203   -0.05    0.00  1.0000 
   1  -5  -1    8449     377                                                        8452   -0.05    0.00  1.0000 
  -1   5  -1    8170     387                                                        8182    0.19    0.00  1.0000 
  -1   6   1      25       9                                                          22    0.94    0.00  1.0000 
   1  -6   1      72      13                                                          65   -1.15    0.00  1.0000 
  -1   6   1      56      14                                                          51    0.94    0.00  1.0000 
   1  -6   1      23      13                                                          19   -1.15    0.00  1.0000 
   1  -6   1      69      13                                                          62   -1.15    0.00  1.0000 
  -1   6   1      60      13                                                          55    0.94    0.00  1.0000 
  -1   6  -1      44      14                                                          39   -1.15    0.00  1.0000 
   1  -6  -1      38       9                                                          34    0.94    0.00  1.0000 
   1  -6  -1      43      13                                                          39    0.94    0.00  1.0000 
  -1   6  -1      57      13                                                          51   -1.15    0.00  1.0000 
  -1   6  -1      57      14                                                          51   -1.15    0.00  1.0000 
   1  -6  -1      64      13                                                          59    0.94    0.00  1.0000 
  -1   7   1    5408     254                                                        5399   -0.18    0.00  1.0000 
   1  -7   1    5217     260                                                        5204    0.25    0.00  1.0000 
   1  -7   1    5398     254                                                        5385    0.25    0.00  1.0000 
  -1   7   1    5590     254                                                        5581   -0.18    0.00  1.0000 
   1  -7   1    5378     257                                                        5365    0.25    0.00  1.0000 
  -1   7   1    5308     261                                                        5299   -0.18    0.00  1.0000 
  -1   7  -1    5366     254                                                        5353    0.25    0.00  1.0000 
   1  -7  -1    5348     254                                                        5339   -0.18    0.00  1.0000 
   1  -7  -1    5329     261                                                        5320   -0.18    0.00  1.0000 
  -1   7  -1    5589     257                                                        5575    0.25    0.00  1.0000 
   1  -7  -1    5501     254                                                        5492   -0.18    0.00  1.0000 
  -1   7  -1    5619     262                                                        5605    0.25    0.00  1.0000 
   1  -8   1    6343     296                                                        6288   -0.97    0.00  1.0000 
   1  -8   1    6430     299                                                        6375   -0.97    0.00  1.0000 
  -1   8   1    6522     296                                                        6474    0.83    0.00  1.0000 
  -1   8   1    6441     296                                                        6393    0.83    0.00  1.0000 
   1  -8   1    6305     304                                                        6250   -0.97    0.00  1.0000 
  -1   8   1    6073     304                                                        6027    0.83    0.00  1.0000 
  -1   8  -1    6247     305                                                        6192   -0.97    0.00  1.0000 
   1  -8  -1    6569     296                                                        6521    0.83    0.00  1.0000 
   1  -8  -1    6307     296                                                        6260    0.83    0.00  1.0000 
  -1   8  -1    6458     300                                                        6402   -0.97    0.00  1.0000 
  -1   8  -1    6277     296                                                        6222   -0.97    0.00  1.0000 
   1  -8  -1    6388     304                                                        6341    0.83    0.00  1.0000 
   1  -9   1     267      28                                                         265   -0.19    0.00  1.0000 
  -1   9   1     448      35                                                         446    0.16    0.00  1.0000 
  -1   9   1     210      24                                                         208    0.16    0.00  1.0000 
   1  -9   1     241      30                                                         239   -0.19    0.00  1.0000 
  -1   9   1     353      32                                                         351    0.16    0.00  1.0000 
   1  -9   1     381      33                                                         378   -0.19    0.00  1.0000 
   1  -9  -1     358      33                                                         356    0.16    0.00  1.0000 
  -1   9  -1     263      34                                                         261   -0.19    0.00  1.0000 
  -1   9  -1     277      29                                                         275   -0.19    0.00  1.0000 
   1  -9  -1     460      37                                                         458    0.16    0.00  1.0000 
  -1   9  -1     391      34                                                         388   -0.19    0.00  1.0000 
   1  -9  -1     199      24                                                         197    0.16    0.00  1.0000 
  -1  10   1     903      51                                                         917    0.65    0.00  1.0000 
   1 -10   1     953      56                                                         973   -0.90    0.00  1.0000 
  -1  10   1     871      55                                                         885    0.65    0.00  1.0000 
  -1  10   1     957      59                                                         971    0.65    0.00  1.0000 
   1 -10   1     991      60                                                        1011   -0.90    0.00  1.0000 
   1 -10   1     817      56                                                         836   -0.90    0.00  1.0000 
   1 -10   1     908      54                                                         928   -0.90    0.00  1.0000 
   1 -10  -1     908      57                                                         922    0.65    0.00  1.0000 
   1 -10  -1     875      59                                                         889    0.65    0.00  1.0000 
  -1  10  -1     970      56                                                         990   -0.90    0.00  1.0000 
  -1  10  -1     907      60                                                         926   -0.90    0.00  1.0000 
   1 -10  -1     883      51                                                         897    0.65    0.00  1.0000 
  -1  10  -1     809      57                                                         827   -0.90    0.00  1.0000 
  -1  11   1    1425      79                                                        1448   -0.83    0.00  1.0000 
  -1  11   1    1550      84                                                        1573   -0.83    0.00  1.0000 
   1 -11   1    1570      87                                                        1591    0.74    0.00  1.0000 
   1 -11   1    1495      85                                                        1516    0.74    0.00  1.0000 
   1 -11   1    1407      83                                                        1427    0.74    0.00  1.0000 
  -1  11   1    1632      88                                                        1656   -0.83    0.00  1.0000 
   1 -11  -1    1535      88                                                        1558   -0.83    0.00  1.0000 
  -1  11  -1    1484      88                                                        1505    0.74    0.00  1.0000 
  -1  11  -1    1474      85                                                        1494    0.74    0.00  1.0000 
  -1  11  -1    1462      82                                                        1482    0.74    0.00  1.0000 
   1 -11  -1    1453      83                                                        1476   -0.83    0.00  1.0000 
   1 -11  -1    1467      78                                                        1490   -0.83    0.00  1.0000 
  -1  12   1      16      14                                                          18   -0.74    0.00  1.0000 
   1 -12   1       1      20                                                           2    0.55    0.00  1.0000 
  -1  12   1      39      19                                                          42   -0.74    0.00  1.0000 
  -1  12   1       4      19                                                           5   -0.74    0.00  1.0000 
   1 -12   1      27      20                                                          29    0.55    0.00  1.0000 
   1 -12   1       8      18                                                           9    0.55    0.00  1.0000 
   1 -12  -1       1      17                                                           2   -0.74    0.00  1.0000 
   1 -12  -1       1      13                                                           1   -0.74    0.00  1.0000 
  -1  12  -1      51      23                                                          54    0.55    0.00  1.0000 
  -1  12  -1      16      17                                                          18    0.55    0.00  1.0000 
   1 -12  -1       0      16                                                         -14   -0.74    0.00  1.0000 
  -1  12  -1       0      21                                                         -24    0.55    0.00  1.0000 
   1 -12  -1       7      21                                                           8   -0.74    0.00  1.0000 
  -1  13   1    1632      90                                                        1604   -0.98    0.00  1.0000 
   1 -13   1    1525      90                                                        1499    0.95    0.00  1.0000 
  -1  13   1    1548      83                                                        1521   -0.98    0.00  1.0000 
  -1  13   1    1675      94                                                        1647   -0.98    0.00  1.0000 
   1 -13   1    1672      94                                                        1644    0.95    0.00  1.0000 
  -1  13  -1    1807      96                                                        1778    0.95    0.00  1.0000 
   1 -13  -1    1513      82                                                        1486   -0.98    0.00  1.0000 
   1 -13  -1    1473      85                                                        1446   -0.98    0.00  1.0000 
   1 -13  -1    1846      96                                                        1816   -0.98    0.00  1.0000 
  -1  13  -1    1433      91                                                        1407    0.95    0.00  1.0000 
  -1  13  -1    1628      88                                                        1601    0.95    0.00  1.0000 
  -1  14   1    1215      69                                                        1223   -0.34    0.00  1.0000 
   1 -14   1    1228      76                                                        1233    0.19    0.00  1.0000 
  -1  14   1    1245      81                                                        1254   -0.34    0.00  1.0000 
   1 -14   1    1246      82                                                        1251    0.19    0.00  1.0000 
  -1  14   1    1221      77                                                        1230   -0.34    0.00  1.0000 
  -1  14  -1    1261      79                                                        1266    0.19    0.00  1.0000 
  -1  14  -1    1292      82                                                        1297    0.19    0.00  1.0000 
  -1  14  -1    1234      74                                                        1239    0.19    0.00  1.0000 
   1 -14  -1    1069      67                                                        1077   -0.34    0.00  1.0000 
   1 -14  -1    1122      71                                                        1130   -0.34    0.00  1.0000 
   1 -14  -1    1345      83                                                        1354   -0.34    0.00  1.0000 
   1 -15   1       0      25                                                          -6    0.29    0.00  1.0000 
  -1  15   1      17      18                                                          18   -0.32    0.00  1.0000 
  -1  15   1      36      29                                                          37   -0.32    0.00  1.0000 
   1 -15   1      87      31                                                          89    0.29    0.00  1.0000 
  -1  15   1      45      25                                                          47   -0.32    0.00  1.0000 
  -1  15  -1       0      25                                                         -24    0.29    0.00  1.0000 
   1 -15  -1       0      21                                                          -8   -0.32    0.00  1.0000 
  -1  15  -1      34      22                                                          35    0.29    0.00  1.0000 
  -1  15  -1      87      33                                                          89    0.29    0.00  1.0000 
   1 -15  -1      80      32                                                          82   -0.32    0.00  1.0000 
  -1  16   1     363      36                                                         354   -0.65    0.00  1.0000 
   1 -16   1     573      56                                                         564    0.54    0.00  1.0000 
   1 -16   1     471      49                                                         463    0.54    0.00  1.0000 
  -1  16   1     479      50                                                         469   -0.65    0.00  1.0000 
  -1  16  -1     528      56                                                         519    0.54    0.00  1.0000 
   1 -16  -1     441      40                                                         431   -0.65    0.00  1.0000 
  -1  16  -1     477      45                                                         469    0.54    0.00  1.0000 
  -1  16  -1     460      50                                                         452    0.54    0.00  1.0000 
   1 -16  -1     488      54                                                         478   -0.65    0.00  1.0000 
  -1  17   1     428      49                                                         431   -0.23    0.00  1.0000 
   1 -17   1     324      43                                                         326    0.14    0.00  1.0000 
   1 -17   1     363      53                                                         365    0.14    0.00  1.0000 
   1 -17  -1     321      49                                                         324   -0.23    0.00  1.0000 
  -1  17  -1     349      50                                                         351    0.14    0.00  1.0000 
  -1  17  -1     303      48                                                         305    0.14    0.00  1.0000 
  -1  17  -1     314      39                                                         316    0.14    0.00  1.0000 
   1 -18   1       6      29                                                           7    0.74    0.00  1.0000 
   1 -18  -1      42      39                                                          46   -0.78    0.00  1.0000 
   1 -19  -1     640      69                                                         632   -0.45    0.00  1.0000 
  -1 -20  -2       0      45                                                         -46   -0.76    0.00  1.0000 
  -1 -19  -2       2      45                                                          -9   -3.52    0.00  1.0000 
  -1 -18   2       0      27                                                         -26    1.95    0.00  1.0000 
  -1 -18  -2       0      37                                                         -44   -1.89    0.00  1.0000 
   1  18  -2       0      38                                                         -43    1.95    0.00  1.0000 
   1  17   2      13      27                                                          14   -0.40    0.00  1.0000 
  -1 -17   2      33      29                                                          35    0.43    0.00  1.0000 
  -1 -17  -2       6      36                                                           7   -0.40    0.00  1.0000 
   1  17  -2       7      29                                                           8    0.43    0.00  1.0000 
   1  17  -2       3      36                                                           3    0.43    0.00  1.0000 
  -1 -16   2       0      33                                                          -1    1.71    0.00  1.0000 
  -1 -16   2      12      27                                                          16    1.71    0.00  1.0000 
   1  16   2      23      28                                                          29   -1.74    0.00  1.0000 
   1  16  -2       8      28                                                          12    1.71    0.00  1.0000 
   1  16  -2       0      34                                                          -2    1.71    0.00  1.0000 
  -1 -16  -2      33      35                                                          41   -1.74    0.00  1.0000 
  -1 -15   2       2      25                                                          -1   -4.20    0.00  1.0000 
   1  15   2      13      25                                                          26    4.18    0.00  1.0000 
  -1 -15   2       2      29                                                          -6   -4.20    0.00  1.0000 
  -1 -15  -2       0      16                                                           2    4.18    0.00  1.0000 
  -1 -15  -2      16      32                                                          30    4.18    0.00  1.0000 
  -1 -15  -2       2      13                                                         -10    4.18    0.00  1.0000 
   1  15  -2       2      30                                                         -17   -4.20    0.00  1.0000 
   1  15  -2       2      25                                                           0   -4.20    0.00  1.0000 
   1  14   2       0      20                                                         -22   -1.43    0.00  1.0000 
  -1 -14   2       0      24                                                         -38    1.38    0.00  1.0000 
   1  14   2       4      23                                                           6   -1.43    0.00  1.0000 
  -1 -14   2      27      25                                                          32    1.38    0.00  1.0000 
   1  14  -2       0      26                                                         -32    1.38    0.00  1.0000 
  -1 -14  -2       0      11                                                           1   -1.43    0.00  1.0000 
  -1 -14  -2      35      16                                                          41   -1.43    0.00  1.0000 
  -1 -14  -2      15      13                                                          19   -1.43    0.00  1.0000 
   1  14  -2      19      25                                                          24    1.38    0.00  1.0000 
  -1 -14  -2       0      27                                                           0   -1.43    0.00  1.0000 
  -1 -13   2       9      25                                                           2   -4.52    0.00  1.0000 
   1  13   2       3      19                                                          -3    4.46    0.00  1.0000 
   1  13   2      11      21                                                           3    4.46    0.00  1.0000 
  -1 -13   2      33      23                                                          17   -4.52    0.00  1.0000 
  -1 -13  -2       3      11                                                          -9    4.46    0.00  1.0000 
  -1 -13  -2      22      25                                                          10    4.46    0.00  1.0000 
   1  13  -2       3      24                                                         -21   -4.52    0.00  1.0000 
   1  13  -2       3      21                                                          -5   -4.52    0.00  1.0000 
  -1 -13  -2       3      14                                                          -1    4.46    0.00  1.0000 
  -1 -12   2      21      18                                                          14    2.41    0.00  1.0000 
  -1 -12   2      17      20                                                          11    2.41    0.00  1.0000 
   1  12   2      60      21                                                          47   -2.48    0.00  1.0000 
   1  12   2       8      19                                                           4   -2.48    0.00  1.0000 
  -1 -12   2       1      19                                                         -39    2.41    0.00  1.0000 
  -1 -12  -2       1       9                                                           0   -2.48    0.00  1.0000 
  -1 -12  -2       8      12                                                           4   -2.48    0.00  1.0000 
   1  12  -2      19      16                                                          12    2.41    0.00  1.0000 
  -1 -12  -2      12      10                                                           7   -2.48    0.00  1.0000 
   1  12  -2      33      20                                                          24    2.41    0.00  1.0000 
   1  12  -2       5      21                                                           2    2.41    0.00  1.0000 
  -1 -12  -2      46      14                                                          35   -2.48    0.00  1.0000 
  -1 -12  -2       1      17                                                         -12   -2.48    0.00  1.0000 
  -1 -12  -2      33      22                                                          24   -2.48    0.00  1.0000 
  -1 -11   2      11      17                                                          12    0.21    0.00  1.0000 
  -1 -11   2      26      22                                                          27    0.21    0.00  1.0000 
   1  11   2      32      18                                                          33   -0.24    0.00  1.0000 
  -1 -11   2      24      19                                                          25    0.21    0.00  1.0000 
   1  11   2      65      20                                                          66   -0.24    0.00  1.0000 
  -1 -11  -2      29      13                                                          30   -0.24    0.00  1.0000 
  -1 -11  -2      60      11                                                          61   -0.24    0.00  1.0000 
  -1 -11  -2      37      21                                                          38   -0.24    0.00  1.0000 
   1  11  -2      36      17                                                          37    0.21    0.00  1.0000 
   1  11  -2      25      20                                                          26    0.21    0.00  1.0000 
  -1 -11  -2      46      12                                                          47   -0.24    0.00  1.0000 
   1  11  -2      43      21                                                          44    0.21    0.00  1.0000 
  -1 -11  -2      33      18                                                          34   -0.24    0.00  1.0000 
  -1 -11  -2      25      10                                                          26   -0.24    0.00  1.0000 
   1  10   2       0      16                                                          -8    1.67    0.00  1.0000 
  -1 -10   2       0      14                                                         -14   -1.66    0.00  1.0000 
  -1 -10   2      36      19                                                          29   -1.66    0.00  1.0000 
  -1 -10   2      10      18                                                           7   -1.66    0.00  1.0000 
   1  10   2      21      17                                                          16    1.67    0.00  1.0000 
  -1 -10  -2       5      11                                                           3    1.67    0.00  1.0000 
   1  10  -2      32      17                                                          26   -1.66    0.00  1.0000 
  -1 -10  -2      31      17                                                          25    1.67    0.00  1.0000 
  -1 -10  -2       0      14                                                         -10    1.67    0.00  1.0000 
   1  10  -2       0      17                                                         -10   -1.66    0.00  1.0000 
   1  10  -2       0      14                                                          -2   -1.66    0.00  1.0000 
   1   9   2     474      39                                                         510    2.25    0.00  1.0000 
  -1  -9   2     449      42                                                         484   -2.24    0.00  1.0000 
  -1  -9   2     452      41                                                         487   -2.24    0.00  1.0000 
  -1  -9   2     465      38                                                         500   -2.24    0.00  1.0000 
   1   9   2     496      40                                                         532    2.25    0.00  1.0000 
  -1  -9  -2     448      41                                                         483    2.25    0.00  1.0000 
   1   9  -2     464      39                                                         499   -2.24    0.00  1.0000 
   1   9  -2     471      43                                                         506   -2.24    0.00  1.0000 
   1   9  -2     545      40                                                         583   -2.24    0.00  1.0000 
  -1  -9  -2     455      38                                                         490    2.25    0.00  1.0000 
  -1  -9  -2     569      32                                                         608    2.25    0.00  1.0000 
   1   8   2      30      13                                                          10    6.59    0.00  1.0000 
  -1  -8   2      59      14                                                          28   -6.74    0.00  1.0000 
  -1  -8   2       6      15                                                          -4   -6.74    0.00  1.0000 
   1   8   2      51      14                                                          23    6.59    0.00  1.0000 
  -1  -8   2      59      15                                                          28   -6.74    0.00  1.0000 
  -1  -8   2      38      13                                                          14   -6.74    0.00  1.0000 
   1   8  -2       6      14                                                          -2   -6.74    0.00  1.0000 
   1   8  -2      39      14                                                          15   -6.74    0.00  1.0000 
  -1  -8  -2      43      10                                                          18    6.59    0.00  1.0000 
  -1  -8  -2       6      14                                                          -3    6.59    0.00  1.0000 
  -1  -8  -2      19      13                                                           4    6.59    0.00  1.0000 
   1   8  -2      56      17                                                          26   -6.74    0.00  1.0000 
  -1  -8  -2      40      14                                                          16    6.59    0.00  1.0000 
   1   7   2      15      12                                                          25   -3.30    0.00  1.0000 
  -1  -7   2       1      12                                                          -4    3.21    0.00  1.0000 
  -1  -7   2       5      12                                                          12    3.21    0.00  1.0000 
   1   7   2       3      12                                                           9   -3.30    0.00  1.0000 
  -1  -7   2       4      12                                                          10    3.21    0.00  1.0000 
  -1  -7   2      11      14                                                          20    3.21    0.00  1.0000 
  -1  -7  -2       7       9                                                          15   -3.30    0.00  1.0000 
  -1  -7  -2      16      14                                                          27   -3.30    0.00  1.0000 
   1   7  -2      15      14                                                          25    3.21    0.00  1.0000 
  -1  -7  -2      11      13                                                          20   -3.30    0.00  1.0000 
   1   7  -2      16      13                                                          27    3.21    0.00  1.0000 
  -1  -7  -2       9      13                                                          18   -3.30    0.00  1.0000 
   1   7  -2      11      13                                                          20    3.21    0.00  1.0000 
   1   6   2     228      19                                                         178   -5.56    0.00  1.0000 
  -1  -6   2     248      21                                                         197    5.44    0.00  1.0000 
   1   6   2     229      20                                                         179   -5.56    0.00  1.0000 
  -1  -6   2     225      19                                                         176    5.44    0.00  1.0000 
  -1  -6   2     214      21                                                         166    5.44    0.00  1.0000 
  -1  -6   2     221      19                                                         173    5.44    0.00  1.0000 
   1   6  -2     206      19                                                         159    5.44    0.00  1.0000 
   1   6  -2     227      21                                                         178    5.44    0.00  1.0000 
  -1  -6  -2     265      21                                                         211   -5.56    0.00  1.0000 
   1   6  -2     269      22                                                         215    5.44    0.00  1.0000 
   1   6  -2     237      20                                                         187    5.44    0.00  1.0000 
  -1  -6  -2     247      20                                                         195   -5.56    0.00  1.0000 
  -1  -6  -2     199      19                                                         152   -5.56    0.00  1.0000 
  -1  -6  -2     243      14                                                         191   -5.56    0.00  1.0000 
  -1  -5   2     267      23                                                         264   -0.39    0.00  1.0000 
   1   5   2     246      17                                                         243    0.33    0.00  1.0000 
  -1  -5   2     307      25                                                         304   -0.39    0.00  1.0000 
   1   5   2     265      21                                                         262    0.33    0.00  1.0000 
  -1  -5   2     271      21                                                         268   -0.39    0.00  1.0000 
   1   5   2     273      22                                                         270    0.33    0.00  1.0000 
   1   5   2     268      16                                                         265    0.33    0.00  1.0000 
  -1  -5   2     246      22                                                         243   -0.39    0.00  1.0000 
   1   5  -2     279      22                                                         276   -0.39    0.00  1.0000 
  -1  -5  -2     262      21                                                         259    0.33    0.00  1.0000 
  -1  -5  -2     313      24                                                         310    0.33    0.00  1.0000 
   1   5  -2     307      25                                                         304   -0.39    0.00  1.0000 
   1   5  -2     235      21                                                         232   -0.39    0.00  1.0000 
   1   5  -2     288      24                                                         285   -0.39    0.00  1.0000 
  -1  -5  -2     226      16                                                         224    0.33    0.00  1.0000 
   1   5  -2     291      23                                                         288   -0.39    0.00  1.0000 
   1   4   2      53       8                                                          70    3.19    0.00  1.0000 
  -1  -4   2      22      12                                                          34   -3.32    0.00  1.0000 
  -1  -4   2      56      11                                                          74   -3.32    0.00  1.0000 
  -1  -4   2      45      15                                                          61   -3.32    0.00  1.0000 
   1   4   2      36      11                                                          50    3.19    0.00  1.0000 
   1   4   2      44      10                                                          59    3.19    0.00  1.0000 
  -1  -4   2      43      11                                                          59   -3.32    0.00  1.0000 
  -1  -4  -2      40      11                                                          55    3.19    0.00  1.0000 
  -1  -4  -2      30      10                                                          43    3.19    0.00  1.0000 
   1   4  -2      65      14                                                          85   -3.32    0.00  1.0000 
   1   4  -2      49      12                                                          66   -3.32    0.00  1.0000 
  -1  -4  -2      42      12                                                          57    3.19    0.00  1.0000 
   1   4  -2      51      14                                                          68   -3.32    0.00  1.0000 
   1   4  -2      35      11                                                          50   -3.32    0.00  1.0000 
   1   4  -2      34      10                                                          49   -3.32    0.00  1.0000 
  -1  -3   2    1121      35                                                         702  -19.65    0.00  1.0000 
  -1  -3   2    1027      36                                                         628  -19.65    0.00  1.0000 
   1   3   2    1056      35                                                         652   19.57    0.00  1.0000 
  -1  -3   2    1165      39                                                         737  -19.65    0.00  1.0000 
  -1  -3   2    1142      39                                                         719  -19.65    0.00  1.0000 
   1   3   2    1079      36                                                         670   19.57    0.00  1.0000 
   1   3  -2    1092      35                                                         679  -19.65    0.00  1.0000 
   1   3  -2    1163      38                                                         735  -19.65    0.00  1.0000 
   1   3  -2    1045      37                                                         642  -19.65    0.00  1.0000 
  -1  -3  -2     978      35                                                         591   19.57    0.00  1.0000 
  -1  -3  -2    1047      36                                                         645   19.57    0.00  1.0000 
   1   3  -2    1129      38                                                         708  -19.65    0.00  1.0000 
  -1  -3  -2    1054      36                                                         651   19.57    0.00  1.0000 
  -1  -2   2       6       5                                                          12   16.29    0.00  1.0000 
  -1  -2   2       5       9                                                          13   16.29    0.00  1.0000 
  -1  -2   2       4       5                                                          15   16.29    0.00  1.0000 
  -1  -2   2       1       8                                                          23   16.29    0.00  1.0000 
   1   2   2       4       5                                                          15  -16.31    0.00  1.0000 
   1   2   2       5       7                                                          14  -16.31    0.00  1.0000 
  -1  -2  -2      34       7                                                          -1  -16.31    0.00  1.0000 
  -1  -2  -2       4       5                                                          15  -16.31    0.00  1.0000 
   1   2  -2       6       6                                                          12   16.29    0.00  1.0000 
  -1  -2  -2       4       5                                                          16  -16.31    0.00  1.0000 
   1   2  -2       9       5                                                           8   16.29    0.00  1.0000 
   1   2  -2       4       9                                                          16   16.29    0.00  1.0000 
   1   2  -2       7       7                                                          11   16.29    0.00  1.0000 
  -1  -2  -2       1       6                                                          26  -16.31    0.00  1.0000 
  -1  -1   2      39      10                                                         151   16.89    0.00  1.0000 
  -1  -1   2      71      16                                                         209   16.89    0.00  1.0000 
   1   1   2      38      11                                                         148  -16.78    0.00  1.0000 
   1   1   2      50      13                                                         170  -16.78    0.00  1.0000 
  -1  -1   2      45      10                                                         163   16.89    0.00  1.0000 
  -1  -1   2      45      13                                                         162   16.89    0.00  1.0000 
   1   1   2      54      14                                                         177  -16.78    0.00  1.0000 
  -1  -1   2      49      10                                                         169   16.89    0.00  1.0000 
  -1  -1  -2      41      12                                                         153  -16.78    0.00  1.0000 
   1   1  -2      42      11                                                         156   16.89    0.00  1.0000 
   1   1  -2      38      11                                                         149   16.89    0.00  1.0000 
   1   1  -2      46      11                                                         164   16.89    0.00  1.0000 
   1   1  -2      53      15                                                         177   16.89    0.00  1.0000 
  -1  -1  -2      51      14                                                         172  -16.78    0.00  1.0000 
   1   0   2    4931     121                                                        2505  -56.45    0.00  1.0000 
   1   0   2    4968     123                                                        2531  -56.45    0.00  1.0000 
   1   0   2    5123     121                                                        2642  -56.45    0.00  1.0000 
  -1   0   2    4903     119                                                        2487   56.39    0.00  1.0000 
  -1   0   2    5011     119                                                        2564   56.39    0.00  1.0000 
  -1   0   2    5110     123                                                        2635   56.39    0.00  1.0000 
   1   0  -2    5127     123                                                        2647   56.39    0.00  1.0000 
  -1   0  -2    5057     121                                                        2595  -56.45    0.00  1.0000 
   1   0  -2    5021     119                                                        2571   56.39    0.00  1.0000 
  -1   0  -2    4886     123                                                        2473  -56.45    0.00  1.0000 
   1   0  -2    4905     122                                                        2488   56.39    0.00  1.0000 
   1   0  -2    4848     122                                                        2448   56.39    0.00  1.0000 
  -1   1   2      31      10                                                         134   16.85    0.00  1.0000 
   1  -1   2      38      12                                                         149  -16.84    0.00  1.0000 
   1  -1   2      47      12                                                         166  -16.84    0.00  1.0000 
   1  -1   2      43      14                                                         158  -16.84    0.00  1.0000 
  -1   1   2      35      12                                                         143   16.85    0.00  1.0000 
   1  -1  -2      31      10                                                         135   16.85    0.00  1.0000 
  -1   1  -2      30      12                                                         132  -16.84    0.00  1.0000 
   1  -1  -2      21      10                                                         113   16.85    0.00  1.0000 
   1  -1  -2      29      10                                                         130   16.85    0.00  1.0000 
   1  -1  -2      32      11                                                         136   16.85    0.00  1.0000 
  -1   1  -2      35      13                                                         142  -16.84    0.00  1.0000 
   1  -2   2       2       7                                                          22  -16.37    0.00  1.0000 
   1  -2   2       4       7                                                          15  -16.37    0.00  1.0000 
   1  -2   2      12       5                                                           6  -16.37    0.00  1.0000 
  -1   2   2      33       5                                                          -1   16.18    0.00  1.0000 
  -1   2   2      33       5                                                           0   16.18    0.00  1.0000 
   1  -2   2       7       8                                                          10  -16.37    0.00  1.0000 
  -1   2   2       7       5                                                          10   16.18    0.00  1.0000 
  -1   2  -2       3       7                                                          17  -16.37    0.00  1.0000 
  -1   2  -2       6       6                                                          12  -16.37    0.00  1.0000 
   1  -2  -2       3       6                                                          18   16.18    0.00  1.0000 
   1  -2  -2       9       5                                                           8   16.18    0.00  1.0000 
  -1   2  -2       1       9                                                          24  -16.37    0.00  1.0000 
  -1   2  -2       5       5                                                          14  -16.37    0.00  1.0000 
   1  -2  -2       8       6                                                           9   16.18    0.00  1.0000 
   1  -2  -2       5       6                                                          13   16.18    0.00  1.0000 
   1  -3   2     935      30                                                         559   19.52    0.00  1.0000 
  -1   3   2     956      30                                                         576  -19.48    0.00  1.0000 
   1  -3   2    1006      33                                                         614   19.52    0.00  1.0000 
   1  -3   2     865      30                                                         505   19.52    0.00  1.0000 
  -1   3   2     912      28                                                         542  -19.48    0.00  1.0000 
   1  -3   2     911      31                                                         540   19.52    0.00  1.0000 
  -1   3   2     925      31                                                         552  -19.48    0.00  1.0000 
  -1   3  -2     925      31                                                         551   19.52    0.00  1.0000 
  -1   3  -2     916      30                                                         544   19.52    0.00  1.0000 
  -1   3  -2     966      31                                                         583   19.52    0.00  1.0000 
   1  -3  -2     947      29                                                         569  -19.48    0.00  1.0000 
   1  -3  -2     933      31                                                         558  -19.48    0.00  1.0000 
  -1   3  -2     956      33                                                         575   19.52    0.00  1.0000 
   1  -3  -2     837      30                                                         484  -19.48    0.00  1.0000 
   1  -3  -2     943      30                                                         566  -19.48    0.00  1.0000 
   1  -4   2      25      12                                                          37    3.29    0.00  1.0000 
   1  -4   2      17       9                                                          27    3.29    0.00  1.0000 
  -1   4   2      12       6                                                          21   -3.29    0.00  1.0000 
  -1   4   2       9       9                                                          17   -3.29    0.00  1.0000 
  -1   4   2      14       9                                                          23   -3.29    0.00  1.0000 
   1  -4   2      11      10                                                          20    3.29    0.00  1.0000 
   1  -4  -2      10       6                                                          18   -3.29    0.00  1.0000 
   1  -4  -2      26      10                                                          39   -3.29    0.00  1.0000 
  -1   4  -2      13      10                                                          22    3.29    0.00  1.0000 
  -1   4  -2       8      10                                                          16    3.29    0.00  1.0000 
  -1   4  -2      21      13                                                          33    3.29    0.00  1.0000 
   1  -4  -2       7       9                                                          14   -3.29    0.00  1.0000 
   1  -5   2     245      21                                                         241    0.48    0.00  1.0000 
   1  -5   2     269      23                                                         265    0.48    0.00  1.0000 
  -1   5   2     207      14                                                         205   -0.35    0.00  1.0000 
  -1   5   2     259      21                                                         256   -0.35    0.00  1.0000 
   1  -5   2     210      20                                                         207    0.48    0.00  1.0000 
  -1   5   2     245      20                                                         242   -0.35    0.00  1.0000 
   1  -5  -2     240      21                                                         237   -0.35    0.00  1.0000 
   1  -5  -2     259      21                                                         256   -0.35    0.00  1.0000 
  -1   5  -2     243      21                                                         239    0.48    0.00  1.0000 
  -1   5  -2     191      20                                                         188    0.48    0.00  1.0000 
   1  -5  -2     237      20                                                         234   -0.35    0.00  1.0000 
  -1   5  -2     252      23                                                         248    0.48    0.00  1.0000 
   1  -5  -2     183      14                                                         181   -0.35    0.00  1.0000 
  -1   5  -2     243      22                                                         239    0.48    0.00  1.0000 
  -1   6   2      84       8                                                          55    5.45    0.00  1.0000 
   1  -6   2      38      12                                                          20   -5.31    0.00  1.0000 
  -1   6   2      67      12                                                          41    5.45    0.00  1.0000 
  -1   6   2      74      13                                                          47    5.45    0.00  1.0000 
   1  -6   2     112      14                                                          79   -5.31    0.00  1.0000 
   1  -6   2      86      13                                                          57   -5.31    0.00  1.0000 
  -1   6  -2     103      15                                                          71   -5.31    0.00  1.0000 
   1  -6  -2      67       7                                                          41    5.45    0.00  1.0000 
  -1   6  -2     106      15                                                          74   -5.31    0.00  1.0000 
   1  -6  -2      80      13                                                          52    5.45    0.00  1.0000 
   1  -6  -2     118      15                                                          83    5.45    0.00  1.0000 
  -1   6  -2      71      13                                                          45   -5.31    0.00  1.0000 
  -1   6  -2      97      14                                                          66   -5.31    0.00  1.0000 
   1  -6  -2      80      14                                                          52    5.45    0.00  1.0000 
  -1   7   2      56      15                                                          74    3.19    0.00  1.0000 
  -1   7   2      59      16                                                          78    3.19    0.00  1.0000 
   1  -7   2      49      15                                                          66   -3.15    0.00  1.0000 
   1  -7   2      56      16                                                          74   -3.15    0.00  1.0000 
  -1   7   2      45       9                                                          62    3.19    0.00  1.0000 
   1  -7   2      65      16                                                          84   -3.15    0.00  1.0000 
  -1   7  -2      43      15                                                          59   -3.15    0.00  1.0000 
  -1   7  -2      47      15                                                          64   -3.15    0.00  1.0000 
  -1   7  -2      63      17                                                          82   -3.15    0.00  1.0000 
   1  -7  -2      60      17                                                          79    3.19    0.00  1.0000 
   1  -7  -2      53      16                                                          71    3.19    0.00  1.0000 
   1  -7  -2      48       9                                                          65    3.19    0.00  1.0000 
   1  -7  -2      39      15                                                          55    3.19    0.00  1.0000 
   1  -8   2      94      15                                                          54    6.59    0.00  1.0000 
   1  -8   2      50      14                                                          22    6.59    0.00  1.0000 
  -1   8   2      90      10                                                          51   -6.65    0.00  1.0000 
  -1   8   2     119      17                                                          73   -6.65    0.00  1.0000 
   1  -8   2      94      16                                                          54    6.59    0.00  1.0000 
  -1   8   2     154      19                                                         101   -6.65    0.00  1.0000 
  -1   8  -2      67      17                                                          34    6.59    0.00  1.0000 
  -1   8  -2     117      19                                                          72    6.59    0.00  1.0000 
   1  -8  -2     104      10                                                          61   -6.65    0.00  1.0000 
   1  -8  -2      81      16                                                          44   -6.65    0.00  1.0000 
   1  -8  -2     104      17                                                          61   -6.65    0.00  1.0000 
  -1   8  -2     119      18                                                          73    6.59    0.00  1.0000 
   1  -9   2    1376      77                                                        1437    2.28    0.00  1.0000 
  -1   9   2    1291      67                                                        1354   -2.44    0.00  1.0000 
  -1   9   2    1350      77                                                        1415   -2.44    0.00  1.0000 
   1  -9   2    1209      73                                                        1266    2.28    0.00  1.0000 
  -1   9   2    1289      73                                                        1352   -2.44    0.00  1.0000 
   1  -9   2    1198      76                                                        1255    2.28    0.00  1.0000 
  -1   9  -2    1352      75                                                        1412    2.28    0.00  1.0000 
   1  -9  -2    1378      77                                                        1443   -2.44    0.00  1.0000 
  -1   9  -2    1308      75                                                        1368    2.28    0.00  1.0000 
  -1   9  -2    1419      79                                                        1481    2.28    0.00  1.0000 
   1  -9  -2    1143      66                                                        1203   -2.44    0.00  1.0000 
   1  -9  -2    1190      73                                                        1251   -2.44    0.00  1.0000 
  -1  10   2      64      19                                                          54   -1.87    0.00  1.0000 
  -1  10   2      53      11                                                          44   -1.87    0.00  1.0000 
   1 -10   2      72      17                                                          62    1.68    0.00  1.0000 
  -1  10   2      66      20                                                          56   -1.87    0.00  1.0000 
   1 -10   2      22      17                                                          17    1.68    0.00  1.0000 
   1 -10   2      58      22                                                          49    1.68    0.00  1.0000 
  -1  10  -2      50      19                                                          42    1.68    0.00  1.0000 
   1 -10  -2      64      18                                                          54   -1.87    0.00  1.0000 
   1 -10  -2      34       9                                                          27   -1.87    0.00  1.0000 
  -1  10  -2      59      19                                                          50    1.68    0.00  1.0000 
   1 -10  -2      69      22                                                          58   -1.87    0.00  1.0000 
  -1  10  -2      39      21                                                          32    1.68    0.00  1.0000 
  -1  11   2      14      18                                                          14   -0.04    0.00  1.0000 
  -1  11   2      11      11                                                          11   -0.04    0.00  1.0000 
   1 -11   2      10      16                                                          10    0.04    0.00  1.0000 
  -1  11   2      57      21                                                          57   -0.04    0.00  1.0000 
   1 -11   2      34      20                                                          34    0.04    0.00  1.0000 
   1 -11   2      43      22                                                          43    0.04    0.00  1.0000 
   1 -11  -2      22      21                                                          22   -0.04    0.00  1.0000 
  -1  11  -2      28      20                                                          28    0.04    0.00  1.0000 
   1 -11  -2      31      12                                                          31   -0.04    0.00  1.0000 
   1 -11  -2      35      10                                                          35   -0.04    0.00  1.0000 
   1 -11  -2      25      18                                                          25   -0.04    0.00  1.0000 
  -1  11  -2      23      22                                                          23    0.04    0.00  1.0000 
  -1  11  -2      29      19                                                          29    0.04    0.00  1.0000 
  -1  12   2      19      12                                                          13    2.33    0.00  1.0000 
   1 -12   2      11      21                                                           6   -2.39    0.00  1.0000 
   1 -12   2       9      22                                                           5   -2.39    0.00  1.0000 
   1 -12   2      29      17                                                          21   -2.39    0.00  1.0000 
  -1  12   2      33      20                                                          24    2.33    0.00  1.0000 
  -1  12   2       6      20                                                           3    2.33    0.00  1.0000 
   1 -12  -2       1      13                                                          -1    2.33    0.00  1.0000 
   1 -12  -2       1      17                                                         -17    2.33    0.00  1.0000 
  -1  12  -2       1      17                                                         -15   -2.39    0.00  1.0000 
   1 -12  -2      44      22                                                          34    2.33    0.00  1.0000 
  -1  12  -2       1      21                                                         -17   -2.39    0.00  1.0000 
   1 -12  -2       1       9                                                         -16    2.33    0.00  1.0000 
  -1  12  -2      12      19                                                           7   -2.39    0.00  1.0000 
   1 -12  -2       1      11                                                          -4    2.33    0.00  1.0000 
   1 -13   2      42      25                                                          24    4.57    0.00  1.0000 
   1 -13   2      45      25                                                          26    4.57    0.00  1.0000 
  -1  13   2      72      24                                                          48   -4.48    0.00  1.0000 
  -1  13   2     103      15                                                          74   -4.48    0.00  1.0000 
  -1  13   2      97      26                                                          69   -4.48    0.00  1.0000 
  -1  13  -2      88      23                                                          61    4.57    0.00  1.0000 
   1 -13  -2      68      17                                                          45   -4.48    0.00  1.0000 
  -1  13  -2      65      26                                                          42    4.57    0.00  1.0000 
   1 -13  -2      89      28                                                          62   -4.48    0.00  1.0000 
  -1  13  -2     117      27                                                          85    4.57    0.00  1.0000 
   1 -13  -2      72      12                                                          48   -4.48    0.00  1.0000 
   1 -13  -2      78      14                                                          53   -4.48    0.00  1.0000 
  -1  14   2       9      13                                                          12    1.44    0.00  1.0000 
  -1  14   2       4      25                                                           6    1.44    0.00  1.0000 
   1 -14   2       5      26                                                           7   -1.44    0.00  1.0000 
   1 -14   2       0      25                                                         -11   -1.44    0.00  1.0000 
  -1  14   2      23      24                                                          28    1.44    0.00  1.0000 
   1 -14  -2      12      12                                                          16    1.44    0.00  1.0000 
   1 -14  -2      10      16                                                          14    1.44    0.00  1.0000 
  -1  14  -2      28      26                                                          34   -1.44    0.00  1.0000 
  -1  14  -2       7      28                                                          10   -1.44    0.00  1.0000 
   1 -14  -2       0      13                                                           0    1.44    0.00  1.0000 
  -1  14  -2       0      20                                                         -28   -1.44    0.00  1.0000 
   1 -14  -2      20      28                                                          25    1.44    0.00  1.0000 
  -1  15   2      62      17                                                          87   -4.18    0.00  1.0000 
   1 -15   2      67      32                                                          94    4.29    0.00  1.0000 
   1 -15   2      30      30                                                          49    4.29    0.00  1.0000 
  -1  15   2     118      36                                                         152   -4.18    0.00  1.0000 
  -1  15   2      73      29                                                         100   -4.18    0.00  1.0000 
   1 -15  -2      73      20                                                         100   -4.18    0.00  1.0000 
  -1  15  -2     117      34                                                         152    4.29    0.00  1.0000 
  -1  15  -2      82      28                                                         112    4.29    0.00  1.0000 
  -1  15  -2      44      32                                                          67    4.29    0.00  1.0000 
   1 -15  -2      77      35                                                         105   -4.18    0.00  1.0000 
   1 -15  -2      52      17                                                          75   -4.18    0.00  1.0000 
   1 -16   2      62      31                                                          72   -1.65    0.00  1.0000 
  -1  16   2      31      27                                                          38    1.68    0.00  1.0000 
  -1  16  -2      15      24                                                          20   -1.65    0.00  1.0000 
  -1  16  -2       7      29                                                          10   -1.65    0.00  1.0000 
  -1  16  -2      60      37                                                          69   -1.65    0.00  1.0000 
   1 -16  -2      40      34                                                          48    1.68    0.00  1.0000 
   1 -17   2       0      29                                                          -4   -0.35    0.00  1.0000 
  -1  17   2       0      26                                                         -31    0.38    0.00  1.0000 
  -1  17  -2       0      30                                                          -2   -0.35    0.00  1.0000 
  -1  17  -2       0      33                                                          -9   -0.35    0.00  1.0000 
   1 -17  -2       0      33                                                         -26    0.38    0.00  1.0000 
  -1  17  -2       0      25                                                         -15   -0.35    0.00  1.0000 
   1 -18   2      17      32                                                          12   -1.94    0.00  1.0000 
   1 -18  -2       0      36                                                         -26    1.85    0.00  1.0000 
  -1  18  -2      29      41                                                          22   -1.94    0.00  1.0000 
  -1  18  -2      17      26                                                          12   -1.94    0.00  1.0000 
   1 -19  -2     102      46                                                         128    3.43    0.00  1.0000 
   1 -20  -2       0      44                                                         -16    0.52    0.00  1.0000 
  -1 -21  -3       0      51                                                         -15    0.06    0.00  1.0000 
  -1 -20  -3     122      52                                                         124   -0.26    0.00  1.0000 
  -1 -19   3      93      38                                                          90    0.43    0.00  1.0000 
   1  19  -3      63      48                                                          61    0.43    0.00  1.0000 
  -1 -19  -3      73      46                                                          71   -0.36    0.00  1.0000 
  -1 -18   3       2      33                                                           3    0.53    0.00  1.0000 
  -1 -18  -3       0      37                                                         -92   -0.35    0.00  1.0000 
   1  18  -3       0      39                                                         -26    0.53    0.00  1.0000 
   1  17   3     152      36                                                         158   -0.62    0.00  1.0000 
  -1 -17   3     127      37                                                         132    0.58    0.00  1.0000 
   1  17  -3     216      49                                                         222    0.58    0.00  1.0000 
  -1 -17  -3     168      46                                                         174   -0.62    0.00  1.0000 
   1  17  -3     105      35                                                         109    0.58    0.00  1.0000 
   1  16   3      63      28                                                          61   -0.33    0.00  1.0000 
  -1 -16   3      64      33                                                          62    0.38    0.00  1.0000 
   1  16  -3      60      36                                                          58    0.38    0.00  1.0000 
  -1 -16  -3     102      38                                                         100   -0.33    0.00  1.0000 
   1  16  -3      38      28                                                          36    0.38    0.00  1.0000 
  -1 -15   3      31      33                                                          34    0.67    0.00  1.0000 
  -1 -15   3      19      29                                                          21    0.67    0.00  1.0000 
   1  15   3      34      25                                                          37   -0.76    0.00  1.0000 
   1  15  -3      48      27                                                          51    0.67    0.00  1.0000 
   1  15  -3      21      33                                                          23    0.67    0.00  1.0000 
  -1 -15  -3      47      33                                                          51   -0.76    0.00  1.0000 
   1  14   3     402      44                                                         399    0.21    0.00  1.0000 
  -1 -14   3     510      49                                                         508   -0.13    0.00  1.0000 
  -1 -14   3     435      48                                                         433   -0.13    0.00  1.0000 
   1  14  -3     464      46                                                         462   -0.13    0.00  1.0000 
  -1 -14  -3     396      31                                                         393    0.21    0.00  1.0000 
   1  14  -3     406      49                                                         404   -0.13    0.00  1.0000 
  -1 -14  -3     507      51                                                         504    0.21    0.00  1.0000 
   1  13   3     441      42                                                         415   -1.77    0.00  1.0000 
  -1 -13   3     465      45                                                         437    1.83    0.00  1.0000 
   1  13   3     570      46                                                         540   -1.77    0.00  1.0000 
  -1 -13   3     437      45                                                         410    1.83    0.00  1.0000 
   1  13  -3     452      48                                                         425    1.83    0.00  1.0000 
   1  13  -3     468      44                                                         440    1.83    0.00  1.0000 
  -1 -13  -3     439      45                                                         413   -1.77    0.00  1.0000 
   1  13  -3     430      40                                                         403    1.83    0.00  1.0000 
  -1 -13  -3     382      29                                                         358   -1.77    0.00  1.0000 
  -1 -12   3       6      21                                                           6   -0.05    0.00  1.0000 
  -1 -12   3       0      16                                                          -7   -0.05    0.00  1.0000 
  -1 -12   3      12      23                                                          12   -0.05    0.00  1.0000 
   1  12   3      19      20                                                          19    0.06    0.00  1.0000 
   1  12   3       0      17                                                         -13    0.06    0.00  1.0000 
   1  12  -3      10      23                                                          10   -0.05    0.00  1.0000 
  -1 -12  -3      26      23                                                          26    0.06    0.00  1.0000 
  -1 -12  -3      28      11                                                          28    0.06    0.00  1.0000 
   1  12  -3       1      19                                                           1   -0.05    0.00  1.0000 
   1  12  -3      23      20                                                          23   -0.05    0.00  1.0000 
   1  11   3     741      57                                                         780   -1.96    0.00  1.0000 
  -1 -11   3     776      55                                                         816    1.97    0.00  1.0000 
   1  11   3     985      59                                                        1030   -1.96    0.00  1.0000 
  -1 -11   3     844      60                                                         885    1.97    0.00  1.0000 
  -1 -11   3     859      60                                                         901    1.97    0.00  1.0000 
  -1 -11  -3     895      61                                                         937   -1.96    0.00  1.0000 
   1  11  -3     896      63                                                         939    1.97    0.00  1.0000 
  -1 -11  -3     853      47                                                         895   -1.96    0.00  1.0000 
  -1 -11  -3     894      58                                                         936   -1.96    0.00  1.0000 
   1  11  -3     786      57                                                         826    1.97    0.00  1.0000 
   1  11  -3     902      58                                                         945    1.97    0.00  1.0000 
  -1 -10   3     958      59                                                         985   -1.20    0.00  1.0000 
  -1 -10   3     833      55                                                         858   -1.20    0.00  1.0000 
   1  10   3     878      56                                                         902    1.11    0.00  1.0000 
   1  10   3     892      57                                                         916    1.11    0.00  1.0000 
  -1 -10   3     882      61                                                         908   -1.20    0.00  1.0000 
   1  10  -3     929      62                                                         955   -1.20    0.00  1.0000 
  -1 -10  -3     846      47                                                         869    1.11    0.00  1.0000 
  -1 -10  -3     920      58                                                         944    1.11    0.00  1.0000 
   1  10  -3     897      57                                                         923   -1.20    0.00  1.0000 
   1  10  -3     884      57                                                         910   -1.20    0.00  1.0000 
  -1 -10  -3     880      59                                                         904    1.11    0.00  1.0000 
  -1  -9   3      16      16                                                          24    2.56    0.00  1.0000 
   1   9   3      52      18                                                          65   -2.43    0.00  1.0000 
   1   9   3      31      16                                                          41   -2.43    0.00  1.0000 
  -1  -9   3      65      20                                                          81    2.56    0.00  1.0000 
  -1  -9   3      44      21                                                          57    2.56    0.00  1.0000 
  -1  -9  -3      37      20                                                          48   -2.43    0.00  1.0000 
  -1  -9  -3      28      11                                                          38   -2.43    0.00  1.0000 
  -1  -9  -3      72      20                                                          87   -2.43    0.00  1.0000 
   1   9  -3      42      20                                                          55    2.56    0.00  1.0000 
   1   9  -3      31      19                                                          42    2.56    0.00  1.0000 
   1   9  -3      83      23                                                         100    2.56    0.00  1.0000 
  -1  -9  -3      41      18                                                          53   -2.43    0.00  1.0000 
  -1  -8   3    3205     162                                                        3206    0.03    0.00  1.0000 
   1   8   3    3271     158                                                        3276   -0.11    0.00  1.0000 
   1   8   3    3134     160                                                        3139   -0.11    0.00  1.0000 
  -1  -8   3    3126     156                                                        3127    0.03    0.00  1.0000 
  -1  -8   3    3330     162                                                        3331    0.03    0.00  1.0000 
  -1  -8  -3    3118     161                                                        3123   -0.11    0.00  1.0000 
  -1  -8  -3    3356     159                                                        3361   -0.11    0.00  1.0000 
   1   8  -3    3230     163                                                        3231    0.03    0.00  1.0000 
   1   8  -3    3187     161                                                        3188    0.03    0.00  1.0000 
  -1  -8  -3    3396     163                                                        3401   -0.11    0.00  1.0000 
   1   8  -3    3220     157                                                        3221    0.03    0.00  1.0000 
   1   7   3    2433     124                                                        2331   -2.91    0.00  1.0000 
  -1  -7   3    2634     122                                                        2527    2.95    0.00  1.0000 
  -1  -7   3    2589     125                                                        2483    2.95    0.00  1.0000 
   1   7   3    2621     113                                                        2516   -2.91    0.00  1.0000 
  -1  -7   3    2621     127                                                        2514    2.95    0.00  1.0000 
   1   7   3    2711     123                                                        2604   -2.91    0.00  1.0000 
   1   7  -3    2491     126                                                        2387    2.95    0.00  1.0000 
   1   7  -3    2599     126                                                        2493    2.95    0.00  1.0000 
  -1  -7  -3    2640     123                                                        2534   -2.91    0.00  1.0000 
  -1  -7  -3    2600     125                                                        2495   -2.91    0.00  1.0000 
   1   7  -3    2568     125                                                        2462    2.95    0.00  1.0000 
   1   7  -3    2567     122                                                        2461    2.95    0.00  1.0000 
   1   6   3      27      12                                                          24    0.80    0.00  1.0000 
  -1  -6   3      14      12                                                          12   -0.94    0.00  1.0000 
  -1  -6   3      28      12                                                          25   -0.94    0.00  1.0000 
   1   6   3      41       7                                                          37    0.80    0.00  1.0000 
   1   6   3      11      10                                                           9    0.80    0.00  1.0000 
  -1  -6   3      36      12                                                          32   -0.94    0.00  1.0000 
  -1  -6   3      17      15                                                          14   -0.94    0.00  1.0000 
   1   6  -3      26      12                                                          23   -0.94    0.00  1.0000 
  -1  -6  -3      29      12                                                          26    0.80    0.00  1.0000 
  -1  -6  -3      37      13                                                          34    0.80    0.00  1.0000 
   1   6  -3       9      12                                                           7   -0.94    0.00  1.0000 
   1   6  -3      20      11                                                          17   -0.94    0.00  1.0000 
   1   6  -3      27      13                                                          24   -0.94    0.00  1.0000 
  -1  -6  -3      18      11                                                          16    0.80    0.00  1.0000 
  -1  -5   3    1961     101                                                        1998    1.17    0.00  1.0000 
   1   5   3    1934      98                                                        1966   -1.00    0.00  1.0000 
   1   5   3    1860      91                                                        1891   -1.00    0.00  1.0000 
   1   5   3    2001      98                                                        2033   -1.00    0.00  1.0000 
  -1  -5   3    1945     100                                                        1982    1.17    0.00  1.0000 
  -1  -5   3    2029     102                                                        2067    1.17    0.00  1.0000 
  -1  -5   3    1973      97                                                        2010    1.17    0.00  1.0000 
  -1  -5  -3    1979      99                                                        2011   -1.00    0.00  1.0000 
   1   5  -3    1984     101                                                        2021    1.17    0.00  1.0000 
   1   5  -3    1892     101                                                        1928    1.17    0.00  1.0000 
   1   5  -3    1860      97                                                        1896    1.17    0.00  1.0000 
   1   5  -3    2092     102                                                        2130    1.17    0.00  1.0000 
  -1  -5  -3    1955     100                                                        1987   -1.00    0.00  1.0000 
  -1  -5  -3    2061      99                                                        2094   -1.00    0.00  1.0000 
   1   4   3    1983     100                                                        2009    0.82    0.00  1.0000 
   1   4   3    1961      97                                                        1987    0.82    0.00  1.0000 
  -1  -4   3    2095     102                                                        2119   -0.73    0.00  1.0000 
   1   4   3    2019      97                                                        2046    0.82    0.00  1.0000 
   1   4   3    2107     100                                                        2134    0.82    0.00  1.0000 
  -1  -4   3    2084      99                                                        2108   -0.73    0.00  1.0000 
  -1  -4   3    2018     104                                                        2041   -0.73    0.00  1.0000 
  -1  -4   3    2108     104                                                        2132   -0.73    0.00  1.0000 
   1   4  -3    2027     104                                                        2050   -0.73    0.00  1.0000 
  -1  -4  -3    2048     101                                                        2075    0.82    0.00  1.0000 
   1   4  -3    2045     103                                                        2069   -0.73    0.00  1.0000 
   1   4  -3    1949     102                                                        1972   -0.73    0.00  1.0000 
   1   4  -3    2026      99                                                        2049   -0.73    0.00  1.0000 
  -1  -4  -3    2100     101                                                        2127    0.82    0.00  1.0000 
   1   4  -3    2122     104                                                        2146   -0.73    0.00  1.0000 
  -1  -4  -3    2005     101                                                        2031    0.82    0.00  1.0000 
   1   3   3      37      11                                                          42   -1.11    0.00  1.0000 
  -1  -3   3      62      15                                                          69    1.27    0.00  1.0000 
   1   3   3      41       7                                                          46   -1.11    0.00  1.0000 
   1   3   3      38       8                                                          43   -1.11    0.00  1.0000 
  -1  -3   3      35      12                                                          41    1.27    0.00  1.0000 
  -1  -3   3      25       9                                                          30    1.27    0.00  1.0000 
  -1  -3   3      37       8                                                          43    1.27    0.00  1.0000 
   1   3  -3      38      13                                                          44    1.27    0.00  1.0000 
  -1  -3  -3      44       8                                                          49   -1.11    0.00  1.0000 
   1   3  -3      43       9                                                          49    1.27    0.00  1.0000 
  -1  -3  -3      30       8                                                          34   -1.11    0.00  1.0000 
   1   3  -3      27      12                                                          32    1.27    0.00  1.0000 
   1   3  -3      32      10                                                          37    1.27    0.00  1.0000 
  -1  -3  -3      42      12                                                          47   -1.11    0.00  1.0000 
  -1  -3  -3      26       8                                                          30   -1.11    0.00  1.0000 
   1   3  -3      27       9                                                          32    1.27    0.00  1.0000 
  -1  -2   3    5664     251                                                        5656   -0.15    0.00  1.0000 
  -1  -2   3    5141     243                                                        5133   -0.15    0.00  1.0000 
  -1  -2   3    5300     238                                                        5292   -0.15    0.00  1.0000 
   1   2   3    5309     247                                                        5308    0.02    0.00  1.0000 
  -1  -2   3    5698     249                                                        5690   -0.15    0.00  1.0000 
   1   2   3    5431     245                                                        5430    0.02    0.00  1.0000 
  -1  -2   3    5280     250                                                        5272   -0.15    0.00  1.0000 
   1   2   3    5289     247                                                        5288    0.02    0.00  1.0000 
   1   2  -3    5196     243                                                        5188   -0.15    0.00  1.0000 
   1   2  -3    4930     249                                                        4922   -0.15    0.00  1.0000 
   1   2  -3    4898     250                                                        4890   -0.15    0.00  1.0000 
  -1  -2  -3    5242     247                                                        5241    0.02    0.00  1.0000 
  -1  -2  -3    5389     245                                                        5388    0.02    0.00  1.0000 
  -1  -1   3    9132     429                                                        9106    0.38    0.00  1.0000 
  -1  -1   3    9444     419                                                        9417    0.38    0.00  1.0000 
   1   1   3    9262     431                                                        9232   -0.44    0.00  1.0000 
  -1  -1   3   10008     439                                                        9981    0.38    0.00  1.0000 
  -1  -1   3    9362     439                                                        9336    0.38    0.00  1.0000 
   1   1   3    9493     437                                                        9462   -0.44    0.00  1.0000 
   1   1   3    9761     431                                                        9730   -0.44    0.00  1.0000 
   1   1  -3    9228     439                                                        9202    0.38    0.00  1.0000 
  -1  -1  -3    9212     431                                                        9182   -0.44    0.00  1.0000 
  -1  -1  -3    9645     431                                                        9614   -0.44    0.00  1.0000 
   1   1  -3    9296     429                                                        9270    0.38    0.00  1.0000 
  -1  -1  -3    9183     437                                                        9153   -0.44    0.00  1.0000 
  -1   1   3    9668     439                                                        9639   -0.41    0.00  1.0000 
  -1   1   3    9771     439                                                        9742   -0.41    0.00  1.0000 
  -1   1   3    9762     447                                                        9733   -0.41    0.00  1.0000 
   1  -1   3    9675     448                                                        9637    0.55    0.00  1.0000 
   1  -1   3    9302     440                                                        9264    0.55    0.00  1.0000 
   1  -1   3    9931     431                                                        9892    0.55    0.00  1.0000 
   1  -1  -3    9681     439                                                        9652   -0.41    0.00  1.0000 
   1  -1  -3    9546     447                                                        9518   -0.41    0.00  1.0000 
  -1   1  -3    9252     448                                                        9214    0.55    0.00  1.0000 
  -1   1  -3    9692     441                                                        9654    0.55    0.00  1.0000 
  -1   2   3    5034     235                                                        5045   -0.23    0.00  1.0000 
   1  -2   3    5019     236                                                        5033    0.27    0.00  1.0000 
   1  -2   3    5159     241                                                        5173    0.27    0.00  1.0000 
  -1   2   3    4873     239                                                        4884   -0.23    0.00  1.0000 
   1  -2   3    5194     231                                                        5208    0.27    0.00  1.0000 
   1  -2  -3    5023     240                                                        5034   -0.23    0.00  1.0000 
  -1   2  -3    5192     240                                                        5206    0.27    0.00  1.0000 
   1  -2  -3    5141     235                                                        5153   -0.23    0.00  1.0000 
   1  -2  -3    5064     240                                                        5075   -0.23    0.00  1.0000 
  -1   2  -3    5019     237                                                        5033    0.27    0.00  1.0000 
   1  -2  -3    5184     239                                                        5196   -0.23    0.00  1.0000 
  -1   2  -3    5085     242                                                        5099    0.27    0.00  1.0000 
  -1   3   3      12       7                                                          14   -0.97    0.00  1.0000 
  -1   3   3      12       7                                                          14   -0.97    0.00  1.0000 
  -1   3   3       9       7                                                          11   -0.97    0.00  1.0000 
   1  -3   3      12       9                                                          14    0.97    0.00  1.0000 
   1  -3   3       4       6                                                           5    0.97    0.00  1.0000 
   1  -3   3       9       9                                                          11    0.97    0.00  1.0000 
   1  -3   3      15      11                                                          18    0.97    0.00  1.0000 
   1  -3  -3      20       8                                                          23   -0.97    0.00  1.0000 
   1  -3  -3      10       7                                                          12   -0.97    0.00  1.0000 
   1  -3  -3       8       9                                                          10   -0.97    0.00  1.0000 
  -1   3  -3       3      12                                                           4    0.97    0.00  1.0000 
  -1   3  -3      14       8                                                          17    0.97    0.00  1.0000 
  -1   3  -3      15       9                                                          18    0.97    0.00  1.0000 
   1  -3  -3      12       9                                                          14   -0.97    0.00  1.0000 
  -1   3  -3       9      10                                                          11    0.97    0.00  1.0000 
  -1   4   3    2017      99                                                        2037    0.63    0.00  1.0000 
   1  -4   3    2066     104                                                        2087   -0.65    0.00  1.0000 
   1  -4   3    1983     100                                                        2004   -0.65    0.00  1.0000 
   1  -4   3    2028      98                                                        2049   -0.65    0.00  1.0000 
  -1   4   3    2093     100                                                        2114    0.63    0.00  1.0000 
   1  -4   3    2109     101                                                        2130   -0.65    0.00  1.0000 
  -1   4   3    2029     101                                                        2049    0.63    0.00  1.0000 
  -1   4  -3    2151     105                                                        2173   -0.65    0.00  1.0000 
  -1   4  -3    2000     102                                                        2021   -0.65    0.00  1.0000 
  -1   4  -3    2014     101                                                        2035   -0.65    0.00  1.0000 
   1  -4  -3    2060     100                                                        2080    0.63    0.00  1.0000 
   1  -4  -3    1984      99                                                        2004    0.63    0.00  1.0000 
  -1   4  -3    2104     102                                                        2125   -0.65    0.00  1.0000 
   1  -4  -3    2112     102                                                        2133    0.63    0.00  1.0000 
   1  -4  -3    2055     102                                                        2075    0.63    0.00  1.0000 
   1  -5   3    1818      93                                                        1848    0.98    0.00  1.0000 
   1  -5   3    1841      95                                                        1871    0.98    0.00  1.0000 
  -1   5   3    1733      88                                                        1763   -1.01    0.00  1.0000 
   1  -5   3    1809      91                                                        1839    0.98    0.00  1.0000 
  -1   5   3    1738      93                                                        1768   -1.01    0.00  1.0000 
  -1   5   3    1938      91                                                        1970   -1.01    0.00  1.0000 
  -1   5  -3    1855      92                                                        1885    0.98    0.00  1.0000 
   1  -5  -3    1869      93                                                        1900   -1.01    0.00  1.0000 
   1  -5  -3    1871      92                                                        1902   -1.01    0.00  1.0000 
   1  -5  -3    1793      89                                                        1824   -1.01    0.00  1.0000 
  -1   5  -3    1781      94                                                        1811    0.98    0.00  1.0000 
  -1   5  -3    1950      96                                                        1981    0.98    0.00  1.0000 
   1  -5  -3    1827      94                                                        1858   -1.01    0.00  1.0000 
   1  -6   3       9      10                                                          10    0.68    0.00  1.0000 
   1  -6   3       3      10                                                           4    0.68    0.00  1.0000 
  -1   6   3       6      11                                                           7   -0.51    0.00  1.0000 
  -1   6   3       0      10                                                         -10   -0.51    0.00  1.0000 
   1  -6   3       7      12                                                           8    0.68    0.00  1.0000 
  -1   6   3      11       6                                                          12   -0.51    0.00  1.0000 
   1  -6  -3       0       6                                                          -2   -0.51    0.00  1.0000 
   1  -6  -3       2      12                                                           3   -0.51    0.00  1.0000 
  -1   6  -3       1      11                                                           2    0.68    0.00  1.0000 
   1  -6  -3       0       3                                                          -6   -0.51    0.00  1.0000 
   1  -6  -3       2      10                                                           3   -0.51    0.00  1.0000 
  -1   6  -3       2      13                                                           3    0.68    0.00  1.0000 
  -1   6  -3       7       8                                                           8    0.68    0.00  1.0000 
  -1   6  -3       6      12                                                           7    0.68    0.00  1.0000 
   1  -7   3    2441     119                                                        2352    2.55    0.00  1.0000 
  -1   7   3    2506     117                                                        2417   -2.52    0.00  1.0000 
  -1   7   3    2402     119                                                        2314   -2.52    0.00  1.0000 
   1  -7   3    2467     122                                                        2377    2.55    0.00  1.0000 
   1  -7   3    2466     117                                                        2376    2.55    0.00  1.0000 
  -1   7  -3    2486     118                                                        2396    2.55    0.00  1.0000 
  -1   7  -3    2439     121                                                        2350    2.55    0.00  1.0000 
   1  -7  -3    2552     117                                                        2462   -2.52    0.00  1.0000 
  -1   7  -3    2524     121                                                        2433    2.55    0.00  1.0000 
  -1   7  -3    2535     120                                                        2444    2.55    0.00  1.0000 
   1  -7  -3    2467     120                                                        2378   -2.52    0.00  1.0000 
   1  -7  -3    2398     112                                                        2310   -2.52    0.00  1.0000 
   1  -7  -3    2356     119                                                        2269   -2.52    0.00  1.0000 
  -1   8   3    3014     149                                                        3005    0.22    0.00  1.0000 
   1  -8   3    3193     151                                                        3190   -0.07    0.00  1.0000 
  -1   8   3    2996     145                                                        2987    0.22    0.00  1.0000 
   1  -8   3    2798     148                                                        2795   -0.07    0.00  1.0000 
   1  -8   3    2834     144                                                        2831   -0.07    0.00  1.0000 
  -1   8   3    2862     140                                                        2853    0.22    0.00  1.0000 
  -1   8  -3    3015     150                                                        3012   -0.07    0.00  1.0000 
  -1   8  -3    3031     149                                                        3028   -0.07    0.00  1.0000 
  -1   8  -3    3173     147                                                        3170   -0.07    0.00  1.0000 
  -1   8  -3    2963     149                                                        2960   -0.07    0.00  1.0000 
   1  -8  -3    2891     149                                                        2882    0.22    0.00  1.0000 
   1  -8  -3    3047     150                                                        3038    0.22    0.00  1.0000 
   1  -8  -3    2935     145                                                        2926    0.22    0.00  1.0000 
   1  -9   3      19      21                                                          19   -0.09    0.00  1.0000 
  -1   9   3      55      18                                                          55    0.03    0.00  1.0000 
   1  -9   3      46      17                                                          46   -0.09    0.00  1.0000 
  -1   9   3      34      18                                                          34    0.03    0.00  1.0000 
   1  -9   3      36      17                                                          36   -0.09    0.00  1.0000 
   1  -9  -3      26      18                                                          26    0.03    0.00  1.0000 
  -1   9  -3      38      20                                                          38   -0.09    0.00  1.0000 
   1  -9  -3      26      17                                                          26    0.03    0.00  1.0000 
  -1   9  -3     107      23                                                         106   -0.09    0.00  1.0000 
   1  -9  -3      52      18                                                          52    0.03    0.00  1.0000 
  -1   9  -3      10      19                                                          10   -0.09    0.00  1.0000 
  -1  10   3     873      56                                                         903    1.40    0.00  1.0000 
  -1  10   3     806      44                                                         835    1.40    0.00  1.0000 
   1 -10   3     809      53                                                         836   -1.34    0.00  1.0000 
  -1  10   3     800      54                                                         829    1.40    0.00  1.0000 
   1 -10   3     874      56                                                         902   -1.34    0.00  1.0000 
   1 -10   3     914      59                                                         943   -1.34    0.00  1.0000 
   1 -10  -3     760      43                                                         788    1.40    0.00  1.0000 
  -1  10  -3     781      58                                                         808   -1.34    0.00  1.0000 
   1 -10  -3     814      54                                                         843    1.40    0.00  1.0000 
   1 -10  -3     809      56                                                         838    1.40    0.00  1.0000 
  -1  10  -3     929      57                                                         958   -1.34    0.00  1.0000 
  -1  10  -3     927      56                                                         956   -1.34    0.00  1.0000 
  -1  11   3     728      54                                                         758   -1.56    0.00  1.0000 
  -1  11   3     842      54                                                         875   -1.56    0.00  1.0000 
   1 -11   3     799      55                                                         829    1.47    0.00  1.0000 
   1 -11   3     697      51                                                         725    1.47    0.00  1.0000 
   1 -11   3     662      56                                                         689    1.47    0.00  1.0000 
  -1  11  -3     737      54                                                         766    1.47    0.00  1.0000 
   1 -11  -3     721      52                                                         751   -1.56    0.00  1.0000 
  -1  11  -3     825      59                                                         855    1.47    0.00  1.0000 
   1 -11  -3     862      57                                                         895   -1.56    0.00  1.0000 
  -1  11  -3     765      55                                                         794    1.47    0.00  1.0000 
   1 -12   3       0      24                                                         -11    1.01    0.00  1.0000 
   1 -12   3       0      20                                                          -7    1.01    0.00  1.0000 
  -1  12   3       0      18                                                          -6   -1.08    0.00  1.0000 
  -1  12   3       0      20                                                           0   -1.08    0.00  1.0000 
  -1  12  -3      13      23                                                          16    1.01    0.00  1.0000 
   1 -12  -3       0      17                                                          -9   -1.08    0.00  1.0000 
   1 -12  -3       0      21                                                          -1   -1.08    0.00  1.0000 
  -1  12  -3      30      21                                                          34    1.01    0.00  1.0000 
  -1  12  -3       0      20                                                         -16    1.01    0.00  1.0000 
  -1  13   3     493      44                                                         463   -1.89    0.00  1.0000 
   1 -13   3     455      44                                                         429    1.72    0.00  1.0000 
  -1  13   3     513      45                                                         483   -1.89    0.00  1.0000 
   1 -13   3     392      45                                                         368    1.72    0.00  1.0000 
   1 -13  -3     407      28                                                         380   -1.89    0.00  1.0000 
  -1  13  -3     445      43                                                         419    1.72    0.00  1.0000 
  -1  13  -3     468      48                                                         442    1.72    0.00  1.0000 
  -1  13  -3     414      42                                                         389    1.72    0.00  1.0000 
   1 -13  -3     409      44                                                         382   -1.89    0.00  1.0000 
   1 -14   3     358      46                                                         357   -0.04    0.00  1.0000 
  -1  14   3     340      41                                                         341   -0.10    0.00  1.0000 
   1 -14   3     391      44                                                         390   -0.04    0.00  1.0000 
  -1  14  -3     440      45                                                         439   -0.04    0.00  1.0000 
  -1  14  -3     399      48                                                         398   -0.04    0.00  1.0000 
   1 -14  -3     385      46                                                         386   -0.10    0.00  1.0000 
  -1  14  -3     343      42                                                         342   -0.04    0.00  1.0000 
   1 -15   3       0      30                                                         -11    0.80    0.00  1.0000 
  -1  15   3      39      27                                                          43   -0.97    0.00  1.0000 
  -1  15  -3       8      25                                                          10    0.80    0.00  1.0000 
  -1  15  -3       6      24                                                           8    0.80    0.00  1.0000 
   1 -15  -3       0      30                                                          -9   -0.97    0.00  1.0000 
  -1  15  -3      23      31                                                          26    0.80    0.00  1.0000 
  -1  16   3      99      32                                                          96   -0.50    0.00  1.0000 
   1 -16   3      49      36                                                          47    0.46    0.00  1.0000 
  -1  16  -3      84      37                                                          81    0.46    0.00  1.0000 
  -1  16  -3      56      28                                                          54    0.46    0.00  1.0000 
  -1  16  -3      41      30                                                          39    0.46    0.00  1.0000 
   1 -16  -3      92      36                                                          89   -0.50    0.00  1.0000 
  -1  17   3     105      33                                                         109   -0.52    0.00  1.0000 
   1 -17   3     136      39                                                         140    0.49    0.00  1.0000 
  -1  17  -3     126      35                                                         130    0.49    0.00  1.0000 
  -1  17  -3      89      33                                                          92    0.49    0.00  1.0000 
   1 -17  -3      65      40                                                          68   -0.52    0.00  1.0000 
  -1  17  -3     130      43                                                         134    0.49    0.00  1.0000 
   1 -18   3      33      36                                                          34    0.29    0.00  1.0000 
  -1  18  -3       0      27                                                         -17    0.29    0.00  1.0000 
  -1  18  -3      36      43                                                          37    0.29    0.00  1.0000 
   1 -18  -3       0      38                                                         -17   -0.15    0.00  1.0000 
   1 -19   3      87      40                                                          86    0.18    0.00  1.0000 
  -1  19  -3      85      32                                                          84    0.18    0.00  1.0000 
  -1  19  -3      59      47                                                          58    0.18    0.00  1.0000 
   1 -19  -3      52      45                                                          50   -0.31    0.00  1.0000 
   1 -20  -3      84      47                                                          89   -0.70    0.00  1.0000 
   1 -21  -3      27      52                                                          27    0.12    0.00  1.0000 
  -1 -22  -4       0      51                                                         -50   -1.41    0.00  1.0000 
  -1 -21  -4       2      53                                                          11   -5.46    0.00  1.0000 
  -1 -20  -4       0      47                                                           2    3.53    0.00  1.0000 
  -1 -19   4       0      38                                                         -17    1.86    0.00  1.0000 
  -1 -19  -4       8      44                                                           5   -1.91    0.00  1.0000 
   1  19  -4      12      46                                                           8    1.86    0.00  1.0000 
  -1 -18   4      16      39                                                          47   -8.08    0.00  1.0000 
   1  18  -4       3      44                                                          20   -8.08    0.00  1.0000 
  -1 -18  -4       8      39                                                         -29    8.05    0.00  1.0000 
  -1 -17   4       3      34                                                          -1    4.92    0.00  1.0000 
   1  17  -4      21      41                                                          40    4.92    0.00  1.0000 
   1  17  -4       3      29                                                          -5    4.92    0.00  1.0000 
  -1 -17  -4       3      36                                                         -27   -4.99    0.00  1.0000 
  -1 -16   4      16      33                                                          23   -2.29    0.00  1.0000 
   1  16   4      16      26                                                          23    2.30    0.00  1.0000 
  -1 -16  -4      11      35                                                          17    2.30    0.00  1.0000 
   1  16  -4      26      29                                                          35   -2.29    0.00  1.0000 
   1  16  -4      11      35                                                          17   -2.29    0.00  1.0000 
  -1 -15   4      17      34                                                          34    4.71    0.00  1.0000 
   1  15   4      22      26                                                          40   -4.70    0.00  1.0000 
   1  15  -4       4      30                                                          13    4.71    0.00  1.0000 
  -1 -15  -4      42      33                                                          66   -4.70    0.00  1.0000 
   1  15  -4       3      32                                                          -4    4.71    0.00  1.0000 
  -1 -14   4      14      29                                                          28   -4.40    0.00  1.0000 
   1  14   4       0      22                                                           5    4.39    0.00  1.0000 
   1  14  -4       2      24                                                          -7   -4.40    0.00  1.0000 
  -1 -14  -4      15      29                                                          30    4.39    0.00  1.0000 
   1  14  -4       0      29                                                           1   -4.40    0.00  1.0000 
   1  13   4      33      25                                                          42    2.01    0.00  1.0000 
  -1 -13   4       0      21                                                         -34   -1.93    0.00  1.0000 
  -1 -13   4      20      26                                                          27   -1.93    0.00  1.0000 
  -1 -13  -4       1      25                                                          -6    2.01    0.00  1.0000 
   1  13  -4       1      22                                                           2   -1.93    0.00  1.0000 
   1  13  -4      21      28                                                          28   -1.93    0.00  1.0000 
   1  13  -4      26      24                                                          33   -1.93    0.00  1.0000 
  -1 -12   4       1      26                                                           2   -0.99    0.00  1.0000 
   1  12   4      39      21                                                          43    0.95    0.00  1.0000 
  -1 -12   4       6      22                                                           8   -0.99    0.00  1.0000 
  -1 -12   4      55      20                                                          60   -0.99    0.00  1.0000 
   1  12   4       0      18                                                         -18    0.95    0.00  1.0000 
   1  12  -4      45      22                                                          50   -0.99    0.00  1.0000 
  -1 -12  -4      27      24                                                          31    0.95    0.00  1.0000 
   1  12  -4      36      26                                                          40   -0.99    0.00  1.0000 
   1  12  -4      13      21                                                          16   -0.99    0.00  1.0000 
  -1 -11   4      42      25                                                          60    3.51    0.00  1.0000 
  -1 -11   4      10      20                                                          19    3.51    0.00  1.0000 
  -1 -11   4       1      16                                                           5    3.51    0.00  1.0000 
   1  11   4       5      17                                                          11   -3.34    0.00  1.0000 
   1  11   4      12      18                                                          21   -3.34    0.00  1.0000 
   1  11  -4       2      18                                                           0    3.51    0.00  1.0000 
  -1 -11  -4      21      21                                                          33   -3.34    0.00  1.0000 
  -1 -11  -4      26      22                                                          40   -3.34    0.00  1.0000 
   1  11  -4      19      22                                                          32    3.51    0.00  1.0000 
  -1 -11  -4      19      21                                                          31   -3.34    0.00  1.0000 
   1  11  -4       2      18                                                          -1    3.51    0.00  1.0000 
   1  10   4      42      19                                                          40   -0.43    0.00  1.0000 
  -1 -10   4      19      16                                                          18    0.47    0.00  1.0000 
   1  10   4       0      16                                                           0   -0.43    0.00  1.0000 
  -1 -10   4       0      21                                                         -11    0.47    0.00  1.0000 
  -1 -10   4      51      19                                                          49    0.47    0.00  1.0000 
   1  10  -4      34      20                                                          32    0.47    0.00  1.0000 
  -1 -10  -4      52      20                                                          50   -0.43    0.00  1.0000 
   1  10  -4      28      19                                                          26    0.47    0.00  1.0000 
   1  10  -4       4      18                                                           3    0.47    0.00  1.0000 
  -1 -10  -4       0      19                                                          -3   -0.43    0.00  1.0000 
  -1 -10  -4       4      18                                                           3   -0.43    0.00  1.0000 
  -1  -9   4     174      23                                                         172   -0.20    0.00  1.0000 
   1   9   4     162      24                                                         159    0.31    0.00  1.0000 
  -1  -9   4      77      27                                                          76   -0.20    0.00  1.0000 
  -1  -9   4     117      23                                                         115   -0.20    0.00  1.0000 
   1   9   4     108      22                                                         106    0.31    0.00  1.0000 
   1   9  -4     138      26                                                         136   -0.20    0.00  1.0000 
  -1  -9  -4     187      26                                                         184    0.31    0.00  1.0000 
   1   9  -4     104      26                                                         103   -0.20    0.00  1.0000 
   1   9  -4     159      24                                                         157   -0.20    0.00  1.0000 
  -1  -9  -4      62      16                                                          60    0.31    0.00  1.0000 
  -1  -9  -4     117      24                                                         115    0.31    0.00  1.0000 
  -1  -8   4       0      19                                                           9   -9.69    0.00  1.0000 
  -1  -8   4       1      15                                                          19   -9.69    0.00  1.0000 
   1   8   4       0      14                                                           8    9.72    0.00  1.0000 
  -1  -8   4      20      18                                                          62   -9.69    0.00  1.0000 
   1   8   4       4      16                                                          30    9.72    0.00  1.0000 
  -1  -8  -4      12      11                                                          -3    9.72    0.00  1.0000 
   1   8  -4      12      14                                                          -7   -9.69    0.00  1.0000 
   1   8  -4      12      16                                                         -15   -9.69    0.00  1.0000 
  -1  -8  -4       3      16                                                          26    9.72    0.00  1.0000 
  -1  -8  -4       1      16                                                          19    9.72    0.00  1.0000 
   1   8  -4      12      20                                                         -62   -9.69    0.00  1.0000 
   1   8  -4      12      16                                                         -13   -9.69    0.00  1.0000 
  -1  -7   4      19      13                                                          16    0.99    0.00  1.0000 
  -1  -7   4      23      19                                                          20    0.99    0.00  1.0000 
   1   7   4      18      13                                                          15   -1.01    0.00  1.0000 
   1   7   4      47      16                                                          42   -1.01    0.00  1.0000 
  -1  -7   4      38      14                                                          34    0.99    0.00  1.0000 
   1   7  -4      16      13                                                          13    0.99    0.00  1.0000 
  -1  -7  -4      31      16                                                          27   -1.01    0.00  1.0000 
  -1  -7  -4      23      15                                                          20   -1.01    0.00  1.0000 
   1   7  -4      29      15                                                          25    0.99    0.00  1.0000 
   1   7  -4      10      16                                                           8    0.99    0.00  1.0000 
  -1  -7  -4      28      13                                                          24   -1.01    0.00  1.0000 
   1   7  -4      33      15                                                          29    0.99    0.00  1.0000 
  -1  -6   4       0      16                                                           6   -6.57    0.00  1.0000 
  -1  -6   4       6      13                                                          23   -6.57    0.00  1.0000 
  -1  -6   4       9      12                                                          29   -6.57    0.00  1.0000 
   1   6   4      19      14                                                          45    6.67    0.00  1.0000 
  -1  -6  -4      27      16                                                          57    6.67    0.00  1.0000 
  -1  -6  -4      16      13                                                          41    6.67    0.00  1.0000 
   1   6  -4       4      14                                                          18   -6.57    0.00  1.0000 
   1   6  -4      15      13                                                          38   -6.57    0.00  1.0000 
   1   6  -4       5      15                                                          21   -6.57    0.00  1.0000 
  -1  -6  -4       0      13                                                           9    6.67    0.00  1.0000 
  -1  -5   4       2       9                                                          -6    4.18    0.00  1.0000 
   1   5   4       1      11                                                           6   -4.26    0.00  1.0000 
   1   5   4       2       6                                                          -1   -4.26    0.00  1.0000 
   1   5   4       2       6                                                          -7   -4.26    0.00  1.0000 
  -1  -5   4       1      14                                                           7    4.18    0.00  1.0000 
  -1  -5   4       6      10                                                          16    4.18    0.00  1.0000 
  -1  -5  -4       2       9                                                          -7   -4.26    0.00  1.0000 
  -1  -5  -4       1      11                                                           7   -4.26    0.00  1.0000 
   1   5  -4       2      10                                                           0    4.18    0.00  1.0000 
   1   5  -4       2      11                                                         -12    4.18    0.00  1.0000 
   1   5  -4       2      12                                                          -4    4.18    0.00  1.0000 
   1   5  -4       2      10                                                         -11    4.18    0.00  1.0000 
  -1  -5  -4       2      12                                                          -1   -4.26    0.00  1.0000 
   1   4   4       1       8                                                          17    9.00    0.00  1.0000 
  -1  -4   4       1      12                                                           5   -8.89    0.00  1.0000 
   1   4   4       2      10                                                           3    9.00    0.00  1.0000 
  -1  -4   4       0       8                                                          10   -8.89    0.00  1.0000 
  -1  -4   4       1       9                                                           5   -8.89    0.00  1.0000 
   1   4   4       0       7                                                          12    9.00    0.00  1.0000 
  -1  -4   4       0      15                                                          10   -8.89    0.00  1.0000 
   1   4  -4       1      10                                                           5   -8.89    0.00  1.0000 
  -1  -4  -4      10      10                                                           0    9.00    0.00  1.0000 
   1   4  -4       0      11                                                          11   -8.89    0.00  1.0000 
   1   4  -4       3      10                                                          23   -8.89    0.00  1.0000 
   1   4  -4       1      13                                                          17   -8.89    0.00  1.0000 
   1   4  -4       0      10                                                           7   -8.89    0.00  1.0000 
  -1  -4  -4       1      13                                                          19    9.00    0.00  1.0000 
  -1  -4  -4       1       8                                                           5    9.00    0.00  1.0000 
  -1  -3   4    1057      56                                                        1105   -2.05    0.00  1.0000 
  -1  -3   4    1027      63                                                        1075   -2.05    0.00  1.0000 
   1   3   4    1116      58                                                        1165    2.02    0.00  1.0000 
   1   3   4    1120      60                                                        1169    2.02    0.00  1.0000 
   1   3   4    1071      58                                                        1119    2.02    0.00  1.0000 
  -1  -3   4    1186      64                                                        1237   -2.05    0.00  1.0000 
  -1  -3   4    1046      57                                                        1094   -2.05    0.00  1.0000 
   1   3  -4    1186      59                                                        1237   -2.05    0.00  1.0000 
   1   3  -4    1159      63                                                        1210   -2.05    0.00  1.0000 
  -1  -3  -4    1080      60                                                        1128    2.02    0.00  1.0000 
   1   3  -4    1076      62                                                        1125   -2.05    0.00  1.0000 
   1   3  -4    1141      59                                                        1191   -2.05    0.00  1.0000 
   1   3  -4    1036      58                                                        1084   -2.05    0.00  1.0000 
  -1  -3  -4    1063      58                                                        1111    2.02    0.00  1.0000 
   1   2   4     192      18                                                         185    0.67    0.00  1.0000 
  -1  -2   4     160      21                                                         156   -0.48    0.00  1.0000 
  -1  -2   4     165      20                                                         161   -0.48    0.00  1.0000 
  -1  -2   4     165      15                                                         161   -0.48    0.00  1.0000 
   1   2   4     181      16                                                         175    0.67    0.00  1.0000 
   1   2   4     179      18                                                         173    0.67    0.00  1.0000 
   1   2   4     193      19                                                         186    0.67    0.00  1.0000 
  -1  -2   4     189      15                                                         184   -0.48    0.00  1.0000 
   1   2  -4     152      19                                                         148   -0.48    0.00  1.0000 
   1   2  -4     148      19                                                         144   -0.48    0.00  1.0000 
   1   2  -4     159      14                                                         155   -0.48    0.00  1.0000 
  -1  -2  -4     190      18                                                         183    0.67    0.00  1.0000 
  -1  -2  -4     178      19                                                         172    0.67    0.00  1.0000 
   1   2  -4     169      14                                                         165   -0.48    0.00  1.0000 
   1   2  -4     187      16                                                         182   -0.48    0.00  1.0000 
   1   1   4       7       9                                                           1  -10.42    0.00  1.0000 
   1   1   4       0      10                                                          14  -10.42    0.00  1.0000 
  -1  -1   4       1       8                                                           8   10.51    0.00  1.0000 
   1   1   4      14      11                                                          -8  -10.42    0.00  1.0000 
   1   1   4      14      10                                                          -2  -10.42    0.00  1.0000 
  -1  -1   4      14      13                                                          -6   10.51    0.00  1.0000 
  -1  -1   4       0      12                                                          16   10.51    0.00  1.0000 
  -1  -1   4       1       8                                                          23   10.51    0.00  1.0000 
  -1  -1  -4       2      10                                                           6  -10.42    0.00  1.0000 
   1   1  -4       2      12                                                           6   10.51    0.00  1.0000 
   1   1  -4      14       9                                                          -1   10.51    0.00  1.0000 
  -1  -1  -4       1      11                                                           7  -10.42    0.00  1.0000 
  -1  -1  -4      14      12                                                           0  -10.42    0.00  1.0000 
   1   0   4    4111     220                                                        4798  -14.40    0.00  1.0000 
  -1   0   4    3857     218                                                        4526   14.47    0.00  1.0000 
  -1   0   4    3920     218                                                        4595   14.47    0.00  1.0000 
   1   0   4    4015     220                                                        4694  -14.40    0.00  1.0000 
   1   0   4    4193     225                                                        4886  -14.40    0.00  1.0000 
  -1   0   4    3979     224                                                        4659   14.47    0.00  1.0000 
  -1   0   4    4197     225                                                        4894   14.47    0.00  1.0000 
   1   0   4    3930     224                                                        4602  -14.40    0.00  1.0000 
   1   0  -4    3919     218                                                        4594   14.47    0.00  1.0000 
   1   0  -4    4002     225                                                        4683   14.47    0.00  1.0000 
  -1   0  -4    4055     220                                                        4737  -14.40    0.00  1.0000 
  -1   0  -4    4222     225                                                        4918  -14.40    0.00  1.0000 
  -1   1   4       1      11                                                          24   10.53    0.00  1.0000 
  -1   1   4      14       9                                                           0   10.53    0.00  1.0000 
   1  -1   4       0      10                                                          13  -10.50    0.00  1.0000 
   1  -1   4       3      11                                                          31  -10.50    0.00  1.0000 
  -1   1   4       2      10                                                           5   10.53    0.00  1.0000 
   1  -1   4      14      11                                                          -3  -10.50    0.00  1.0000 
  -1   1   4      14       9                                                          -9   10.53    0.00  1.0000 
   1  -1   4       0      13                                                          17  -10.50    0.00  1.0000 
   1  -1  -4       0      10                                                          10   10.53    0.00  1.0000 
  -1   1  -4      14      12                                                           0  -10.50    0.00  1.0000 
   1  -1  -4       0      10                                                          14   10.53    0.00  1.0000 
  -1   1  -4       3      12                                                          29  -10.50    0.00  1.0000 
  -1   2   4     173      17                                                         167   -0.61    0.00  1.0000 
   1  -2   4     166      19                                                         161    0.59    0.00  1.0000 
   1  -2   4     164      17                                                         159    0.59    0.00  1.0000 
  -1   2   4     143      15                                                         138   -0.61    0.00  1.0000 
   1  -2   4     145      20                                                         140    0.59    0.00  1.0000 
  -1   2   4     163      15                                                         157   -0.61    0.00  1.0000 
   1  -2   4     160      17                                                         155    0.59    0.00  1.0000 
  -1   2  -4     153      19                                                         148    0.59    0.00  1.0000 
   1  -2  -4     164      16                                                         158   -0.61    0.00  1.0000 
   1  -2  -4     138      16                                                         133   -0.61    0.00  1.0000 
  -1   2  -4     163      18                                                         158    0.59    0.00  1.0000 
   1  -3   4    1003      58                                                        1047    1.93    0.00  1.0000 
  -1   3   4     956      53                                                         996   -1.80    0.00  1.0000 
  -1   3   4     931      53                                                         971   -1.80    0.00  1.0000 
   1  -3   4     983      55                                                        1027    1.93    0.00  1.0000 
   1  -3   4     946      53                                                         989    1.93    0.00  1.0000 
   1  -3   4     999      59                                                        1043    1.93    0.00  1.0000 
  -1   3  -4     995      55                                                        1039    1.93    0.00  1.0000 
  -1   3  -4    1056      53                                                        1101    1.93    0.00  1.0000 
   1  -3  -4     970      54                                                        1010   -1.80    0.00  1.0000 
   1  -3  -4    1024      54                                                        1065   -1.80    0.00  1.0000 
   1  -3  -4    1040      54                                                        1082   -1.80    0.00  1.0000 
  -1   3  -4     972      58                                                        1016    1.93    0.00  1.0000 
  -1   3  -4     991      53                                                        1035    1.93    0.00  1.0000 
   1  -3  -4     987      53                                                        1028   -1.80    0.00  1.0000 
   1  -4   4       3      11                                                          23    9.02    0.00  1.0000 
  -1   4   4       3       8                                                           2   -9.03    0.00  1.0000 
   1  -4   4       0      14                                                          14    9.02    0.00  1.0000 
  -1   4   4       0       9                                                           8   -9.03    0.00  1.0000 
   1  -4   4       1      10                                                          17    9.02    0.00  1.0000 
   1  -4   4       0      12                                                          10    9.02    0.00  1.0000 
  -1   4  -4       0      13                                                          11    9.02    0.00  1.0000 
  -1   4  -4       0      11                                                          12    9.02    0.00  1.0000 
   1  -4  -4       1      11                                                          17   -9.03    0.00  1.0000 
  -1   4  -4       0      10                                                           7    9.02    0.00  1.0000 
  -1   4  -4       0       9                                                          12    9.02    0.00  1.0000 
   1  -4  -4       3       9                                                           2   -9.03    0.00  1.0000 
   1  -4  -4      10      10                                                          -3   -9.03    0.00  1.0000 
   1  -4  -4       0       9                                                          12   -9.03    0.00  1.0000 
  -1   5   4       2       7                                                         -12    4.23    0.00  1.0000 
   1  -5   4       1      11                                                           6   -4.10    0.00  1.0000 
   1  -5   4       2       9                                                          -3   -4.10    0.00  1.0000 
  -1   5   4       1      10                                                           5    4.23    0.00  1.0000 
  -1   5   4       2       9                                                           8    4.23    0.00  1.0000 
   1  -5   4       8      15                                                          18   -4.10    0.00  1.0000 
   1  -5   4       0      11                                                           4   -4.10    0.00  1.0000 
   1  -5  -4       0       8                                                           4    4.23    0.00  1.0000 
  -1   5  -4       2      12                                                          -1   -4.10    0.00  1.0000 
  -1   5  -4       5      12                                                          13   -4.10    0.00  1.0000 
  -1   5  -4       2       9                                                          -6   -4.10    0.00  1.0000 
  -1   5  -4       2      10                                                           0   -4.10    0.00  1.0000 
   1  -5  -4       2      11                                                          -1    4.23    0.00  1.0000 
   1  -5  -4       4      10                                                          13    4.23    0.00  1.0000 
   1  -5  -4       2      11                                                           0    4.23    0.00  1.0000 
  -1   6   4       0      10                                                           9   -6.71    0.00  1.0000 
   1  -6   4       2      11                                                          15    6.71    0.00  1.0000 
  -1   6   4       3       7                                                          17   -6.71    0.00  1.0000 
  -1   6   4      14      13                                                          37   -6.71    0.00  1.0000 
   1  -6   4       6      18                                                         -12    6.71    0.00  1.0000 
   1  -6   4       5      13                                                          22    6.71    0.00  1.0000 
   1  -6  -4       4       8                                                          19   -6.71    0.00  1.0000 
   1  -6  -4       2      12                                                          14   -6.71    0.00  1.0000 
  -1   6  -4       0      17                                                           4    6.71    0.00  1.0000 
  -1   6  -4       7      13                                                          25    6.71    0.00  1.0000 
   1  -6  -4       0      13                                                           9   -6.71    0.00  1.0000 
  -1   6  -4       7      14                                                          25    6.71    0.00  1.0000 
  -1   6  -4      11      12                                                          33    6.71    0.00  1.0000 
   1  -6  -4       8      14                                                          27   -6.71    0.00  1.0000 
   1  -7   4      10      21                                                           8   -0.92    0.00  1.0000 
  -1   7   4       4      13                                                           3    1.02    0.00  1.0000 
   1  -7   4      15      13                                                          13   -0.92    0.00  1.0000 
   1  -7   4      19      13                                                          16   -0.92    0.00  1.0000 
  -1   7   4      18      12                                                          15    1.02    0.00  1.0000 
  -1   7   4      30       8                                                          26    1.02    0.00  1.0000 
  -1   7  -4      22      15                                                          19   -0.92    0.00  1.0000 
  -1   7  -4       2      14                                                           1   -0.92    0.00  1.0000 
   1  -7  -4      12      14                                                          10    1.02    0.00  1.0000 
  -1   7  -4       0      16                                                         -12   -0.92    0.00  1.0000 
   1  -7  -4      32      16                                                          28    1.02    0.00  1.0000 
   1  -7  -4      22      13                                                          19    1.02    0.00  1.0000 
  -1   7  -4       4       4                                                           3   -0.92    0.00  1.0000 
   1  -8   4      37      22                                                          90    9.61    0.00  1.0000 
  -1   8   4       4      15                                                          29   -9.59    0.00  1.0000 
   1  -8   4      12      13                                                          -2    9.61    0.00  1.0000 
  -1   8   4       0      15                                                          15   -9.59    0.00  1.0000 
   1  -8   4       0      21                                                          13    9.61    0.00  1.0000 
  -1   8  -4       1      18                                                          19    9.61    0.00  1.0000 
  -1   8  -4       1      14                                                          21    9.61    0.00  1.0000 
   1  -8  -4      12       6                                                          -2   -9.59    0.00  1.0000 
   1  -8  -4       1      16                                                          18   -9.59    0.00  1.0000 
   1  -8  -4      12      15                                                          -4   -9.59    0.00  1.0000 
  -1   8  -4      12      20                                                         -59    9.61    0.00  1.0000 
  -1   8  -4       3      17                                                          26    9.61    0.00  1.0000 
   1  -9   4     240      26                                                         237    0.31    0.00  1.0000 
  -1   9   4     196      26                                                         192   -0.44    0.00  1.0000 
   1  -9   4     174      35                                                         171    0.31    0.00  1.0000 
   1  -9   4     190      27                                                         187    0.31    0.00  1.0000 
  -1   9   4     231      27                                                         226   -0.44    0.00  1.0000 
  -1   9  -4     187      27                                                         184    0.31    0.00  1.0000 
  -1   9  -4     287      30                                                         283    0.31    0.00  1.0000 
  -1   9  -4     185      32                                                         182    0.31    0.00  1.0000 
  -1   9  -4     240      31                                                         237    0.31    0.00  1.0000 
   1  -9  -4     228      27                                                         223   -0.44    0.00  1.0000 
   1  -9  -4     274      30                                                         269   -0.44    0.00  1.0000 
   1  -9  -4     277      29                                                         272   -0.44    0.00  1.0000 
  -1  10   4      20      18                                                          19    0.37    0.00  1.0000 
   1 -10   4      54      17                                                          52   -0.42    0.00  1.0000 
   1 -10   4      32      19                                                          30   -0.42    0.00  1.0000 
  -1  10   4      26      18                                                          25    0.37    0.00  1.0000 
   1 -10   4       0      23                                                         -15   -0.42    0.00  1.0000 
   1 -10  -4       7      17                                                           6    0.37    0.00  1.0000 
  -1  10  -4      45      21                                                          43   -0.42    0.00  1.0000 
   1 -10  -4       7      19                                                           6    0.37    0.00  1.0000 
   1 -10  -4       0      20                                                          -1    0.37    0.00  1.0000 
  -1  10  -4       0      19                                                         -15   -0.42    0.00  1.0000 
  -1  10  -4      20      19                                                          19   -0.42    0.00  1.0000 
  -1  11   4       0      19                                                           3    3.24    0.00  1.0000 
  -1  11   4       8      18                                                          16    3.24    0.00  1.0000 
   1 -11   4       2      17                                                           6   -3.40    0.00  1.0000 
   1 -11   4      15      19                                                          26   -3.40    0.00  1.0000 
   1 -11   4      29      25                                                          44   -3.40    0.00  1.0000 
   1 -11  -4      23      22                                                          35    3.24    0.00  1.0000 
  -1  11  -4       3      19                                                           9   -3.40    0.00  1.0000 
  -1  11  -4       4      21                                                          11   -3.40    0.00  1.0000 
  -1  11  -4      44      23                                                          62   -3.40    0.00  1.0000 
   1 -11  -4       1      19                                                           0    3.24    0.00  1.0000 
  -1  12   4       0      20                                                          -2   -0.96    0.00  1.0000 
   1 -12   4       0      27                                                           0    1.06    0.00  1.0000 
   1 -12   4      24      22                                                          28    1.06    0.00  1.0000 
  -1  12   4      17      19                                                          20   -0.96    0.00  1.0000 
  -1  12  -4      19      21                                                          22    1.06    0.00  1.0000 
   1 -12  -4       0      23                                                           0   -0.96    0.00  1.0000 
  -1  12  -4      52      27                                                          58    1.06    0.00  1.0000 
  -1  12  -4       3      23                                                           5    1.06    0.00  1.0000 
  -1  13   4       6      23                                                          10   -1.89    0.00  1.0000 
   1 -13   4      48      25                                                          57    1.83    0.00  1.0000 
   1 -13   4       7      30                                                          11    1.83    0.00  1.0000 
  -1  13  -4      26      25                                                          33    1.83    0.00  1.0000 
  -1  13  -4      14      24                                                          19    1.83    0.00  1.0000 
  -1  13  -4       0      25                                                           0    1.83    0.00  1.0000 
   1 -13  -4      29      26                                                          37   -1.89    0.00  1.0000 
  -1  14   4      17      23                                                          33   -4.47    0.00  1.0000 
   1 -14   4      18      33                                                          34    4.51    0.00  1.0000 
   1 -14  -4       2      29                                                           8   -4.47    0.00  1.0000 
  -1  14  -4      18      27                                                          34    4.51    0.00  1.0000 
  -1  14  -4      12      26                                                          26    4.51    0.00  1.0000 
  -1  14  -4       3      29                                                         -17    4.51    0.00  1.0000 
  -1  15   4      26      28                                                          47    4.94    0.00  1.0000 
   1 -15   4       3      35                                                         -34   -4.97    0.00  1.0000 
   1 -15  -4       5      31                                                          16    4.94    0.00  1.0000 
  -1  15  -4      17      35                                                          35   -4.97    0.00  1.0000 
  -1  15  -4       3      28                                                          13   -4.97    0.00  1.0000 
  -1  15  -4       1      28                                                           8   -4.97    0.00  1.0000 
  -1  16   4       1      26                                                         -16   -2.26    0.00  1.0000 
   1 -16   4       1      35                                                         -25    2.30    0.00  1.0000 
  -1  16  -4      37      29                                                          48    2.30    0.00  1.0000 
   1 -16  -4       0      34                                                           2   -2.26    0.00  1.0000 
  -1  16  -4      25      36                                                          34    2.30    0.00  1.0000 
  -1  16  -4      24      31                                                          33    2.30    0.00  1.0000 
  -1  17   4       4      27                                                         -19    5.29    0.00  1.0000 
   1 -17   4       1      38                                                           1   -5.22    0.00  1.0000 
   1 -17  -4       3      37                                                          12    5.29    0.00  1.0000 
  -1  17  -4       8      35                                                          22   -5.22    0.00  1.0000 
  -1  17  -4      14      32                                                          31   -5.22    0.00  1.0000 
  -1  17  -4       6      40                                                          18   -5.22    0.00  1.0000 
   1 -18   4       8      38                                                         -32    8.04    0.00  1.0000 
   1 -18  -4      13      41                                                          42   -8.07    0.00  1.0000 
  -1  18  -4      21      44                                                          55    8.04    0.00  1.0000 
  -1  18  -4      15      34                                                          45    8.04    0.00  1.0000 
   1 -19   4      45      42                                                          36   -1.95    0.00  1.0000 
   1 -19  -4      65      45                                                          55    1.90    0.00  1.0000 
  -1  19  -4      11      47                                                           7   -1.95    0.00  1.0000 
  -1  19  -4      82      34                                                          70   -1.95    0.00  1.0000 
   1 -20   4      10      44                                                          19    3.56    0.00  1.0000 
   1 -20  -4      32      47                                                          49   -3.72    0.00  1.0000 
  -1  20  -4      56      50                                                          77    3.56    0.00  1.0000 
   1 -21  -4      25      50                                                          48    5.27    0.00  1.0000 
  -1 -23  -5       8      59                                                          10    1.14    0.00  1.0000 
  -1 -22  -5       1      52                                                         -14    1.99    0.00  1.0000 
  -1 -21  -5       0      51                                                         -11    0.66    0.00  1.0000 
  -1 -20   5     229      52                                                         238   -0.84    0.00  1.0000 
  -1 -20  -5     142      53                                                         150    0.91    0.00  1.0000 
   1  20  -5      94      56                                                         100   -0.84    0.00  1.0000 
  -1 -19   5     258      54                                                         269    0.99    0.00  1.0000 
   1  19  -5     140      58                                                         148    0.99    0.00  1.0000 
  -1 -19  -5     222      57                                                         231   -0.84    0.00  1.0000 
  -1 -18   5      13      41                                                          16   -1.05    0.00  1.0000 
  -1 -18  -5      23      45                                                          26    0.91    0.00  1.0000 
   1  18  -5       0      42                                                         -71   -1.05    0.00  1.0000 
  -1 -17   5     245      51                                                         241    0.35    0.00  1.0000 
   1  17  -5     347      56                                                         342    0.35    0.00  1.0000 
  -1 -17  -5     356      54                                                         352   -0.33    0.00  1.0000 
   1  17  -5     361      47                                                         356    0.35    0.00  1.0000 
  -1 -16   5     256      48                                                         242   -1.24    0.00  1.0000 
   1  16   5     205      39                                                         192    1.29    0.00  1.0000 
   1  16  -5     312      42                                                         297   -1.24    0.00  1.0000 
  -1 -16  -5     229      44                                                         215    1.29    0.00  1.0000 
   1  16  -5     284      51                                                         269   -1.24    0.00  1.0000 
   1  15   5      36      27                                                          38    0.50    0.00  1.0000 
  -1 -15   5      74      39                                                          75   -0.17    0.00  1.0000 
   1  15  -5      16      35                                                          16   -0.17    0.00  1.0000 
   1  15  -5      47      29                                                          48   -0.17    0.00  1.0000 
  -1 -15  -5      32      31                                                          34    0.50    0.00  1.0000 
  -1 -14   5     493      56                                                         508   -0.95    0.00  1.0000 
   1  14   5     471      48                                                         488    1.08    0.00  1.0000 
  -1 -14  -5     365      48                                                         380    1.08    0.00  1.0000 
   1  14  -5     507      57                                                         522   -0.95    0.00  1.0000 
   1  14  -5     520      50                                                         536   -0.95    0.00  1.0000 
  -1 -13   5     619      59                                                         608   -0.64    0.00  1.0000 
   1  13   5     559      50                                                         548    0.63    0.00  1.0000 
   1  13  -5     588      57                                                         577   -0.64    0.00  1.0000 
  -1 -13  -5     599      54                                                         588    0.63    0.00  1.0000 
   1  13  -5     559      51                                                         548   -0.64    0.00  1.0000 
   1  13  -5     660      52                                                         648   -0.64    0.00  1.0000 
   1  12   5      64      24                                                          70    1.04    0.00  1.0000 
  -1 -12   5      33      29                                                          38   -1.25    0.00  1.0000 
  -1 -12   5      28      22                                                          33   -1.25    0.00  1.0000 
   1  12  -5      45      29                                                          51   -1.25    0.00  1.0000 
  -1 -12  -5      79      26                                                          86    1.04    0.00  1.0000 
   1  12  -5      60      25                                                          67   -1.25    0.00  1.0000 
   1  12  -5      70      26                                                          78   -1.25    0.00  1.0000 
   1  11   5    1313      79                                                        1360    1.79    0.00  1.0000 
  -1 -11   5    1326      77                                                        1378   -1.96    0.00  1.0000 
  -1 -11   5    1299      80                                                        1350   -1.96    0.00  1.0000 
   1  11   5    1287      78                                                        1333    1.79    0.00  1.0000 
  -1 -11   5    1257      86                                                        1307   -1.96    0.00  1.0000 
  -1 -11  -5    1405      82                                                        1453    1.79    0.00  1.0000 
   1  11  -5    1270      82                                                        1320   -1.96    0.00  1.0000 
   1  11  -5    1380      85                                                        1433   -1.96    0.00  1.0000 
   1  11  -5    1325      80                                                        1377   -1.96    0.00  1.0000 
  -1 -11  -5    1211      81                                                        1256    1.79    0.00  1.0000 
  -1 -11  -5    1356      82                                                        1403    1.79    0.00  1.0000 
  -1 -10   5     837      51                                                         778   -2.93    0.00  1.0000 
   1  10   5     820      52                                                         762    2.88    0.00  1.0000 
   1  10   5     910      54                                                         849    2.88    0.00  1.0000 
  -1 -10   5     869      60                                                         808   -2.93    0.00  1.0000 
  -1 -10   5     795      53                                                         737   -2.93    0.00  1.0000 
  -1 -10  -5     853      55                                                         794    2.88    0.00  1.0000 
  -1 -10  -5     852      54                                                         793    2.88    0.00  1.0000 
   1  10  -5     898      56                                                         836   -2.93    0.00  1.0000 
   1  10  -5     948      59                                                         885   -2.93    0.00  1.0000 
   1  10  -5     932      54                                                         869   -2.93    0.00  1.0000 
   1  10  -5     694      54                                                         640   -2.93    0.00  1.0000 
  -1  -9   5     241      27                                                         257   -1.38    0.00  1.0000 
  -1  -9   5     188      25                                                         202   -1.38    0.00  1.0000 
  -1  -9   5     197      33                                                         211   -1.38    0.00  1.0000 
   1   9   5     244      29                                                         260    1.41    0.00  1.0000 
   1   9  -5     225      28                                                         240   -1.38    0.00  1.0000 
   1   9  -5     133      27                                                         145   -1.38    0.00  1.0000 
  -1  -9  -5     216      30                                                         231    1.41    0.00  1.0000 
   1   9  -5     149      28                                                         161   -1.38    0.00  1.0000 
   1   9  -5     256      32                                                         272   -1.38    0.00  1.0000 
  -1  -9  -5     191      27                                                         205    1.41    0.00  1.0000 
  -1  -9  -5     147      27                                                         159    1.41    0.00  1.0000 
  -1  -8   5    3270     170                                                        3324   -1.33    0.00  1.0000 
   1   8   5    3500     168                                                        3565    1.53    0.00  1.0000 
  -1  -8   5    3127     174                                                        3180   -1.33    0.00  1.0000 
  -1  -8   5    3313     166                                                        3368   -1.33    0.00  1.0000 
  -1  -8  -5    3508     171                                                        3573    1.53    0.00  1.0000 
   1   8  -5    3336     167                                                        3391   -1.33    0.00  1.0000 
   1   8  -5    3420     174                                                        3476   -1.33    0.00  1.0000 
  -1  -8  -5    3434     169                                                        3498    1.53    0.00  1.0000 
  -1  -8  -5    3411     171                                                        3475    1.53    0.00  1.0000 
   1   8  -5    3367     172                                                        3422   -1.33    0.00  1.0000 
  -1  -7   5    2319     126                                                        2387    1.95    0.00  1.0000 
   1   7   5    2334     119                                                        2399   -1.88    0.00  1.0000 
  -1  -7   5    2232     119                                                        2298    1.95    0.00  1.0000 
  -1  -7   5    2406     119                                                        2475    1.95    0.00  1.0000 
  -1  -7  -5    2342     120                                                        2407   -1.88    0.00  1.0000 
   1   7  -5    2231     124                                                        2297    1.95    0.00  1.0000 
   1   7  -5    2173     119                                                        2238    1.95    0.00  1.0000 
  -1  -7  -5    2311     121                                                        2376   -1.88    0.00  1.0000 
  -1  -7  -5    2422     121                                                        2489   -1.88    0.00  1.0000 
   1   7  -5    2359     123                                                        2427    1.95    0.00  1.0000 
  -1  -6   5      27      12                                                          30   -0.92    0.00  1.0000 
   1   6   5      51      16                                                          56    1.00    0.00  1.0000 
   1   6   5      26       8                                                          30    1.00    0.00  1.0000 
  -1  -6   5      23      19                                                          26   -0.92    0.00  1.0000 
  -1  -6   5      56      15                                                          61   -0.92    0.00  1.0000 
   1   6   5      37       9                                                          41    1.00    0.00  1.0000 
   1   6  -5      52      16                                                          57   -0.92    0.00  1.0000 
  -1  -6  -5      43      15                                                          48    1.00    0.00  1.0000 
  -1  -6  -5      38      13                                                          43    1.00    0.00  1.0000 
   1   6  -5      43      17                                                          47   -0.92    0.00  1.0000 
  -1  -6  -5      38      17                                                          43    1.00    0.00  1.0000 
   1   6  -5      38      14                                                          42   -0.92    0.00  1.0000 
   1   6  -5      46      16                                                          51   -0.92    0.00  1.0000 
   1   5   5    2388     113                                                        2325   -1.83    0.00  1.0000 
  -1  -5   5    2323     122                                                        2263    1.75    0.00  1.0000 
   1   5   5    2405     113                                                        2341   -1.83    0.00  1.0000 
  -1  -5   5    2478     114                                                        2416    1.75    0.00  1.0000 
   1   5   5    2492     116                                                        2427   -1.83    0.00  1.0000 
  -1  -5  -5    2627     118                                                        2561   -1.83    0.00  1.0000 
  -1  -5  -5    2465     116                                                        2401   -1.83    0.00  1.0000 
   1   5  -5    2345     118                                                        2285    1.75    0.00  1.0000 
   1   5  -5    2417     115                                                        2356    1.75    0.00  1.0000 
   1   5  -5    2387     121                                                        2326    1.75    0.00  1.0000 
   1   5  -5    2163     116                                                        2105    1.75    0.00  1.0000 
  -1  -5  -5    2496     116                                                        2431   -1.83    0.00  1.0000 
  -1  -4   5    2933     139                                                        2872   -1.60    0.00  1.0000 
   1   4   5    2919     140                                                        2854    1.69    0.00  1.0000 
   1   4   5    2953     141                                                        2888    1.69    0.00  1.0000 
  -1  -4   5    3023     147                                                        2961   -1.60    0.00  1.0000 
  -1  -4   5    2912     136                                                        2851   -1.60    0.00  1.0000 
   1   4   5    2967     141                                                        2902    1.69    0.00  1.0000 
   1   4  -5    3057     143                                                        2994   -1.60    0.00  1.0000 
   1   4  -5    3019     140                                                        2957   -1.60    0.00  1.0000 
  -1  -4  -5    3140     142                                                        3073    1.69    0.00  1.0000 
   1   4  -5    2989     146                                                        2927   -1.60    0.00  1.0000 
   1   4  -5    2983     142                                                        2921   -1.60    0.00  1.0000 
  -1  -3   5      16       9                                                          10    2.25    0.00  1.0000 
   1   3   5      26      13                                                          19   -2.17    0.00  1.0000 
  -1  -3   5      36      16                                                          27    2.25    0.00  1.0000 
   1   3   5      22      12                                                          15   -2.17    0.00  1.0000 
   1   3   5      27      10                                                          20   -2.17    0.00  1.0000 
  -1  -3   5      13      10                                                           8    2.25    0.00  1.0000 
   1   3   5      30      12                                                          22   -2.17    0.00  1.0000 
  -1  -3  -5      10      13                                                           6   -2.17    0.00  1.0000 
  -1  -3  -5      22      11                                                          15   -2.17    0.00  1.0000 
   1   3  -5      21      13                                                          14    2.25    0.00  1.0000 
   1   3  -5      21      10                                                          14    2.25    0.00  1.0000 
   1   3  -5      29       9                                                          21    2.25    0.00  1.0000 
   1   3  -5      14      12                                                           9    2.25    0.00  1.0000 
  -1  -2   5    4897     217                                                        4891    0.13    0.00  1.0000 
  -1  -2   5    4837     231                                                        4831    0.13    0.00  1.0000 
  -1  -2   5    4704     222                                                        4698    0.13    0.00  1.0000 
   1   2   5    4908     224                                                        4906   -0.04    0.00  1.0000 
   1   2   5    4681     226                                                        4679   -0.04    0.00  1.0000 
  -1  -2   5    4664     230                                                        4658    0.13    0.00  1.0000 
   1   2   5    4793     225                                                        4791   -0.04    0.00  1.0000 
   1   2   5    4764     227                                                        4762   -0.04    0.00  1.0000 
  -1  -2  -5    4902     225                                                        4900   -0.04    0.00  1.0000 
   1   2  -5    4722     225                                                        4716    0.13    0.00  1.0000 
   1   2  -5    5053     223                                                        5046    0.13    0.00  1.0000 
   1   2  -5    4498     230                                                        4492    0.13    0.00  1.0000 
  -1  -2  -5    4656     227                                                        4654   -0.04    0.00  1.0000 
   1   2  -5    4644     226                                                        4638    0.13    0.00  1.0000 
   1   1   5    3734     176                                                        3810   -1.74    0.00  1.0000 
  -1  -1   5    3682     177                                                        3757    1.71    0.00  1.0000 
  -1  -1   5    3682     177                                                        3757    1.71    0.00  1.0000 
   1   1   5    3457     172                                                        3530   -1.74    0.00  1.0000 
  -1  -1   5    3510     170                                                        3583    1.71    0.00  1.0000 
   1   1   5    3718     175                                                        3794   -1.74    0.00  1.0000 
   1   1   5    3562     173                                                        3636   -1.74    0.00  1.0000 
  -1  -1   5    3410     166                                                        3482    1.71    0.00  1.0000 
   1   1  -5    3501     171                                                        3574    1.71    0.00  1.0000 
   1   1  -5    3252     176                                                        3322    1.71    0.00  1.0000 
  -1  -1  -5    3736     175                                                        3812   -1.74    0.00  1.0000 
  -1  -1  -5    3394     172                                                        3467   -1.74    0.00  1.0000 
  -1  -1  -5    3520     172                                                        3594   -1.74    0.00  1.0000 
  -1   1   5    3750     183                                                        3807   -1.30    0.00  1.0000 
  -1   1   5    3616     177                                                        3672   -1.30    0.00  1.0000 
  -1   1   5    3701     178                                                        3758   -1.30    0.00  1.0000 
   1  -1   5    3643     179                                                        3700    1.33    0.00  1.0000 
   1  -1   5    3870     184                                                        3929    1.33    0.00  1.0000 
   1  -1   5    3751     176                                                        3809    1.33    0.00  1.0000 
  -1   1   5    3752     182                                                        3809   -1.30    0.00  1.0000 
   1  -1   5    3771     185                                                        3829    1.33    0.00  1.0000 
  -1   1  -5    3638     183                                                        3695    1.33    0.00  1.0000 
   1  -1  -5    3919     183                                                        3978   -1.30    0.00  1.0000 
  -1   1  -5    3783     180                                                        3842    1.33    0.00  1.0000 
   1  -1  -5    3513     177                                                        3568   -1.30    0.00  1.0000 
  -1   2   5    4638     221                                                        4634   -0.08    0.00  1.0000 
   1  -2   5    4608     214                                                        4604    0.08    0.00  1.0000 
  -1   2   5    4603     222                                                        4599   -0.08    0.00  1.0000 
   1  -2   5    4746     225                                                        4742    0.08    0.00  1.0000 
   1  -2   5    4565     224                                                        4561    0.08    0.00  1.0000 
   1  -2   5    4564     218                                                        4560    0.08    0.00  1.0000 
  -1   2   5    4677     218                                                        4673   -0.08    0.00  1.0000 
  -1   2   5    4620     217                                                        4616   -0.08    0.00  1.0000 
  -1   2  -5    4748     219                                                        4744    0.08    0.00  1.0000 
  -1   2  -5    4615     224                                                        4611    0.08    0.00  1.0000 
   1  -2  -5    4706     217                                                        4702   -0.08    0.00  1.0000 
   1  -2  -5    4691     222                                                        4687   -0.08    0.00  1.0000 
  -1   3   5       9      10                                                           5   -1.95    0.00  1.0000 
  -1   3   5      15      10                                                          10   -1.95    0.00  1.0000 
   1  -3   5      20      12                                                          14    1.98    0.00  1.0000 
  -1   3   5       7       9                                                           4   -1.95    0.00  1.0000 
   1  -3   5       0      11                                                          -9    1.98    0.00  1.0000 
   1  -3   5      27      16                                                          20    1.98    0.00  1.0000 
  -1   3  -5       0      14                                                          -3    1.98    0.00  1.0000 
   1  -3  -5       0       9                                                          -7   -1.95    0.00  1.0000 
  -1   3  -5      14      13                                                           9    1.98    0.00  1.0000 
   1  -3  -5      10      12                                                           6   -1.95    0.00  1.0000 
   1  -3  -5       0      11                                                          -1   -1.95    0.00  1.0000 
   1  -4   5    3018     138                                                        2954   -1.65    0.00  1.0000 
  -1   4   5    2984     141                                                        2919    1.66    0.00  1.0000 
  -1   4   5    2932     141                                                        2868    1.66    0.00  1.0000 
  -1   4   5    3024     140                                                        2959    1.66    0.00  1.0000 
   1  -4   5    2881     141                                                        2818   -1.65    0.00  1.0000 
   1  -4   5    3165     149                                                        3099   -1.65    0.00  1.0000 
  -1   4  -5    3031     141                                                        2967   -1.65    0.00  1.0000 
   1  -4  -5    2908     141                                                        2844    1.66    0.00  1.0000 
  -1   4  -5    3026     147                                                        2962   -1.65    0.00  1.0000 
   1  -4  -5    3069     142                                                        3004    1.66    0.00  1.0000 
   1  -4  -5    2930     141                                                        2866    1.66    0.00  1.0000 
  -1   4  -5    3012     142                                                        2948   -1.65    0.00  1.0000 
   1  -4  -5    2866     140                                                        2803    1.66    0.00  1.0000 
  -1   4  -5    3006     142                                                        2942   -1.65    0.00  1.0000 
  -1   5   5    2169     107                                                        2100   -2.08    0.00  1.0000 
   1  -5   5    2304     109                                                        2231    2.15    0.00  1.0000 
   1  -5   5    2262     107                                                        2190    2.15    0.00  1.0000 
   1  -5   5    2392     116                                                        2318    2.15    0.00  1.0000 
  -1   5   5    2325     108                                                        2254   -2.08    0.00  1.0000 
  -1   5   5    2204     107                                                        2135   -2.08    0.00  1.0000 
   1  -5  -5    2120     109                                                        2052   -2.08    0.00  1.0000 
  -1   5  -5    2259     114                                                        2187    2.15    0.00  1.0000 
   1  -5  -5    2340     110                                                        2269   -2.08    0.00  1.0000 
   1  -5  -5    2269     109                                                        2199   -2.08    0.00  1.0000 
  -1   5  -5    2270     110                                                        2198    2.15    0.00  1.0000 
  -1   5  -5    2288     109                                                        2215    2.15    0.00  1.0000 
  -1   5  -5    2327     110                                                        2254    2.15    0.00  1.0000 
   1  -5  -5    2279     108                                                        2209   -2.08    0.00  1.0000 
   1  -6   5      12      14                                                          13   -0.50    0.00  1.0000 
   1  -6   5      43      15                                                          45   -0.50    0.00  1.0000 
  -1   6   5      11       9                                                          12    0.46    0.00  1.0000 
  -1   6   5      46      15                                                          48    0.46    0.00  1.0000 
   1  -6   5      30      21                                                          32   -0.50    0.00  1.0000 
  -1   6   5      20       9                                                          22    0.46    0.00  1.0000 
  -1   6  -5      59      17                                                          62   -0.50    0.00  1.0000 
  -1   6  -5      17      14                                                          18   -0.50    0.00  1.0000 
   1  -6  -5      31      15                                                          33    0.46    0.00  1.0000 
  -1   6  -5      17      17                                                          19   -0.50    0.00  1.0000 
   1  -6  -5      30      11                                                          32    0.46    0.00  1.0000 
   1  -6  -5      41      16                                                          43    0.46    0.00  1.0000 
   1  -6  -5      12      13                                                          13    0.46    0.00  1.0000 
  -1   6  -5      29      13                                                          31   -0.50    0.00  1.0000 
   1  -7   5    2094     115                                                        2173    2.40    0.00  1.0000 
   1  -7   5    2213     115                                                        2294    2.40    0.00  1.0000 
   1  -7   5    2250     123                                                        2332    2.40    0.00  1.0000 
  -1   7   5    2196     114                                                        2279   -2.44    0.00  1.0000 
  -1   7   5    2228     110                                                        2311   -2.44    0.00  1.0000 
  -1   7   5    2092     109                                                        2173   -2.44    0.00  1.0000 
   1  -7  -5    2191     116                                                        2273   -2.44    0.00  1.0000 
   1  -7  -5    2131     110                                                        2212   -2.44    0.00  1.0000 
   1  -7  -5    2313     117                                                        2398   -2.44    0.00  1.0000 
  -1   7  -5    2276     116                                                        2358    2.40    0.00  1.0000 
   1  -7  -5    2221     115                                                        2304   -2.44    0.00  1.0000 
  -1   7  -5    2208     117                                                        2289    2.40    0.00  1.0000 
  -1   7  -5    2183     120                                                        2264    2.40    0.00  1.0000 
  -1   7  -5    2295     118                                                        2378    2.40    0.00  1.0000 
  -1   8   5    3026     150                                                        3087    1.54    0.00  1.0000 
   1  -8   5    3357     161                                                        3424   -1.62    0.00  1.0000 
   1  -8   5    3004     152                                                        3068   -1.62    0.00  1.0000 
   1  -8   5    3010     151                                                        3074   -1.62    0.00  1.0000 
   1  -8  -5    2986     155                                                        3046    1.54    0.00  1.0000 
   1  -8  -5    2758     145                                                        2816    1.54    0.00  1.0000 
   1  -8  -5    3002     154                                                        3063    1.54    0.00  1.0000 
  -1   8  -5    2989     158                                                        3053   -1.62    0.00  1.0000 
  -1   8  -5    3129     156                                                        3194   -1.62    0.00  1.0000 
   1  -8  -5    2962     151                                                        3022    1.54    0.00  1.0000 
  -1   8  -5    3054     152                                                        3118   -1.62    0.00  1.0000 
   1  -9   5     174      26                                                         189   -1.54    0.00  1.0000 
  -1   9   5     118      21                                                         131    1.61    0.00  1.0000 
  -1   9   5     181      25                                                         197    1.61    0.00  1.0000 
   1  -9   5     136      22                                                         149   -1.54    0.00  1.0000 
   1  -9   5     153      33                                                         167   -1.54    0.00  1.0000 
  -1   9  -5     113      25                                                         125   -1.54    0.00  1.0000 
   1  -9  -5     161      25                                                         176    1.61    0.00  1.0000 
  -1   9  -5     143      26                                                         156   -1.54    0.00  1.0000 
   1  -9  -5     196      28                                                         212    1.61    0.00  1.0000 
  -1   9  -5     141      29                                                         154   -1.54    0.00  1.0000 
  -1   9  -5     158      25                                                         172   -1.54    0.00  1.0000 
  -1  10   5     832      49                                                         768    3.16    0.00  1.0000 
   1 -10   5     755      49                                                         696   -3.08    0.00  1.0000 
   1 -10   5     805      50                                                         744   -3.08    0.00  1.0000 
  -1  10   5     834      50                                                         770    3.16    0.00  1.0000 
   1 -10   5     841      60                                                         779   -3.08    0.00  1.0000 
  -1  10  -5     771      55                                                         711   -3.08    0.00  1.0000 
  -1  10  -5     857      53                                                         794   -3.08    0.00  1.0000 
   1 -10  -5     864      52                                                         799    3.16    0.00  1.0000 
   1 -10  -5     779      52                                                         717    3.16    0.00  1.0000 
   1 -10  -5     672      49                                                         615    3.16    0.00  1.0000 
  -1  10  -5     858      56                                                         795   -3.08    0.00  1.0000 
  -1  10  -5     798      51                                                         737   -3.08    0.00  1.0000 
   1 -11   5    1207      73                                                        1248   -1.63    0.00  1.0000 
   1 -11   5    1171      74                                                        1211   -1.63    0.00  1.0000 
   1 -11   5    1208      82                                                        1249   -1.63    0.00  1.0000 
  -1  11   5    1185      74                                                        1229    1.76    0.00  1.0000 
  -1  11   5    1238      74                                                        1283    1.76    0.00  1.0000 
   1 -11  -5    1143      78                                                        1186    1.76    0.00  1.0000 
  -1  11  -5    1338      77                                                        1381   -1.63    0.00  1.0000 
   1 -11  -5    1257      76                                                        1302    1.76    0.00  1.0000 
  -1  11  -5    1286      81                                                        1328   -1.63    0.00  1.0000 
   1 -11  -5    1206      77                                                        1250    1.76    0.00  1.0000 
  -1  11  -5    1149      78                                                        1189   -1.63    0.00  1.0000 
   1 -12   5      59      23                                                          65   -1.06    0.00  1.0000 
   1 -12   5      22      30                                                          26   -1.06    0.00  1.0000 
  -1  12   5      27      23                                                          32    1.21    0.00  1.0000 
  -1  12  -5       0      23                                                          -5   -1.06    0.00  1.0000 
  -1  12  -5      10      24                                                          13   -1.06    0.00  1.0000 
   1 -12  -5      12      25                                                          15    1.21    0.00  1.0000 
  -1  12  -5      48      28                                                          53   -1.06    0.00  1.0000 
   1 -13   5     594      60                                                         585   -0.52    0.00  1.0000 
  -1  13   5     604      51                                                         597    0.42    0.00  1.0000 
  -1  13  -5     546      51                                                         537   -0.52    0.00  1.0000 
  -1  13  -5     662      58                                                         653   -0.52    0.00  1.0000 
  -1  13  -5     529      55                                                         521   -0.52    0.00  1.0000 
   1 -13  -5     647      56                                                         639    0.42    0.00  1.0000 
  -1  14   5     407      44                                                         420    0.93    0.00  1.0000 
   1 -14   5     363      53                                                         377   -1.03    0.00  1.0000 
  -1  14  -5     432      51                                                         447   -1.03    0.00  1.0000 
   1 -14  -5     350      45                                                         362    0.93    0.00  1.0000 
  -1  14  -5     392      46                                                         407   -1.03    0.00  1.0000 
  -1  14  -5     476      54                                                         492   -1.03    0.00  1.0000 
  -1  15   5      44      26                                                          42   -0.47    0.00  1.0000 
   1 -15   5      41      39                                                          41   -0.04    0.00  1.0000 
  -1  15  -5      43      37                                                          43   -0.04    0.00  1.0000 
   1 -15  -5      37      32                                                          35   -0.47    0.00  1.0000 
  -1  15  -5      53      32                                                          53   -0.04    0.00  1.0000 
  -1  15  -5      75      31                                                          75   -0.04    0.00  1.0000 
  -1  16   5     183      36                                                         171    1.29    0.00  1.0000 
   1 -16   5     216      50                                                         205   -1.06    0.00  1.0000 
  -1  16  -5     189      41                                                         179   -1.06    0.00  1.0000 
  -1  16  -5     210      39                                                         199   -1.06    0.00  1.0000 
   1 -16  -5     205      43                                                         192    1.29    0.00  1.0000 
  -1  16  -5     327      51                                                         313   -1.06    0.00  1.0000 
   1 -17   5     266      54                                                         259    0.63    0.00  1.0000 
  -1  17  -5     331      48                                                         323    0.63    0.00  1.0000 
   1 -17  -5     300      49                                                         295   -0.42    0.00  1.0000 
  -1  17  -5     268      52                                                         261    0.63    0.00  1.0000 
   1 -18   5      11      45                                                          13   -0.84    0.00  1.0000 
   1 -18  -5      66      42                                                          77    1.85    0.00  1.0000 
  -1  18  -5       0      31                                                          -9   -0.84    0.00  1.0000 
  -1  18  -5      57      45                                                          62   -0.84    0.00  1.0000 
   1 -19   5     156      52                                                         165    1.02    0.00  1.0000 
   1 -19  -5     150      51                                                         157   -0.84    0.00  1.0000 
  -1  19  -5     221      46                                                         232    1.02    0.00  1.0000 
  -1  19  -5     243      58                                                         254    1.02    0.00  1.0000 
   1 -20   5     103      54                                                         108   -0.72    0.00  1.0000 
  -1  20  -5      65      52                                                          69   -0.72    0.00  1.0000 
   1 -20  -5     133      52                                                         141    1.01    0.00  1.0000 
   1 -21  -5      62      50                                                          64    0.31    0.00  1.0000 
   1 -22  -5      75      55                                                          64    1.96    0.00  1.0000 
  -1 -23  -6       0      51                                                         -60   -1.94    0.00  1.0000 
  -1 -22  -6       1      54                                                           1   -6.18    0.00  1.0000 
   1  21  -6       2      54                                                         -53    3.91    0.00  1.0000 
  -1 -21  -6      10      54                                                          21   -4.02    0.00  1.0000 
  -1 -20   6       1      44                                                         -63    2.30    0.00  1.0000 
  -1 -20  -6       1      47                                                         -12   -2.34    0.00  1.0000 
   1  20  -6       1      52                                                         -18    2.30    0.00  1.0000 
  -1 -19   6      13      49                                                          18   -1.92    0.00  1.0000 
  -1 -19  -6       0      43                                                         -45    1.90    0.00  1.0000 
   1  19  -6       0      49                                                          -5   -1.92    0.00  1.0000 
  -1 -18   6       1      39                                                         -59   -3.29    0.00  1.0000 
  -1 -18  -6      17      43                                                           9    3.16    0.00  1.0000 
   1  18  -6      12      48                                                           5   -3.29    0.00  1.0000 
  -1 -17   6      27      44                                                          29   -0.41    0.00  1.0000 
  -1 -17  -6       0      37                                                         -29    0.31    0.00  1.0000 
   1  17  -6       0      45                                                          -7   -0.41    0.00  1.0000 
  -1 -16   6       0      37                                                         -19    1.12    0.00  1.0000 
   1  16   6      15      30                                                          12   -1.12    0.00  1.0000 
  -1 -16  -6       0      33                                                         -18   -1.12    0.00  1.0000 
   1  16  -6      25      41                                                          21    1.12    0.00  1.0000 
   1  16  -6       2      28                                                           1    1.12    0.00  1.0000 
   1  15   6       1      25                                                         -30   -3.39    0.00  1.0000 
  -1 -15   6       2      37                                                          -1    3.44    0.00  1.0000 
   1  15  -6      20      28                                                          31    3.44    0.00  1.0000 
   1  15  -6       2      35                                                          -2    3.44    0.00  1.0000 
  -1 -15  -6       1      28                                                         -33   -3.39    0.00  1.0000 
  -1 -14   6       2      32                                                         -52    3.65    0.00  1.0000 
   1  14   6       2      24                                                         -20   -3.60    0.00  1.0000 
   1  14  -6       3      27                                                           9    3.65    0.00  1.0000 
   1  14  -6       8      34                                                          17    3.65    0.00  1.0000 
  -1 -14  -6       3      27                                                           9   -3.60    0.00  1.0000 
   1  13   6       8      23                                                           4   -2.15    0.00  1.0000 
  -1 -13   6      16      34                                                          10    2.30    0.00  1.0000 
  -1 -13  -6       1      25                                                         -16   -2.15    0.00  1.0000 
   1  13  -6       1      23                                                          -3    2.30    0.00  1.0000 
   1  13  -6      26      30                                                          18    2.30    0.00  1.0000 
  -1 -12   6      55      36                                                          79    4.04    0.00  1.0000 
   1  12   6      27      26                                                          43   -3.88    0.00  1.0000 
   1  12  -6      76      29                                                         103    4.04    0.00  1.0000 
   1  12  -6      80      28                                                         108    4.04    0.00  1.0000 
  -1 -12  -6      55      28                                                          77   -3.88    0.00  1.0000 
   1  12  -6      54      31                                                          77    4.04    0.00  1.0000 
  -1 -11   6       9      29                                                           8    0.52    0.00  1.0000 
  -1 -11   6       9      18                                                           8    0.52    0.00  1.0000 
   1  11   6       0      21                                                          -9   -0.35    0.00  1.0000 
  -1 -11  -6       7      19                                                           6   -0.35    0.00  1.0000 
   1  11  -6      32      23                                                          30    0.52    0.00  1.0000 
   1  11  -6      51      23                                                          48    0.52    0.00  1.0000 
  -1 -11  -6       0      21                                                         -21   -0.35    0.00  1.0000 
   1  11  -6       5      24                                                           4    0.52    0.00  1.0000 
   1  10   6       1      19                                                         -14   -2.44    0.00  1.0000 
  -1 -10   6      14      17                                                           8    2.50    0.00  1.0000 
  -1 -10   6       1      22                                                         -45    2.50    0.00  1.0000 
  -1 -10   6      34      18                                                          24    2.50    0.00  1.0000 
   1  10  -6      25      21                                                          17    2.50    0.00  1.0000 
  -1 -10  -6      23      20                                                          15   -2.44    0.00  1.0000 
  -1 -10  -6      15      22                                                           9   -2.44    0.00  1.0000 
  -1 -10  -6       1      19                                                          -5   -2.44    0.00  1.0000 
   1  10  -6      30      21                                                          21    2.50    0.00  1.0000 
   1  10  -6      16      20                                                          10    2.50    0.00  1.0000 
   1  10  -6      32      18                                                          23    2.50    0.00  1.0000 
  -1  -9   6      34      17                                                          34   -0.06    0.00  1.0000 
   1   9   6      35      20                                                          35    0.08    0.00  1.0000 
  -1  -9   6      29      28                                                          29   -0.06    0.00  1.0000 
  -1  -9   6      14      16                                                          14   -0.06    0.00  1.0000 
   1   9  -6       4       6                                                           4   -0.06    0.00  1.0000 
  -1  -9  -6      66      20                                                          66    0.08    0.00  1.0000 
  -1  -9  -6      13      20                                                          13    0.08    0.00  1.0000 
   1   9  -6      34      21                                                          34   -0.06    0.00  1.0000 
   1   9  -6      27      19                                                          27   -0.06    0.00  1.0000 
  -1  -9  -6      41      20                                                          41    0.08    0.00  1.0000 
   1   9  -6      78      23                                                          78   -0.06    0.00  1.0000 
  -1  -8   6       0      22                                                          -3    1.40    0.00  1.0000 
  -1  -8   6      31      16                                                          26    1.40    0.00  1.0000 
   1   8   6       2      17                                                           1   -1.34    0.00  1.0000 
  -1  -8  -6       0      17                                                          -7   -1.34    0.00  1.0000 
   1   8  -6       0      17                                                         -35    1.40    0.00  1.0000 
   1   8  -6       0      14                                                          -7    1.40    0.00  1.0000 
   1   8  -6       0      17                                                          -2    1.40    0.00  1.0000 
   1   8  -6      30      19                                                          25    1.40    0.00  1.0000 
  -1  -8  -6       0      17                                                         -12   -1.34    0.00  1.0000 
  -1  -8  -6      12      16                                                           9   -1.34    0.00  1.0000 
  -1  -7   6      39      15                                                          31    2.01    0.00  1.0000 
  -1  -7   6       9      22                                                           5    2.01    0.00  1.0000 
   1   7   6      54      10                                                          44   -1.93    0.00  1.0000 
   1   7   6      47      18                                                          38   -1.93    0.00  1.0000 
   1   7   6      48      10                                                          39   -1.93    0.00  1.0000 
  -1  -7  -6      67      19                                                          56   -1.93    0.00  1.0000 
   1   7  -6      75      19                                                          63    2.01    0.00  1.0000 
  -1  -7  -6      59      17                                                          49   -1.93    0.00  1.0000 
  -1  -7  -6      55      15                                                          45   -1.93    0.00  1.0000 
   1   7  -6      75      17                                                          63    2.01    0.00  1.0000 
   1   7  -6      42      18                                                          33    2.01    0.00  1.0000 
   1   7  -6      48      18                                                          39    2.01    0.00  1.0000 
   1   6   6      72      12                                                          79   -1.18    0.00  1.0000 
   1   6   6      46      17                                                          52   -1.18    0.00  1.0000 
   1   6   6      70      13                                                          77   -1.18    0.00  1.0000 
  -1  -6   6      51      23                                                          58    1.30    0.00  1.0000 
  -1  -6   6      39      16                                                          45    1.30    0.00  1.0000 
  -1  -6  -6      64      15                                                          71   -1.18    0.00  1.0000 
   1   6  -6      73      17                                                          81    1.30    0.00  1.0000 
   1   6  -6      69      20                                                          77    1.30    0.00  1.0000 
   1   6  -6      71      18                                                          79    1.30    0.00  1.0000 
  -1  -6  -6      55      19                                                          61   -1.18    0.00  1.0000 
   1   6  -6      35      17                                                          41    1.30    0.00  1.0000 
  -1  -6  -6      58      16                                                          64   -1.18    0.00  1.0000 
  -1  -5   6       8      13                                                          14    3.04    0.00  1.0000 
   1   5   6       1      13                                                          -5   -2.83    0.00  1.0000 
   1   5   6       5      12                                                           9   -2.83    0.00  1.0000 
  -1  -5   6       1      18                                                           0    3.04    0.00  1.0000 
  -1  -5   6      11      12                                                          18    3.04    0.00  1.0000 
   1   5   6       8      10                                                          13   -2.83    0.00  1.0000 
  -1  -5  -6       1      15                                                           4   -2.83    0.00  1.0000 
  -1  -5  -6      15      12                                                          23   -2.83    0.00  1.0000 
   1   5  -6      10      12                                                          17    3.04    0.00  1.0000 
   1   5  -6       9      15                                                          15    3.04    0.00  1.0000 
   1   5  -6      17      17                                                          26    3.04    0.00  1.0000 
   1   5  -6       1      13                                                          -9    3.04    0.00  1.0000 
   1   4   6      61      15                                                          57   -0.80    0.00  1.0000 
   1   4   6      92      19                                                          87   -0.80    0.00  1.0000
[truncated: 6,992,796 more chars]
