# Supplementary material for: Isomerism in double-pillared-layer coordination polymers – structures and photoreactivity
Source: IUCrJ. 2018 Feb 14;5(Pt 2):182–9. doi: 10.1107/S2052252518001379 (PMC5947723; doi:10.1107/S2052252518001379)
Supplement: Supplementary file 6 [file m-05-00182-sup6.cif]

 
data_6 
#==============================================================================

# PROCESSING SUMMARY (IUCr Office Use Only)

_journal_date_recd_electronic      2017-09-18
_journal_date_to_coeditor         ?
_journal_date_from_coeditor       ?
_journal_date_accepted     ?
_journal_date_printers_first      ?
_journal_date_printers_final      ?
_journal_date_proofs_out          ?
_journal_date_proofs_in           ?
_journal_coeditor_name            ?
_journal_coeditor_code      LC5095
_journal_coeditor_notes
; ?
;
_journal_paper_category      FA
_journal_techeditor_code      ?
_iucr_compatibility_tag          ACTA95
_journal_techeditor_notes  
;
;
_journal_coden_ASTM               ?
_journal_name_full                ?
_journal_year                     ?
_journal_volume                   ?
_journal_issue                    ?
_journal_page_first               ?
_journal_page_last                ?
_journal_suppl_publ_number        ?
_journal_suppl_publ_pages         ?

#==============================================================================
  
_audit_creation_method            'SHELXL-2014/7' 
_shelx_SHELXL_version_number      '2014/7' 
_chemical_name_systematic         ? 
_chemical_name_common             ? 
_chemical_melting_point           ? 
_chemical_formula_moiety          ? 
_chemical_formula_sum 
 'C56 H40 N4 O8 Zn2' 
_chemical_formula_weight          1027.66 
  
loop_ 
 _atom_type_symbol 
 _atom_type_description 
 _atom_type_scat_dispersion_real 
 _atom_type_scat_dispersion_imag 
 _atom_type_scat_source 
 'C'  'C'   0.0033   0.0016 
 'International Tables Vol C Tables 4.2.6.8 and 6.1.1.4' 
 'H'  'H'   0.0000   0.0000 
 'International Tables Vol C Tables 4.2.6.8 and 6.1.1.4' 
 'N'  'N'   0.0061   0.0033 
 'International Tables Vol C Tables 4.2.6.8 and 6.1.1.4' 
 'O'  'O'   0.0106   0.0060 
 'International Tables Vol C Tables 4.2.6.8 and 6.1.1.4' 
 'Zn'  'Zn'   0.2839   1.4301 
 'International Tables Vol C Tables 4.2.6.8 and 6.1.1.4' 
  
_space_group_crystal_system       monoclinic 
_space_group_IT_number            15 
_space_group_name_H-M_alt         'C 2/c' 
_space_group_name_Hall            '-C 2yc' 
  
_shelx_space_group_comment 
; 
The symmetry employed for this shelxl refinement is uniquely defined 
by the following loop, which should always be used as a source of 
symmetry information in preference to the above space-group names. 
They are only intended as comments. 
; 
  
loop_ 
 _space_group_symop_operation_xyz 
 'x, y, z' 
 '-x, y, -z+1/2' 
 'x+1/2, y+1/2, z' 
 '-x+1/2, y+1/2, -z+1/2' 
 '-x, -y, -z' 
 'x, -y, z-1/2' 
 '-x+1/2, -y+1/2, -z' 
 'x+1/2, -y+1/2, z-1/2' 
  
_cell_length_a                    27.430(2) 
_cell_length_b                    29.305(2) 
_cell_length_c                    14.9087(11) 
_cell_angle_alpha                 90 
_cell_angle_beta                  107.070(5) 
_cell_angle_gamma                 90 
_cell_volume                      11456.2(16) 
_cell_formula_units_Z             8 
_cell_measurement_temperature     173(2) 
_cell_measurement_reflns_used     5473 
_cell_measurement_theta_min       2.22 
_cell_measurement_theta_max       28.26 
  
_exptl_crystal_description        plate 
_exptl_crystal_colour             yellow 
_exptl_crystal_density_meas       'not measured' 
_exptl_crystal_density_method     'not measured' 
_exptl_crystal_density_diffrn     1.192 
_exptl_crystal_F_000              4224 
_exptl_transmission_factor_min    ? 
_exptl_transmission_factor_max    ? 
_exptl_crystal_size_max           0.450 
_exptl_crystal_size_mid           0.130 
_exptl_crystal_size_min           0.080 
_exptl_absorpt_coefficient_mu     0.889 
_shelx_estimated_absorpt_T_min    0.691 
_shelx_estimated_absorpt_T_max    0.932 
_exptl_absorpt_correction_type    multi-scan 
_exptl_absorpt_correction_T_min   0.702 
_exptl_absorpt_correction_T_max   0.937
_exptl_absorpt_process_details    'SADABS (Sheldrick, 2011)'
_exptl_absorpt_special_details    ? 
_diffrn_ambient_temperature       173(2) 
_diffrn_radiation_wavelength      0.71073 
_diffrn_radiation_type            MoKalpha
_diffrn_source                    ? 
_diffrn_measurement_device_type   'Bruker APEX-II CCD' 
_diffrn_measurement_method        '\f and \w scans' 
_diffrn_detector_area_resol_mean  ? 
_diffrn_reflns_number             50356 
_diffrn_reflns_av_unetI/netI      0.0968 
_diffrn_reflns_av_R_equivalents   0.0918 
_diffrn_reflns_limit_h_min        -30 
_diffrn_reflns_limit_h_max        34 
_diffrn_reflns_limit_k_min        -36 
_diffrn_reflns_limit_k_max        32 
_diffrn_reflns_limit_l_min        -18 
_diffrn_reflns_limit_l_max        18 
_diffrn_reflns_theta_min          1.390 
_diffrn_reflns_theta_max          26.499 
_diffrn_reflns_theta_full         25.242 
_diffrn_measured_fraction_theta_max   1.000 
_diffrn_measured_fraction_theta_full  1.000 
_diffrn_reflns_Laue_measured_fraction_max    1.000 
_diffrn_reflns_Laue_measured_fraction_full   1.000 
_diffrn_reflns_point_group_measured_fraction_max   1.000 
_diffrn_reflns_point_group_measured_fraction_full  1.000 
_reflns_number_total              11878 
_reflns_number_gt                 6657 
_reflns_threshold_expression      'I > 2\s(I)' 
_reflns_Friedel_coverage          0.000 
_reflns_Friedel_fraction_max      . 
_reflns_Friedel_fraction_full     . 
  
_reflns_special_details 
; 
 Reflections were merged by SHELXL according to the crystal 
 class for the calculation of statistics and refinement. 
  
 _reflns_Friedel_fraction is defined as the number of unique 
 Friedel pairs measured divided by the number that would be 
 possible theoretically, ignoring centric projections and 
 systematic absences. 
; 
  
_computing_data_collection        'Bruker APEX2' 
_computing_cell_refinement        'Bruker SAINT' 
_computing_data_reduction         'Bruker SAINT' 
_computing_structure_solution     'SHELXS-97 (Sheldrick, 2008)' 
_computing_structure_refinement 'SHELXL-2014/7 (Sheldrick, 2014)' 
_computing_molecular_graphics     'Bruker SHELXTL' 
_computing_publication_material   'Bruker SHELXTL' 
_refine_special_details           
;
 Initially refinement was attempted with normal data with R(int) = 
 0.1078.  Due to high agreement factors and problem in completing 
 satisfactory refinements of the structural model, SQUEEZEd data 
 was used. The refinement is marred by the disorder created by 
 the partial dimerization. Only one of the two olefin bonds was 
 found to form cyclobutane ring. The dimerized fragment (C8a - 
 C40a) was included in the refinement. A common occupancy factor 
 was refined to 0.610(6). Only isotropic thermal parameters were 
 refined for these "disordered" fragments, as anisotropic 
 refinement failed. Even though the geometry of the rings were 
 confined to hexagon using FLAT, SADI and SAME options they were 
 not strictly maintained in some cases. However, the agreement 
 factors are better than the unsqueezed data and hence reported 
 here. Although the bond distances and angles are not very 
 accurate for a detailed comparison, partial single dimerization 
 photoreaction is proved beyond any doubt.
; 
_refine_ls_structure_factor_coef  Fsqd 
_refine_ls_matrix_type            full 
_refine_ls_weighting_scheme       calc 
_refine_ls_weighting_details 
'w=1/[\s^2^(Fo^2^)+(0.1042P)^2^+43.8779P] where P=(Fo^2^+2Fc^2^)/3' 
_atom_sites_solution_primary      ? 
_atom_sites_solution_secondary    ? 
_atom_sites_solution_hydrogens    geom 
_refine_ls_hydrogen_treatment     constr 
_refine_ls_extinction_method      'SHELXL-2014/7 (Sheldrick 2014' 
_refine_ls_extinction_coef        0.00013(5) 
_refine_ls_extinction_expression 
 'Fc^*^=kFc[1+0.001xFc^2^\l^3^/sin(2\q)]^-1/4^' 
_refine_ls_number_reflns          11878 
_refine_ls_number_parameters      605 
_refine_ls_number_restraints      85 
_refine_ls_R_factor_all           0.1439 
_refine_ls_R_factor_gt            0.0862 
_refine_ls_wR_factor_ref          0.2377 
_refine_ls_wR_factor_gt           0.2151 
_refine_ls_goodness_of_fit_ref    1.035 
_refine_ls_restrained_S_all       1.039 
_refine_ls_shift/su_max           0.000 
_refine_ls_shift/su_mean          0.000 
  
loop_ 
 _atom_site_label 
 _atom_site_type_symbol 
 _atom_site_fract_x 
 _atom_site_fract_y 
 _atom_site_fract_z 
 _atom_site_U_iso_or_equiv 
 _atom_site_adp_type 
 _atom_site_occupancy 
 _atom_site_site_symmetry_order 
 _atom_site_calc_flag 
 _atom_site_refinement_flags_posn 
 _atom_site_refinement_flags_adp 
 _atom_site_refinement_flags_occupancy 
 _atom_site_disorder_assembly 
 _atom_site_disorder_group 
Zn1 Zn 0.35888(3) 0.11982(3) 0.36020(5) 0.0497(3) Uani 1 1 d . . . . . 
Zn2 Zn 0.38071(3) 0.11393(2) 0.64715(5) 0.0352(2) Uani 1 1 d . . . . . 
O1 O 0.40609(17) 0.09055(16) 0.4745(3) 0.0568(13) Uani 1 1 d . . . . . 
O2 O 0.42725(15) 0.06664(13) 0.6188(3) 0.0417(10) Uani 1 1 d . . . . . 
O3 O 0.31447(17) 0.16602(15) 0.3973(3) 0.0527(12) Uani 1 1 d . . . . . 
O4 O 0.32509(16) 0.14580(14) 0.5441(3) 0.0455(10) Uani 1 1 d . . . . . 
O5 O 0.33097(19) 0.13939(18) 0.2168(3) 0.0649(14) Uani 1 1 d . . . . . 
O6 O 0.39190(18) 0.08752(16) 0.2499(3) 0.0569(12) Uani 1 1 d . . . . . 
O7 O 0.3465(2) 0.1621(3) 0.7626(4) 0.096(2) Uani 1 1 d . . . . . 
O8 O 0.4033(2) 0.10638(19) 0.7890(3) 0.0759(17) Uani 1 1 d . . . . . 
N1 N 0.4192(2) 0.17021(19) 0.3738(4) 0.0543(15) Uani 1 1 d . . . . . 
C1 C 0.4678(3) 0.1593(3) 0.3806(5) 0.0586(18) Uani 1 1 d . . . . . 
H1 H 0.4763 0.1278 0.3848 0.070 Uiso 1 1 calc R U . . . 
C2 C 0.5052(3) 0.1885(3) 0.3819(5) 0.069(2) Uani 1 1 d . . . . . 
H2 H 0.5384 0.1774 0.3861 0.083 Uiso 1 1 calc R U . . . 
C3 C 0.4961(4) 0.2347(3) 0.3771(6) 0.077(2) Uani 1 1 d . . . . . 
C4 C 0.4484(4) 0.2469(3) 0.3765(7) 0.099(3) Uani 1 1 d . . . . . 
H4 H 0.4407 0.2783 0.3798 0.118 Uiso 1 1 calc R U . . . 
C5 C 0.4104(4) 0.2150(3) 0.3712(6) 0.079(2) Uani 1 1 d . . . . . 
H5 H 0.3768 0.2255 0.3656 0.095 Uiso 1 1 calc R U . . . 
C6 C 0.5330(4) 0.2700(4) 0.3732(8) 0.114(4) Uani 1 1 d D . . . . 
H6 H 0.5234 0.3007 0.3800 0.137 Uiso 1 1 calc R U . . . 
C7 C 0.5794(4) 0.2635(4) 0.3608(7) 0.107(3) Uani 1 1 d D . . . . 
H7 H 0.5896 0.2330 0.3537 0.128 Uiso 1 1 calc R U . A 1 
C8 C 0.6158(5) 0.3008(4) 0.3575(6) 0.055(3) Uiso 0.610(6) 1 d D . P B 1 
C9 C 0.6619(7) 0.2899(7) 0.3382(13) 0.115(6) Uiso 0.610(6) 1 d D . P B 1 
H9 H 0.6707 0.2593 0.3292 0.138 Uiso 0.610(6) 1 calc R U P B 1 
C10 C 0.6954(8) 0.3277(7) 0.3325(15) 0.145(8) Uiso 0.610(6) 1 d D . P B 1 
H10 H 0.7244 0.3219 0.3115 0.174 Uiso 0.610(6) 1 calc R U P B 1 
C11 C 0.6862(6) 0.3734(6) 0.3575(13) 0.094(5) Uiso 0.610(6) 1 d D . P B 1 
C12 C 0.6356(6) 0.3813(5) 0.3608(11) 0.083(5) Uiso 0.610(6) 1 d D . P B 1 
H12 H 0.6235 0.4119 0.3534 0.100 Uiso 0.610(6) 1 calc R U P B 1 
C13 C 0.6003(10) 0.3457(8) 0.3747(19) 0.186(13) Uiso 0.610(6) 1 d D . P B 1 
H13 H 0.5707 0.3519 0.3931 0.224 Uiso 0.610(6) 1 calc R U P B 1 
C14 C 0.7212(7) 0.4077(6) 0.3465(12) 0.101(5) Uiso 0.610(6) 1 d D . P B 1 
H14 H 0.7520 0.3985 0.3348 0.122 Uiso 0.610(6) 1 calc R U P B 1 
C15 C 0.7120(7) 0.4524(6) 0.3522(11) 0.115(6) Uiso 0.610(6) 1 d D . P B 1 
H15 H 0.6794 0.4606 0.3572 0.138 Uiso 0.610(6) 1 calc R U P B 1 
N2 N 0.8119(4) 0.5678(4) 0.3481(6) 0.049(3) Uiso 0.610(6) 1 d D . P B 1 
C16 C 0.8284(6) 0.5229(4) 0.3546(8) 0.062(4) Uiso 0.610(6) 1 d D . P B 1 
H16 H 0.8633 0.5175 0.3606 0.075 Uiso 0.610(6) 1 calc R U P B 1 
C17 C 0.7979(5) 0.4855(5) 0.3529(8) 0.068(4) Uiso 0.610(6) 1 d D . P B 1 
H17 H 0.8116 0.4557 0.3527 0.082 Uiso 0.610(6) 1 calc R U P B 1 
C18 C 0.7486(5) 0.4907(5) 0.3515(9) 0.078(4) Uiso 0.610(6) 1 d D . P B 1 
C19 C 0.7293(8) 0.5341(7) 0.3433(12) 0.129(8) Uiso 0.610(6) 1 d D . P B 1 
H19 H 0.6946 0.5393 0.3398 0.155 Uiso 0.610(6) 1 calc R U P B 1 
C20 C 0.7607(7) 0.5699(7) 0.3403(12) 0.114(9) Uiso 0.610(6) 1 d D . P B 1 
H20 H 0.7455 0.5994 0.3319 0.137 Uiso 0.610(6) 1 calc R U P B 1 
N3 N 0.43078(19) 0.16878(16) 0.6424(3) 0.0371(11) Uani 1 1 d . . . B 1 
C21 C 0.4780(2) 0.1614(2) 0.6374(4) 0.0398(14) Uani 1 1 d . . . B 1 
H21 H 0.4900 0.1309 0.6409 0.048 Uiso 1 1 calc R U . B 1 
C22 C 0.5101(2) 0.1961(2) 0.6272(4) 0.0444(15) Uani 1 1 d . . . B 1 
H22 H 0.5431 0.1889 0.6229 0.053 Uiso 1 1 calc R U . B 1 
C23 C 0.4949(3) 0.2409(2) 0.6234(4) 0.0527(18) Uani 1 1 d . . . B 1 
C24 C 0.4455(3) 0.2483(2) 0.6277(5) 0.0566(19) Uani 1 1 d . . . B 1 
H24 H 0.4325 0.2785 0.6246 0.068 Uiso 1 1 calc R U . B 1 
C25 C 0.4156(2) 0.2121(2) 0.6363(4) 0.0466(16) Uani 1 1 d . . . B 1 
H25 H 0.3819 0.2183 0.6380 0.056 Uiso 1 1 calc R U . B 1 
C26 C 0.5259(3) 0.2795(3) 0.6151(6) 0.081(3) Uani 1 1 d D . . B 1 
H26 H 0.5099 0.3079 0.5938 0.098 Uiso 1 1 calc R U . B 1 
C27 C 0.5774(3) 0.2761(3) 0.6371(5) 0.078(3) Uani 1 1 d D . . B 1 
H27 H 0.5929 0.2472 0.6544 0.094 Uiso 1 1 calc R U . B 1 
C28 C 0.6100(6) 0.3155(6) 0.6350(6) 0.063(5) Uiso 0.610(6) 1 d D . P B 1 
C29 C 0.6617(6) 0.3078(5) 0.6653(10) 0.058(4) Uiso 0.610(6) 1 d D . P B 1 
H29 H 0.6737 0.2783 0.6873 0.070 Uiso 0.610(6) 1 calc R U P B 1 
C30 C 0.6964(5) 0.3409(5) 0.6650(10) 0.065(4) Uiso 0.610(6) 1 d D . P B 1 
H30 H 0.7320 0.3351 0.6852 0.079 Uiso 0.610(6) 1 calc R U P B 1 
C31 C 0.6770(4) 0.3832(4) 0.6337(10) 0.060(3) Uiso 0.610(6) 1 d D . P B 1 
C32 C 0.6266(5) 0.3933(5) 0.6072(11) 0.079(4) Uiso 0.610(6) 1 d D . P B 1 
H32 H 0.6147 0.4228 0.5844 0.095 Uiso 0.610(6) 1 calc R U P B 1 
C33 C 0.5936(5) 0.3599(5) 0.6143(10) 0.068(4) Uiso 0.610(6) 1 d D . P B 1 
H33 H 0.5587 0.3671 0.6050 0.082 Uiso 0.610(6) 1 calc R U P B 1 
C34 C 0.7145(5) 0.4190(4) 0.6294(9) 0.071(4) Uiso 0.610(6) 1 d D . P B 1 
H34 H 0.7491 0.4099 0.6413 0.085 Uiso 0.610(6) 1 calc R U P B 1 
C35 C 0.7035(6) 0.4632(4) 0.6100(9) 0.083(4) Uiso 0.610(6) 1 d D . P B 1 
H35 H 0.6689 0.4726 0.5921 0.100 Uiso 0.610(6) 1 calc R U P B 1 
N4 N 0.8204(3) 0.5619(3) 0.6264(6) 0.034(3) Uiso 0.610(6) 1 d D . P B 1 
C36 C 0.8290(4) 0.5182(4) 0.6224(7) 0.042(3) Uiso 0.610(6) 1 d D . P B 1 
H36 H 0.8619 0.5081 0.6222 0.051 Uiso 0.610(6) 1 calc R U P B 1 
C37 C 0.7923(6) 0.4873(6) 0.6185(10) 0.054(6) Uiso 0.610(6) 1 d D . P B 1 
H37 H 0.8004 0.4558 0.6176 0.064 Uiso 0.610(6) 1 calc R U P B 1 
C38 C 0.7453(5) 0.4991(4) 0.6159(8) 0.053(3) Uiso 0.610(6) 1 d D . P B 1 
C39 C 0.7367(4) 0.5439(4) 0.6221(8) 0.045(3) Uiso 0.610(6) 1 d D . P B 1 
H39 H 0.7036 0.5540 0.6207 0.054 Uiso 0.610(6) 1 calc R U P B 1 
C40 C 0.7738(4) 0.5749(4) 0.6304(9) 0.039(4) Uiso 0.610(6) 1 d D . P B 1 
H40 H 0.7673 0.6061 0.6391 0.047 Uiso 0.610(6) 1 calc R U P B 1 
C41 C 0.4294(2) 0.06515(17) 0.5374(4) 0.0317(12) Uani 1 1 d . . . . . 
C42 C 0.30854(19) 0.17142(19) 0.4763(4) 0.0335(13) Uani 1 1 d . . . . . 
C43 C 0.2559(2) 0.2402(2) 0.4140(4) 0.0372(14) Uani 1 1 d . . . . . 
H43 H 0.2594 0.2331 0.3540 0.045 Uiso 1 1 calc R U . . . 
C44 C 0.27810(19) 0.21240(18) 0.4886(3) 0.0283(12) Uani 1 1 d . . . . . 
C45 C 0.2715(2) 0.2216(2) 0.5756(4) 0.0373(14) Uani 1 1 d . . . . . 
H45 H 0.2856 0.2019 0.6274 0.045 Uiso 1 1 calc R U . . . 
C46 C 0.4977(2) 0.00602(19) 0.5898(4) 0.0339(13) Uani 1 1 d . . . . . 
H46 H 0.4958 0.0100 0.6519 0.041 Uiso 1 1 calc R U . . . 
C47 C 0.46626(19) 0.03103(16) 0.5179(4) 0.0266(11) Uani 1 1 d . . . . . 
C48 C 0.4681(2) 0.02454(19) 0.4264(4) 0.0348(13) Uani 1 1 d . . . . . 
H48 H 0.4459 0.0411 0.3760 0.042 Uiso 1 1 calc R U . . . 
C49 C 0.3636(2) 0.1148(2) 0.1958(4) 0.0486(16) Uani 1 1 d . . . . . 
C50 C 0.3750(3) 0.1331(3) 0.8143(5) 0.063(2) Uani 1 1 d . . . . . 
C51 C 0.3402(2) 0.1538(2) 0.0395(4) 0.0448(15) Uani 1 1 d . . . . . 
H51 H 0.3189 0.1735 0.0618 0.054 Uiso 1 1 calc R U . . . 
C52 C 0.3687(2) 0.1203(2) 0.0975(4) 0.0376(14) Uani 1 1 d . . . . . 
C53 C 0.3995(2) 0.0918(2) 0.0649(4) 0.0377(14) Uani 1 1 d . . . . . 
H53 H 0.4189 0.0688 0.1045 0.045 Uiso 1 1 calc R U . . . 
C54 C 0.4020(2) 0.0967(2) 0.9744(4) 0.0435(15) Uani 1 1 d . . . . . 
H54 H 0.4236 0.0772 0.9522 0.052 Uiso 1 1 calc R U . . . 
C55 C 0.3737(2) 0.1296(2) 0.9156(4) 0.0425(15) Uani 1 1 d . . . . . 
C56 C 0.3433(2) 0.1583(2) 0.9473(4) 0.0496(17) Uani 1 1 d . . . . . 
H56 H 0.3242 0.1813 0.9072 0.060 Uiso 1 1 calc R U . . . 
C8A C 0.615(3) 0.311(3) 0.365(2) 0.34(5) Uiso 0.390(6) 1 d D . P B 2 
C9A C 0.6585(8) 0.2936(7) 0.3977(14) 0.072(6) Uiso 0.390(6) 1 d D . P B 2 
H9A H 0.6653 0.2622 0.4118 0.086 Uiso 0.390(6) 1 calc R U P B 2 
C10A C 0.6939(8) 0.3272(6) 0.4100(13) 0.063(5) Uiso 0.390(6) 1 d D . P B 2 
H10A H 0.7295 0.3216 0.4250 0.076 Uiso 0.390(6) 1 calc R U P B 2 
C11A C 0.6732(8) 0.3701(6) 0.3985(14) 0.058(5) Uiso 0.390(6) 1 d D . P B 2 
C12A C 0.6241(15) 0.3820(13) 0.349(4) 0.38(6) Uiso 0.390(6) 1 d D . P B 2 
H12A H 0.6141 0.4125 0.3307 0.461 Uiso 0.390(6) 1 calc R U P B 2 
C13A C 0.5912(9) 0.3460(8) 0.3272(18) 0.078(7) Uiso 0.390(6) 1 d D . P B 2 
H13A H 0.5564 0.3471 0.2908 0.094 Uiso 0.390(6) 1 calc R U P B 2 
C14A C 0.7164(8) 0.4069(6) 0.4474(12) 0.072(6) Uiso 0.390(6) 1 d D . P B 2 
H14A H 0.7502 0.3993 0.4388 0.086 Uiso 0.390(6) 1 calc R U P B 2 
C15A C 0.7026(8) 0.4589(6) 0.4303(12) 0.074(6) Uiso 0.390(6) 1 d D . P B 2 
H15A H 0.6666 0.4629 0.3902 0.089 Uiso 0.390(6) 1 calc R U P B 2 
N2A N 0.8022(5) 0.5558(5) 0.3554(8) 0.034(4) Uiso 0.390(6) 1 d D . P B 2 
C16A C 0.8155(7) 0.5150(6) 0.3701(10) 0.045(5) Uiso 0.390(6) 1 d D . P B 2 
H16A H 0.8482 0.5065 0.3662 0.054 Uiso 0.390(6) 1 calc R U P B 2 
C17A C 0.7847(6) 0.4812(5) 0.3921(10) 0.045(4) Uiso 0.390(6) 1 d D . P B 2 
H17A H 0.7976 0.4510 0.4031 0.054 Uiso 0.390(6) 1 calc R U P B 2 
C18A C 0.7379(6) 0.4895(6) 0.3983(11) 0.057(5) Uiso 0.390(6) 1 d D . P B 2 
C19A C 0.7286(7) 0.5333(6) 0.3840(12) 0.051(5) Uiso 0.390(6) 1 d D . P B 2 
H19A H 0.6960 0.5433 0.3862 0.061 Uiso 0.390(6) 1 calc R U P B 2 
C20A C 0.7607(7) 0.5673(7) 0.3659(14) 0.049(5) Uiso 0.390(6) 1 d D . P B 2 
H20A H 0.7508 0.5985 0.3619 0.059 Uiso 0.390(6) 1 calc R U P B 2 
C28A C 0.6152(9) 0.3119(8) 0.6185(8) 0.057(7) Uiso 0.390(6) 1 d D . P B 2 
C29A C 0.6676(8) 0.3036(7) 0.6431(14) 0.050(6) Uiso 0.390(6) 1 d D . P B 2 
H29A H 0.6814 0.2751 0.6683 0.060 Uiso 0.390(6) 1 calc R U P B 2 
C30A C 0.6991(8) 0.3387(7) 0.6293(16) 0.067(7) Uiso 0.390(6) 1 d D . P B 2 
H30A H 0.7348 0.3331 0.6488 0.080 Uiso 0.390(6) 1 calc R U P B 2 
C31A C 0.6831(6) 0.3814(6) 0.5896(14) 0.056(5) Uiso 0.390(6) 1 d D . P B 2 
C32A C 0.6298(7) 0.3861(7) 0.5625(15) 0.066(6) Uiso 0.390(6) 1 d D . P B 2 
H32A H 0.6159 0.4139 0.5334 0.079 Uiso 0.390(6) 1 calc R U P B 2 
C33A C 0.5960(6) 0.3532(5) 0.5750(12) 0.041(4) Uiso 0.390(6) 1 d D . P B 2 
H33A H 0.5603 0.3586 0.5543 0.049 Uiso 0.390(6) 1 calc R U P B 2 
C34A C 0.7188(8) 0.4110(6) 0.5558(13) 0.066(5) Uiso 0.390(6) 1 d D . P B 2 
H34A H 0.7546 0.4066 0.5964 0.080 Uiso 0.390(6) 1 calc R U P B 2 
C35A C 0.7064(9) 0.4628(6) 0.5412(12) 0.078(6) Uiso 0.390(6) 1 d D . P B 2 
H35A H 0.6738 0.4720 0.5533 0.093 Uiso 0.390(6) 1 calc R U P B 2 
N4A N 0.8257(6) 0.5652(5) 0.6546(10) 0.038(4) Uiso 0.390(6) 1 d D . P B 2 
C36A C 0.7752(11) 0.5722(10) 0.6161(15) 0.112(17) Uiso 0.390(6) 1 d D . P B 2 
H36A H 0.7642 0.6030 0.6119 0.134 Uiso 0.390(6) 1 calc R U P B 2 
C37A C 0.7352(8) 0.5378(6) 0.5800(13) 0.062(6) Uiso 0.390(6) 1 d D . P B 2 
H37A H 0.7006 0.5466 0.5538 0.074 Uiso 0.390(6) 1 calc R U P B 2 
C38A C 0.7492(6) 0.4921(5) 0.5850(10) 0.032(4) Uiso 0.390(6) 1 d D . P B 2 
C39A C 0.8008(9) 0.4828(9) 0.6188(15) 0.057(11) Uiso 0.390(6) 1 d D . P B 2 
H39A H 0.8133 0.4526 0.6184 0.068 Uiso 0.390(6) 1 calc R U P B 2 
C40A C 0.8357(6) 0.5207(5) 0.6551(11) 0.028(4) Uiso 0.390(6) 1 d D . P B 2 
H40A H 0.8703 0.5125 0.6830 0.034 Uiso 0.390(6) 1 calc R U P B 2 
  
loop_ 
 _atom_site_aniso_label 
 _atom_site_aniso_U_11 
 _atom_site_aniso_U_22 
 _atom_site_aniso_U_33 
 _atom_site_aniso_U_23 
 _atom_site_aniso_U_13 
 _atom_site_aniso_U_12 
Zn1 0.0631(5) 0.0617(5) 0.0292(4) 0.0027(3) 0.0215(3) 0.0353(4) 
Zn2 0.0431(4) 0.0339(4) 0.0357(4) 0.0030(3) 0.0227(3) 0.0114(3) 
O1 0.052(3) 0.063(3) 0.051(3) -0.003(2) 0.009(2) 0.036(2) 
O2 0.053(3) 0.037(2) 0.049(3) -0.0021(19) 0.038(2) 0.0067(19) 
O3 0.063(3) 0.065(3) 0.038(2) 0.003(2) 0.028(2) 0.037(2) 
O4 0.047(3) 0.045(3) 0.048(3) 0.008(2) 0.020(2) 0.012(2) 
O5 0.071(3) 0.097(4) 0.037(3) -0.003(3) 0.033(2) 0.024(3) 
O6 0.072(3) 0.069(3) 0.030(2) 0.011(2) 0.016(2) 0.014(3) 
O7 0.083(4) 0.166(6) 0.040(3) 0.041(4) 0.020(3) -0.012(4) 
O8 0.113(5) 0.088(4) 0.051(3) -0.015(3) 0.063(3) -0.038(3) 
N1 0.064(4) 0.058(4) 0.049(3) -0.005(3) 0.029(3) 0.017(3) 
C1 0.065(5) 0.056(4) 0.055(4) -0.001(3) 0.020(4) 0.009(4) 
C2 0.071(6) 0.073(6) 0.058(5) 0.007(4) 0.010(4) -0.006(4) 
C3 0.089(7) 0.067(6) 0.067(6) 0.006(4) 0.014(5) 0.003(5) 
C4 0.137(10) 0.051(5) 0.134(9) 0.014(5) 0.080(8) 0.012(6) 
C5 0.096(7) 0.066(6) 0.089(6) 0.015(5) 0.048(5) 0.023(5) 
C6 0.081(7) 0.122(9) 0.145(11) -0.012(8) 0.044(7) -0.022(7) 
C7 0.118(9) 0.090(7) 0.100(8) 0.002(6) 0.014(7) -0.016(7) 
N3 0.050(3) 0.036(3) 0.025(2) 0.001(2) 0.010(2) 0.007(2) 
C21 0.047(4) 0.044(4) 0.026(3) -0.004(3) 0.007(3) 0.002(3) 
C22 0.038(3) 0.052(4) 0.040(4) -0.001(3) 0.008(3) 0.003(3) 
C23 0.053(5) 0.051(4) 0.044(4) -0.001(3) -0.001(3) -0.008(3) 
C24 0.048(4) 0.034(4) 0.075(5) -0.003(3) -0.002(4) 0.006(3) 
C25 0.046(4) 0.043(4) 0.048(4) 0.001(3) 0.008(3) 0.009(3) 
C26 0.056(5) 0.078(6) 0.100(7) 0.021(5) 0.006(5) -0.016(4) 
C27 0.082(6) 0.069(5) 0.070(5) 0.014(4) 0.000(5) -0.019(5) 
C41 0.025(3) 0.025(3) 0.049(4) -0.004(3) 0.018(3) -0.003(2) 
C42 0.022(3) 0.038(3) 0.039(3) 0.002(3) 0.007(2) 0.007(2) 
C43 0.032(3) 0.054(4) 0.030(3) -0.001(3) 0.014(2) 0.011(3) 
C44 0.026(3) 0.042(3) 0.021(3) -0.001(2) 0.014(2) 0.005(2) 
C45 0.041(3) 0.044(3) 0.029(3) 0.007(3) 0.015(3) 0.010(3) 
C46 0.044(3) 0.038(3) 0.028(3) 0.000(2) 0.022(3) 0.001(3) 
C47 0.028(3) 0.023(3) 0.034(3) -0.008(2) 0.016(2) -0.002(2) 
C48 0.040(3) 0.038(3) 0.029(3) 0.001(2) 0.013(2) 0.005(3) 
C49 0.048(4) 0.066(4) 0.036(3) -0.008(3) 0.020(3) 0.012(3) 
C50 0.062(5) 0.097(6) 0.035(4) 0.001(4) 0.021(4) -0.036(5) 
C51 0.046(4) 0.055(4) 0.041(3) -0.004(3) 0.024(3) 0.010(3) 
C52 0.028(3) 0.054(4) 0.032(3) -0.001(3) 0.011(2) 0.005(3) 
C53 0.043(3) 0.038(3) 0.033(3) 0.003(3) 0.012(3) 0.006(3) 
C54 0.052(4) 0.045(4) 0.043(4) -0.004(3) 0.028(3) -0.010(3) 
C55 0.036(3) 0.060(4) 0.034(3) -0.003(3) 0.013(3) -0.003(3) 
C56 0.055(4) 0.050(4) 0.043(4) 0.025(3) 0.012(3) 0.014(3) 
  
_geom_special_details 
; 
 All esds (except the esd in the dihedral angle between two l.s. planes) 
 are estimated using the full covariance matrix.  The cell esds are taken 
 into account individually in the estimation of esds in distances, angles 
 and torsion angles; correlations between esds in cell parameters are only 
 used when they are defined by crystal symmetry.  An approximate (isotropic) 
 treatment of cell esds is used for estimating esds involving l.s. planes. 
; 
  
loop_ 
 _geom_bond_atom_site_label_1 
 _geom_bond_atom_site_label_2 
 _geom_bond_distance 
 _geom_bond_site_symmetry_2 
 _geom_bond_publ_flag 
Zn1 N2 1.970(12) 3_445 ? 
Zn1 O3 2.004(4) . ? 
Zn1 O1 2.005(4) . ? 
Zn1 O5 2.128(4) . ? 
Zn1 N1 2.183(6) . ? 
Zn1 O6 2.301(4) . ? 
Zn1 N2A 2.424(16) 3_445 ? 
Zn1 C49 2.497(6) . ? 
Zn2 O2 2.011(4) . ? 
Zn2 O8 2.034(5) . ? 
Zn2 O4 2.045(4) . ? 
Zn2 N4A 2.102(16) 3_445 ? 
Zn2 N3 2.129(5) . ? 
Zn2 N4 2.202(10) 3_445 ? 
O1 C41 1.221(7) . ? 
O2 C41 1.233(6) . ? 
O3 C42 1.246(7) . ? 
O4 C42 1.234(6) . ? 
O5 C49 1.258(7) . ? 
O6 C49 1.235(7) . ? 
O7 C50 1.254(10) . ? 
O8 C50 1.237(10) . ? 
N1 C5 1.335(9) . ? 
N1 C1 1.346(9) . ? 
C1 C2 1.332(10) . ? 
C2 C3 1.374(11) . ? 
C3 C4 1.353(12) . ? 
C3 C6 1.461(13) . ? 
C4 C5 1.384(12) . ? 
C6 C7 1.354(11) . ? 
C7 C8 1.490(18) . ? 
C7 C8A 1.70(11) . ? 
C8 C9 1.41(2) . ? 
C8 C13 1.43(2) . ? 
C9 C10 1.46(2) . ? 
C10 C11 1.432(19) . ? 
C11 C12 1.421(18) . ? 
C11 C14 1.43(2) . ? 
C12 C13 1.48(2) . ? 
C14 C15 1.340(14) . ? 
C15 C18 1.51(2) . ? 
N2 C20 1.376(18) . ? 
N2 C16 1.388(15) . ? 
N2 Zn1 1.970(12) 3 ? 
C16 C17 1.372(17) . ? 
C17 C18 1.356(16) . ? 
C18 C19 1.368(17) . ? 
C19 C20 1.37(2) . ? 
N3 C25 1.332(7) . ? 
N3 C21 1.336(7) . ? 
C21 C22 1.383(8) . ? 
C22 C23 1.373(9) . ? 
C23 C24 1.394(9) . ? 
C23 C26 1.442(10) . ? 
C24 C25 1.370(9) . ? 
C26 C27 1.357(10) . ? 
C27 C28 1.47(2) . ? 
C27 C28A 1.56(3) . ? 
C28 C29 1.376(16) . ? 
C28 C33 1.380(16) . ? 
C29 C30 1.358(16) . ? 
C30 C31 1.376(14) . ? 
C31 C32 1.356(14) . ? 
C31 C34 1.483(18) . ? 
C32 C33 1.360(16) . ? 
C34 C35 1.342(13) . ? 
C35 C38 1.539(19) . ? 
N4 C36 1.308(12) . ? 
N4 C40 1.351(13) . ? 
N4 Zn2 2.202(10) 3 ? 
C36 C37 1.342(17) . ? 
C37 C38 1.325(16) . ? 
C38 C39 1.341(14) . ? 
C39 C40 1.342(14) . ? 
C41 C47 1.509(7) . ? 
C42 C44 1.504(7) . ? 
C43 C44 1.368(7) . ? 
C43 C45 1.383(8) 7_556 ? 
C44 C45 1.389(7) . ? 
C45 C43 1.383(8) 7_556 ? 
C46 C48 1.368(7) 5_656 ? 
C46 C47 1.374(7) . ? 
C47 C48 1.393(7) . ? 
C48 C46 1.368(7) 5_656 ? 
C49 C52 1.521(8) . ? 
C50 C55 1.525(9) . ? 
C51 C52 1.387(8) . ? 
C51 C56 1.408(8) 1_554 ? 
C52 C53 1.374(8) . ? 
C53 C54 1.379(8) 1_554 ? 
C54 C55 1.378(9) . ? 
C54 C53 1.379(8) 1_556 ? 
C55 C56 1.363(9) . ? 
C56 C51 1.408(8) 1_556 ? 
C8A C9A 1.25(4) . ? 
C8A C13A 1.26(4) . ? 
C9A C10A 1.36(3) . ? 
C10A C11A 1.37(2) . ? 
C11A C12A 1.38(3) . ? 
C11A C14A 1.61(3) . ? 
C12A C13A 1.37(3) . ? 
C14A C15A 1.574(18) . ? 
C14A C34A 1.601(18) . ? 
C15A C18A 1.50(3) . ? 
C15A C35A 1.629(18) . ? 
N2A C20A 1.240(19) . ? 
N2A C16A 1.249(18) . ? 
N2A Zn1 2.424(16) 3 ? 
C16A C17A 1.40(2) . ? 
C17A C18A 1.334(19) . ? 
C18A C19A 1.314(19) . ? 
C19A C20A 1.41(2) . ? 
C28A C29A 1.40(2) . ? 
C28A C33A 1.40(2) . ? 
C29A C30A 1.40(2) . ? 
C30A C31A 1.40(2) . ? 
C31A C32A 1.40(2) . ? 
C31A C34A 1.50(3) . ? 
C32A C33A 1.39(2) . ? 
C34A C35A 1.557(18) . ? 
C35A C38A 1.45(3) . ? 
N4A C40A 1.332(19) . ? 
N4A C36A 1.35(2) . ? 
N4A Zn2 2.102(16) 3 ? 
C36A C37A 1.47(3) . ? 
C37A C38A 1.39(2) . ? 
C38A C39A 1.38(2) . ? 
C39A C40A 1.46(3) . ? 
  
loop_ 
 _geom_angle_atom_site_label_1 
 _geom_angle_atom_site_label_2 
 _geom_angle_atom_site_label_3 
 _geom_angle 
 _geom_angle_site_symmetry_1 
 _geom_angle_site_symmetry_3 
 _geom_angle_publ_flag 
N2 Zn1 O3 96.5(3) 3_445 . ? 
N2 Zn1 O1 89.4(3) 3_445 . ? 
O3 Zn1 O1 110.35(17) . . ? 
N2 Zn1 O5 94.8(3) 3_445 . ? 
O3 Zn1 O5 91.52(17) . . ? 
O1 Zn1 O5 157.15(17) . . ? 
N2 Zn1 N1 171.9(3) 3_445 . ? 
O3 Zn1 N1 91.3(2) . . ? 
O1 Zn1 N1 85.8(2) . . ? 
O5 Zn1 N1 87.2(2) . . ? 
N2 Zn1 O6 90.1(3) 3_445 . ? 
O3 Zn1 O6 150.87(17) . . ? 
O1 Zn1 O6 98.03(16) . . ? 
O5 Zn1 O6 59.59(16) . . ? 
N1 Zn1 O6 84.13(18) . . ? 
O3 Zn1 N2A 95.4(3) . 3_445 ? 
O1 Zn1 N2A 86.7(3) . 3_445 ? 
O5 Zn1 N2A 98.1(3) . 3_445 ? 
N1 Zn1 N2A 171.3(3) . 3_445 ? 
O6 Zn1 N2A 92.5(3) . 3_445 ? 
N2 Zn1 C49 94.9(3) 3_445 . ? 
O3 Zn1 C49 121.42(19) . . ? 
O1 Zn1 C49 127.06(19) . . ? 
O5 Zn1 C49 30.24(18) . . ? 
N1 Zn1 C49 82.8(2) . . ? 
O6 Zn1 C49 29.49(17) . . ? 
N2A Zn1 C49 98.2(3) 3_445 . ? 
O2 Zn2 O8 97.2(2) . . ? 
O2 Zn2 O4 122.43(17) . . ? 
O8 Zn2 O4 139.7(2) . . ? 
O2 Zn2 N4A 93.0(4) . 3_445 ? 
O8 Zn2 N4A 82.9(4) . 3_445 ? 
O4 Zn2 N4A 87.8(4) . 3_445 ? 
O2 Zn2 N3 93.31(17) . . ? 
O8 Zn2 N3 96.54(18) . . ? 
O4 Zn2 N3 88.66(17) . . ? 
O2 Zn2 N4 89.5(2) . 3_445 ? 
O8 Zn2 N4 93.3(3) . 3_445 ? 
O4 Zn2 N4 81.2(2) . 3_445 ? 
N3 Zn2 N4 169.3(2) . 3_445 ? 
C41 O1 Zn1 167.3(4) . . ? 
C41 O2 Zn2 116.7(4) . . ? 
C42 O3 Zn1 127.2(4) . . ? 
C42 O4 Zn2 155.1(4) . . ? 
C49 O5 Zn1 91.3(4) . . ? 
C49 O6 Zn1 84.1(4) . . ? 
C50 O8 Zn2 102.8(5) . . ? 
C5 N1 C1 113.8(7) . . ? 
C5 N1 Zn1 122.4(6) . . ? 
C1 N1 Zn1 123.7(5) . . ? 
C2 C1 N1 126.2(7) . . ? 
C1 C2 C3 120.2(8) . . ? 
C4 C3 C2 114.9(9) . . ? 
C4 C3 C6 119.6(9) . . ? 
C2 C3 C6 125.5(9) . . ? 
C3 C4 C5 122.2(9) . . ? 
N1 C5 C4 122.3(8) . . ? 
C7 C6 C3 126.6(11) . . ? 
C6 C7 C8 124.5(11) . . ? 
C6 C7 C8A 116.0(13) . . ? 
C9 C8 C13 125.0(17) . . ? 
C9 C8 C7 119.3(12) . . ? 
C13 C8 C7 115.6(13) . . ? 
C8 C9 C10 117.3(16) . . ? 
C11 C10 C9 122.1(18) . . ? 
C12 C11 C10 114.3(17) . . ? 
C12 C11 C14 125.7(15) . . ? 
C10 C11 C14 116.7(16) . . ? 
C11 C12 C13 125.1(17) . . ? 
C8 C13 C12 112.6(18) . . ? 
C15 C14 C11 122.2(17) . . ? 
C14 C15 C18 126.1(17) . . ? 
C20 N2 C16 110.6(15) . . ? 
C20 N2 Zn1 126.7(11) . 3 ? 
C16 N2 Zn1 122.4(9) . 3 ? 
C17 C16 N2 124.9(13) . . ? 
C18 C17 C16 120.6(13) . . ? 
C17 C18 C19 117.6(16) . . ? 
C17 C18 C15 125.4(14) . . ? 
C19 C18 C15 116.9(14) . . ? 
C20 C19 C18 119.1(19) . . ? 
C19 C20 N2 126.8(19) . . ? 
C25 N3 C21 116.1(5) . . ? 
C25 N3 Zn2 122.0(4) . . ? 
C21 N3 Zn2 121.7(4) . . ? 
N3 C21 C22 123.1(6) . . ? 
C23 C22 C21 120.9(6) . . ? 
C22 C23 C24 115.8(6) . . ? 
C22 C23 C26 125.1(7) . . ? 
C24 C23 C26 119.1(7) . . ? 
C25 C24 C23 120.1(6) . . ? 
N3 C25 C24 124.1(6) . . ? 
C27 C26 C23 121.3(8) . . ? 
C26 C27 C28 122.4(9) . . ? 
C29 C28 C33 117.7(17) . . ? 
C29 C28 C27 116.2(12) . . ? 
C33 C28 C27 125.8(13) . . ? 
C30 C29 C28 122.5(14) . . ? 
C29 C30 C31 116.3(13) . . ? 
C32 C31 C30 123.7(14) . . ? 
C32 C31 C34 119.7(11) . . ? 
C30 C31 C34 116.6(11) . . ? 
C31 C32 C33 117.8(13) . . ? 
C32 C33 C28 121.0(14) . . ? 
C35 C34 C31 125.2(13) . . ? 
C34 C35 C38 122.1(13) . . ? 
C36 N4 C40 117.5(10) . . ? 
C36 N4 Zn2 123.1(7) . 3 ? 
C40 N4 Zn2 118.7(7) . 3 ? 
N4 C36 C37 121.3(12) . . ? 
C38 C37 C36 122.5(15) . . ? 
C37 C38 C39 116.2(14) . . ? 
C37 C38 C35 121.7(12) . . ? 
C39 C38 C35 122.0(11) . . ? 
C38 C39 C40 121.6(11) . . ? 
C39 C40 N4 120.6(11) . . ? 
O1 C41 O2 124.6(5) . . ? 
O1 C41 C47 119.1(5) . . ? 
O2 C41 C47 116.2(5) . . ? 
O4 C42 O3 125.4(5) . . ? 
O4 C42 C44 118.0(5) . . ? 
O3 C42 C44 116.6(5) . . ? 
C44 C43 C45 121.2(5) . 7_556 ? 
C43 C44 C45 119.7(5) . . ? 
C43 C44 C42 120.5(5) . . ? 
C45 C44 C42 119.9(5) . . ? 
C43 C45 C44 119.1(5) 7_556 . ? 
C48 C46 C47 121.2(5) 5_656 . ? 
C46 C47 C48 119.7(5) . . ? 
C46 C47 C41 120.4(5) . . ? 
C48 C47 C41 119.9(5) . . ? 
C46 C48 C47 119.1(5) 5_656 . ? 
O6 C49 O5 124.4(6) . . ? 
O6 C49 C52 118.7(5) . . ? 
O5 C49 C52 116.9(6) . . ? 
O6 C49 Zn1 66.4(3) . . ? 
O5 C49 Zn1 58.4(3) . . ? 
C52 C49 Zn1 170.2(5) . . ? 
O8 C50 O7 125.2(7) . . ? 
O8 C50 C55 117.3(7) . . ? 
O7 C50 C55 117.5(8) . . ? 
C52 C51 C56 119.4(5) . 1_554 ? 
C53 C52 C51 120.1(5) . . ? 
C53 C52 C49 121.1(5) . . ? 
C51 C52 C49 118.8(5) . . ? 
C52 C53 C54 119.6(6) . 1_554 ? 
C55 C54 C53 121.0(6) . 1_556 ? 
C56 C55 C54 120.0(6) . . ? 
C56 C55 C50 119.8(6) . . ? 
C54 C55 C50 120.2(6) . . ? 
C55 C56 C51 119.9(6) . 1_556 ? 
C9A C8A C13A 145(10) . . ? 
C9A C8A C7 99(5) . . ? 
C13A C8A C7 115(6) . . ? 
C8A C9A C10A 108(5) . . ? 
C9A C10A C11A 113.1(19) . . ? 
C10A C11A C12A 127(3) . . ? 
C10A C11A C14A 109.5(16) . . ? 
C12A C11A C14A 123(2) . . ? 
C13A C12A C11A 114(3) . . ? 
C8A C13A C12A 107(5) . . ? 
C15A C14A C34A 91.6(12) . . ? 
C15A C14A C11A 117.8(16) . . ? 
C34A C14A C11A 108.3(15) . . ? 
C18A C15A C14A 118.9(16) . . ? 
C18A C15A C35A 115.3(14) . . ? 
C14A C15A C35A 87.8(12) . . ? 
C20A N2A C16A 118.0(19) . . ? 
C20A N2A Zn1 112.9(11) . 3 ? 
C16A N2A Zn1 125.7(12) . 3 ? 
N2A C16A C17A 123.5(17) . . ? 
C18A C17A C16A 122.9(16) . . ? 
C19A C18A C17A 108.4(18) . . ? 
C19A C18A C15A 121.4(16) . . ? 
C17A C18A C15A 129.6(15) . . ? 
C18A C19A C20A 128.2(18) . . ? 
N2A C20A C19A 118.7(17) . . ? 
C29A C28A C33A 119(2) . . ? 
C28A C29A C30A 117.8(19) . . ? 
C31A C30A C29A 126.1(19) . . ? 
C30A C31A C32A 112.4(19) . . ? 
C30A C31A C34A 120.3(16) . . ? 
C32A C31A C34A 124.9(16) . . ? 
C33A C32A C31A 124.9(17) . . ? 
C32A C33A C28A 119.2(18) . . ? 
C31A C34A C35A 118.2(16) . . ? 
C31A C34A C14A 117.2(16) . . ? 
C35A C34A C14A 89.4(12) . . ? 
C38A C35A C34A 113.7(16) . . ? 
C38A C35A C15A 107.6(14) . . ? 
C34A C35A C15A 91.2(12) . . ? 
C40A N4A C36A 109(2) . . ? 
C40A N4A Zn2 121.1(11) . 3 ? 
C36A N4A Zn2 122.5(13) . 3 ? 
N4A C36A C37A 128(2) . . ? 
C38A C37A C36A 118(2) . . ? 
C39A C38A C37A 117(2) . . ? 
C39A C38A C35A 130.9(16) . . ? 
C37A C38A C35A 111.9(15) . . ? 
C38A C39A C40A 118(2) . . ? 
N4A C40A C39A 129.1(17) . . ? 
  
_refine_diff_density_max    0.726 
_refine_diff_density_min   -0.710 
_refine_diff_density_rms    0.093 

# SQUEEZE RESULTS (Version =  20216)
# Note: Data are Listed for all Voids in the P1 Unit Cell
# i.e. Centre of Gravity, Solvent Accessible Volume,
# Recovered number of Electrons in the Void and
# Details about the Squeezed Material
# Solvent Accessible Volume =      2533
# Electrons Found in S.A.V. =       736

loop_
  _platon_squeeze_void_nr
  _platon_squeeze_void_average_x
  _platon_squeeze_void_average_y
  _platon_squeeze_void_average_z
  _platon_squeeze_void_volume
  _platon_squeeze_void_count_electrons
  _platon_squeeze_void_content
   1  0.000  0.000 -0.005      1186       366 ' '
   2  0.000  0.423  0.750        16         1 ' '
   3  0.000  0.577  0.250        16         1 ' '
   4  0.242  0.243  0.062         8         0 ' '
   5  0.242  0.757  0.562         9         0 ' '
   6  0.258  0.257  0.933         8         0 ' '
   7  0.258  0.743  0.433         8         0 ' '
   8  0.500  0.500  0.625      1186       366 ' '
   9  0.500  0.077  0.250        16         1 ' '
  10  0.500  0.923  0.750        16         1 ' '
  11  0.742  0.257  0.562         9         0 ' '
  12  0.742  0.743  0.062         8         0 ' '
  13  0.758  0.243  0.433         8         0 ' '
  14  0.758  0.757  0.933         8         0 ' '
_platon_squeeze_void_probe_radius                  1.20
_platon_squeeze_details                           
;
 Initially refinement was attempted with normal data with R(int) = 0.1078.
 The refinement is marred by the disorder created by the partial 
 dimerization. Only of the two olefin bonds was dimerized as recognized 
 from the Fourier map. The dimerized fragment (C8a - C40a) was included
 in the refinement. A common occupancy factor was refined to 0.572(9). 
 Only isotropic thermal parameters were refined for these "disordered"
 fragments. Eventhough the geometry of the rings were confined to hexagon
 using FLAT, SADI and SAME options they were not strictly maintained
 in some rings. Half DMF was found and refined in the structure. Finally
 the model was refined to R1 = 0.1028 and wR2 = 0.3049, GooF = 1.087 for 
 6671 > 4sig (Fo) and 629 parameters and 176 staints. For all 11878 data 
 R1 = 0.1751. Hence the model was refined with SQUEEZED data to improve 
 its agreement parameters and reported. Solvent accessible void from
 PLATON program, 2533 Ang^3^ and 22.1%
;

  
_shelx_res_file 
; 
  
    xtl4_sqd.res created by SHELXL-2014/7 
  
  
TITL in C2/c partially dimerized + 0.5DMA but SQUEEZED 
CELL 0.71073  27.4303  29.3046  14.9087  90.000 107.070  90.000 
ZERR   8.00   0.0024   0.0023   0.0011   0.000   0.005   0.000 
LATT 7 
SYMM -X, Y, 0.5-Z 
SFAC C  H  N  O  Zn 
UNIT 448  320  32  64  16 
OMIT -1 53 
OMIT 1 1 0 
OMIT 2 0 0 
OMIT 1 1 1 
TEMP -100 
ACTA 
L.S. 5 0  104 
SIZE 0.08 0.13 0.45 
SADI C6 C7 C14 C15 C26 C27 C34 C35 
SADI C14A C15A C34A C35A C15A C35A C34A C14A 
BIND C27 C28A 
WGHT    0.104200   43.877899 
EXTI    0.000126 
FVAR       0.21144   0.61034 
ZN1   5    0.358877    0.119820    0.360195    11.00000    0.06311    0.06169 = 
         0.02924    0.00271    0.02146    0.03531 
ZN2   5    0.380710    0.113928    0.647147    11.00000    0.04308    0.03386 = 
         0.03573    0.00300    0.02275    0.01142 
O1    4    0.406086    0.090549    0.474502    11.00000    0.05177    0.06307 = 
         0.05140   -0.00322    0.00854    0.03649 
O2    4    0.427252    0.066645    0.618779    11.00000    0.05316    0.03733 = 
         0.04948   -0.00210    0.03836    0.00672 
O3    4    0.314473    0.166024    0.397268    11.00000    0.06343    0.06549 = 
         0.03769    0.00270    0.02809    0.03692 
O4    4    0.325093    0.145803    0.544118    11.00000    0.04733    0.04490 = 
         0.04807    0.00808    0.01989    0.01222 
O5    4    0.330965    0.139394    0.216765    11.00000    0.07130    0.09728 = 
         0.03695   -0.00307    0.03254    0.02425 
O6    4    0.391900    0.087523    0.249938    11.00000    0.07216    0.06885 = 
         0.03018    0.01089    0.01591    0.01441 
O7    4    0.346506    0.162132    0.762643    11.00000    0.08315    0.16637 = 
         0.04000    0.04052    0.02042   -0.01220 
O8    4    0.403297    0.106381    0.789024    11.00000    0.11330    0.08778 = 
         0.05119   -0.01536    0.06251   -0.03753 
N1    3    0.419227    0.170213    0.373797    11.00000    0.06395    0.05784 = 
         0.04899   -0.00513    0.02895    0.01687 
C1    1    0.467840    0.159318    0.380555    11.00000    0.06529    0.05639 = 
         0.05519   -0.00068    0.01953    0.00905 
AFIX  43 
H1    2    0.476283    0.127793    0.384805    11.00000   -1.20000 
AFIX   0 
C2    1    0.505237    0.188534    0.381852    11.00000    0.07069    0.07311 = 
         0.05847    0.00715    0.01020   -0.00634 
AFIX  43 
H2    2    0.538374    0.177418    0.386101    11.00000   -1.20000 
AFIX   0 
C3    1    0.496055    0.234699    0.377064    11.00000    0.08887    0.06734 = 
         0.06747    0.00570    0.01366    0.00291 
C4    1    0.448371    0.246865    0.376503    11.00000    0.13713    0.05057 = 
         0.13406    0.01438    0.07962    0.01173 
AFIX  43 
H4    2    0.440734    0.278326    0.379845    11.00000   -1.20000 
AFIX   0 
C5    1    0.410361    0.215043    0.371229    11.00000    0.09598    0.06581 = 
         0.08854    0.01538    0.04800    0.02340 
AFIX  43 
H5    2    0.376799    0.225468    0.365584    11.00000   -1.20000 
AFIX   0 
C6    1    0.532981    0.270008    0.373170    11.00000    0.08139    0.12235 = 
         0.14465   -0.01166    0.04383   -0.02155 
AFIX  43 
H6    2    0.523428    0.300674    0.380037    11.00000   -1.20000 
AFIX   0 
C7    1    0.579444    0.263456    0.360764    11.00000    0.11830    0.08995 = 
         0.10009    0.00225    0.01376   -0.01576 
AFIX  43 
H7    2    0.589554    0.232990    0.353655    11.00000   -1.20000 
AFIX   0 
FLAT C7 > C13 
SAME C8 > C13 
SAME C8 c13 < C9 
PART   1 
C8    1    0.615803    0.300767    0.357499    21.00000    0.05498 
C9    1    0.661924    0.289944    0.338158    21.00000    0.11504 
AFIX  43 
H9    2    0.670718    0.259275    0.329235    21.00000   -1.20000 
AFIX   0 
C10   1    0.695437    0.327719    0.332458    21.00000    0.14469 
AFIX  43 
H10   2    0.724361    0.321859    0.311478    21.00000   -1.20000 
AFIX   0 
C11   1    0.686168    0.373379    0.357463    21.00000    0.09374 
C12   1    0.635625    0.381308    0.360753    21.00000    0.08302 
AFIX  43 
H12   2    0.623543    0.411868    0.353410    21.00000   -1.20000 
AFIX   0 
C13   1    0.600334    0.345661    0.374730    21.00000    0.18634 
AFIX  43 
H13   2    0.570665    0.351941    0.393131    21.00000   -1.20000 
AFIX   0 
C14   1    0.721209    0.407714    0.346513    21.00000    0.10137 
AFIX  43 
H14   2    0.751987    0.398511    0.334803    21.00000   -1.20000 
AFIX   0 
C15   1    0.711993    0.452356    0.352245    21.00000    0.11500 
AFIX  43 
H15   2    0.679402    0.460626    0.357236    21.00000   -1.20000 
AFIX   0 
FLAT C15 N2 > C20 
SAME N2 > C20 
SAME N2 C20 < C16 
N2    3    0.811853    0.567843    0.348082    21.00000    0.04916 
C16   1    0.828365    0.522865    0.354565    21.00000    0.06216 
AFIX  43 
H16   2    0.863347    0.517530    0.360621    21.00000   -1.20000 
AFIX   0 
C17   1    0.797933    0.485539    0.352878    21.00000    0.06834 
AFIX  43 
H17   2    0.811553    0.455746    0.352666    21.00000   -1.20000 
AFIX   0 
C18   1    0.748602    0.490747    0.351510    21.00000    0.07799 
C19   1    0.729338    0.534128    0.343306    21.00000    0.12919 
AFIX  43 
H19   2    0.694627    0.539266    0.339764    21.00000   -1.20000 
AFIX   0 
C20   1    0.760664    0.569930    0.340278    21.00000    0.11385 
AFIX  43 
H20   2    0.745524    0.599382    0.331901    21.00000   -1.20000 
AFIX   0 
N3    3    0.430782    0.168778    0.642441    11.00000    0.04952    0.03642 = 
         0.02495    0.00087    0.01050    0.00715 
C21   1    0.477974    0.161407    0.637366    11.00000    0.04653    0.04378 = 
         0.02650   -0.00426    0.00668    0.00195 
AFIX  43 
H21   2    0.490027    0.130874    0.640882    11.00000   -1.20000 
AFIX   0 
C22   1    0.510094    0.196123    0.627239    11.00000    0.03848    0.05235 = 
         0.04016   -0.00090    0.00829    0.00276 
AFIX  43 
H22   2    0.543087    0.188890    0.622903    11.00000   -1.20000 
AFIX   0 
C23   1    0.494920    0.240903    0.623369    11.00000    0.05324    0.05131 = 
         0.04403   -0.00112   -0.00059   -0.00790 
C24   1    0.445465    0.248328    0.627666    11.00000    0.04792    0.03441 = 
         0.07458   -0.00287   -0.00187    0.00624 
AFIX  43 
H24   2    0.432482    0.278526    0.624604    11.00000   -1.20000 
AFIX   0 
C25   1    0.415563    0.212137    0.636296    11.00000    0.04570    0.04313 = 
         0.04760    0.00135    0.00842    0.00918 
AFIX  43 
H25   2    0.381856    0.218345    0.638008    11.00000   -1.20000 
AFIX   0 
C26   1    0.525878    0.279522    0.615095    11.00000    0.05614    0.07783 = 
         0.09975    0.02060    0.00630   -0.01563 
AFIX  43 
H26   2    0.509904    0.307902    0.593845    11.00000   -1.20000 
AFIX   0 
C27   1    0.577371    0.276135    0.637055    11.00000    0.08215    0.06886 = 
         0.06965    0.01364    0.00046   -0.01877 
AFIX  43 
H27   2    0.592862    0.247189    0.654411    11.00000   -1.20000 
AFIX   0 
FLAT C27 C28 > C33 C34 
SAME C28 > C33 
SAME C28 C33 < C29 
C28   1    0.609981    0.315522    0.634977    21.00000    0.06268 
C29   1    0.661715    0.307840    0.665307    21.00000    0.05847 
AFIX  43 
H29   2    0.673663    0.278280    0.687342    21.00000   -1.20000 
AFIX   0 
C30   1    0.696374    0.340898    0.664962    21.00000    0.06545 
AFIX  43 
H30   2    0.732015    0.335105    0.685207    21.00000   -1.20000 
AFIX   0 
C31   1    0.677015    0.383250    0.633668    21.00000    0.06005 
C32   1    0.626562    0.393323    0.607197    21.00000    0.07926 
AFIX  43 
H32   2    0.614655    0.422787    0.584400    21.00000   -1.20000 
AFIX   0 
C33   1    0.593552    0.359861    0.614349    21.00000    0.06824 
AFIX  43 
H33   2    0.558658    0.367118    0.605006    21.00000   -1.20000 
AFIX   0 
C34   1    0.714539    0.418995    0.629380    21.00000    0.07074 
AFIX  43 
H34   2    0.749094    0.409882    0.641268    21.00000   -1.20000 
AFIX   0 
C35   1    0.703535    0.463209    0.610029    21.00000    0.08311 
AFIX  43 
H35   2    0.668874    0.472633    0.592135    21.00000   -1.20000 
AFIX   0 
FLAT C35 N4 > C40 
SAME N4 > C40 
SAME N4 C40 < C36 
N4    3    0.820444    0.561934    0.626378    21.00000    0.03380 
C36   1    0.829038    0.518192    0.622360    21.00000    0.04236 
AFIX  43 
H36   2    0.861905    0.508066    0.622153    21.00000   -1.20000 
AFIX   0 
C37   1    0.792337    0.487340    0.618524    21.00000    0.05354 
AFIX  43 
H37   2    0.800382    0.455844    0.617639    21.00000   -1.20000 
AFIX   0 
C38   1    0.745315    0.499116    0.615922    21.00000    0.05326 
C39   1    0.736739    0.543904    0.622146    21.00000    0.04464 
AFIX  43 
H39   2    0.703590    0.553952    0.620701    21.00000   -1.20000 
AFIX   0 
C40   1    0.773844    0.574863    0.630362    21.00000    0.03880 
AFIX  43 
H40   2    0.767291    0.606133    0.639053    21.00000   -1.20000 
AFIX   0 
PART   0 
C41   1    0.429436    0.065145    0.537419    11.00000    0.02500    0.02514 = 
         0.04919   -0.00412    0.01751   -0.00299 
C42   1    0.308545    0.171415    0.476294    11.00000    0.02215    0.03769 = 
         0.03938    0.00160    0.00719    0.00659 
C43   1    0.255926    0.240187    0.414020    11.00000    0.03175    0.05377 = 
         0.02951   -0.00123    0.01419    0.01069 
AFIX  43 
H43   2    0.259424    0.233092    0.354038    11.00000   -1.20000 
AFIX   0 
C44   1    0.278103    0.212404    0.488562    11.00000    0.02637    0.04235 = 
         0.02093   -0.00143    0.01423    0.00472 
C45   1    0.271491    0.221590    0.575633    11.00000    0.04138    0.04448 = 
         0.02928    0.00687    0.01542    0.01034 
AFIX  43 
H45   2    0.285606    0.201891    0.627357    11.00000   -1.20000 
AFIX   0 
C46   1    0.497750    0.006024    0.589791    11.00000    0.04354    0.03764 = 
         0.02789   -0.00048    0.02182    0.00132 
AFIX  43 
H46   2    0.495761    0.010031    0.651852    11.00000   -1.20000 
AFIX   0 
C47   1    0.466262    0.031027    0.517916    11.00000    0.02755    0.02272 = 
         0.03393   -0.00826    0.01599   -0.00226 
C48   1    0.468086    0.024536    0.426408    11.00000    0.03999    0.03751 = 
         0.02876    0.00141    0.01313    0.00490 
AFIX  43 
H48   2    0.445921    0.041097    0.375957    11.00000   -1.20000 
AFIX   0 
C49   1    0.363551    0.114778    0.195758    11.00000    0.04833    0.06603 = 
         0.03597   -0.00836    0.01961    0.01246 
C50   1    0.375021    0.133128    0.814299    11.00000    0.06177    0.09749 = 
         0.03467    0.00057    0.02137   -0.03649 
C51   1    0.340228    0.153807    0.039501    11.00000    0.04608    0.05462 = 
         0.04101   -0.00396    0.02415    0.00980 
AFIX  43 
H51   2    0.318876    0.173534    0.061831    11.00000   -1.20000 
AFIX   0 
C52   1    0.368684    0.120296    0.097484    11.00000    0.02816    0.05450 = 
         0.03158   -0.00126    0.01099    0.00481 
C53   1    0.399455    0.091771    0.064891    11.00000    0.04315    0.03757 = 
         0.03311    0.00335    0.01214    0.00623 
AFIX  43 
H53   2    0.418872    0.068751    0.104478    11.00000   -1.20000 
AFIX   0 
C54   1    0.401994    0.096750    0.974370    11.00000    0.05172    0.04483 = 
         0.04327   -0.00353    0.02828   -0.00961 
AFIX  43 
H54   2    0.423592    0.077228    0.952197    11.00000   -1.20000 
AFIX   0 
C55   1    0.373674    0.129614    0.915630    11.00000    0.03555    0.06014 = 
         0.03381   -0.00263    0.01316   -0.00274 
C56   1    0.343268    0.158324    0.947272    11.00000    0.05466    0.05011 = 
         0.04257    0.02454    0.01189    0.01400 
AFIX  43 
H56   2    0.324166    0.181335    0.907192    11.00000   -1.20000 
AFIX   0 
PART   2 
FLAT C8A > C13A 
SAME C8A > C13A 
SAME C8A c13A < C9A 
C8A   1    0.615310    0.311089    0.364593   -21.00000    0.34162 
C9A   1    0.658470    0.293631    0.397657   -21.00000    0.07156 
AFIX  43 
H9A   2    0.665290    0.262236    0.411754   -21.00000   -1.20000 
AFIX   0 
C10A  1    0.693920    0.327227    0.409962   -21.00000    0.06294 
AFIX  43 
H10A  2    0.729512    0.321567    0.424968   -21.00000   -1.20000 
AFIX   0 
C11A  1    0.673151    0.370074    0.398543   -21.00000    0.05785 
C12A  1    0.624101    0.382023    0.348619   -21.00000    0.38450 
AFIX  43 
H12A  2    0.614129    0.412532    0.330723   -21.00000   -1.20000 
AFIX   0 
C13A  1    0.591152    0.346000    0.327235   -21.00000    0.07832 
AFIX  43 
H13A  2    0.556359    0.347118    0.290812   -21.00000   -1.20000 
AFIX   0 
C14A  1    0.716351    0.406879    0.447414   -21.00000    0.07161 
AFIX  13 
H14A  2    0.750235    0.399328    0.438752   -21.00000   -1.20000 
AFIX   0 
C15A  1    0.702552    0.458931    0.430317   -21.00000    0.07392 
AFIX  13 
H15A  2    0.666552    0.462894    0.390158   -21.00000   -1.20000 
AFIX   0 
FLAT C15A N2A > C20A 
SAME N2A > C20A 
SAME N2A C20A < C16A 
N2A   3    0.802189    0.555804    0.355409   -21.00000    0.03364 
C16A  1    0.815490    0.515049    0.370115   -21.00000    0.04461 
AFIX  43 
H16A  2    0.848218    0.506522    0.366206   -21.00000   -1.20000 
AFIX   0 
C17A  1    0.784653    0.481171    0.392112   -21.00000    0.04469 
AFIX  43 
H17A  2    0.797621    0.450969    0.403091   -21.00000   -1.20000 
AFIX   0 
C18A  1    0.737948    0.489544    0.398266   -21.00000    0.05657 
C19A  1    0.728552    0.533331    0.384008   -21.00000    0.05090 
AFIX  43 
H19A  2    0.695961    0.543311    0.386151   -21.00000   -1.20000 
AFIX   0 
C20A  1    0.760724    0.567342    0.365944   -21.00000    0.04896 
AFIX  43 
H20A  2    0.750842    0.598524    0.361910   -21.00000   -1.20000 
AFIX   0 
FLAT C27 C28A > C33A C34A 
SAME C28A > C33A 
SAME C28A C33A < C29A 
C28A  1    0.615207    0.311942    0.618490   -21.00000    0.05711 
C29A  1    0.667604    0.303638    0.643056   -21.00000    0.04981 
AFIX  43 
H29A  2    0.681368    0.275051    0.668287   -21.00000   -1.20000 
AFIX   0 
C30A  1    0.699115    0.338740    0.629319   -21.00000    0.06700 
AFIX  43 
H30A  2    0.734790    0.333093    0.648809   -21.00000   -1.20000 
AFIX   0 
C31A  1    0.683095    0.381360    0.589618   -21.00000    0.05571 
C32A  1    0.629843    0.386075    0.562521   -21.00000    0.06575 
AFIX  43 
H32A  2    0.615875    0.413906    0.533433   -21.00000   -1.20000 
AFIX   0 
C33A  1    0.596049    0.353165    0.574999   -21.00000    0.04094 
AFIX  43 
H33A  2    0.560337    0.358569    0.554254   -21.00000   -1.20000 
AFIX   0 
C34A  1    0.718768    0.410959    0.555754   -21.00000    0.06645 
AFIX  13 
H34A  2    0.754601    0.406610    0.596412   -21.00000   -1.20000 
AFIX   0 
C35A  1    0.706386    0.462782    0.541164   -21.00000    0.07769 
AFIX  13 
H35A  2    0.673795    0.471991    0.553323   -21.00000   -1.20000 
AFIX   0 
FLAT C35A N4A > C40A 
SAME N4A > C40A 
SAME N4A C40A < C36A 
N4A   3    0.825741    0.565230    0.654570   -21.00000    0.03800 
C36A  1    0.775215    0.572162    0.616096   -21.00000    0.11182 
AFIX  43 
H36A  2    0.764189    0.603030    0.611862   -21.00000   -1.20000 
AFIX   0 
C37A  1    0.735171    0.537817    0.579955   -21.00000    0.06188 
AFIX  43 
H37A  2    0.700571    0.546645    0.553793   -21.00000   -1.20000 
AFIX   0 
C38A  1    0.749229    0.492146    0.585049   -21.00000    0.03237 
C39A  1    0.800825    0.482836    0.618793   -21.00000    0.05693 
AFIX  43 
H39A  2    0.813280    0.452610    0.618392   -21.00000   -1.20000 
AFIX   0 
C40A  1    0.835702    0.520740    0.655103   -21.00000    0.02833 
AFIX  43 
H40A  2    0.870339    0.512462    0.682997   -21.00000   -1.20000 
PART   0 
AFIX   0 
HKLF 4 
  
REM  in C2/c partially dimerized + 0.5DMA but SQUEEZED 
REM R1 =  0.0862 for    6657 Fo > 4sig(Fo)  and  0.1439 for all   11878 data 
REM    605 parameters refined using     85 restraints 
  
END 
  
WGHT      0.1038     44.3267 
  
REM Highest difference peak  0.726,  deepest hole -0.710,  1-sigma level  0.093 
Q1    1   0.3319  0.1006  0.3326  11.00000  0.05    0.73 
Q2    1   0.3256  0.1303  0.3282  11.00000  0.05    0.61 
Q3    1   0.5187  0.2733  0.4450  11.00000  0.05    0.59 
Q4    1   0.4087  0.1372  0.3433  11.00000  0.05    0.55 
Q5    1   0.4111  0.0988  0.6837  11.00000  0.05    0.54 
Q6    1   0.3802  0.1014  0.4170  11.00000  0.05    0.52 
Q7    1   0.6499  0.3815  0.4066  11.00000  0.05    0.52 
Q8    1   0.4117  0.1331  0.6763  11.00000  0.05    0.52 
Q9    1   0.6289  0.3418  0.4115  11.00000  0.05    0.52 
Q10   1   0.5767  0.2669  0.4635  11.00000  0.05    0.50 
Q11   1   0.7343  0.5306  0.5173  11.00000  0.05    0.49 
Q12   1   0.3590  0.1249  0.5627  11.00000  0.05    0.49 
Q13   1   0.4093  0.1395  0.3910  11.00000  0.05    0.46 
Q14   1   0.5818  0.2728  0.5595  11.00000  0.05    0.46 
Q15   1   0.3504  0.1300  0.6157  11.00000  0.05    0.44 
Q16   1   0.7974  0.4934  0.6619  11.00000  0.05    0.43 
Q17   1   0.4036  0.1089  0.7173  11.00000  0.05    0.43 
Q18   1   0.5298  0.2753  0.5400  11.00000  0.05    0.42 
Q19   1   0.6306  0.3735  0.3160  11.00000  0.05    0.42 
Q20   1   0.7236  0.4467  0.3817  11.00000  0.05    0.42 
; 
_shelx_res_checksum   81493 
  
_shelx_hkl_file 
; 
  -4   0   0    9065     339                                                       14475 -109.94    0.00  1.0000 
   4   0   0    9605     472                                                       15156 -109.94    0.00  1.0000 
   4   0   0    9314     345                                                       14789 -109.94    0.00  1.0000 
  -6   0   0     154       5                                                          21  -34.31    0.00  1.0000 
   6   0   0     191       8                                                          36  -34.31    0.00  1.0000 
   6   0   0     127      12                                                          12  -34.31    0.00  1.0000 
   8   0   0    2163      56                                                        2049   -5.43    0.00  1.0000 
   8   0   0    2109      81                                                        1997   -5.43    0.00  1.0000 
  -8   0   0    2052      52                                                        1941   -5.43    0.00  1.0000 
  10   0   0    1159      34                                                         915  -16.62    0.00  1.0000 
  10   0   0    1216      51                                                         966  -16.62    0.00  1.0000 
 -10   0   0    1104      29                                                         866  -16.62    0.00  1.0000 
 -12   0   0     148      16                                                         230   13.43    0.00  1.0000 
  12   0   0     158      21                                                         242   13.43    0.00  1.0000 
  12   0   0     193      34                                                         285   13.43    0.00  1.0000 
  14   0   0      79      19                                                          68    2.98    0.00  1.0000 
  14   0   0     157      30                                                         141    2.98    0.00  1.0000 
  16   0   0     529      32                                                         451   -7.73    0.00  1.0000 
 -16   0   0     594      25                                                         511   -7.73    0.00  1.0000 
  16   0   0     551      50                                                         471   -7.73    0.00  1.0000 
  18   0   0      43      34                                                          36    2.54    0.00  1.0000 
 -18   0   0      62      15                                                          53    2.54    0.00  1.0000 
  20   0   0     386      42                                                         361    2.79    0.00  1.0000 
 -20   0   0     373      25                                                         349    2.79    0.00  1.0000 
  20   0   0     314      55                                                         292    2.79    0.00  1.0000 
  22   0   0      25      30                                                          28    1.25    0.00  1.0000 
 -22   0   0      49      18                                                          53    1.25    0.00  1.0000 
  22   0   0      14      42                                                          16    1.25    0.00  1.0000 
 -24   0   0      90      22                                                          60   -7.64    0.00  1.0000 
  24   0   0       3      31                                                         -31   -7.64    0.00  1.0000 
  24   0   0      32      45                                                          15   -7.64    0.00  1.0000 
  26   0   0      27      53                                                          26   -0.30    0.00  1.0000 
  26   0   0     104      42                                                         103   -0.30    0.00  1.0000 
  28   0   0      52      43                                                          57    1.60    0.00  1.0000 
  28   0   0       6      57                                                           8    1.60    0.00  1.0000 
  30   0   0       0      45                                                         -28   -0.26    0.00  1.0000 
  30   0   0      26      65                                                          25   -0.26    0.00  1.0000 
  32   0   0       2      69                                                         -20   -6.55    0.00  1.0000 
  32   0   0       2      49                                                          -9   -6.55    0.00  1.0000 
   3  -1   0    5214     213                                                        6881   47.05    0.00  1.0000 
   3  -1   0    4783     155                                                        6384   47.05    0.00  1.0000 
   3   1   0    4921     157                                                        6543   47.03    0.00  1.0000 
   5  -1   0    2387      37                                                         876  -84.37    0.00  1.0000 
  -5  -1   0    2278      23                                                         810  -84.39    0.00  1.0000 
   5  -1   0    2325      25                                                         839  -84.37    0.00  1.0000 
   5   1   0    2299      37                                                         823  -84.39    0.00  1.0000 
   5   1   0    2273      26                                                         807  -84.39    0.00  1.0000 
  -5   1   0    2211      23                                                         771  -84.37    0.00  1.0000 
  -7  -1   0    4035     116                                                        4883  -27.84    0.00  1.0000 
   7  -1   0    3978     120                                                        4821  -27.87    0.00  1.0000 
   7  -1   0    4099     167                                                        4955  -27.87    0.00  1.0000 
   7   1   0    4035     168                                                        4883  -27.84    0.00  1.0000 
   7   1   0    4016     121                                                        4862  -27.84    0.00  1.0000 
  -7   1   0    3925     116                                                        4763  -27.87    0.00  1.0000 
   9  -1   0       4      15                                                           1  -10.56    0.00  1.0000 
  -9  -1   0       5       6                                                           4  -10.54    0.00  1.0000 
   9  -1   0       6      10                                                           7  -10.56    0.00  1.0000 
  -9   1   0       5       6                                                           4  -10.56    0.00  1.0000 
   9   1   0       6      16                                                          -7  -10.54    0.00  1.0000 
   9   1   0       4      10                                                           2  -10.54    0.00  1.0000 
  11  -1   0     106      15                                                          87    4.27    0.00  1.0000 
 -11  -1   0      97      11                                                          79    4.26    0.00  1.0000 
  11  -1   0      84      23                                                          67    4.27    0.00  1.0000 
  11   1   0     106      16                                                          87    4.26    0.00  1.0000 
 -11   1   0      86      10                                                          69    4.27    0.00  1.0000 
  11   1   0      84      23                                                          67    4.26    0.00  1.0000 
 -13  -1   0     115      15                                                         169    9.90    0.00  1.0000 
  13  -1   0      54      20                                                          92    9.85    0.00  1.0000 
  13  -1   0      68      28                                                         110    9.85    0.00  1.0000 
  13   1   0      83      29                                                         129    9.90    0.00  1.0000 
 -13   1   0     101      14                                                         151    9.85    0.00  1.0000 
  13   1   0      88      21                                                         136    9.90    0.00  1.0000 
  15  -1   0     121      33                                                         127   -1.12    0.00  1.0000 
 -15  -1   0     161      17                                                         167   -1.08    0.00  1.0000 
  15  -1   0     168      24                                                         175   -1.12    0.00  1.0000 
  15   1   0     122      33                                                         128   -1.08    0.00  1.0000 
  15   1   0     147      24                                                         153   -1.08    0.00  1.0000 
 -15   1   0     177      17                                                         184   -1.12    0.00  1.0000 
  17  -1   0      23      31                                                          27   -1.64    0.00  1.0000 
 -17  -1   0      27      13                                                          31   -1.63    0.00  1.0000 
  17  -1   0      59      22                                                          65   -1.64    0.00  1.0000 
 -17   1   0      34      13                                                          38   -1.64    0.00  1.0000 
  17   1   0      13      23                                                          16   -1.63    0.00  1.0000 
  17   1   0      13      30                                                          16   -1.63    0.00  1.0000 
  19  -1   0     234      49                                                         256    3.13    0.00  1.0000 
  19  -1   0     276      35                                                         300    3.13    0.00  1.0000 
 -19  -1   0     265      24                                                         289    3.15    0.00  1.0000 
 -19   1   0     265      23                                                         289    3.13    0.00  1.0000 
  19   1   0     241      50                                                         264    3.15    0.00  1.0000 
  19   1   0     249      36                                                         272    3.15    0.00  1.0000 
  21  -1   0      51      43                                                          62    3.07    0.00  1.0000 
  21  -1   0      55      30                                                          66    3.07    0.00  1.0000 
 -21  -1   0      54      19                                                          65    3.12    0.00  1.0000 
  21   1   0      76      32                                                          89    3.12    0.00  1.0000 
  21   1   0      20      42                                                          27    3.12    0.00  1.0000 
 -21   1   0      67      19                                                          79    3.07    0.00  1.0000 
 -23  -1   0      37      20                                                          38   -0.33    0.00  1.0000 
  23  -1   0       0      42                                                          -9   -0.29    0.00  1.0000 
  23  -1   0      31      34                                                          32   -0.29    0.00  1.0000 
 -23   1   0      32      19                                                          33   -0.29    0.00  1.0000 
  23   1   0     145      37                                                         147   -0.33    0.00  1.0000 
  23   1   0      13      43                                                          14   -0.33    0.00  1.0000 
 -25  -1   0       0      20                                                         -14   -2.54    0.00  1.0000 
  25  -1   0       0      45                                                         -42   -2.51    0.00  1.0000 
  25  -1   0      33      36                                                          40   -2.51    0.00  1.0000 
  25   1   0       5      49                                                           8   -2.54    0.00  1.0000 
  25   1   0       0      33                                                         -21   -2.54    0.00  1.0000 
 -25   1   0      12      20                                                          16   -2.51    0.00  1.0000 
  27  -1   0      65      43                                                          59    1.78    0.00  1.0000 
  27  -1   0      59      58                                                          53    1.78    0.00  1.0000 
  27   1   0     102      58                                                          94    1.76    0.00  1.0000 
  27   1   0      76      43                                                          69    1.76    0.00  1.0000 
  29  -1   0      11      61                                                          10    0.74    0.00  1.0000 
  29  -1   0       4      44                                                           3    0.74    0.00  1.0000 
  29   1   0       0      42                                                         -18    0.68    0.00  1.0000 
  29   1   0       6      62                                                           5    0.68    0.00  1.0000 
  31  -1   0      17      49                                                          21   -2.15    0.00  1.0000 
  31  -1   0      19      69                                                          23   -2.15    0.00  1.0000 
  31   1   0      22      66                                                          27   -2.23    0.00  1.0000 
  31   1   0       0      48                                                         -14   -2.23    0.00  1.0000 
   0  -2   0     938      17                                                         624  243.30    0.00  1.0000 
   0  -2   0    1021      21                                                         560  243.30    0.00  1.0000 
   2  -2   0   13434     134                                                        4286  220.71    0.00  1.0000 
   2  -2   0   12800      98                                                        3931  220.71    0.00  1.0000 
   2   2   0   13131     137                                                        4115  220.73    0.00  1.0000 
   2   2   0   13144     100                                                        4122  220.73    0.00  1.0000 
   4  -2   0     261      19                                                         657   41.48    0.00  1.0000 
   4  -2   0     302      30                                                         721   41.48    0.00  1.0000 
  -4  -2   0     278      20                                                         683   41.45    0.00  1.0000 
   4   2   0     265      22                                                         663   41.45    0.00  1.0000 
  -4   2   0     245      19                                                         631   41.48    0.00  1.0000 
   4   2   0     231      30                                                         608   41.45    0.00  1.0000 
   6  -2   0     402      53                                                        1296  -69.80    0.00  1.0000 
  -6  -2   0     395      35                                                        1283  -69.75    0.00  1.0000 
   6  -2   0     374      36                                                        1246  -69.80    0.00  1.0000 
   6   2   0     386      54                                                        1267  -69.75    0.00  1.0000 
  -6   2   0     381      34                                                        1259  -69.80    0.00  1.0000 
   6   2   0     374      38                                                        1245  -69.75    0.00  1.0000 
   8  -2   0      23      14                                                         -19  -20.96    0.00  1.0000 
  -8  -2   0      64       6                                                          11  -20.94    0.00  1.0000 
   8  -2   0      23       8                                                         -13  -20.96    0.00  1.0000 
   8   2   0      23       9                                                          -3  -20.94    0.00  1.0000 
  -8   2   0      42       6                                                           3  -20.96    0.00  1.0000 
   8   2   0      45      15                                                           4  -20.94    0.00  1.0000 
  10  -2   0      69      17                                                         186   23.36    0.00  1.0000 
  10  -2   0      55      26                                                         162   23.36    0.00  1.0000 
 -10  -2   0      53      13                                                         160   23.39    0.00  1.0000 
 -10   2   0      49      12                                                         152   23.36    0.00  1.0000 
  10   2   0     102      18                                                         239   23.39    0.00  1.0000 
  10   2   0      51      26                                                         156   23.39    0.00  1.0000 
  12  -2   0     605      28                                                         547    5.32    0.00  1.0000 
  12  -2   0     607      43                                                         549    5.32    0.00  1.0000 
 -12  -2   0     623      24                                                         564    5.33    0.00  1.0000 
  12   2   0     602      44                                                         544    5.33    0.00  1.0000 
 -12   2   0     608      23                                                         550    5.32    0.00  1.0000 
  12   2   0     636      31                                                         576    5.33    0.00  1.0000 
  14  -2   0     143      22                                                         118    4.73    0.00  1.0000 
  14  -2   0     112      30                                                          90    4.73    0.00  1.0000 
 -14  -2   0     181      16                                                         153    4.77    0.00  1.0000 
  14   2   0     187      33                                                         158    4.77    0.00  1.0000 
  14   2   0     164      22                                                         137    4.77    0.00  1.0000 
 -14   2   0     137      14                                                         113    4.73    0.00  1.0000 
  16  -2   0       0      17                                                         -11   -2.13    0.00  1.0000 
  16  -2   0      11      27                                                           8   -2.13    0.00  1.0000 
 -16  -2   0      20      12                                                          16   -2.11    0.00  1.0000 
  16   2   0      19      21                                                          15   -2.11    0.00  1.0000 
  16   2   0       0      25                                                         -18   -2.11    0.00  1.0000 
 -16   2   0      37      12                                                          31   -2.13    0.00  1.0000 
 -18  -2   0      22      15                                                          42   -7.73    0.00  1.0000 
  18  -2   0      36      25                                                          60   -7.71    0.00  1.0000 
  18  -2   0      17      34                                                          34   -7.71    0.00  1.0000 
  18   2   0      17      26                                                          34   -7.73    0.00  1.0000 
  18   2   0      69      39                                                         101   -7.73    0.00  1.0000 
 -18   2   0      44      15                                                          70   -7.71    0.00  1.0000 
  20  -2   0      15      27                                                          18   -1.64    0.00  1.0000 
  20  -2   0      16      38                                                          19   -1.64    0.00  1.0000 
 -20  -2   0      25      17                                                          29   -1.61    0.00  1.0000 
 -20   2   0      45      17                                                          50   -1.64    0.00  1.0000 
  20   2   0      36      39                                                          40   -1.61    0.00  1.0000 
  20   2   0      12      27                                                          15   -1.61    0.00  1.0000 
  22  -2   0      34      43                                                          30    1.52    0.00  1.0000 
 -22  -2   0      52      19                                                          47    1.52    0.00  1.0000 
  22  -2   0      11      31                                                           9    1.52    0.00  1.0000 
  22   2   0      24      42                                                          21    1.52    0.00  1.0000 
 -22   2   0      47      18                                                          42    1.52    0.00  1.0000 
  22   2   0      82      33                                                          76    1.52    0.00  1.0000 
 -24  -2   0      34      21                                                          49    4.94    0.00  1.0000 
  24  -2   0       1      32                                                          -5    4.95    0.00  1.0000 
  24  -2   0       1      45                                                          -8    4.95    0.00  1.0000 
  24   2   0       1      33                                                         -36    4.94    0.00  1.0000 
  24   2   0       1      44                                                         -26    4.94    0.00  1.0000 
 -24   2   0       8      19                                                          15    4.95    0.00  1.0000 
  26  -2   0      26      39                                                          22    1.77    0.00  1.0000 
 -26  -2   0      25      23                                                          21    1.74    0.00  1.0000 
  26  -2   0      64      55                                                          58    1.77    0.00  1.0000 
  26   2   0      59      39                                                          53    1.74    0.00  1.0000 
  26   2   0      18      53                                                          15    1.74    0.00  1.0000 
  28  -2   0      62      45                                                          72    2.57    0.00  1.0000 
  28  -2   0      40      61                                                          48    2.57    0.00  1.0000 
  28   2   0      43      60                                                          51    2.59    0.00  1.0000 
  28   2   0       3      42                                                           5    2.59    0.00  1.0000 
  30  -2   0      57      66                                                          63    1.73    0.00  1.0000 
  30  -2   0      11      45                                                          14    1.73    0.00  1.0000 
  30   2   0      39      48                                                          44    1.73    0.00  1.0000 
  30   2   0      26      68                                                          30    1.73    0.00  1.0000 
  32  -2   0       2      70                                                           8   -5.85    0.00  1.0000 
  32  -2   0       0      51                                                           1   -5.85    0.00  1.0000 
  32   2   0      27      72                                                          43   -5.94    0.00  1.0000 
  32   2   0      53      52                                                          74   -5.94    0.00  1.0000 
  -1  -3   0    4176     104                                                        4409    7.78    0.00  1.0000 
  -1  -3   0    4137     144                                                        4369    7.78    0.00  1.0000 
   1  -3   0    4140     143                                                        4372    7.79    0.00  1.0000 
   1   3   0    4114     147                                                        4345    7.78    0.00  1.0000 
   1   3   0    4328     108                                                        4565    7.78    0.00  1.0000 
   3  -3   0    3857      18                                                         579  166.96    0.00  1.0000 
   3  -3   0    3933      27                                                         609  166.96    0.00  1.0000 
  -3  -3   0    4150      19                                                         697  166.92    0.00  1.0000 
   3   3   0    4218      30                                                         725  166.92    0.00  1.0000 
   3   3   0    4082      22                                                         669  166.92    0.00  1.0000 
   5  -3   0     396      25                                                         423   -2.90    0.00  1.0000 
  -5  -3   0     428      16                                                         456   -2.92    0.00  1.0000 
   5  -3   0     417      16                                                         445   -2.90    0.00  1.0000 
  -5   3   0     416      16                                                         443   -2.90    0.00  1.0000 
   5   3   0     390      27                                                         417   -2.92    0.00  1.0000 
   5   3   0     432      19                                                         460   -2.92    0.00  1.0000 
   7  -3   0    2269      33                                                        1078  -64.85    0.00  1.0000 
  -7  -3   0    2400      33                                                        1168  -64.88    0.00  1.0000 
   7  -3   0    2416      51                                                        1180  -64.85    0.00  1.0000 
  -7   3   0    2310      32                                                        1106  -64.85    0.00  1.0000 
   7   3   0    2257      52                                                        1069  -64.88    0.00  1.0000 
   7   3   0    2235      36                                                        1054  -64.88    0.00  1.0000 
   9  -3   0     496      26                                                         676   16.33    0.00  1.0000 
  -9  -3   0     488      24                                                         666   16.31    0.00  1.0000 
   9  -3   0     425      40                                                         593   16.33    0.00  1.0000 
   9   3   0     480      28                                                         657   16.31    0.00  1.0000 
  -9   3   0     468      23                                                         643   16.33    0.00  1.0000 
   9   3   0     501      42                                                         681   16.31    0.00  1.0000 
 -11  -3   0     955      27                                                         714   18.31    0.00  1.0000 
  11  -3   0     917      29                                                         682   18.27    0.00  1.0000 
  11  -3   0     896      45                                                         664   18.27    0.00  1.0000 
  11   3   0     956      48                                                         715   18.31    0.00  1.0000 
  11   3   0     946      33                                                         706   18.31    0.00  1.0000 
 -11   3   0     920      26                                                         684   18.27    0.00  1.0000 
  13  -3   0     598      50                                                         654    4.92    0.00  1.0000 
 -13  -3   0     631      28                                                         689    4.92    0.00  1.0000 
  13  -3   0     650      32                                                         709    4.92    0.00  1.0000 
  13   3   0     646      36                                                         704    4.92    0.00  1.0000 
 -13   3   0     619      27                                                         676    4.92    0.00  1.0000 
  13   3   0     621      51                                                         678    4.92    0.00  1.0000 
  15  -3   0      81      32                                                         105    5.58    0.00  1.0000 
  15  -3   0     145      24                                                         177    5.58    0.00  1.0000 
 -15  -3   0     116      17                                                         145    5.61    0.00  1.0000 
  15   3   0     118      24                                                         147    5.61    0.00  1.0000 
 -15   3   0     107      15                                                         135    5.58    0.00  1.0000 
  15   3   0     102      34                                                         129    5.61    0.00  1.0000 
 -17  -3   0     113      15                                                          75   -8.67    0.00  1.0000 
  17  -3   0     122      23                                                          82   -8.72    0.00  1.0000 
  17  -3   0      57      32                                                          31   -8.72    0.00  1.0000 
 -17   3   0     102      14                                                          66   -8.72    0.00  1.0000 
  17   3   0      81      25                                                          49   -8.67    0.00  1.0000 
  17   3   0     111      33                                                          73   -8.67    0.00  1.0000 
  19  -3   0     152      47                                                         207   -9.07    0.00  1.0000 
  19  -3   0     233      35                                                         300   -9.07    0.00  1.0000 
 -19  -3   0     227      25                                                         294   -9.07    0.00  1.0000 
 -19   3   0     232      24                                                         299   -9.07    0.00  1.0000 
  19   3   0     198      36                                                         260   -9.07    0.00  1.0000 
  19   3   0     197      49                                                         259   -9.07    0.00  1.0000 
  21  -3   0       2      41                                                           3    1.75    0.00  1.0000 
  21  -3   0      48      30                                                          54    1.75    0.00  1.0000 
 -21  -3   0      54      19                                                          60    1.76    0.00  1.0000 
 -21   3   0      73      19                                                          80    1.75    0.00  1.0000 
  21   3   0      52      33                                                          58    1.76    0.00  1.0000 
  21   3   0      73      44                                                          80    1.76    0.00  1.0000 
  23  -3   0      21      42                                                          37    6.38    0.00  1.0000 
 -23  -3   0      34      21                                                          53    6.41    0.00  1.0000 
  23  -3   0       8      33                                                          18    6.38    0.00  1.0000 
 -23   3   0       8      19                                                          18    6.38    0.00  1.0000 
  23   3   0      26      47                                                          43    6.41    0.00  1.0000 
  23   3   0      28      34                                                          46    6.41    0.00  1.0000 
  25  -3   0       4      37                                                          16    8.87    0.00  1.0000 
 -25  -3   0      24      22                                                          48    8.82    0.00  1.0000 
  25  -3   0      15      51                                                          35    8.87    0.00  1.0000 
  25   3   0      22      40                                                          45    8.82    0.00  1.0000 
  25   3   0       4      51                                                          17    8.82    0.00  1.0000 
  27  -3   0       0      39                                                         -10    1.76    0.00  1.0000 
  27  -3   0       0      53                                                         -17    1.76    0.00  1.0000 
 -27  -3   0       0      23                                                         -15    1.68    0.00  1.0000 
  27   3   0       0      53                                                         -17    1.68    0.00  1.0000 
  27   3   0       0      38                                                         -13    1.68    0.00  1.0000 
  29  -3   0      35      65                                                          28    2.90    0.00  1.0000 
  29  -3   0       0      44                                                         -38    2.90    0.00  1.0000 
  29   3   0      42      63                                                          34    2.93    0.00  1.0000 
  29   3   0       0      45                                                           0    2.93    0.00  1.0000 
  31  -3   0       1      67                                                         -15   -3.56    0.00  1.0000 
  31  -3   0       1      45                                                         -54   -3.56    0.00  1.0000 
  31   3   0      12      67                                                          19   -3.65    0.00  1.0000 
  31   3   0      15      47                                                          22   -3.65    0.00  1.0000 
   0  -4   0   11428     400                                                       17561 -112.18    0.00  1.0000 
   0  -4   0   11670     413                                                       17861 -112.18    0.00  1.0000 
   0  -4   0   10784     553                                                       16761 -112.18    0.00  1.0000 
   0   4   0   11421     414                                                       17552 -112.18    0.00  1.0000 
   2  -4   0    1112      53                                                        1514   24.35    0.00  1.0000 
   2  -4   0    1098      41                                                        1498   24.35    0.00  1.0000 
  -2  -4   0    1053      39                                                        1444   24.31    0.00  1.0000 
   2   4   0    1112      56                                                        1513   24.31    0.00  1.0000 
   2   4   0    1081      41                                                        1477   24.31    0.00  1.0000 
   4  -4   0   57027    1577                                                       65814   77.63    0.00  1.0000 
   4  -4   0   62124    2148                                                       71281   77.63    0.00  1.0000 
   4  -4   0   60391    1551                                                       69424   77.63    0.00  1.0000 
  -4  -4   0   58370    1550                                                       67257   77.64    0.00  1.0000 
   4   4   0   58444    1579                                                       67336   77.64    0.00  1.0000 
   4   4   0   58596    2148                                                       67499   77.64    0.00  1.0000 
  -6  -4   0    1024      44                                                        1620  -36.09    0.00  1.0000 
   6  -4   0    1011      44                                                        1603  -36.05    0.00  1.0000 
   6  -4   0    1085      65                                                        1695  -36.05    0.00  1.0000 
   6   4   0    1011      49                                                        1603  -36.09    0.00  1.0000 
   6   4   0    1069      67                                                        1676  -36.09    0.00  1.0000 
  -8  -4   0    3826     104                                                        4247  -14.53    0.00  1.0000 
   8  -4   0    3824     106                                                        4245  -14.51    0.00  1.0000 
   8  -4   0    3968     151                                                        4396  -14.51    0.00  1.0000 
   8   4   0    3768     111                                                        4186  -14.53    0.00  1.0000 
   8   4   0    3756     152                                                        4173  -14.53    0.00  1.0000 
  -8   4   0    3753     103                                                        4170  -14.51    0.00  1.0000 
  10  -4   0      82      12                                                          62    5.47    0.00  1.0000 
  10  -4   0      41      19                                                          27    5.47    0.00  1.0000 
 -10  -4   0      70      10                                                          51    5.45    0.00  1.0000 
  10   4   0      75      16                                                          56    5.45    0.00  1.0000 
  10   4   0     106      23                                                          83    5.45    0.00  1.0000 
 -10   4   0      61      10                                                          44    5.47    0.00  1.0000 
  12  -4   0    2013     100                                                        2253   11.40    0.00  1.0000 
  12  -4   0    2191      69                                                        2441   11.40    0.00  1.0000 
 -12  -4   0    2142      66                                                        2390   11.42    0.00  1.0000 
 -12   4   0    2175      64                                                        2424   11.40    0.00  1.0000 
  12   4   0    2060     103                                                        2303   11.42    0.00  1.0000 
  12   4   0    1956      72                                                        2193   11.42    0.00  1.0000 
  14  -4   0      40      17                                                          55    4.81    0.00  1.0000 
 -14  -4   0      16      11                                                          26    4.78    0.00  1.0000 
  14  -4   0       1      23                                                         -11    4.81    0.00  1.0000 
 -14   4   0      21      11                                                          32    4.81    0.00  1.0000 
  14   4   0      11      25                                                          19    4.78    0.00  1.0000 
  14   4   0      33      20                                                          46    4.78    0.00  1.0000 
 -16  -4   0     307      23                                                         351   -5.30    0.00  1.0000 
  16  -4   0     302      30                                                         345   -5.31    0.00  1.0000 
  16  -4   0     232      44                                                         270   -5.31    0.00  1.0000 
 -16   4   0     305      22                                                         349   -5.31    0.00  1.0000 
  16   4   0     354      36                                                         401   -5.30    0.00  1.0000 
  16   4   0     296      47                                                         339   -5.30    0.00  1.0000 
  18  -4   0     166      26                                                          96  -13.49    0.00  1.0000 
 -18  -4   0     120      16                                                          62  -13.50    0.00  1.0000 
  18  -4   0      10      31                                                         -23  -13.49    0.00  1.0000 
  18   4   0      60      34                                                          22  -13.50    0.00  1.0000 
  18   4   0      54      26                                                          18  -13.50    0.00  1.0000 
 -18   4   0     135      15                                                          73  -13.49    0.00  1.0000 
 -20  -4   0     253      25                                                         234   -2.70    0.00  1.0000 
  20  -4   0     249      34                                                         230   -2.64    0.00  1.0000 
  20  -4   0     208      50                                                         191   -2.64    0.00  1.0000 
  20   4   0     180      35                                                         164   -2.70    0.00  1.0000 
  20   4   0     197      50                                                         180   -2.70    0.00  1.0000 
 -20   4   0     251      23                                                         232   -2.64    0.00  1.0000 
  22  -4   0      55      45                                                          48    2.21    0.00  1.0000 
  22  -4   0      41      30                                                          35    2.21    0.00  1.0000 
 -22  -4   0      55      20                                                          48    2.25    0.00  1.0000 
 -22   4   0      38      18                                                          32    2.21    0.00  1.0000 
  22   4   0      36      44                                                          30    2.25    0.00  1.0000 
  22   4   0      63      34                                                          55    2.25    0.00  1.0000 
  24  -4   0      34      36                                                          55    7.09    0.00  1.0000 
  24  -4   0      13      48                                                          28    7.09    0.00  1.0000 
 -24  -4   0      26      22                                                          45    7.08    0.00  1.0000 
  24   4   0       3      32                                                         -50    7.08    0.00  1.0000 
  24   4   0       3      45                                                         -21    7.08    0.00  1.0000 
 -26  -4   0       4      24                                                          11    5.88    0.00  1.0000 
  26  -4   0       2      53                                                           7    5.91    0.00  1.0000 
  26  -4   0       2      36                                                         -33    5.91    0.00  1.0000 
  26   4   0      27      53                                                          43    5.88    0.00  1.0000 
  26   4   0      56      42                                                          78    5.88    0.00  1.0000 
  28  -4   0       0      39                                                         -41    0.18    0.00  1.0000 
  28  -4   0      22      59                                                          22    0.18    0.00  1.0000 
  28   4   0       0      56                                                          -9    0.21    0.00  1.0000 
  28   4   0      29      43                                                          30    0.21    0.00  1.0000 
  30  -4   0      30      47                                                          22   -3.38    0.00  1.0000 
  30  -4   0       1      63                                                         -31   -3.38    0.00  1.0000 
  30   4   0      59      66                                                          48   -3.29    0.00  1.0000 
  30   4   0      39      48                                                          30   -3.29    0.00  1.0000 
  32  -4   0       5      49                                                          12   -4.97    0.00  1.0000 
  32  -4   0       1      68                                                         -19   -4.97    0.00  1.0000 
  32   4   0      35      72                                                          49   -4.93    0.00  1.0000 
  32   4   0       1      44                                                         -53   -4.93    0.00  1.0000 
  -1  -5   0    3455      82                                                        3361   -3.52    0.00  1.0000 
   1  -5   0    3407     111                                                        3315   -3.49    0.00  1.0000 
  -1  -5   0    3347     110                                                        3255   -3.52    0.00  1.0000 
   1  -5   0    3528      83                                                        3434   -3.49    0.00  1.0000 
   1   5   0    3655      86                                                        3558   -3.52    0.00  1.0000 
   1   5   0    3333     114                                                        3241   -3.52    0.00  1.0000 
   3  -5   0    8166     281                                                        8901  -17.42    0.00  1.0000 
   3  -5   0    8031     207                                                        8760  -17.42    0.00  1.0000 
   3  -5   0    7695     205                                                        8409  -17.42    0.00  1.0000 
  -3  -5   0    8191     204                                                        8927  -17.43    0.00  1.0000 
   3   5   0    8301     287                                                        9042  -17.43    0.00  1.0000 
   3   5   0    7755     210                                                        8472  -17.43    0.00  1.0000 
   5  -5   0   19360     601                                                       19499   -2.18    0.00  1.0000 
   5  -5   0   18769     439                                                       18905   -2.18    0.00  1.0000 
   5  -5   0   19058     440                                                       19196   -2.18    0.00  1.0000 
  -5  -5   0   18759     434                                                       18898   -2.22    0.00  1.0000 
   5   5   0   18474     605                                                       18612   -2.22    0.00  1.0000 
   5   5   0   18269     445                                                       18406   -2.22    0.00  1.0000 
   7  -5   0    1647      67                                                        1616   -1.70    0.00  1.0000 
   7  -5   0    1648      45                                                        1617   -1.70    0.00  1.0000 
  -7  -5   0    1675      45                                                        1643   -1.72    0.00  1.0000 
   7   5   0    1703      51                                                        1671   -1.72    0.00  1.0000 
   7   5   0    1589      69                                                        1558   -1.72    0.00  1.0000 
   9  -5   0    1159      31                                                         907  -17.18    0.00  1.0000 
  -9  -5   0    1208      30                                                         950  -17.21    0.00  1.0000 
   9  -5   0    1140      48                                                         891  -17.18    0.00  1.0000 
   9   5   0    1084      36                                                         841  -17.21    0.00  1.0000 
   9   5   0    1011      48                                                         777  -17.21    0.00  1.0000 
  -9   5   0    1086      29                                                         843  -17.18    0.00  1.0000 
 -11  -5   0     983      34                                                         994   -0.80    0.00  1.0000 
  11  -5   0    1025      36                                                        1036   -0.76    0.00  1.0000 
  11  -5   0     971      57                                                         982   -0.76    0.00  1.0000 
 -11   5   0    1021      34                                                        1032   -0.76    0.00  1.0000 
  11   5   0    1051      43                                                        1063   -0.80    0.00  1.0000 
  11   5   0     933      57                                                         944   -0.80    0.00  1.0000 
 -13  -5   0     674      25                                                         564    9.73    0.00  1.0000 
  13  -5   0     548      44                                                         449    9.72    0.00  1.0000 
  13  -5   0     582      27                                                         480    9.72    0.00  1.0000 
 -13   5   0     613      24                                                         508    9.72    0.00  1.0000 
  13   5   0     560      32                                                         460    9.73    0.00  1.0000 
  13   5   0     580      45                                                         478    9.73    0.00  1.0000 
  15  -5   0      19      27                                                          24   -3.24    0.00  1.0000 
  15  -5   0       1      16                                                         -10   -3.24    0.00  1.0000 
 -15  -5   0      22      11                                                          28   -3.25    0.00  1.0000 
 -15   5   0      10      11                                                          14   -3.24    0.00  1.0000 
  15   5   0       4      26                                                           6   -3.25    0.00  1.0000 
  15   5   0      15      21                                                          20   -3.25    0.00  1.0000 
 -17  -5   0      66      14                                                          35   -9.61    0.00  1.0000 
  17  -5   0       5      19                                                         -16   -9.60    0.00  1.0000 
  17  -5   0       5      29                                                         -21   -9.60    0.00  1.0000 
 -17   5   0      57      13                                                          29   -9.60    0.00  1.0000 
  17   5   0      67      31                                                          36   -9.61    0.00  1.0000 
  17   5   0      20      25                                                           5   -9.61    0.00  1.0000 
  19  -5   0     168      30                                                         178   -1.69    0.00  1.0000 
 -19  -5   0     126      20                                                         135   -1.71    0.00  1.0000 
  19  -5   0      30      37                                                          34   -1.69    0.00  1.0000 
 -19   5   0     107      18                                                         115   -1.69    0.00  1.0000 
  19   5   0     102      32                                                         110   -1.71    0.00  1.0000 
  19   5   0      71      41                                                          78   -1.71    0.00  1.0000 
  21  -5   0       0      38                                                          -1   -1.33    0.00  1.0000 
 -21  -5   0       4      17                                                           5   -1.28    0.00  1.0000 
  21  -5   0       0      27                                                         -18   -1.33    0.00  1.0000 
 -21   5   0      13      17                                                          15   -1.33    0.00  1.0000 
  21   5   0      24      31                                                          27   -1.28    0.00  1.0000 
  21   5   0       0      36                                                         -26   -1.28    0.00  1.0000 
 -23  -5   0     173      26                                                         168    0.83    0.00  1.0000 
  23  -5   0     141      37                                                         137    0.77    0.00  1.0000 
  23  -5   0      98      51                                                          95    0.77    0.00  1.0000 
 -23   5   0     142      23                                                         138    0.77    0.00  1.0000 
  23   5   0     136      52                                                         132    0.83    0.00  1.0000 
  23   5   0     191      42                                                         186    0.83    0.00  1.0000 
  25  -5   0       1      45                                                         -35    4.40    0.00  1.0000 
 -25  -5   0      13      22                                                          21    4.41    0.00  1.0000 
  25  -5   0      46      38                                                          60    4.40    0.00  1.0000 
  25   5   0      20      51                                                          30    4.41    0.00  1.0000 
  25   5   0       1      38                                                         -12    4.41    0.00  1.0000 
  27  -5   0       0      54                                                         -20    1.18    0.00  1.0000 
 -27  -5   0      54      25                                                          50    1.22    0.00  1.0000 
  27  -5   0       0      39                                                         -34    1.18    0.00  1.0000 
  27   5   0       0      39                                                         -22    1.22    0.00  1.0000 
  27   5   0      72      56                                                          67    1.22    0.00  1.0000 
  29  -5   0       4      62                                                          14   -7.39    0.00  1.0000 
  29  -5   0       3      41                                                         -66   -7.39    0.00  1.0000 
  29   5   0       3      44                                                         -15   -7.39    0.00  1.0000 
  29   5   0       3      59                                                         -10   -7.39    0.00  1.0000 
  31  -5   0      51      70                                                          70   -5.31    0.00  1.0000 
  31  -5   0       0      48                                                           3   -5.31    0.00  1.0000 
  31   5   0      23      50                                                          36   -5.28    0.00  1.0000 
  31   5   0      30      70                                                          44   -5.28    0.00  1.0000 
   0  -6   0      16      30                                                         674  127.93    0.00  1.0000 
   0  -6   0      19      22                                                         652  127.93    0.00  1.0000 
   0   6   0      20      23                                                         646  127.93    0.00  1.0000 
   2  -6   0     982      34                                                        1080   -6.70    0.00  1.0000 
   2  -6   0    1007      43                                                        1106   -6.70    0.00  1.0000 
  -2  -6   0     949      40                                                        1046   -6.70    0.00  1.0000 
  -2  -6   0     999      32                                                        1098   -6.70    0.00  1.0000 
   2   6   0    1027      35                                                        1128   -6.70    0.00  1.0000 
   2   6   0     981      45                                                        1079   -6.70    0.00  1.0000 
  -4  -6   0    1007      10                                                         121  -90.94    0.00  1.0000 
   4  -6   0    1034      10                                                         131  -90.90    0.00  1.0000 
   4  -6   0     893      17                                                          84  -90.90    0.00  1.0000 
   4  -6   0     989      13                                                         115  -90.90    0.00  1.0000 
   4   6   0    1027      14                                                         128  -90.94    0.00  1.0000 
   4   6   0     891      18                                                          83  -90.94    0.00  1.0000 
  -6  -6   0   11351     250                                                       11088   -5.43    0.00  1.0000 
   6  -6   0   11312     346                                                       11049   -5.44    0.00  1.0000 
   6  -6   0   10704     254                                                       10448   -5.44    0.00  1.0000 
   6  -6   0   10974     251                                                       10715   -5.44    0.00  1.0000 
   6   6   0   10745     258                                                       10489   -5.43    0.00  1.0000 
   6   6   0   10495     350                                                       10242   -5.43    0.00  1.0000 
   8  -6   0    1532      52                                                        1855  -17.19    0.00  1.0000 
   8  -6   0    1534      77                                                        1857  -17.19    0.00  1.0000 
  -8  -6   0    1617      53                                                        1949  -17.21    0.00  1.0000 
   8  -6   0    1502      58                                                        1822  -17.19    0.00  1.0000 
   8   6   0    1511      80                                                        1832  -17.21    0.00  1.0000 
   8   6   0    1575      59                                                        1902  -17.21    0.00  1.0000 
  10  -6   0      64      27                                                         152  -18.88    0.00  1.0000 
 -10  -6   0      91      15                                                         192  -18.89    0.00  1.0000 
  10   6   0      93      29                                                         195  -18.89    0.00  1.0000 
  10   6   0      95      23                                                         198  -18.89    0.00  1.0000 
  12  -6   0     430      24                                                         419   -1.13    0.00  1.0000 
  12  -6   0     344      39                                                         334   -1.13    0.00  1.0000 
 -12  -6   0     422      22                                                         411   -1.16    0.00  1.0000 
 -12   6   0     406      21                                                         396   -1.13    0.00  1.0000 
  12   6   0     402      30                                                         391   -1.16    0.00  1.0000 
  12   6   0     388      40                                                         378   -1.16    0.00  1.0000 
  14  -6   0     119      19                                                         115    0.84    0.00  1.0000 
 -14  -6   0      93      14                                                          89    0.89    0.00  1.0000 
  14  -6   0      91      31                                                          87    0.84    0.00  1.0000 
  14   6   0     119      23                                                         115    0.89    0.00  1.0000 
 -14   6   0     109      15                                                         105    0.84    0.00  1.0000 
  14   6   0     156      33                                                         151    0.89    0.00  1.0000 
  16  -6   0       0      18                                                           3   -6.61    0.00  1.0000 
  16  -6   0       2      28                                                           0   -6.61    0.00  1.0000 
 -16  -6   0       7      13                                                          17   -6.63    0.00  1.0000 
 -16   6   0       2      13                                                           8   -6.61    0.00  1.0000 
  16   6   0      14      30                                                          27   -6.63    0.00  1.0000 
  16   6   0       2      21                                                         -17   -6.63    0.00  1.0000 
 -18  -6   0     181      20                                                         160    3.58    0.00  1.0000 
  18  -6   0      62      37                                                          50    3.63    0.00  1.0000 
  18  -6   0      90      26                                                          75    3.63    0.00  1.0000 
 -18   6   0     196      20                                                         173    3.63    0.00  1.0000 
  18   6   0     142      40                                                         123    3.58    0.00  1.0000 
  18   6   0      96      29                                                          81    3.58    0.00  1.0000 
 -20  -6   0      29      18                                                          31    0.97    0.00  1.0000 
  20  -6   0      45      27                                                          48    0.97    0.00  1.0000 
  20  -6   0       0      37                                                         -11    0.97    0.00  1.0000 
  20   6   0      54      40                                                          57    0.97    0.00  1.0000 
  20   6   0      17      30                                                          19    0.97    0.00  1.0000 
 -20   6   0      40      18                                                          43    0.97    0.00  1.0000 
 -22  -6   0     151      25                                                         171   -3.42    0.00  1.0000 
  22  -6   0      79      35                                                          94   -3.42    0.00  1.0000 
  22  -6   0      50      47                                                          62   -3.42    0.00  1.0000 
 -22   6   0     105      22                                                         122   -3.42    0.00  1.0000 
  22   6   0      97      48                                                         113   -3.42    0.00  1.0000 
  22   6   0      78      37                                                          92   -3.42    0.00  1.0000 
 -24  -6   0      30      22                                                          29   -0.55    0.00  1.0000 
  24  -6   0      27      48                                                          26   -0.56    0.00  1.0000 
  24  -6   0      24      33                                                          23   -0.56    0.00  1.0000 
  24   6   0      13      47                                                          12   -0.55    0.00  1.0000 
  24   6   0      22      36                                                          21   -0.55    0.00  1.0000 
 -26  -6   0      17      24                                                          18    0.36    0.00  1.0000 
  26  -6   0       0      51                                                          -9    0.40    0.00  1.0000 
  26  -6   0       9      39                                                          10    0.40    0.00  1.0000 
  26   6   0       0      38                                                          -6    0.36    0.00  1.0000 
  26   6   0      41      55                                                          42    0.36    0.00  1.0000 
 -28  -6   0       4      26                                                          12   -6.86    0.00  1.0000 
  28  -6   0      10      44                                                          23   -6.84    0.00  1.0000 
  28  -6   0      22      59                                                          39   -6.84    0.00  1.0000 
  28   6   0       2      57                                                         -27   -6.86    0.00  1.0000 
  28   6   0      10      44                                                          22   -6.86    0.00  1.0000 
  30  -6   0      80      48                                                          51   -8.06    0.00  1.0000 
  30  -6   0       3      63                                                         -11   -8.06    0.00  1.0000 
  30   6   0      40      46                                                          20   -8.10    0.00  1.0000 
  30   6   0       3      61                                                         -27   -8.10    0.00  1.0000 
  32  -6   0      19      52                                                          33    6.09    0.00  1.0000 
  32  -6   0       6      72                                                          14    6.09    0.00  1.0000 
  32   6   0       0      50                                                           4    6.16    0.00  1.0000 
   1  -7   0    1507      17                                                          65  134.78    0.00  1.0000 
   1  -7   0    1442       9                                                          52  134.78    0.00  1.0000 
  -1  -7   0    1571      13                                                          79  134.77    0.00  1.0000 
  -1  -7   0    1521       9                                                          68  134.77    0.00  1.0000 
   1   7   0    1457      13                                                          55  134.77    0.00  1.0000 
   1   7   0    1482      11                                                          60  134.77    0.00  1.0000 
   3  -7   0    2708      57                                                        1436  -61.91    0.00  1.0000 
   3  -7   0    2734      44                                                        1455  -61.91    0.00  1.0000 
  -3  -7   0    2713      41                                                        1440  -61.89    0.00  1.0000 
   3   7   0    2711      59                                                        1439  -61.89    0.00  1.0000 
   3   7   0    2694      45                                                        1426  -61.89    0.00  1.0000 
   5  -7   0    1318      99                                                        2814  -73.29    0.00  1.0000 
   5  -7   0    1245      75                                                        2707  -73.29    0.00  1.0000 
   5  -7   0    1247      69                                                        2710  -73.29    0.00  1.0000 
  -5  -7   0    1299      71                                                        2785  -73.24    0.00  1.0000 
   5   7   0    1275      76                                                        2750  -73.24    0.00  1.0000 
   5   7   0    1264     103                                                        2734  -73.24    0.00  1.0000 
   7  -7   0    7924     217                                                        8960  -24.69    0.00  1.0000 
   7  -7   0    8456     301                                                        9525  -24.69    0.00  1.0000 
  -7  -7   0    8254     216                                                        9310  -24.67    0.00  1.0000 
   7  -7   0    8060     221                                                        9105  -24.69    0.00  1.0000 
   7   7   0    7927     304                                                        8963  -24.67    0.00  1.0000 
   7   7   0    7847     225                                                        8877  -24.67    0.00  1.0000 
  -9  -7   0    1004      30                                                         820  -13.37    0.00  1.0000 
   9  -7   0    1017      30                                                         831  -13.39    0.00  1.0000 
   9  -7   0    1074      38                                                         883  -13.39    0.00  1.0000 
   9  -7   0    1019      48                                                         833  -13.39    0.00  1.0000 
   9   7   0     984      36                                                         802  -13.37    0.00  1.0000 
   9   7   0    1032      50                                                         845  -13.37    0.00  1.0000 
  11  -7   0    1397      42                                                        1262   -8.13    0.00  1.0000 
 -11  -7   0    1419      41                                                        1283   -8.13    0.00  1.0000 
  11  -7   0    1310      64                                                        1179   -8.13    0.00  1.0000 
  11   7   0    1337      49                                                        1205   -8.13    0.00  1.0000 
  11   7   0    1298      65                                                        1168   -8.13    0.00  1.0000 
 -13  -7   0     407      22                                                         375   -3.53    0.00  1.0000 
  13  -7   0     352      24                                                         322   -3.54    0.00  1.0000 
  13  -7   0     414      42                                                         382   -3.54    0.00  1.0000 
  13   7   0     451      42                                                         417   -3.53    0.00  1.0000 
  13   7   0     362      29                                                         332   -3.53    0.00  1.0000 
  15  -7   0     184      25                                                         209   -3.88    0.00  1.0000 
  15  -7   0     115      37                                                         135   -3.88    0.00  1.0000 
 -15  -7   0     146      18                                                         168   -3.86    0.00  1.0000 
  15   7   0     166      29                                                         189   -3.86    0.00  1.0000 
  15   7   0     188      39                                                         213   -3.86    0.00  1.0000 
  17  -7   0      28      35                                                          41    4.71    0.00  1.0000 
  17  -7   0      34      23                                                          48    4.71    0.00  1.0000 
 -17  -7   0     104      19                                                         127    4.70    0.00  1.0000 
 -17   7   0     100      17                                                         123    4.71    0.00  1.0000 
  17   7   0      80      30                                                         100    4.70    0.00  1.0000 
  17   7   0      86      37                                                         107    4.70    0.00  1.0000 
  19  -7   0       1      34                                                         -12    3.48    0.00  1.0000 
 -19  -7   0       1      15                                                          -2    3.47    0.00  1.0000 
  19  -7   0       1      23                                                         -28    3.48    0.00  1.0000 
  19   7   0       0      35                                                           1    3.47    0.00  1.0000 
  19   7   0       1      27                                                           3    3.47    0.00  1.0000 
 -19   7   0      10      15                                                          15    3.48    0.00  1.0000 
  21  -7   0     256      57                                                         244   -1.62    0.00  1.0000 
  21  -7   0     348      41                                                         334   -1.62    0.00  1.0000 
 -21  -7   0     397      32                                                         383   -1.60    0.00  1.0000 
  21   7   0     438      63                                                         423   -1.60    0.00  1.0000 
  21   7   0     380      45                                                         366   -1.60    0.00  1.0000 
 -21   7   0     400      28                                                         385   -1.62    0.00  1.0000 
 -23  -7   0      15      20                                                          20   -2.46    0.00  1.0000 
  23  -7   0       7      45                                                          10   -2.55    0.00  1.0000 
  23  -7   0       6      31                                                           9   -2.55    0.00  1.0000 
  23   7   0      15      46                                                          20   -2.46    0.00  1.0000 
  23   7   0       4      35                                                           6   -2.46    0.00  1.0000 
  25  -7   0       1      50                                                           2   -2.18    0.00  1.0000 
 -25  -7   0      41      24                                                          47   -2.13    0.00  1.0000 
  25  -7   0      27      37                                                          32   -2.18    0.00  1.0000 
  25   7   0      25      51                                                          30   -2.13    0.00  1.0000 
  25   7   0      32      41                                                          38   -2.13    0.00  1.0000 
 -27  -7   0       1      24                                                          -6   -4.47    0.00  1.0000 
  27  -7   0       1      35                                                         -89   -4.47    0.00  1.0000 
  27  -7   0      15      55                                                           8   -4.47    0.00  1.0000 
  27   7   0       1      41                                                         -26   -4.47    0.00  1.0000 
  27   7   0      86      58                                                          68   -4.47    0.00  1.0000 
  29  -7   0      79      69                                                         111   -7.29    0.00  1.0000 
  29  -7   0      57      48                                                          85   -7.29    0.00  1.0000 
  29   7   0      23      45                                                          42   -7.31    0.00  1.0000 
  29   7   0      43      65                                                          68   -7.31    0.00  1.0000 
  31  -7   0      38      70                                                          53    4.82    0.00  1.0000 
  31  -7   0       7      49                                                          14    4.82    0.00  1.0000 
  31   7   0       1      42                                                         -61    4.82    0.00  1.0000 
   0  -8   0    7931     450                                                       14013  128.40    0.00  1.0000 
   0  -8   0    8339     329                                                       14554  128.40    0.00  1.0000 
   0   8   0    7837     336                                                       13888  128.40    0.00  1.0000 
   2  -8   0      77      19                                                         360   44.59    0.00  1.0000 
  -2  -8   0      81      17                                                         369   44.56    0.00  1.0000 
   2  -8   0      71      29                                                         346   44.59    0.00  1.0000 
  -2  -8   0      92      22                                                         390   44.56    0.00  1.0000 
   2   8   0      79      26                                                         364   44.56    0.00  1.0000 
   2   8   0      80      20                                                         366   44.56    0.00  1.0000 
   4  -8   0    6280     203                                                        8357  -53.31    0.00  1.0000 
   4  -8   0    6747     281                                                        8895  -53.31    0.00  1.0000 
  -4  -8   0    6605     204                                                        8729  -53.25    0.00  1.0000 
   4  -8   0    6186     207                                                        8249  -53.31    0.00  1.0000 
   4   8   0    6734     285                                                        8877  -53.25    0.00  1.0000 
   4   8   0    6429     211                                                        8526  -53.25    0.00  1.0000 
   6  -8   0    1023      14                                                         198  -78.47    0.00  1.0000 
   6  -8   0     910      23                                                         150  -78.47    0.00  1.0000 
   6  -8   0     875      17                                                         136  -78.47    0.00  1.0000 
  -6  -8   0     958      14                                                         170  -78.47    0.00  1.0000 
   6   8   0     812      23                                                         112  -78.47    0.00  1.0000 
   6   8   0     942      19                                                         163  -78.47    0.00  1.0000 
   8  -8   0    7236     211                                                        6256  -26.15    0.00  1.0000 
   8  -8   0    7307     150                                                        6322  -26.15    0.00  1.0000 
   8  -8   0    7165     157                                                        6190  -26.15    0.00  1.0000 
  -8  -8   0    7191     150                                                        6214  -26.13    0.00  1.0000 
   8   8   0    6872     159                                                        5918  -26.13    0.00  1.0000 
   8   8   0    6942     214                                                        5983  -26.13    0.00  1.0000 
 -10  -8   0    1644      49                                                        1638    0.35    0.00  1.0000 
  10  -8   0    1585      57                                                        1579    0.32    0.00  1.0000 
  10  -8   0    1569      74                                                        1563    0.32    0.00  1.0000 
  10  -8   0    1641      49                                                        1635    0.32    0.00  1.0000 
  10   8   0    1553      77                                                        1547    0.35    0.00  1.0000 
  10   8   0    1567      57                                                        1561    0.35    0.00  1.0000 
  12  -8   0    1339      47                                                        1409   -4.14    0.00  1.0000 
  12  -8   0    1231      71                                                        1298   -4.14    0.00  1.0000 
  12  -8   0    1318      53                                                        1388   -4.14    0.00  1.0000 
 -12  -8   0    1397      46                                                        1468   -4.12    0.00  1.0000 
  12   8   0    1220      72                                                        1287   -4.12    0.00  1.0000 
  12   8   0    1260      54                                                        1328   -4.12    0.00  1.0000 
  14  -8   0       1      15                                                         -23   -4.76    0.00  1.0000 
  14  -8   0       1      23                                                         -49   -4.76    0.00  1.0000 
 -14  -8   0       1      11                                                          -4   -4.75    0.00  1.0000 
  14   8   0       1      20                                                         -25   -4.75    0.00  1.0000 
  14   8   0       2      24                                                           5   -4.75    0.00  1.0000 
  16  -8   0     552      58                                                         601    4.49    0.00  1.0000 
  16  -8   0     647      37                                                         700    4.49    0.00  1.0000 
 -16  -8   0     720      34                                                         777    4.53    0.00  1.0000 
  16   8   0     639      60                                                         692    4.53    0.00  1.0000 
  16   8   0     619      42                                                         672    4.53    0.00  1.0000 
 -18  -8   0      83      17                                                          69    3.55    0.00  1.0000 
  18  -8   0      23      36                                                          16    3.55    0.00  1.0000 
  18  -8   0      73      24                                                          60    3.55    0.00  1.0000 
  18   8   0      23      34                                                          16    3.55    0.00  1.0000 
  18   8   0      29      28                                                          21    3.55    0.00  1.0000 
  20  -8   0       0      26                                                         -32   -0.21    0.00  1.0000 
  20  -8   0       0      36                                                         -37   -0.21    0.00  1.0000 
 -20  -8   0      14      18                                                          14   -0.28    0.00  1.0000 
  20   8   0       0      37                                                         -12   -0.28    0.00  1.0000 
  20   8   0       0      28                                                         -16   -0.28    0.00  1.0000 
  22  -8   0      73      49                                                          88    3.55    0.00  1.0000 
  22  -8   0      79      33                                                          94    3.55    0.00  1.0000 
 -22  -8   0      88      25                                                         104    3.58    0.00  1.0000 
  22   8   0      79      39                                                          94    3.58    0.00  1.0000 
  22   8   0      99      51                                                         116    3.58    0.00  1.0000 
  24  -8   0      81      53                                                          82    0.27    0.00  1.0000 
 -24  -8   0     156      28                                                         158    0.27    0.00  1.0000 
  24  -8   0     128      40                                                         129    0.27    0.00  1.0000 
  24   8   0     103      42                                                         104    0.27    0.00  1.0000 
  24   8   0      96      54                                                          97    0.27    0.00  1.0000 
  26  -8   0      71      58                                                          75   -1.06    0.00  1.0000 
  26  -8   0      65      42                                                          69   -1.06    0.00  1.0000 
 -26  -8   0      77      27                                                          81   -1.11    0.00  1.0000 
  26   8   0      66      43                                                          70   -1.11    0.00  1.0000 
  26   8   0     106      60                                                         111   -1.11    0.00  1.0000 
 -28  -8   0      13      27                                                          17   -2.65    0.00  1.0000 
  28  -8   0       0      58                                                         -19   -2.57    0.00  1.0000 
  28  -8   0      19      45                                                          24   -2.57    0.00  1.0000 
  28   8   0       0      41                                                         -17   -2.65    0.00  1.0000 
  28   8   0      28      58                                                          34   -2.65    0.00  1.0000 
  30  -8   0      43      65                                                          29    5.41    0.00  1.0000 
  30  -8   0      13      46                                                           6    5.41    0.00  1.0000 
  30   8   0       2      43                                                         -55    5.40    0.00  1.0000 
  32  -8   0      42      71                                                          64    6.64    0.00  1.0000 
  32  -8   0       5      51                                                          14    6.64    0.00  1.0000 
  32   8   0       2      49                                                         -14    6.59    0.00  1.0000 
  -1  -9   0     594      15                                                         219   42.25    0.00  1.0000 
  -1  -9   0     745      26                                                         314   42.25    0.00  1.0000 
   1  -9   0     632      16                                                         242   42.24    0.00  1.0000 
   1  -9   0     687      26                                                         277   42.24    0.00  1.0000 
   1   9   0     625      18                                                         238   42.25    0.00  1.0000 
  -3  -9   0    2811      90                                                        3649   32.37    0.00  1.0000 
   3  -9   0    2686     122                                                        3505   32.35    0.00  1.0000 
   3  -9   0    2776      93                                                        3608   32.35    0.00  1.0000 
  -3  -9   0    2628     118                                                        3440   32.37    0.00  1.0000 
   3   9   0    2706     126                                                        3529   32.37    0.00  1.0000 
   3   9   0    2557      94                                                        3358   32.37    0.00  1.0000 
  -5  -9   0    3405      62                                                        2303  -45.39    0.00  1.0000 
   5  -9   0    3248      65                                                        2173  -45.45    0.00  1.0000 
   5  -9   0    3314      59                                                        2227  -45.45    0.00  1.0000 
   5  -9   0    3468      86                                                        2353  -45.45    0.00  1.0000 
   5   9   0    3172      67                                                        2112  -45.39    0.00  1.0000 
   5   9   0    3342      89                                                        2251  -45.39    0.00  1.0000 
  -7  -9   0    2031      92                                                        3520  -62.50    0.00  1.0000 
   7  -9   0    2211      99                                                        3756  -62.51    0.00  1.0000 
   7  -9   0    2090      91                                                        3598  -62.51    0.00  1.0000 
   7  -9   0    2084     130                                                        3590  -62.51    0.00  1.0000 
   7   9   0    2008     100                                                        3490  -62.50    0.00  1.0000 
   7   9   0    2028     134                                                        3516  -62.50    0.00  1.0000 
  -9  -9   0   10787     262                                                       11070   -5.92    0.00  1.0000 
   9  -9   0   10957     366                                                       11243   -5.94    0.00  1.0000 
   9  -9   0   11350     264                                                       11641   -5.94    0.00  1.0000 
   9  -9   0   10698     269                                                       10980   -5.94    0.00  1.0000 
   9   9   0   10302     273                                                       10578   -5.92    0.00  1.0000 
   9   9   0   10496     369                                                       10775   -5.92    0.00  1.0000 
 -11  -9   0    1609      54                                                        1786    9.40    0.00  1.0000 
  11  -9   0    1490      60                                                        1660    9.39    0.00  1.0000 
  11  -9   0    1776      53                                                        1961    9.39    0.00  1.0000 
  11  -9   0    1432      80                                                        1599    9.39    0.00  1.0000 
  11   9   0    1435      81                                                        1602    9.40    0.00  1.0000 
  11   9   0    1446      62                                                        1614    9.40    0.00  1.0000 
  13  -9   0     309      23                                                         278   -3.95    0.00  1.0000 
 -13  -9   0     288      21                                                         258   -3.96    0.00  1.0000 
  13  -9   0     283      27                                                         253   -3.95    0.00  1.0000 
  13  -9   0     248      38                                                         220   -3.95    0.00  1.0000 
  13   9   0     217      30                                                         191   -3.96    0.00  1.0000 
  13   9   0     234      36                                                         207   -3.96    0.00  1.0000 
  15  -9   0     421      34                                                         419    0.23    0.00  1.0000 
  15  -9   0     325      27                                                         323    0.23    0.00  1.0000 
  15  -9   0     389      49                                                         387    0.23    0.00  1.0000 
 -15  -9   0     357      25                                                         355    0.26    0.00  1.0000 
  15   9   0     405      48                                                         403    0.26    0.00  1.0000 
  15   9   0     375      38                                                         373    0.26    0.00  1.0000 
  17  -9   0       0      32                                                         -23   -1.61    0.00  1.0000 
 -17  -9   0      10      14                                                          12   -1.61    0.00  1.0000 
  17  -9   0       0      20                                                          -4   -1.61    0.00  1.0000 
  17   9   0      14      26                                                          17   -1.61    0.00  1.0000 
  17   9   0       0      32                                                           0   -1.61    0.00  1.0000 
  19  -9   0     177      32                                                         208   -4.84    0.00  1.0000 
  19  -9   0     150      48                                                         178   -4.84    0.00  1.0000 
 -19  -9   0     222      26                                                         256   -4.85    0.00  1.0000 
  19   9   0     228      40                                                         263   -4.85    0.00  1.0000 
  19   9   0     209      50                                                         242   -4.85    0.00  1.0000 
 -21  -9   0     112      23                                                         104    1.64    0.00  1.0000 
  21  -9   0      17      41                                                          14    1.64    0.00  1.0000 
  21  -9   0     135      32                                                         126    1.64    0.00  1.0000 
  21   9   0      36      35                                                          32    1.64    0.00  1.0000 
  21   9   0      73      45                                                          67    1.64    0.00  1.0000 
  23  -9   0     139      51                                                         104    6.87    0.00  1.0000 
  23  -9   0     148      37                                                         112    6.87    0.00  1.0000 
 -23  -9   0     163      26                                                         125    6.91    0.00  1.0000 
  23   9   0     182      54                                                         142    6.91    0.00  1.0000 
  23   9   0     119      40                                                          87    6.91    0.00  1.0000 
 -25  -9   0      18      23                                                          11    4.26    0.00  1.0000 
  25  -9   0      59      38                                                          45    4.22    0.00  1.0000 
  25  -9   0      18      51                                                          11    4.22    0.00  1.0000 
  25   9   0       1      49                                                         -38    4.26    0.00  1.0000 
  25   9   0       1      38                                                         -17    4.26    0.00  1.0000 
 -27  -9   0       8      26                                                          11    2.23    0.00  1.0000 
  27  -9   0      90      44                                                         100    2.25    0.00  1.0000 
  27  -9   0       4      55                                                           6    2.25    0.00  1.0000 
  27   9   0      50      59                                                          57    2.23    0.00  1.0000 
  27   9   0       1      42                                                           2    2.23    0.00  1.0000 
  29  -9   0      28      62                                                          49    7.57    0.00  1.0000 
  29  -9   0      22      47                                                          41    7.57    0.00  1.0000 
 -29  -9   0      36      31                                                          60    7.59    0.00  1.0000 
  29   9   0       3      46                                                           0    7.59    0.00  1.0000 
  31  -9   0      35      70                                                          60    7.90    0.00  1.0000 
  31  -9   0      94      53                                                         132    7.90    0.00  1.0000 
  31   9   0       3      46                                                         -15    7.88    0.00  1.0000 
   0 -10   0     422      24                                                         175  -32.29    0.00  1.0000 
   0 -10   0     384      14                                                         151  -32.29    0.00  1.0000 
   0  10   0     477      17                                                         211  -32.29    0.00  1.0000 
  -2 -10   0      74      19                                                         185   21.86    0.00  1.0000 
   2 -10   0      59      16                                                         160   21.84    0.00  1.0000 
   2 -10   0      49      24                                                         143   21.84    0.00  1.0000 
  -2 -10   0      46      14                                                         139   21.86    0.00  1.0000 
   2  10   0      57      17                                                         157   21.86    0.00  1.0000 
   2  10   0      47      21                                                         141   21.86    0.00  1.0000 
  -4 -10   0    2495      57                                                        2015   22.14    0.00  1.0000 
   4 -10   0    2473      77                                                        1995   22.15    0.00  1.0000 
  -4 -10   0    2413      72                                                        1942   22.14    0.00  1.0000 
   4 -10   0    2450      60                                                        1975   22.15    0.00  1.0000 
   4  10   0    2407      61                                                        1936   22.14    0.00  1.0000 
   4  10   0    2458      80                                                        1982   22.14    0.00  1.0000 
   6 -10   0     747      57                                                        1250  -35.11    0.00  1.0000 
  -6 -10   0     747      40                                                        1250  -35.09    0.00  1.0000 
   6 -10   0     797      45                                                        1314  -35.11    0.00  1.0000 
   6 -10   0     742      37                                                        1244  -35.11    0.00  1.0000 
   6  10   0     666      45                                                        1144  -35.09    0.00  1.0000 
   6  10   0     684      60                                                        1168  -35.09    0.00  1.0000 
   8 -10   0    7341     202                                                        5984  -36.43    0.00  1.0000 
  -8 -10   0    7240     145                                                        5892  -36.45    0.00  1.0000 
   8 -10   0    7157     143                                                        5818  -36.43    0.00  1.0000 
   8 -10   0    7229     151                                                        5883  -36.43    0.00  1.0000 
   8  10   0    6862     153                                                        5552  -36.45    0.00  1.0000 
   8  10   0    6992     206                                                        5669  -36.45    0.00  1.0000 
  10 -10   0     475      43                                                         536    5.92    0.00  1.0000 
 -10 -10   0     499      27                                                         561    5.90    0.00  1.0000 
  10 -10   0     523      34                                                         587    5.92    0.00  1.0000 
  10 -10   0     538      26                                                         603    5.92    0.00  1.0000 
  10  10   0     549      35                                                         614    5.90    0.00  1.0000 
  10  10   0     562      47                                                         628    5.90    0.00  1.0000 
  12 -10   0     263      21                                                         201    8.97    0.00  1.0000 
  12 -10   0     275      24                                                         211    8.97    0.00  1.0000 
  12 -10   0     184      33                                                         133    8.97    0.00  1.0000 
 -12 -10   0     282      19                                                         218    8.92    0.00  1.0000 
  12  10   0     226      32                                                         169    8.92    0.00  1.0000 
  12  10   0     314      30                                                         246    8.92    0.00  1.0000 
  14 -10   0       6      29                                                           5   -1.03    0.00  1.0000 
  14 -10   0       0      16                                                          -1   -1.03    0.00  1.0000 
 -14 -10   0      18      13                                                          16   -1.00    0.00  1.0000 
  14 -10   0      50      19                                                          47   -1.03    0.00  1.0000 
  14  10   0      27      23                                                          25   -1.00    0.00  1.0000 
  14  10   0      38      27                                                          35   -1.00    0.00  1.0000 
 -16 -10   0      14      14                                                          22   -4.15    0.00  1.0000 
  16 -10   0       1      18                                                         -12   -4.14    0.00  1.0000 
  16 -10   0       1      17                                                         -12   -4.14    0.00  1.0000 
  16 -10   0       1      29                                                         -40   -4.14    0.00  1.0000 
  16  10   0       0      25                                                           1   -4.15    0.00  1.0000 
  16  10   0       1      28                                                           3   -4.15    0.00  1.0000 
  18 -10   0     107      25                                                          72   -8.11    0.00  1.0000 
  18 -10   0      91      40                                                          59   -8.11    0.00  1.0000 
 -18 -10   0     117      19                                                          80   -8.16    0.00  1.0000 
  18 -10   0      59      27                                                          34   -8.11    0.00  1.0000 
  18  10   0     114      32                                                          78   -8.16    0.00  1.0000 
  18  10   0     112      37                                                          76   -8.16    0.00  1.0000 
  20 -10   0      46      28                                                          38   -2.71    0.00  1.0000 
  20 -10   0       4      22                                                           2   -2.71    0.00  1.0000 
  20 -10   0       0      35                                                         -34   -2.71    0.00  1.0000 
 -20 -10   0       4      17                                                           2   -2.71    0.00  1.0000 
  20  10   0      27      38                                                          21   -2.71    0.00  1.0000 
  20  10   0       0      29                                                         -46   -2.71    0.00  1.0000 
 -22 -10   0      15      21                                                          25    4.89    0.00  1.0000 
  22 -10   0      17      33                                                          28    4.93    0.00  1.0000 
  22 -10   0      17      46                                                          27    4.93    0.00  1.0000 
  22  10   0       1      33                                                         -11    4.89    0.00  1.0000 
  22  10   0      30      45                                                          43    4.89    0.00  1.0000 
  24 -10   0       3      50                                                          23   13.17    0.00  1.0000 
  24 -10   0      22      38                                                          60   13.17    0.00  1.0000 
 -24 -10   0      22      24                                                          59   13.18    0.00  1.0000 
  24  10   0      13      39                                                          44   13.18    0.00  1.0000 
  24  10   0      62      54                                                         119   13.18    0.00  1.0000 
  26 -10   0       3      50                                                         -37    8.19    0.00  1.0000 
  26 -10   0       3      37                                                         -30    8.19    0.00  1.0000 
 -26 -10   0      34      26                                                          58    8.18    0.00  1.0000 
  26  10   0       3      54                                                          -1    8.18    0.00  1.0000 
  26  10   0       3      40                                                          -5    8.18    0.00  1.0000 
 -28 -10   0       4      26                                                          -2    9.14    0.00  1.0000 
  28 -10   0      12      43                                                          30    9.14    0.00  1.0000 
  28 -10   0      23      63                                                          47    9.14    0.00  1.0000 
  28  10   0       3      45                                                          15    9.14    0.00  1.0000 
 -30 -10   0      43      31                                                          20    9.11    0.00  1.0000 
  30 -10   0      35      66                                                          15    9.11    0.00  1.0000 
  30 -10   0     127      48                                                          85    9.11    0.00  1.0000 
  30  10   0      47      48                                                          23    9.11    0.00  1.0000 
  -1 -11   0     520      33                                                         877  -29.79    0.00  1.0000 
   1 -11   0     547      34                                                         912  -29.77    0.00  1.0000 
   1 -11   0     541      46                                                         904  -29.77    0.00  1.0000 
  -1 -11   0     559      45                                                         927  -29.79    0.00  1.0000 
   1  11   0     526      35                                                         885  -29.79    0.00  1.0000 
   3 -11   0     850      28                                                         616   18.99    0.00  1.0000 
  -3 -11   0     856      26                                                         621   18.99    0.00  1.0000 
  -3 -11   0     885      32                                                         646   18.99    0.00  1.0000 
   3 -11   0     821      38                                                         591   18.99    0.00  1.0000 
   3  11   0     841      30                                                         608   18.99    0.00  1.0000 
   3  11   0     831      37                                                         600   18.99    0.00  1.0000 
   5 -11   0      21      22                                                          72   17.08    0.00  1.0000 
  -5 -11   0      31      13                                                          89   17.04    0.00  1.0000 
   5 -11   0      32      16                                                          91   17.08    0.00  1.0000 
   5 -11   0      48      13                                                         117   17.08    0.00  1.0000 
  -5 -11   0      30      16                                                          88   17.04    0.00  1.0000 
   5  11   0      31      21                                                          89   17.04    0.00  1.0000 
   5  11   0      34      18                                                          94   17.04    0.00  1.0000 
   7 -11   0    1574      40                                                        1356  -12.47    0.00  1.0000 
   7 -11   0    1521      48                                                        1307  -12.47    0.00  1.0000 
   7 -11   0    1599      63                                                        1379  -12.47    0.00  1.0000 
  -7 -11   0    1568      44                                                        1350  -12.49    0.00  1.0000 
   7  11   0    1392      65                                                        1187  -12.49    0.00  1.0000 
   7  11   0    1439      50                                                        1231  -12.49    0.00  1.0000 
  -9 -11   0       0      12                                                          19  -17.68    0.00  1.0000 
   9 -11   0       1      13                                                          27  -17.64    0.00  1.0000 
   9 -11   0       1      16                                                           9  -17.64    0.00  1.0000 
   9 -11   0       0      22                                                          22  -17.64    0.00  1.0000 
   9  11   0       7      20                                                          44  -17.68    0.00  1.0000 
   9  11   0       9      23                                                          49  -17.68    0.00  1.0000 
  11 -11   0    1638      77                                                        1495    7.93    0.00  1.0000 
 -11 -11   0    1668      50                                                        1524    7.87    0.00  1.0000 
  11 -11   0    1692      48                                                        1546    7.93    0.00  1.0000 
  11 -11   0    1681      57                                                        1536    7.93    0.00  1.0000 
  11  11   0    1720      60                                                        1574    7.87    0.00  1.0000 
  11  11   0    1783      80                                                        1634    7.87    0.00  1.0000 
 -13 -11   0      36      13                                                          17    8.36    0.00  1.0000 
  13 -11   0      21      15                                                           7    8.37    0.00  1.0000 
  13 -11   0      26      18                                                          10    8.37    0.00  1.0000 
  13 -11   0       4      26                                                         -21    8.37    0.00  1.0000 
  13  11   0      78      27                                                          48    8.36    0.00  1.0000 
  13  11   0      27      22                                                          11    8.36    0.00  1.0000 
  15 -11   0      56      20                                                          35   -6.84    0.00  1.0000 
  15 -11   0      34      33                                                          18   -6.84    0.00  1.0000 
  15 -11   0     102      21                                                          73   -6.84    0.00  1.0000 
 -15 -11   0     152      19                                                         116   -6.85    0.00  1.0000 
  15  11   0      77      30                                                          52   -6.85    0.00  1.0000 
  15  11   0      63      26                                                          41   -6.85    0.00  1.0000 
  17 -11   0     171      27                                                         125   -8.37    0.00  1.0000 
  17 -11   0     129      41                                                          89   -8.37    0.00  1.0000 
 -17 -11   0     143      20                                                         101   -8.35    0.00  1.0000 
  17 -11   0     104      25                                                          69   -8.37    0.00  1.0000 
  17  11   0      94      35                                                          61   -8.35    0.00  1.0000 
  17  11   0     188      33                                                         139   -8.35    0.00  1.0000 
  19 -11   0      71      45                                                          99   -6.55    0.00  1.0000 
 -19 -11   0      41      19                                                          62   -6.59    0.00  1.0000 
  19 -11   0      71      27                                                          99   -6.55    0.00  1.0000 
  19 -11   0      56      29                                                          81   -6.55    0.00  1.0000 
  19  11   0      65      34                                                          92   -6.59    0.00  1.0000 
  19  11   0      82      44                                                         112   -6.59    0.00  1.0000 
  21 -11   0      98      33                                                         112   -2.91    0.00  1.0000 
 -21 -11   0      62      22                                                          73   -2.90    0.00  1.0000 
  21 -11   0      15      43                                                          21   -2.91    0.00  1.0000 
  21 -11   0      85      29                                                          98   -2.91    0.00  1.0000 
  21  11   0      47      44                                                          56   -2.90    0.00  1.0000 
  21  11   0      39      36                                                          48   -2.90    0.00  1.0000 
  23 -11   0       0      47                                                           5    8.68    0.00  1.0000 
 -23 -11   0      62      24                                                          97    8.68    0.00  1.0000 
  23 -11   0      38      35                                                          67    8.68    0.00  1.0000 
  23  11   0      28      48                                                          53    8.68    0.00  1.0000 
  23  11   0      45      40                                                          76    8.68    0.00  1.0000 
  25 -11   0      24      57                                                          69   15.22    0.00  1.0000 
 -25 -11   0      38      28                                                          92   15.22    0.00  1.0000 
  25 -11   0       7      39                                                          37   15.22    0.00  1.0000 
  25  11   0       1      40                                                          21   15.22    0.00  1.0000 
  25  11   0       3      52                                                          26   15.22    0.00  1.0000 
  27 -11   0       6      55                                                         -36   10.34    0.00  1.0000 
  27 -11   0      32      44                                                          65   10.34    0.00  1.0000 
 -27 -11   0       6      25                                                          -9   10.34    0.00  1.0000 
  27  11   0       6      42                                                         -20   10.34    0.00  1.0000 
 -29 -11   0      31      31                                                          66   11.36    0.00  1.0000 
  29 -11   0      39      67                                                          78   11.35    0.00  1.0000 
  29 -11   0       7      45                                                         -16   11.35    0.00  1.0000 
  29  11   0      70      52                                                         120   11.36    0.00  1.0000 
  31 -11   0      64      49                                                          53    3.06    0.00  1.0000 
  31 -11   0      32      66                                                          25    3.06    0.00  1.0000 
  31  11   0      79      54                                                          67    3.13    0.00  1.0000 
   0 -12   0     221      36                                                         364  -18.95    0.00  1.0000 
   0 -12   0     310      24                                                         477  -18.95    0.00  1.0000 
   0  12   0     330      26                                                         501  -18.95    0.00  1.0000 
  -2 -12   0     222      14                                                         110  -19.35    0.00  1.0000 
   2 -12   0     201      24                                                          95  -19.32    0.00  1.0000 
  -2 -12   0     228      21                                                         114  -19.35    0.00  1.0000 
   2 -12   0     229      15                                                         115  -19.32    0.00  1.0000 
   2  12   0     198      17                                                          93  -19.35    0.00  1.0000 
   4 -12   0    4330     149                                                        4382    1.74    0.00  1.0000 
   4 -12   0    4213     113                                                        4265    1.74    0.00  1.0000 
  -4 -12   0    4189     110                                                        4241    1.76    0.00  1.0000 
  -4 -12   0    4216     144                                                        4268    1.76    0.00  1.0000 
   4  12   0    4037     116                                                        4088    1.76    0.00  1.0000 
   4  12   0    4183     152                                                        4235    1.76    0.00  1.0000 
   6 -12   0     943      44                                                         706   18.11    0.00  1.0000 
  -6 -12   0     891      29                                                         661   18.09    0.00  1.0000 
   6 -12   0     943      34                                                         706   18.11    0.00  1.0000 
  -6 -12   0     853      35                                                         629   18.09    0.00  1.0000 
   6 -12   0     892      26                                                         662   18.11    0.00  1.0000 
   6  12   0     891      45                                                         661   18.09    0.00  1.0000 
   6  12   0     923      35                                                         689   18.09    0.00  1.0000 
   8 -12   0    2640     108                                                        2682   -1.79    0.00  1.0000 
  -8 -12   0    2526      76                                                        2568   -1.80    0.00  1.0000 
   8 -12   0    2737      83                                                        2780   -1.79    0.00  1.0000 
   8 -12   0    3061      75                                                        3106   -1.79    0.00  1.0000 
   8  12   0    2761     113                                                        2804   -1.80    0.00  1.0000 
   8  12   0    2510      85                                                        2551   -1.80    0.00  1.0000 
  10 -12   0     443      21                                                         329  -12.76    0.00  1.0000 
  10 -12   0     452      38                                                         337  -12.76    0.00  1.0000 
  10 -12   0     461      29                                                         344  -12.76    0.00  1.0000 
 -10 -12   0     417      22                                                         306  -12.79    0.00  1.0000 
  10  12   0     453      29                                                         337  -12.79    0.00  1.0000 
  10  12   0     478      39                                                         359  -12.79    0.00  1.0000 
  12 -12   0    2557      88                                                        2806   10.52    0.00  1.0000 
  12 -12   0    2561      79                                                        2810   10.52    0.00  1.0000 
  12 -12   0    2465     119                                                        2709   10.52    0.00  1.0000 
 -12 -12   0    2543      81                                                        2791   10.53    0.00  1.0000 
  12  12   0    2567     120                                                        2817   10.53    0.00  1.0000 
  12  12   0    2542      92                                                        2790   10.53    0.00  1.0000 
  14 -12   0      90      35                                                          78    2.96    0.00  1.0000 
  14 -12   0     148      23                                                         132    2.96    0.00  1.0000 
 -14 -12   0     131      19                                                         116    2.90    0.00  1.0000 
  14 -12   0     130      24                                                         115    2.96    0.00  1.0000 
  14  12   0     142      31                                                         127    2.90    0.00  1.0000 
  14  12   0     142      33                                                         127    2.90    0.00  1.0000 
  16 -12   0      38      39                                                          55   -5.62    0.00  1.0000 
 -16 -12   0      89      20                                                         115   -5.59    0.00  1.0000 
  16 -12   0      65      25                                                          87   -5.62    0.00  1.0000 
  16 -12   0     106      25                                                         134   -5.62    0.00  1.0000 
  16  12   0     104      37                                                         131   -5.59    0.00  1.0000 
  16  12   0     114      34                                                         143   -5.59    0.00  1.0000 
 -18 -12   0      56      19                                                          56    0.11    0.00  1.0000 
  18 -12   0       0      36                                                         -24    0.10    0.00  1.0000 
  18 -12   0      34      23                                                          34    0.10    0.00  1.0000 
  18 -12   0      28      25                                                          28    0.10    0.00  1.0000 
  18  12   0       9      31                                                           9    0.11    0.00  1.0000 
  18  12   0      38      36                                                          38    0.11    0.00  1.0000 
  20 -12   0     567      44                                                         524   -3.99    0.00  1.0000 
 -20 -12   0     478      32                                                         438   -4.07    0.00  1.0000 
  20 -12   0     449      64                                                         411   -3.99    0.00  1.0000 
  20 -12   0     505      42                                                         465   -3.99    0.00  1.0000 
  20  12   0     550      65                                                         507   -4.07    0.00  1.0000 
  20  12   0     511      52                                                         470   -4.07    0.00  1.0000 
 -22 -12   0     107      25                                                         102    0.99    0.00  1.0000 
  22 -12   0      29      47                                                          27    0.97    0.00  1.0000 
  22 -12   0     102      35                                                          98    0.97    0.00  1.0000 
  22  12   0      81      49                                                          77    0.99    0.00  1.0000 
  22  12   0      58      39                                                          55    0.99    0.00  1.0000 
  24 -12   0      82      37                                                          41   11.68    0.00  1.0000 
  24 -12   0      24      51                                                           5   11.68    0.00  1.0000 
 -24 -12   0     146      26                                                          89   11.68    0.00  1.0000 
  24  12   0     119      41                                                          68   11.68    0.00  1.0000 
  24  12   0      71      51                                                          33   11.68    0.00  1.0000 
  26 -12   0       8      38                                                          -8   12.28    0.00  1.0000 
 -26 -12   0       2      26                                                          19   12.25    0.00  1.0000 
  26 -12   0       8      56                                                          -3   12.28    0.00  1.0000 
  26  12   0       3      43                                                          21   12.25    0.00  1.0000 
  28 -12   0       5      59                                                         -13    9.38    0.00  1.0000 
  28 -12   0       3      43                                                          14    9.38    0.00  1.0000 
 -28 -12   0       5      26                                                         -22    9.36    0.00  1.0000 
  28  12   0       3      47                                                          14    9.36    0.00  1.0000 
  30 -12   0      60      70                                                          80    5.14    0.00  1.0000 
  30 -12   0      37      48                                                          53    5.14    0.00  1.0000 
 -30 -12   0      18      31                                                          30    5.24    0.00  1.0000 
  30  12   0       1      48                                                         -36    5.24    0.00  1.0000 
  -1 -13   0     260      32                                                         296    4.84    0.00  1.0000 
  -1 -13   0     227      20                                                         261    4.84    0.00  1.0000 
   1 -13   0     225      20                                                         259    4.84    0.00  1.0000 
   1 -13   0     248      30                                                         284    4.84    0.00  1.0000 
   1  13   0     261      24                                                         297    4.84    0.00  1.0000 
  -3 -13   0      20      21                                                          74  -24.45    0.00  1.0000 
   3 -13   0      53      26                                                         139  -24.42    0.00  1.0000 
   3 -13   0      57      17                                                         146  -24.42    0.00  1.0000 
  -3 -13   0      22      14                                                          79  -24.45    0.00  1.0000 
   3  13   0      18      17                                                          69  -24.45    0.00  1.0000 
  -5 -13   0    3482      96                                                        3580   -3.59    0.00  1.0000 
   5 -13   0    3399      99                                                        3496   -3.61    0.00  1.0000 
  -5 -13   0    3408     123                                                        3504   -3.59    0.00  1.0000 
   5 -13   0    3664     131                                                        3764   -3.61    0.00  1.0000 
   5  13   0    3367     102                                                        3463   -3.59    0.00  1.0000 
   5  13   0    3358     132                                                        3454   -3.59    0.00  1.0000 
   7 -13   0    1844      72                                                        2212   17.92    0.00  1.0000 
   7 -13   0    1963      94                                                        2342   17.92    0.00  1.0000 
   7 -13   0    1950      62                                                        2328   17.92    0.00  1.0000 
  -7 -13   0    1830      66                                                        2196   17.89    0.00  1.0000 
   7  13   0    1790      96                                                        2152   17.89    0.00  1.0000 
   7  13   0    1952      75                                                        2329   17.89    0.00  1.0000 
   9 -13   0     708      27                                                         669   -3.26    0.00  1.0000 
  -9 -13   0     693      30                                                         654   -3.29    0.00  1.0000 
   9 -13   0     681      34                                                         643   -3.26    0.00  1.0000 
   9 -13   0     649      45                                                         612   -3.26    0.00  1.0000 
   9  13   0     583      36                                                         547   -3.29    0.00  1.0000 
   9  13   0     702      48                                                         663   -3.29    0.00  1.0000 
  11 -13   0    1344      75                                                        1452   -6.32    0.00  1.0000 
 -11 -13   0    1253      49                                                        1356   -6.27    0.00  1.0000 
  11 -13   0    1380      47                                                        1489   -6.32    0.00  1.0000 
  11 -13   0    1372      56                                                        1481   -6.32    0.00  1.0000 
  11  13   0    1229      74                                                        1331   -6.27    0.00  1.0000 
  11  13   0    1284      59                                                        1389   -6.27    0.00  1.0000 
  13 -13   0    1230      46                                                        1146    5.36    0.00  1.0000 
 -13 -13   0    1334      47                                                        1247    5.32    0.00  1.0000 
  13 -13   0    1264      75                                                        1178    5.36    0.00  1.0000 
  13 -13   0    1417      56                                                        1326    5.36    0.00  1.0000 
  13  13   0    1686      80                                                        1588    5.32    0.00  1.0000 
  13  13   0    1540      61                                                        1446    5.32    0.00  1.0000 
  15 -13   0     426      35                                                         422   -0.40    0.00  1.0000 
  15 -13   0     478      32                                                         474   -0.40    0.00  1.0000 
 -15 -13   0     462      29                                                         458   -0.38    0.00  1.0000 
  15 -13   0     472      57                                                         468   -0.40    0.00  1.0000 
  15  13   0     434      50                                                         430   -0.38    0.00  1.0000 
  15  13   0     563      48                                                         559   -0.38    0.00  1.0000 
  17 -13   0      57      42                                                          53    1.14    0.00  1.0000 
  17 -13   0      75      25                                                          71    1.14    0.00  1.0000 
  17 -13   0     112      26                                                         107    1.14    0.00  1.0000 
 -17 -13   0     109      21                                                         103    1.18    0.00  1.0000 
  17  13   0      66      32                                                          62    1.18    0.00  1.0000 
  17  13   0     140      41                                                         134    1.18    0.00  1.0000 
 -19 -13   0     172      25                                                         164    1.38    0.00  1.0000 
  19 -13   0     185      31                                                         177    1.38    0.00  1.0000 
  19 -13   0     116      29                                                         109    1.38    0.00  1.0000 
  19 -13   0      77      45                                                          72    1.38    0.00  1.0000 
  19  13   0     129      43                                                         122    1.38    0.00  1.0000 
  19  13   0      80      35                                                          74    1.38    0.00  1.0000 
  21 -13   0       0      41                                                         -30   -2.84    0.00  1.0000 
  21 -13   0       0      28                                                         -12   -2.84    0.00  1.0000 
 -21 -13   0       4      19                                                           7   -2.89    0.00  1.0000 
  21  13   0       0      37                                                         -27   -2.89    0.00  1.0000 
  21  13   0      29      35                                                          36   -2.89    0.00  1.0000 
 -23 -13   0      55      24                                                          74    5.09    0.00  1.0000 
  23 -13   0      19      35                                                          31    5.05    0.00  1.0000 
  23 -13   0      33      50                                                          48    5.05    0.00  1.0000 
  23  13   0       1      36                                                         -32    5.09    0.00  1.0000 
 -25 -13   0       4      24                                                         -18    9.08    0.00  1.0000 
  25 -13   0       1      37                                                          10    9.10    0.00  1.0000 
  25 -13   0      12      55                                                          31    9.10    0.00  1.0000 
  25  13   0       4      43                                                          -9    9.08    0.00  1.0000 
 -27 -13   0       1      28                                                           8    8.73    0.00  1.0000 
  27 -13   0      15      59                                                          35    8.79    0.00  1.0000 
  27 -13   0      17      41                                                          38    8.79    0.00  1.0000 
  27  13   0       5      46                                                          17    8.73    0.00  1.0000 
 -29 -13   0      13      29                                                           7    4.15    0.00  1.0000 
  29 -13   0       1      59                                                         -12    4.06    0.00  1.0000 
  29 -13   0      34      46                                                          24    4.06    0.00  1.0000 
  29  13   0      29      50                                                          20    4.15    0.00  1.0000 
   0 -14   0    1066      46                                                         729   24.77    0.00  1.0000 
   0 -14   0    1150      34                                                         799   24.77    0.00  1.0000 
   0  14   0    1208      35                                                         848   24.77    0.00  1.0000 
   2 -14   0     254      32                                                         266   -1.58    0.00  1.0000 
  -2 -14   0     228      21                                                         239   -1.57    0.00  1.0000 
  -2 -14   0     251      30                                                         263   -1.57    0.00  1.0000 
   2 -14   0     207      21                                                         218   -1.58    0.00  1.0000 
   2  14   0     244      24                                                         255   -1.57    0.00  1.0000 
   4 -14   0    1120      34                                                         748  -26.81    0.00  1.0000 
  -4 -14   0    1028      31                                                         673  -26.82    0.00  1.0000 
   4 -14   0    1062      45                                                         701  -26.81    0.00  1.0000 
  -4 -14   0    1019      39                                                         666  -26.82    0.00  1.0000 
   4  14   0    1106      37                                                         737  -26.82    0.00  1.0000 
   4  14   0    1047      44                                                         689  -26.82    0.00  1.0000 
  -6 -14   0     140      19                                                         183   -7.38    0.00  1.0000 
   6 -14   0     152      31                                                         197   -7.43    0.00  1.0000 
   6 -14   0     150      23                                                         194   -7.43    0.00  1.0000 
   6 -14   0     162      17                                                         208   -7.43    0.00  1.0000 
  -6 -14   0     115      22                                                         154   -7.38    0.00  1.0000 
   6  14   0     109      27                                                         147   -7.38    0.00  1.0000 
   6  14   0     138      24                                                         181   -7.38    0.00  1.0000 
   8 -14   0     935      40                                                         822    8.38    0.00  1.0000 
   8 -14   0     958      31                                                         843    8.38    0.00  1.0000 
   8 -14   0     965      53                                                         850    8.38    0.00  1.0000 
  -8 -14   0     981      36                                                         865    8.38    0.00  1.0000 
   8  14   0     945      54                                                         831    8.38    0.00  1.0000 
   8  14   0     937      43                                                         824    8.38    0.00  1.0000 
  10 -14   0      42      15                                                          45    1.10    0.00  1.0000 
  10 -14   0       4      17                                                           5    1.10    0.00  1.0000 
 -10 -14   0      43      15                                                          47    1.15    0.00  1.0000 
  10 -14   0      37      28                                                          40    1.10    0.00  1.0000 
  10  14   0      24      20                                                          27    1.15    0.00  1.0000 
  10  14   0      10      23                                                          12    1.15    0.00  1.0000 
  12 -14   0    1319      75                                                        1274   -2.76    0.00  1.0000 
 -12 -14   0    1295      47                                                        1251   -2.72    0.00  1.0000 
  12 -14   0    1352      45                                                        1306   -2.76    0.00  1.0000 
  12 -14   0    1275      53                                                        1230   -2.76    0.00  1.0000 
  12  14   0    1327      74                                                        1282   -2.72    0.00  1.0000 
  12  14   0    1294      58                                                        1250   -2.72    0.00  1.0000 
  14 -14   0     307      50                                                         358    6.17    0.00  1.0000 
  14 -14   0     366      29                                                         422    6.17    0.00  1.0000 
  16 -14   0     217      29                                                         180    5.74    0.00  1.0000 
  16 -14   0     103      43                                                          78    5.74    0.00  1.0000 
 -16 -14   0     209      24                                                         173    5.76    0.00  1.0000 
  16 -14   0     235      28                                                         197    5.74    0.00  1.0000 
  16  14   0     186      40                                                         152    5.76    0.00  1.0000 
  16  14   0     192      36                                                         157    5.76    0.00  1.0000 
  18 -14   0       5      23                                                           9    3.27    0.00  1.0000 
 -18 -14   0       7      18                                                          11    3.28    0.00  1.0000 
  18 -14   0       1      40                                                          -5    3.27    0.00  1.0000 
  18 -14   0      36      25                                                          45    3.27    0.00  1.0000 
  18  14   0      61      34                                                          73    3.28    0.00  1.0000 
  18  14   0       8      37                                                          13    3.28    0.00  1.0000 
  20 -14   0      39      44                                                          29    3.69    0.00  1.0000 
  20 -14   0      53      29                                                          41    3.69    0.00  1.0000 
 -20 -14   0      33      22                                                          24    3.70    0.00  1.0000 
  20  14   0      72      36                                                          58    3.70    0.00  1.0000 
  20  14   0      56      41                                                          44    3.70    0.00  1.0000 
 -22 -14   0      10      22                                                          17    4.58    0.00  1.0000 
  22 -14   0       1      33                                                           4    4.62    0.00  1.0000 
  22 -14   0       1      46                                                         -14    4.62    0.00  1.0000 
  22  14   0       6      38                                                          12    4.58    0.00  1.0000 
  24 -14   0       8      37                                                          18    6.02    0.00  1.0000 
 -24 -14   0      15      25                                                          27    6.01    0.00  1.0000 
  24 -14   0      12      52                                                          23    6.02    0.00  1.0000 
  24  14   0      12      42                                                          23    6.01    0.00  1.0000 
 -26 -14   0      91      29                                                          69    5.42    0.00  1.0000 
  26 -14   0      99      42                                                          76    5.48    0.00  1.0000 
  26 -14   0      49      58                                                          33    5.48    0.00  1.0000 
  26  14   0      52      45                                                          36    5.42    0.00  1.0000 
  28 -14   0       2      43                                                           2   -0.17    0.00  1.0000 
 -28 -14   0      33      30                                                          33   -0.16    0.00  1.0000 
  28 -14   0      60      66                                                          59   -0.17    0.00  1.0000 
  28  14   0       3      47                                                           3   -0.16    0.00  1.0000 
 -30 -14   0       9      31                                                          14    3.08    0.00  1.0000 
  30 -14   0      27      67                                                          35    3.05    0.00  1.0000 
  30 -14   0      44      50                                                          54    3.05    0.00  1.0000 
  30  14   0      69      55                                                          81    3.08    0.00  1.0000 
  -1 -15   0     185      23                                                         291   15.18    0.00  1.0000 
   1 -15   0     171      23                                                         274   15.18    0.00  1.0000 
   1 -15   0     205      35                                                         316   15.18    0.00  1.0000 
  -1 -15   0     193      34                                                         302   15.18    0.00  1.0000 
   1  15   0     214      25                                                         328   15.18    0.00  1.0000 
  -3 -15   0     146      17                                                         127   -3.60    0.00  1.0000 
  -3 -15   0     145      27                                                         126   -3.60    0.00  1.0000 
   3 -15   0     132      29                                                         114   -3.61    0.00  1.0000 
   3 -15   0     131      18                                                         113   -3.61    0.00  1.0000 
   3  15   0     148      20                                                         129   -3.60    0.00  1.0000 
   5 -15   0     336      44                                                         549  -22.37    0.00  1.0000 
   5 -15   0     457      34                                                         702  -22.37    0.00  1.0000 
  -5 -15   0     311      36                                                         517  -22.37    0.00  1.0000 
  -5 -15   0     308      28                                                         514  -22.37    0.00  1.0000 
   5  15   0     351      34                                                         569  -22.37    0.00  1.0000 
   5  15   0     367      41                                                         589  -22.37    0.00  1.0000 
   7 -15   0     202      16                                                         110  -16.26    0.00  1.0000 
   7 -15   0     157      19                                                          78  -16.26    0.00  1.0000 
  -7 -15   0     143      15                                                          68  -16.23    0.00  1.0000 
  -7 -15   0     167      19                                                          85  -16.23    0.00  1.0000 
   7 -15   0     118      28                                                          51  -16.26    0.00  1.0000 
   7  15   0     171      24                                                          88  -16.23    0.00  1.0000 
   7  15   0     189      21                                                         101  -16.23    0.00  1.0000 
   9 -15   0      92      29                                                          74    4.22    0.00  1.0000 
   9 -15   0     100      16                                                          82    4.22    0.00  1.0000 
  -9 -15   0     131      17                                                         110    4.24    0.00  1.0000 
   9 -15   0     148      22                                                         125    4.22    0.00  1.0000 
   9  15   0     176      29                                                         151    4.24    0.00  1.0000 
   9  15   0     205      27                                                         178    4.24    0.00  1.0000 
  11 -15   0     202      26                                                         188   -2.24    0.00  1.0000 
  11 -15   0     141      37                                                         129   -2.24    0.00  1.0000 
 -11 -15   0     205      22                                                         191   -2.23    0.00  1.0000 
  11 -15   0     244      22                                                         228   -2.24    0.00  1.0000 
  11  15   0     185      30                                                         171   -2.23    0.00  1.0000 
  11  15   0     151      35                                                         139   -2.23    0.00  1.0000 
  13 -15   0      51      37                                                          62   -3.11    0.00  1.0000 
  13 -15   0      85      24                                                          99   -3.11    0.00  1.0000 
  13 -15   0     157      23                                                         175   -3.11    0.00  1.0000 
 -13 -15   0     132      21                                                         148   -3.05    0.00  1.0000 
  13  15   0     117      35                                                         133   -3.05    0.00  1.0000 
  13  15   0     120      32                                                         136   -3.05    0.00  1.0000 
  15 -15   0     778      66                                                         703    6.05    0.00  1.0000 
 -15 -15   0     872      40                                                         793    6.03    0.00  1.0000 
  15 -15   0     895      46                                                         814    6.05    0.00  1.0000 
  15 -15   0     821      38                                                         744    6.05    0.00  1.0000 
  15  15   0    1007      67                                                         921    6.03    0.00  1.0000 
  15  15   0     925      52                                                         843    6.03    0.00  1.0000 
  17 -15   0      57      28                                                          69   -3.31    0.00  1.0000 
 -17 -15   0      83      22                                                          97   -3.31    0.00  1.0000 
  17 -15   0      75      28                                                          89   -3.31    0.00  1.0000 
  17 -15   0      35      44                                                          45   -3.31    0.00  1.0000 
  17  15   0     117      37                                                         134   -3.31    0.00  1.0000 
  17  15   0      77      39                                                          91   -3.31    0.00  1.0000 
  19 -15   0      52      29                                                          46   -1.89    0.00  1.0000 
  19 -15   0     140      30                                                         130   -1.89    0.00  1.0000 
 -19 -15   0     159      25                                                         148   -1.89    0.00  1.0000 
  19 -15   0      37      44                                                          32   -1.89    0.00  1.0000 
  19  15   0      90      37                                                          82   -1.89    0.00  1.0000 
  19  15   0     137      45                                                         127   -1.89    0.00  1.0000 
 -21 -15   0      36      24                                                          67    9.62    0.00  1.0000 
  21 -15   0      56      33                                                          93    9.63    0.00  1.0000 
  21 -15   0       2      47                                                          12    9.63    0.00  1.0000 
  21  15   0      11      39                                                          30    9.62    0.00  1.0000 
 -23 -15   0      82      26                                                          55    7.12    0.00  1.0000 
  23 -15   0      86      36                                                          58    7.16    0.00  1.0000 
  23 -15   0      77      54                                                          51    7.16    0.00  1.0000 
  23  15   0      56      43                                                          34    7.12    0.00  1.0000 
  25 -15   0       1      37                                                           3    3.53    0.00  1.0000 
  25 -15   0      78      61                                                          93    3.53    0.00  1.0000 
 -25 -15   0      30      27                                                          39    3.51    0.00  1.0000 
  25  15   0      14      44                                                          20    3.51    0.00  1.0000 
  27 -15   0       1      55                                                         -62   -3.51    0.00  1.0000 
  27 -15   0       1      42                                                         -10   -3.51    0.00  1.0000 
 -27 -15   0       1      26                                                         -30   -3.49    0.00  1.0000 
  27  15   0       2      48                                                           5   -3.49    0.00  1.0000 
 -29 -15   0       0      30                                                          -9   -0.54    0.00  1.0000 
  29 -15   0      59      67                                                          61   -0.52    0.00  1.0000 
  29 -15   0     133      49                                                         136   -0.52    0.00  1.0000 
  29  15   0      17      50                                                          18   -0.54    0.00  1.0000 
   0 -16   0     340      40                                                         384    5.09    0.00  1.0000 
   0 -16   0     335      25                                                         379    5.09    0.00  1.0000 
   0  16   0     369      27                                                         415    5.09    0.00  1.0000 
   2 -16   0       5      14                                                          21   10.72    0.00  1.0000 
  -2 -16   0       0      28                                                           7   10.71    0.00  1.0000 
   2 -16   0       6      26                                                          -5   10.72    0.00  1.0000 
  -2 -16   0       2      13                                                          16   10.71    0.00  1.0000 
   2  16   0       3      15                                                          17   10.71    0.00  1.0000 
  -4 -16   0     757      33                                                         691    5.38    0.00  1.0000 
  -4 -16   0     738      43                                                         673    5.38    0.00  1.0000 
   4 -16   0     703      34                                                         640    5.38    0.00  1.0000 
   4 -16   0     712      47                                                         648    5.38    0.00  1.0000 
   4  16   0     741      36                                                         676    5.38    0.00  1.0000 
   6 -16   0     285      34                                                         166  -17.56    0.00  1.0000 
  -6 -16   0     394      23                                                         251  -17.57    0.00  1.0000 
   6 -16   0     365      19                                                         228  -17.56    0.00  1.0000 
  -6 -16   0     367      26                                                         229  -17.57    0.00  1.0000 
   6 -16   0     356      24                                                         221  -17.56    0.00  1.0000 
   6  16   0     335      27                                                         204  -17.57    0.00  1.0000 
   6  16   0     345      30                                                         212  -17.57    0.00  1.0000 
  -8 -16   0    1168      41                                                         989  -11.92    0.00  1.0000 
   8 -16   0    1169      35                                                         990  -11.92    0.00  1.0000 
   8 -16   0    1155      45                                                         977  -11.92    0.00  1.0000 
   8 -16   0    1097      60                                                         924  -11.92    0.00  1.0000 
  -8 -16   0    1185      49                                                        1005  -11.92    0.00  1.0000 
   8  16   0    1239      60                                                        1055  -11.92    0.00  1.0000 
   8  16   0    1178      49                                                         999  -11.92    0.00  1.0000 
 -10 -16   0     388      26                                                         364    2.69    0.00  1.0000 
  10 -16   0     332      42                                                         310    2.69    0.00  1.0000 
  10 -16   0     362      32                                                         339    2.69    0.00  1.0000 
  10 -16   0     392      24                                                         368    2.69    0.00  1.0000 
  10  16   0     357      42                                                         334    2.69    0.00  1.0000 
  10  16   0     421      38                                                         396    2.69    0.00  1.0000 
  12 -16   0     235      24                                                         248   -1.81    0.00  1.0000 
 -12 -16   0     203      24                                                         215   -1.79    0.00  1.0000 
  12 -16   0     201      43                                                         213   -1.81    0.00  1.0000 
  12 -16   0     238      30                                                         251   -1.81    0.00  1.0000 
  12  16   0     229      36                                                         242   -1.79    0.00  1.0000 
  12  16   0     202      39                                                         214   -1.79    0.00  1.0000 
  14 -16   0     264      28                                                         296    4.25    0.00  1.0000 
 -14 -16   0     295      29                                                         329    4.24    0.00  1.0000 
  14 -16   0     250      50                                                         282    4.25    0.00  1.0000 
  14 -16   0     253      32                                                         285    4.25    0.00  1.0000 
  14  16   0     244      40                                                         275    4.24    0.00  1.0000 
  14  16   0     242      46                                                         273    4.24    0.00  1.0000 
  16 -16   0    2681      82                                                        2639   -1.77    0.00  1.0000 
  16 -16   0    2699      91                                                        2657   -1.77    0.00  1.0000 
 -16 -16   0    2816      85                                                        2773   -1.78    0.00  1.0000 
  16 -16   0    2425     130                                                        2385   -1.77    0.00  1.0000 
  16  16   0    2905     128                                                        2861   -1.78    0.00  1.0000 
  16  16   0    2563      99                                                        2522   -1.78    0.00  1.0000 
  18 -16   0      11      26                                                          37  -12.47    0.00  1.0000 
  18 -16   0       0      24                                                           9  -12.47    0.00  1.0000 
  18 -16   0       1      43                                                           3  -12.47    0.00  1.0000 
 -18 -16   0       7      20                                                          29  -12.44    0.00  1.0000 
  18  16   0       1      33                                                           5  -12.44    0.00  1.0000 
  20 -16   0       1      43                                                         -37    3.64    0.00  1.0000 
  20 -16   0       1      28                                                          -4    3.64    0.00  1.0000 
 -20 -16   0      12      21                                                           7    3.62    0.00  1.0000 
  20  16   0      16      36                                                          10    3.62    0.00  1.0000 
  22 -16   0      35      35                                                          80   13.40    0.00  1.0000 
  22 -16   0      45      54                                                          95   13.40    0.00  1.0000 
 -22 -16   0      33      26                                                          77   13.39    0.00  1.0000 
  22  16   0      35      43                                                          80   13.39    0.00  1.0000 
  24 -16   0       3      53                                                           7    4.25    0.00  1.0000 
 -24 -16   0       5      24                                                          10    4.25    0.00  1.0000 
  24 -16   0      20      36                                                          29    4.25    0.00  1.0000 
  24  16   0       1      41                                                         -33    4.25    0.00  1.0000 
 -26 -16   0       7      28                                                          19   -7.21    0.00  1.0000 
  26 -16   0       3      54                                                         -31   -7.20    0.00  1.0000 
  26 -16   0       2      41                                                          10   -7.20    0.00  1.0000 
  26  16   0      25      49                                                          44   -7.21    0.00  1.0000 
 -28 -16   0      24      29                                                          17   -3.23    0.00  1.0000 
  28 -16   0      61      46                                                          50   -3.18    0.00  1.0000 
  28 -16   0      57      66                                                          47   -3.18    0.00  1.0000 
  28  16   0      27      51                                                          20   -3.23    0.00  1.0000 
  -1 -17   0    1026      44                                                        1115   -5.95    0.00  1.0000 
   1 -17   0    1020      45                                                        1108   -5.94    0.00  1.0000 
   1 -17   0    1000      60                                                        1088   -5.94    0.00  1.0000 
  -1 -17   0    1030      61                                                        1119   -5.95    0.00  1.0000 
   1  17   0    1121      48                                                        1214   -5.95    0.00  1.0000 
   3 -17   0     994      63                                                        1161   11.18    0.00  1.0000 
   3 -17   0    1054      47                                                        1226   11.18    0.00  1.0000 
  -3 -17   0    1044      46                                                        1215   11.16    0.00  1.0000 
  -3 -17   0    1017      62                                                        1186   11.16    0.00  1.0000 
   3  17   0     945      48                                                        1108   11.16    0.00  1.0000 
   5 -17   0     183      37                                                         225    6.53    0.00  1.0000 
   5 -17   0     223      26                                                         269    6.53    0.00  1.0000 
  -5 -17   0     212      32                                                         258    6.55    0.00  1.0000 
  -5 -17   0     235      23                                                         283    6.55    0.00  1.0000 
   5  17   0     256      30                                                         306    6.55    0.00  1.0000 
   7 -17   0     676      32                                                         832  -12.45    0.00  1.0000 
   7 -17   0     684      41                                                         840  -12.45    0.00  1.0000 
  -7 -17   0     645      37                                                         798  -12.49    0.00  1.0000 
   7 -17   0     538      54                                                         678  -12.45    0.00  1.0000 
  -7 -17   0     644      45                                                         797  -12.49    0.00  1.0000 
   7  17   0     677      44                                                         833  -12.49    0.00  1.0000 
   7  17   0     662      53                                                         816  -12.49    0.00  1.0000 
   9 -17   0     430      35                                                         540  -10.92    0.00  1.0000 
  -9 -17   0     488      38                                                         605  -10.94    0.00  1.0000 
   9 -17   0     448      27                                                         560  -10.92    0.00  1.0000 
  -9 -17   0     436      32                                                         546  -10.94    0.00  1.0000 
   9 -17   0     375      49                                                         478  -10.92    0.00  1.0000 
   9  17   0     480      40                                                         596  -10.94    0.00  1.0000 
   9  17   0     441      48                                                         552  -10.94    0.00  1.0000 
 -11 -17   0     591      33                                                         554   -3.43    0.00  1.0000 
  11 -17   0     629      38                                                         590   -3.44    0.00  1.0000 
  11 -17   0     544      53                                                         508   -3.44    0.00  1.0000 
  11 -17   0     624      30                                                         585   -3.44    0.00  1.0000 
  11  17   0     590      42                                                         553   -3.43    0.00  1.0000 
  11  17   0     630      52                                                         591   -3.43    0.00  1.0000 
  13 -17   0      10      18                                                           8    1.41    0.00  1.0000 
  13 -17   0       0      33                                                         -41    1.41    0.00  1.0000 
 -13 -17   0       8      17                                                           6    1.34    0.00  1.0000 
  13 -17   0      44      23                                                          40    1.41    0.00  1.0000 
  13  17   0      27      27                                                          24    1.34    0.00  1.0000 
  13  17   0       0      27                                                         -24    1.34    0.00  1.0000 
  15 -17   0    1475      54                                                        1481   -0.36    0.00  1.0000 
  15 -17   0    1309      89                                                        1315   -0.36    0.00  1.0000 
  15 -17   0    1392      61                                                        1398   -0.36    0.00  1.0000 
 -15 -17   0    1309      55                                                        1316   -0.40    0.00  1.0000 
  15  17   0    1309      84                                                        1316   -0.40    0.00  1.0000 
  15  17   0    1279      67                                                        1285   -0.40    0.00  1.0000 
  17 -17   0     342      35                                                         458  -12.67    0.00  1.0000 
  17 -17   0     296      38                                                         404  -12.67    0.00  1.0000 
  17 -17   0     299      63                                                         407  -12.67    0.00  1.0000 
 -17 -17   0     361      34                                                         479  -12.67    0.00  1.0000 
  17  17   0     430      55                                                         558  -12.67    0.00  1.0000 
  19 -17   0      49      28                                                          22  -10.17    0.00  1.0000 
  19 -17   0      64      46                                                          32  -10.17    0.00  1.0000 
 -19 -17   0     100      23                                                          59  -10.16    0.00  1.0000 
  19  17   0      59      37                                                          29  -10.16    0.00  1.0000 
 -21 -17   0       4      23                                                          13    7.50    0.00  1.0000 
  21 -17   0       1      31                                                           6    7.55    0.00  1.0000 
  21 -17   0       0      49                                                           3    7.55    0.00  1.0000 
  21  17   0       3      37                                                         -38    7.50    0.00  1.0000 
  23 -17   0      23      56                                                          53   10.84    0.00  1.0000 
  23 -17   0      36      36                                                          72   10.84    0.00  1.0000 
 -23 -17   0      19      25                                                          47   10.86    0.00  1.0000 
  23  17   0      27      46                                                          59   10.86    0.00  1.0000 
  25 -17   0       6      38                                                          19   -7.95    0.00  1.0000 
  25 -17   0      49      62                                                          78   -7.95    0.00  1.0000 
 -25 -17   0      34      28                                                          59   -7.92    0.00  1.0000 
  25  17   0       3      43                                                          -9   -7.92    0.00  1.0000 
  27 -17   0      26      63                                                          44   -6.53    0.00  1.0000 
  27 -17   0      52      45                                                          76   -6.53    0.00  1.0000 
 -27 -17   0      17      30                                                          32   -6.58    0.00  1.0000 
  27  17   0       2      46                                                         -26   -6.58    0.00  1.0000 
  29 -17   0      87      50                                                          97    2.23    0.00  1.0000 
  29 -17   0      30      70                                                          36    2.23    0.00  1.0000 
 -29 -17   0       0      31                                                          -1    2.22    0.00  1.0000 
  29  17   0      20      52                                                          25    2.22    0.00  1.0000 
   0 -18   0    2077      63                                                        1863  -10.56    0.00  1.0000 
   0 -18   0    2024      82                                                        1813  -10.56    0.00  1.0000 
  -2 -18   0     138      36                                                         141   -0.57    0.00  1.0000 
   2 -18   0     117      20                                                         120   -0.55    0.00  1.0000 
  -2 -18   0     150      21                                                         153   -0.57    0.00  1.0000 
   2 -18   0     177      36                                                         180   -0.55    0.00  1.0000 
   2  18   0     181      25                                                         185   -0.57    0.00  1.0000 
  -4 -18   0    1194      57                                                         962   15.52    0.00  1.0000 
   4 -18   0    1145      42                                                         918   15.51    0.00  1.0000 
  -4 -18   0    1111      40                                                         888   15.52    0.00  1.0000 
   4 -18   0    1140      58                                                         914   15.51    0.00  1.0000 
   4  18   0    1081      44                                                         861   15.52    0.00  1.0000 
   6 -18   0       6      30                                                         -12   10.42    0.00  1.0000 
   6 -18   0      14      18                                                          37   10.42    0.00  1.0000 
   6 -18   0       2      14                                                          14   10.42    0.00  1.0000 
  -6 -18   0       6      13                                                         -15   10.39    0.00  1.0000 
  -6 -18   0      12      27                                                          33   10.39    0.00  1.0000 
   6  18   0       3      24                                                          17   10.39    0.00  1.0000 
   6  18   0       2      19                                                           1   10.39    0.00  1.0000 
   8 -18   0     218      26                                                         194   -3.75    0.00  1.0000 
   8 -18   0     303      22                                                         274   -3.75    0.00  1.0000 
  -8 -18   0     259      29                                                         232   -3.78    0.00  1.0000 
   8 -18   0     179      40                                                         157   -3.75    0.00  1.0000 
  -8 -18   0     262      24                                                         235   -3.78    0.00  1.0000 
   8  18   0     283      36                                                         255   -3.78    0.00  1.0000 
   8  18   0     296      33                                                         267   -3.78    0.00  1.0000 
  10 -18   0      17      18                                                          40   -9.59    0.00  1.0000 
  10 -18   0       1      33                                                           9   -9.59    0.00  1.0000 
 -10 -18   0      33      18                                                          63   -9.61    0.00  1.0000 
  10 -18   0      48      22                                                          83   -9.59    0.00  1.0000 
 -10 -18   0      14      21                                                          36   -9.61    0.00  1.0000 
  10  18   0      23      25                                                          49   -9.61    0.00  1.0000 
  10  18   0      16      28                                                          39   -9.61    0.00  1.0000 
  12 -18   0      90      20                                                          90    0.07    0.00  1.0000 
  12 -18   0     143      26                                                         143    0.07    0.00  1.0000 
  12 -18   0      28      37                                                          28    0.07    0.00  1.0000 
 -12 -18   0      97      21                                                          97    0.01    0.00  1.0000 
  12  18   0      87      32                                                          87    0.01    0.00  1.0000 
  12  18   0     122      35                                                         122    0.01    0.00  1.0000 
 -14 -18   0     225      27                                                         228    0.45    0.00  1.0000 
  14 -18   0     236      51                                                         240    0.51    0.00  1.0000 
  14 -18   0     350      30                                                         354    0.51    0.00  1.0000 
  14 -18   0     326      36                                                         330    0.51    0.00  1.0000 
  14  18   0     283      41                                                         286    0.45    0.00  1.0000 
  16 -18   0     421      35                                                         368   -5.83    0.00  1.0000 
 -16 -18   0     427      33                                                         374   -5.85    0.00  1.0000 
  16 -18   0     368      37                                                         319   -5.83    0.00  1.0000 
  16 -18   0     413      60                                                         361   -5.83    0.00  1.0000 
  16  18   0     452      49                                                         397   -5.85    0.00  1.0000 
  18 -18   0     303      65                                                         395  -10.86    0.00  1.0000 
  18 -18   0     345      36                                                         443  -10.86    0.00  1.0000 
  18 -18   0     384      43                                                         487  -10.86    0.00  1.0000 
 -18 -18   0     362      36                                                         462  -10.84    0.00  1.0000 
  18  18   0     410      56                                                         516  -10.84    0.00  1.0000 
  20 -18   0      84      34                                                         120   -7.78    0.00  1.0000 
  20 -18   0      74      56                                                         108   -7.78    0.00  1.0000 
 -20 -18   0      44      26                                                          71   -7.78    0.00  1.0000 
  20  18   0      32      42                                                          55   -7.78    0.00  1.0000 
  22 -18   0      38      33                                                          21    6.87    0.00  1.0000 
 -22 -18   0      72      26                                                          48    6.88    0.00  1.0000 
  22 -18   0      58      54                                                          37    6.87    0.00  1.0000 
  22  18   0      22      41                                                          10    6.88    0.00  1.0000 
  24 -18   0      11      56                                                          15   -2.36    0.00  1.0000 
  24 -18   0      36      37                                                          43   -2.36    0.00  1.0000 
 -24 -18   0      20      27                                                          25   -2.30    0.00  1.0000 
  24  18   0      23      45                                                          28   -2.30    0.00  1.0000 
 -26 -18   0     157      32                                                         109   -9.23    0.00  1.0000 
  26 -18   0     217      70                                                         159   -9.29    0.00  1.0000 
  26 -18   0     278      48                                                         212   -9.29    0.00  1.0000 
  26  18   0     121      52                                                          79   -9.23    0.00  1.0000 
 -28 -18   0       0      30                                                         -17   -1.17    0.00  1.0000 
  28 -18   0      29      67                                                          32   -1.14    0.00  1.0000 
  28 -18   0       0      45                                                         -13   -1.14    0.00  1.0000 
  28  18   0      25      51                                                          28   -1.17    0.00  1.0000 
  -1 -19   0      86      37                                                         125   -8.46    0.00  1.0000 
  -1 -19   0      87      21                                                         127   -8.46    0.00  1.0000 
   1 -19   0     106      22                                                         149   -8.44    0.00  1.0000 
   1 -19   0      83      36                                                         122   -8.44    0.00  1.0000 
   1  19   0     107      24                                                         151   -8.46    0.00  1.0000 
   3 -19   0     182      40                                                         192    1.60    0.00  1.0000 
  -3 -19   0     218      24                                                         229    1.61    0.00  1.0000 
   3 -19   0     208      25                                                         219    1.60    0.00  1.0000 
  -3 -19   0     247      41                                                         259    1.61    0.00  1.0000 
   3  19   0     286      30                                                         299    1.61    0.00  1.0000 
  -5 -19   0     185      38                                                         255   10.39    0.00  1.0000 
   5 -19   0     114      39                                                         171   10.42    0.00  1.0000 
  -5 -19   0     149      24                                                         213   10.39    0.00  1.0000 
   5 -19   0     123      25                                                         181   10.42    0.00  1.0000 
   5  19   0     175      30                                                         244   10.39    0.00  1.0000 
   7 -19   0      30      21                                                          62   10.63    0.00  1.0000 
   7 -19   0      40      17                                                          77   10.63    0.00  1.0000 
  -7 -19   0      52      29                                                          93   10.62    0.00  1.0000 
   7 -19   0       6      33                                                          -1   10.63    0.00  1.0000 
  -7 -19   0      36      19                                                          71   10.62    0.00  1.0000 
   7  19   0      16      24                                                          41   10.62    0.00  1.0000 
   7  19   0      33      28                                                          67   10.62    0.00  1.0000 
   9 -19   0       0      32                                                         -31   -2.74    0.00  1.0000 
   9 -19   0       4      16                                                           5   -2.74    0.00  1.0000 
  -9 -19   0       0      21                                                         -31   -2.73    0.00  1.0000 
   9 -19   0       0      19                                                           0   -2.74    0.00  1.0000 
  -9 -19   0       3      16                                                           4   -2.73    0.00  1.0000 
   9  19   0       0      22                                                         -18   -2.73    0.00  1.0000 
   9  19   0       0      20                                                         -42   -2.73    0.00  1.0000 
 -11 -19   0      29      19                                                          39   -3.57    0.00  1.0000 
  11 -19   0      44      23                                                          55   -3.53    0.00  1.0000 
 -11 -19   0      39      22                                                          50   -3.57    0.00  1.0000 
  11 -19   0      32      19                                                          42   -3.53    0.00  1.0000 
  11 -19   0      14      35                                                          21   -3.53    0.00  1.0000 
  11  19   0      61      29                                                          74   -3.57    0.00  1.0000 
  11  19   0      29      28                                                          38   -3.57    0.00  1.0000 
 -13 -19   0       0      18                                                          -8    2.41    0.00  1.0000 
  13 -19   0      47      24                                                          40    2.40    0.00  1.0000 
  13 -19   0      32      20                                                          26    2.40    0.00  1.0000 
  13 -19   0       0      36                                                         -13    2.40    0.00  1.0000 
  13  19   0      23      29                                                          18    2.41    0.00  1.0000 
 -15 -19   0      46      21                                                          45   -0.33    0.00  1.0000 
  15 -19   0      21      23                                                          20   -0.33    0.00  1.0000 
  15 -19   0       0      39                                                         -19   -0.33    0.00  1.0000 
  15 -19   0      42      26                                                          41   -0.33    0.00  1.0000 
  15  19   0       3      33                                                           3   -0.33    0.00  1.0000 
 -17 -19   0     126      26                                                         129    0.65    0.00  1.0000 
  17 -19   0      91      50                                                          94    0.62    0.00  1.0000 
  17 -19   0      70      29                                                          72    0.62    0.00  1.0000 
  17 -19   0     139      30                                                         142    0.62    0.00  1.0000 
  17  19   0     110      40                                                         113    0.65    0.00  1.0000 
 -19 -19   0     107      28                                                         144   -7.34    0.00  1.0000 
  19 -19   0      77      55                                                         109   -7.37    0.00  1.0000 
  19 -19   0      99      33                                                         135   -7.37    0.00  1.0000 
  19  19   0     119      47                                                         158   -7.34    0.00  1.0000 
 -21 -19   0      68      26                                                          62   -1.59    0.00  1.0000 
  21 -19   0      58      33                                                          53   -1.62    0.00  1.0000 
  21 -19   0      77      57                                                          71   -1.62    0.00  1.0000 
  21  19   0      71      44                                                          65   -1.59    0.00  1.0000 
  23 -19   0      18      34                                                          20    1.02    0.00  1.0000 
  23 -19   0       0      52                                                         -26    1.02    0.00  1.0000 
 -23 -19   0      27      27                                                          29    0.98    0.00  1.0000 
  23  19   0       0      41                                                         -33    0.98    0.00  1.0000 
  25 -19   0      34      61                                                          43   -3.09    0.00  1.0000 
  25 -19   0      29      41                                                          37   -3.09    0.00  1.0000 
 -25 -19   0      52      31                                                          62   -3.05    0.00  1.0000 
  25  19   0      36      48                                                          45   -3.05    0.00  1.0000 
 -27 -19   0      17      32                                                          27   -4.44    0.00  1.0000 
  27 -19   0      66      69                                                          84   -4.47    0.00  1.0000 
  27 -19   0      73      46                                                          92   -4.47    0.00  1.0000 
  27  19   0      40      51                                                          54   -4.44    0.00  1.0000 
   0 -20   0     669      38                                                         724   -4.57    0.00  1.0000 
   0 -20   0     661      56                                                         716   -4.57    0.00  1.0000 
  -2 -20   0      21      17                                                          18   -1.53    0.00  1.0000 
   2 -20   0      23      36                                                          20   -1.54    0.00  1.0000 
  -2 -20   0      49      38                                                          44   -1.53    0.00  1.0000 
   2 -20   0      13      17                                                          11   -1.54    0.00  1.0000 
   2  20   0      58      20                                                          53   -1.53    0.00  1.0000 
  -4 -20   0     300      44                                                         281   -2.39    0.00  1.0000 
  -4 -20   0     224      25                                                         208   -2.39    0.00  1.0000 
   4 -20   0     247      42                                                         230   -2.39    0.00  1.0000 
   4 -20   0     301      29                                                         282   -2.39    0.00  1.0000 
   4  20   0     311      32                                                         292   -2.39    0.00  1.0000 
   6 -20   0      24      18                                                          10    7.61    0.00  1.0000 
   6 -20   0      16      15                                                           5    7.61    0.00  1.0000 
   6 -20   0       3      32                                                         -42    7.61    0.00  1.0000 
  -6 -20   0      45      17                                                          25    7.63    0.00  1.0000 
  -6 -20   0      51      34                                                          29    7.63    0.00  1.0000 
   6  20   0      45      21                                                          25    7.63    0.00  1.0000 
  -8 -20   0       8      28                                                           3    4.82    0.00  1.0000 
  -8 -20   0      25      17                                                          16    4.82    0.00  1.0000 
   8 -20   0       1      16                                                          -3    4.81    0.00  1.0000 
   8 -20   0       1      19                                                          -2    4.81    0.00  1.0000 
   8 -20   0       1      33                                                         -25    4.81    0.00  1.0000 
   8  20   0       1      24                                                         -29    4.82    0.00  1.0000 
   8  20   0      16      23                                                           9    4.82    0.00  1.0000 
 -10 -20   0      79      20                                                          75   -0.97    0.00  1.0000 
  10 -20   0      63      23                                                          59   -0.99    0.00  1.0000 
  10 -20   0       2      35                                                           1   -0.99    0.00  1.0000 
 -10 -20   0      51      25                                                          48   -0.97    0.00  1.0000 
  10  20   0      74      28                                                          70   -0.97    0.00  1.0000 
  10  20   0      49      28                                                          46   -0.97    0.00  1.0000 
 -12 -20   0     463      34                                                         461   -0.19    0.00  1.0000 
  12 -20   0     435      29                                                         433   -0.16    0.00  1.0000 
  12 -20   0     455      37                                                         453   -0.16    0.00  1.0000 
  12 -20   0     431      56                                                         429   -0.16    0.00  1.0000 
  12  20   0     509      49                                                         507   -0.19    0.00  1.0000 
  14 -20   0      67      45                                                          70   -0.90    0.00  1.0000 
  14 -20   0      76      25                                                          80   -0.90    0.00  1.0000 
 -14 -20   0      91      24                                                          95   -0.91    0.00  1.0000 
  14 -20   0     127      27                                                         132   -0.90    0.00  1.0000 
  14  20   0      46      32                                                          49   -0.91    0.00  1.0000 
  16 -20   0     217      30                                                         201    2.36    0.00  1.0000 
  16 -20   0     164      31                                                         150    2.36    0.00  1.0000 
 -16 -20   0     118      25                                                         107    2.35    0.00  1.0000 
  16 -20   0      99      48                                                          89    2.36    0.00  1.0000 
  16  20   0     154      42                                                         141    2.35    0.00  1.0000 
 -18 -20   0     233      32                                                         225   -1.10    0.00  1.0000 
  18 -20   0     307      37                                                         298   -1.10    0.00  1.0000 
  18 -20   0     189      59                                                         182   -1.10    0.00  1.0000 
  18  20   0     224      48                                                         217   -1.10    0.00  1.0000 
  20 -20   0     334      70                                                         313   -2.57    0.00  1.0000 
  20 -20   0     378      41                                                         356   -2.57    0.00  1.0000 
 -20 -20   0     320      35                                                         300   -2.53    0.00  1.0000 
  20  20   0     540      63                                                         513   -2.53    0.00  1.0000 
  22 -20   0      79      36                                                          87   -1.96    0.00  1.0000 
 -22 -20   0      12      25                                                          15   -1.98    0.00  1.0000 
  22 -20   0      58      57                                                          65   -1.96    0.00  1.0000 
  22  20   0      20      45                                                          24   -1.98    0.00  1.0000 
  24 -20   0     139      43                                                         147    1.41    0.00  1.0000 
  24 -20   0      52      61                                                          57    1.41    0.00  1.0000 
 -24 -20   0      12      27                                                          14    1.44    0.00  1.0000 
  24  20   0      12      45                                                          14    1.44    0.00  1.0000 
  26 -20   0      24      43                                                          28   -1.66    0.00  1.0000 
  26 -20   0      31      64                                                          35   -1.66    0.00  1.0000 
 -26 -20   0       4      29                                                           5   -1.60    0.00  1.0000 
  26  20   0       0      48                                                          -1   -1.60    0.00  1.0000 
   1 -21   0    1133      69                                                        1162    1.91    0.00  1.0000 
  -1 -21   0    1310      53                                                        1342    1.90    0.00  1.0000 
   1 -21   0    1128      51                                                        1157    1.91    0.00  1.0000 
  -1 -21   0    1197      69                                                        1227    1.90    0.00  1.0000 
   1  21   0    1277      54                                                        1308    1.90    0.00  1.0000 
  -3 -21   0    1265      74                                                        1323   -3.54    0.00  1.0000 
   3 -21   0    1221      75                                                        1278   -3.53    0.00  1.0000 
  -3 -21   0    1339      55                                                        1399   -3.54    0.00  1.0000 
   3 -21   0    1375      57                                                        1435   -3.53    0.00  1.0000 
   3  21   0    1376      59                                                        1437   -3.54    0.00  1.0000 
  -5 -21   0     437      33                                                         459   -2.30    0.00  1.0000 
   5 -21   0     429      34                                                         451   -2.31    0.00  1.0000 
   5 -21   0     471      52                                                         494   -2.31    0.00  1.0000 
  -5 -21   0     503      54                                                         527   -2.30    0.00  1.0000 
   5  21   0     486      38                                                         509   -2.30    0.00  1.0000 
   7 -21   0      32      21                                                          39    3.25    0.00  1.0000 
  -7 -21   0       8      17                                                          11    3.24    0.00  1.0000 
   7 -21   0       1      34                                                         -48    3.25    0.00  1.0000 
  -7 -21   0       1      35                                                           2    3.24    0.00  1.0000 
   7 -21   0      22      17                                                          27    3.25    0.00  1.0000 
   7  21   0      18      24                                                          23    3.24    0.00  1.0000 
   9 -21   0     102      26                                                         112    2.18    0.00  1.0000 
  -9 -21   0     125      24                                                         136    2.21    0.00  1.0000 
   9 -21   0      74      40                                                          83    2.18    0.00  1.0000 
  -9 -21   0      85      33                                                          94    2.21    0.00  1.0000 
   9  21   0     153      33                                                         166    2.21    0.00  1.0000 
   9  21   0     126      35                                                         138    2.21    0.00  1.0000 
  11 -21   0     911      36                                                         849    4.56    0.00  1.0000 
 -11 -21   0     811      42                                                         752    4.63    0.00  1.0000 
  11 -21   0     814      46                                                         756    4.56    0.00  1.0000 
  11 -21   0     831      66                                                         772    4.56    0.00  1.0000 
  11  21   0     952      54                                                         888    4.63    0.00  1.0000 
 -13 -21   0      69      22                                                          68    0.37    0.00  1.0000 
  13 -21   0       0      19                                                         -17    0.38    0.00  1.0000 
  13 -21   0       0      41                                                         -16    0.38    0.00  1.0000 
  13 -21   0      13      24                                                          12    0.38    0.00  1.0000 
  13  21   0      29      30                                                          28    0.37    0.00  1.0000 
  15 -21   0      59      26                                                          71    3.17    0.00  1.0000 
  15 -21   0      48      25                                                          58    3.17    0.00  1.0000 
  15 -21   0      20      43                                                          27    3.17    0.00  1.0000 
 -15 -21   0      53      23                                                          64    3.19    0.00  1.0000 
  15  21   0      90      38                                                         104    3.19    0.00  1.0000 
  17 -21   0      13      49                                                          13    0.10    0.00  1.0000 
 -17 -21   0       0      23                                                         -12    0.13    0.00  1.0000 
  17 -21   0      50      28                                                          50    0.10    0.00  1.0000 
  17  21   0       0      33                                                         -29    0.13    0.00  1.0000 
 -19 -21   0     222      32                                                         196    3.99    0.00  1.0000 
  19 -21   0     251      65                                                         223    3.96    0.00  1.0000 
  19 -21   0     338      38                                                         306    3.96    0.00  1.0000 
  19  21   0     230      51                                                         203    3.99    0.00  1.0000 
  21 -21   0     170      65                                                         164    1.03    0.00  1.0000 
 -21 -21   0     158      32                                                         152    0.99    0.00  1.0000 
  21 -21   0     199      38                                                         192    1.03    0.00  1.0000 
  21  21   0     189      52                                                         183    0.99    0.00  1.0000 
  23 -21   0      27      58                                                          23    1.91    0.00  1.0000 
  23 -21   0      34      36                                                          29    1.91    0.00  1.0000 
 -23 -21   0      48      29                                                          42    1.91    0.00  1.0000 
  23  21   0      65      50                                                          58    1.91    0.00  1.0000 
 -25 -21   0       0      29                                                          -6    2.10    0.00  1.0000 
  25 -21   0       0      61                                                          -5    2.11    0.00  1.0000 
  25 -21   0      13      39                                                          17    2.11    0.00  1.0000 
  25  21   0       0      48                                                         -17    2.10    0.00  1.0000 
 -27 -21   0     115      36                                                         105   -2.08    0.00  1.0000 
  27 -21   0     144      48                                                         133   -2.05    0.00  1.0000 
  27 -21   0     104      74                                                          95   -2.05    0.00  1.0000 
  27  21   0      93      57                                                          84   -2.08    0.00  1.0000 
   0 -22   0    1976      92                                                        1910    3.28    0.00  1.0000 
   0 -22   0    2093      71                                                        2025    3.28    0.00  1.0000 
   2 -22   0      16      20                                                          23   -3.64    0.00  1.0000 
  -2 -22   0      36      21                                                          47   -3.65    0.00  1.0000 
   2 -22   0       9      39                                                          15   -3.64    0.00  1.0000 
  -2 -22   0      43      41                                                          54   -3.65    0.00  1.0000 
   2  22   0      30      22                                                          40   -3.65    0.00  1.0000 
  -4 -22   0     959      65                                                         895   -4.58    0.00  1.0000 
  -4 -22   0    1020      46                                                         954   -4.58    0.00  1.0000 
   4 -22   0    1009      47                                                         943   -4.61    0.00  1.0000 
   4 -22   0     992      66                                                         927   -4.61    0.00  1.0000 
   4  22   0    1105      51                                                        1037   -4.58    0.00  1.0000 
   6 -22   0     302      24                                                         342   -4.94    0.00  1.0000 
   6 -22   0     242      47                                                         278   -4.94    0.00  1.0000 
  -6 -22   0     297      32                                                         337   -4.94    0.00  1.0000 
  -6 -22   0     263      47                                                         301   -4.94    0.00  1.0000 
   6 -22   0     243      31                                                         279   -4.94    0.00  1.0000 
   6  22   0     335      39                                                         378   -4.94    0.00  1.0000 
   8 -22   0      41      40                                                          50   -2.95    0.00  1.0000 
  -8 -22   0      68      22                                                          79   -2.94    0.00  1.0000 
   8 -22   0      54      24                                                          64   -2.95    0.00  1.0000 
  -8 -22   0      44      38                                                          53   -2.94    0.00  1.0000 
   8 -22   0      65      20                                                          76   -2.95    0.00  1.0000 
   8  22   0      58      28                                                          68   -2.94    0.00  1.0000 
  10 -22   0     357      36                                                         372    1.71    0.00  1.0000 
  10 -22   0     320      27                                                         334    1.71    0.00  1.0000 
  10 -22   0     319      52                                                         333    1.71    0.00  1.0000 
 -10 -22   0     283      31                                                         297    1.76    0.00  1.0000 
  10  22   0     400      46                                                         416    1.76    0.00  1.0000 
  12 -22   0     246      52                                                         252    0.87    0.00  1.0000 
  12 -22   0     239      33                                                         245    0.87    0.00  1.0000 
 -12 -22   0     260      32                                                         267    0.90    0.00  1.0000 
  12 -22   0     265      27                                                         272    0.87    0.00  1.0000 
  12  22   0     248      42                                                         255    0.90    0.00  1.0000 
 -14 -22   0       7      20                                                           5    1.93    0.00  1.0000 
  14 -22   0       0      42                                                           0    2.00    0.00  1.0000 
  14 -22   0      36      22                                                          31    2.00    0.00  1.0000 
  14 -22   0       0      24                                                           0    2.00    0.00  1.0000 
  14  22   0       0      31                                                          -6    1.93    0.00  1.0000 
  16 -22   0      99      53                                                         109   -2.21    0.00  1.0000 
 -16 -22   0     103      28                                                         114   -2.21    0.00  1.0000 
  16 -22   0     135      32                                                         147   -2.21    0.00  1.0000 
  16 -22   0     149      30                                                         162   -2.21    0.00  1.0000 
  16  22   0      99      42                                                         109   -2.21    0.00  1.0000 
  18 -22   0      35      30                                                          38    1.06    0.00  1.0000 
 -18 -22   0       8      24                                                          10    1.09    0.00  1.0000 
  18 -22   0       9      50                                                          11    1.06    0.00  1.0000 
  18  22   0       0      38                                                          -5    1.09    0.00  1.0000 
  20 -22   0     122      36                                                         150    5.35    0.00  1.0000 
 -20 -22   0      45      28                                                          63    5.31    0.00  1.0000 
  20 -22   0      70      58                                                          92    5.35    0.00  1.0000 
  20  22   0      78      47                                                         101    5.31    0.00  1.0000 
 -22 -22   0     212      35                                                         222    1.54    0.00  1.0000 
  22 -22   0     179      40                                                         188    1.52    0.00  1.0000 
  22 -22   0     176      68                                                         185    1.52    0.00  1.0000 
  22  22   0     136      54                                                         144    1.54    0.00  1.0000 
  24 -22   0       0      60                                                          -3    1.19    0.00  1.0000 
 -24 -22   0      13      29                                                          15    1.22    0.00  1.0000 
  24 -22   0      59      39                                                          63    1.19    0.00  1.0000 
  24  22   0      19      50                                                          22    1.22    0.00  1.0000 
  26 -22   0     105      72                                                         100    1.12    0.00  1.0000 
 -26 -22   0      92      34                                                          87    1.12    0.00  1.0000 
  26  22   0      63      55                                                          59    1.12    0.00  1.0000 
  -1 -23   0     369      33                                                         357   -1.38    0.00  1.0000 
  -1 -23   0     311      48                                                         300   -1.38    0.00  1.0000 
   1 -23   0     306      32                                                         295   -1.39    0.00  1.0000 
   1 -23   0     347      49                                                         335   -1.39    0.00  1.0000 
   3 -23   0      58      24                                                          72   -3.86    0.00  1.0000 
  -3 -23   0      49      23                                                          62   -3.86    0.00  1.0000 
  -3 -23   0      31      42                                                          41   -3.86    0.00  1.0000 
   3 -23   0      24      40                                                          33   -3.86    0.00  1.0000 
   3  23   0      89      27                                                         106   -3.86    0.00  1.0000 
   5 -23   0     370      35                                                         356   -1.60    0.00  1.0000 
  -5 -23   0     314      31                                                         301   -1.62    0.00  1.0000 
   5 -23   0     293      48                                                         281   -1.60    0.00  1.0000 
  -5 -23   0     324      50                                                         311   -1.62    0.00  1.0000 
   5  23   0     397      39                                                         382   -1.62    0.00  1.0000 
   7 -23   0      43      39                                                          29   -5.08    0.00  1.0000 
  -7 -23   0      94      23                                                          73   -5.10    0.00  1.0000 
   7 -23   0      78      19                                                          59   -5.08    0.00  1.0000 
   7 -23   0      64      24                                                          47   -5.08    0.00  1.0000 
   7  23   0      76      27                                                          57   -5.10    0.00  1.0000 
  -9 -23   0      12      20                                                          13   -0.38    0.00  1.0000 
   9 -23   0       3      38                                                           3   -0.37    0.00  1.0000 
   9 -23   0      12      19                                                          13   -0.37    0.00  1.0000 
   9 -23   0      18      22                                                          19   -0.37    0.00  1.0000 
   9  23   0      29      29                                                          30   -0.38    0.00  1.0000 
 -11 -23   0      85      25                                                          91   -1.41    0.00  1.0000 
  11 -23   0      92      22                                                          98   -1.43    0.00  1.0000 
  11 -23   0      59      27                                                          64   -1.43    0.00  1.0000 
  11 -23   0      60      42                                                          65   -1.43    0.00  1.0000 
  11  23   0      27      31                                                          30   -1.41    0.00  1.0000 
  13 -23   0       1      42                                                          -2    4.92    0.00  1.0000 
  13 -23   0       6      21                                                          13    4.92    0.00  1.0000 
  13 -23   0      28      26                                                          41    4.92    0.00  1.0000 
 -13 -23   0      23      23                                                          35    4.90    0.00  1.0000 
  13  23   0      50      34                                                          67    4.90    0.00  1.0000 
  15 -23   0       0      24                                                         -17    1.09    0.00  1.0000 
  15 -23   0       6      25                                                           7    1.09    0.00  1.0000 
  15 -23   0       0      44                                                         -21    1.09    0.00  1.0000 
 -15 -23   0       0      21                                                         -22    1.05    0.00  1.0000 
  15  23   0       0      33                                                         -23    1.05    0.00  1.0000 
 -17 -23   0      92      28                                                          87   -1.07    0.00  1.0000 
  17 -23   0      77      29                                                          73   -1.07    0.00  1.0000 
  17 -23   0     107      56                                                         102   -1.07    0.00  1.0000 
  17  23   0      13      39                                                          11   -1.07    0.00  1.0000 
  19 -23   0       9      54                                                          12    2.12    0.00  1.0000 
 -19 -23   0       0      24                                                         -10    2.13    0.00  1.0000 
  19 -23   0      25      30                                                          30    2.12    0.00  1.0000 
  19  23   0       0      39                                                         -18    2.13    0.00  1.0000 
  21 -23   0      85      64                                                          78    1.77    0.00  1.0000 
 -21 -23   0      79      30                                                          72    1.77    0.00  1.0000 
  21  23   0      73      49                                                          66    1.77    0.00  1.0000 
  23 -23   0      69      64                                                          82   -3.27    0.00  1.0000 
 -23 -23   0      83      33                                                          97   -3.27    0.00  1.0000 
  23  23   0      87      54                                                         102   -3.27    0.00  1.0000 
 -25 -23   0      82      34                                                          79   -0.68    0.00  1.0000 
  25 -23   0     144      72                                                         140   -0.67    0.00  1.0000 
  25  23   0      29      52                                                          27   -0.68    0.00  1.0000 
   0 -24   0      84      43                                                          65   -4.94    0.00  1.0000 
   0 -24   0     185      27                                                         156   -4.94    0.00  1.0000 
   2 -24   0      49      23                                                          64   -4.48    0.00  1.0000 
   2 -24   0       0      40                                                           2   -4.48    0.00  1.0000 
  -2 -24   0      34      22                                                          47   -4.46    0.00  1.0000 
  -2 -24   0      11      42                                                          19   -4.46    0.00  1.0000 
   2  24   0      22      24                                                          32   -4.46    0.00  1.0000 
  -4 -24   0       0      42                                                         -22   -2.35    0.00  1.0000 
   4 -24   0      19      23                                                          24   -2.29    0.00  1.0000 
   4 -24   0      13      39                                                          17   -2.29    0.00  1.0000 
  -4 -24   0      35      22                                                          42   -2.35    0.00  1.0000 
   4  24   0      25      24                                                          30   -2.35    0.00  1.0000 
  -6 -24   0      49      22                                                          52   -0.86    0.00  1.0000 
   6 -24   0      50      19                                                          53   -0.84    0.00  1.0000 
   6 -24   0       1      22                                                           2   -0.84    0.00  1.0000 
   6 -24   0       3      39                                                           4   -0.84    0.00  1.0000 
   6  24   0      42      27                                                          45   -0.86    0.00  1.0000 
  -8 -24   0     109      25                                                          98   -2.38    0.00  1.0000 
   8 -24   0     145      22                                                         132   -2.34    0.00  1.0000 
   8 -24   0      72      40                                                          63   -2.34    0.00  1.0000 
   8 -24   0     123      27                                                         111   -2.34    0.00  1.0000 
   8  24   0     130      33                                                         118   -2.38    0.00  1.0000 
 -10 -24   0      11      22                                                          21   -5.36    0.00  1.0000 
  10 -24   0      10      25                                                          19   -5.35    0.00  1.0000 
  10 -24   0      29      41                                                          44   -5.35    0.00  1.0000 
  10  24   0      20      30                                                          33   -5.36    0.00  1.0000 
  12 -24   0     135      49                                                         125    2.00    0.00  1.0000 
  12 -24   0     205      33                                                         192    2.00    0.00  1.0000 
 -12 -24   0     244      31                                                         230    1.98    0.00  1.0000 
  12  24   0     232      43                                                         218    1.98    0.00  1.0000 
  14 -24   0      44      29                                                          70    7.45    0.00  1.0000 
 -14 -24   0      69      28                                                         100    7.46    0.00  1.0000 
  14 -24   0     103      53                                                         140    7.45    0.00  1.0000 
  14  24   0      27      36                                                          47    7.46    0.00  1.0000 
 -16 -24   0       2      24                                                           4    2.69    0.00  1.0000 
  16 -24   0      11      50                                                          16    2.70    0.00  1.0000 
  16  24   0       0      36                                                          -8    2.69    0.00  1.0000 
 -18 -24   0      11      26                                                          10    0.66    0.00  1.0000 
  18 -24   0     100      58                                                          97    0.65    0.00  1.0000 
  18  24   0      38      42                                                          36    0.66    0.00  1.0000 
  20 -24   0      37      58                                                          34   -1.22    0.00  1.0000 
 -20 -24   0      49      29                                                          45   -1.16    0.00  1.0000 
  20  24   0       0      42                                                         -37   -1.16    0.00  1.0000 
 -22 -24   0      84      32                                                          70   -3.48    0.00  1.0000 
  22 -24   0      77      63                                                          64   -3.50    0.00  1.0000 
  22  24   0       1      45                                                         -21   -3.48    0.00  1.0000 
 -24 -24   0      94      36                                                         111   -3.66    0.00  1.0000 
  24 -24   0     169      75                                                         191   -3.67    0.00  1.0000 
  24  24   0     155      60                                                         177   -3.66    0.00  1.0000 
  -1 -25   0     197      49                                                         236   -5.82    0.00  1.0000 
  -1 -25   0     217      31                                                         258   -5.82    0.00  1.0000 
   1 -25   0     208      33                                                         248   -5.83    0.00  1.0000 
   1 -25   0     234      49                                                         276   -5.83    0.00  1.0000 
  -3 -25   0      41      44                                                          51   -3.31    0.00  1.0000 
   3 -25   0       1      22                                                           2   -3.32    0.00  1.0000 
  -3 -25   0      44      24                                                          54   -3.31    0.00  1.0000 
   3 -25   0      50      41                                                          61   -3.32    0.00  1.0000 
   5 -25   0     262      33                                                         255   -0.98    0.00  1.0000 
   5 -25   0     200      46                                                         194   -0.98    0.00  1.0000 
  -5 -25   0     222      31                                                         215   -0.99    0.00  1.0000 
  -7 -25   0     915      48                                                         885    2.20    0.00  1.0000 
   7 -25   0     764      66                                                         736    2.21    0.00  1.0000 
   7 -25   0     910      49                                                         880    2.21    0.00  1.0000 
   7  25   0     957      55                                                         926    2.20    0.00  1.0000 
   9 -25   0     174      33                                                         218   -6.89    0.00  1.0000 
   9 -25   0     222      50                                                         271   -6.89    0.00  1.0000 
  -9 -25   0     206      33                                                         254   -6.89    0.00  1.0000 
   9  25   0     163      40                                                         206   -6.89    0.00  1.0000 
 -11 -25   0     331      36                                                         316   -1.78    0.00  1.0000 
  11 -25   0     282      36                                                         269   -1.77    0.00  1.0000 
  11 -25   0     343      56                                                         328   -1.77    0.00  1.0000 
  11  25   0     405      48                                                         389   -1.78    0.00  1.0000 
  13 -25   0      11      27                                                          29    8.88    0.00  1.0000 
 -13 -25   0      26      25                                                          50    8.87    0.00  1.0000 
  13 -25   0      85      51                                                         126    8.88    0.00  1.0000 
  13  25   0       8      35                                                          24    8.87    0.00  1.0000 
  15 -25   0     114      52                                                          74    9.19    0.00  1.0000 
  15 -25   0     138      31                                                          93    9.19    0.00  1.0000 
 -15 -25   0     134      28                                                          90    9.16    0.00  1.0000 
  15  25   0     135      41                                                          91    9.16    0.00  1.0000 
  17 -25   0      73      56                                                          90    4.05    0.00  1.0000 
 -17 -25   0       0      26                                                           1    4.07    0.00  1.0000 
  17  25   0       2      40                                                           5    4.07    0.00  1.0000 
 -19 -25   0      12      27                                                          14   -1.37    0.00  1.0000 
  19 -25   0      79      59                                                          85   -1.35    0.00  1.0000 
  19  25   0       1      43                                                           2   -1.37    0.00  1.0000 
  21 -25   0      58      64                                                          77   -5.05    0.00  1.0000 
 -21 -25   0       8      29                                                          16   -5.05    0.00  1.0000 
  21  25   0      28      47                                                          41   -5.05    0.00  1.0000 
  23 -25   0      81      68                                                          70   -2.70    0.00  1.0000 
 -23 -25   0      62      32                                                          53   -2.69    0.00  1.0000 
  23  25   0     103      54                                                          91   -2.69    0.00  1.0000 
   0 -26   0     365      50                                                         337   -3.30    0.00  1.0000 
   0 -26   0     381      36                                                         352   -3.30    0.00  1.0000 
  -2 -26   0       0      22                                                          -2   -0.97    0.00  1.0000 
   2 -26   0      36      41                                                          39   -0.96    0.00  1.0000 
   2 -26   0       6      23                                                           7   -0.96    0.00  1.0000 
  -2 -26   0      43      42                                                          46   -0.97    0.00  1.0000 
  -4 -26   0     207      32                                                         205    0.36    0.00  1.0000 
   4 -26   0     247      33                                                         245    0.34    0.00  1.0000 
   4 -26   0     294      48                                                         291    0.34    0.00  1.0000 
   6 -26   0     206      47                                                         212    0.86    0.00  1.0000 
  -6 -26   0     169      30                                                         174    0.82    0.00  1.0000 
   6 -26   0     214      32                                                         220    0.86    0.00  1.0000 
   8 -26   0    1029      73                                                         996   -2.25    0.00  1.0000 
  -8 -26   0     994      52                                                         962   -2.26    0.00  1.0000 
   8 -26   0    1060      54                                                        1027   -2.25    0.00  1.0000 
 -10 -26   0      25      25                                                          37   -4.57    0.00  1.0000 
  10 -26   0      39      28                                                          53   -4.58    0.00  1.0000 
  10 -26   0      84      46                                                         104   -4.58    0.00  1.0000 
  12 -26   0     255      56                                                         217    5.45    0.00  1.0000 
  12 -26   0     179      32                                                         147    5.45    0.00  1.0000 
 -12 -26   0     208      32                                                         174    5.47    0.00  1.0000 
  14 -26   0       4      48                                                          16    8.96    0.00  1.0000 
 -14 -26   0       0      25                                                           7    8.93    0.00  1.0000 
  14 -26   0      47      29                                                          79    8.96    0.00  1.0000 
  16 -26   0      29      54                                                          51    7.67    0.00  1.0000 
 -16 -26   0      37      29                                                          62    7.73    0.00  1.0000 
 -18 -26   0       0      26                                                         -23    2.63    0.00  1.0000 
  18 -26   0      49      58                                                          57    2.56    0.00  1.0000 
  20 -26   0      61      61                                                          58   -2.94    0.00  1.0000 
 -20 -26   0       0      28                                                          -2   -2.99    0.00  1.0000 
 -22 -26   0      40      32                                                          41   -0.38    0.00  1.0000 
  22 -26   0     121      69                                                         123   -0.41    0.00  1.0000 
   1 -27   0      79      42                                                          75   -1.22    0.00  1.0000 
   1 -27   0       0      23                                                          -1   -1.22    0.00  1.0000 
  -1 -27   0      15      25                                                          13   -1.20    0.00  1.0000 
  -1 -27   0      51      43                                                          48   -1.20    0.00  1.0000 
  -3 -27   0      69      27                                                          79    2.69    0.00  1.0000 
   3 -27   0      45      40                                                          53    2.66    0.00  1.0000 
   3 -27   0      43      26                                                          51    2.66    0.00  1.0000 
   5 -27   0     111      42                                                         107   -0.84    0.00  1.0000 
  -5 -27   0      44      27                                                          42   -0.79    0.00  1.0000 
   5 -27   0     103      29                                                          99   -0.84    0.00  1.0000 
   7 -27   0     167      48                                                         203   -5.80    0.00  1.0000 
  -7 -27   0      86      30                                                         112   -5.78    0.00  1.0000 
   7 -27   0     122      32                                                         153   -5.80    0.00  1.0000 
   9 -27   0      62      29                                                          61    0.18    0.00  1.0000 
  -9 -27   0      36      25                                                          35    0.23    0.00  1.0000 
   9 -27   0     106      46                                                         105    0.18    0.00  1.0000 
 -11 -27   0     128      31                                                         143    2.79    0.00  1.0000 
  11 -27   0     108      32                                                         121    2.73    0.00  1.0000 
  11 -27   0     193      53                                                         211    2.73    0.00  1.0000 
 -13 -27   0       1      26                                                           4    4.46    0.00  1.0000 
  13 -27   0      44      29                                                          58    4.48    0.00  1.0000 
  13 -27   0      55      50                                                          71    4.48    0.00  1.0000 
 -15 -27   0      12      27                                                          27    7.55    0.00  1.0000 
  15 -27   0      67      56                                                          98    7.53    0.00  1.0000 
  17 -27   0     106      57                                                          73    7.74    0.00  1.0000 
 -17 -27   0      59      28                                                          35    7.77    0.00  1.0000 
  19 -27   0      59      63                                                          58    0.25    0.00  1.0000 
 -19 -27   0       4      27                                                           4    0.22    0.00  1.0000 
  21 -27   0     116      70                                                         130    2.68    0.00  1.0000 
 -21 -27   0      45      32                                                          53    2.59    0.00  1.0000 
   0 -28   0      69      42                                                          63    1.56    0.00  1.0000 
   0 -28   0      82      27                                                          76    1.56    0.00  1.0000 
  -2 -28   0       4      24                                                           9    4.82    0.00  1.0000 
   2 -28   0      33      41                                                          47    4.79    0.00  1.0000 
   2 -28   0       1      25                                                           5    4.79    0.00  1.0000 
   4 -28   0      29      41                                                          37    3.12    0.00  1.0000 
  -4 -28   0       1      24                                                          -5    3.13    0.00  1.0000 
   4 -28   0      24      27                                                          32    3.12    0.00  1.0000 
   6 -28   0     117      46                                                         153   -6.81    0.00  1.0000 
  -6 -28   0     114      33                                                         150   -6.80    0.00  1.0000 
   6 -28   0      72      30                                                         101   -6.81    0.00  1.0000 
  -8 -28   0       8      25                                                          15   -4.31    0.00  1.0000 
   8 -28   0       1      26                                                         -22   -4.32    0.00  1.0000 
   8 -28   0      70      44                                                          88   -4.32    0.00  1.0000 
 -10 -28   0      35      26                                                          18    7.27    0.00  1.0000 
  10 -28   0     102      46                                                          71    7.25    0.00  1.0000 
  10 -28   0      50      28                                                          29    7.25    0.00  1.0000 
  12 -28   0      85      50                                                          80   -1.27    0.00  1.0000 
  12 -28   0      22      28                                                          19   -1.27    0.00  1.0000 
 -12 -28   0       0      25                                                          -9   -1.29    0.00  1.0000 
  14 -28   0     114      54                                                         105    1.94    0.00  1.0000 
 -14 -28   0      48      28                                                          42    1.96    0.00  1.0000 
 -16 -28   0       5      27                                                          -6   10.23    0.00  1.0000 
  16 -28   0      32      55                                                          64   10.21    0.00  1.0000 
  18 -28   0      17      58                                                          20    1.55    0.00  1.0000 
 -18 -28   0      29      30                                                          33    1.54    0.00  1.0000 
  20 -28   0     133      69                                                         125    1.60    0.00  1.0000 
 -20 -28   0      26      31                                                          22    1.57    0.00  1.0000 
   1 -29   0       2      26                                                           6    4.71    0.00  1.0000 
  -1 -29   0       1      25                                                          -7    4.70    0.00  1.0000 
   1 -29   0      88      43                                                         108    4.71    0.00  1.0000 
   3 -29   0     239      36                                                         222    2.51    0.00  1.0000 
   3 -29   0     287      48                                                         268    2.51    0.00  1.0000 
  -3 -29   0     175      33                                                         160    2.54    0.00  1.0000 
   5 -29   0     110      44                                                         126   -3.31    0.00  1.0000 
  -5 -29   0      47      29                                                          58   -3.31    0.00  1.0000 
   5 -29   0       5      28                                                           9   -3.31    0.00  1.0000 
   7 -29   0     293      37                                                         241   -6.96    0.00  1.0000 
   7 -29   0     388      53                                                         328   -6.96    0.00  1.0000 
  -7 -29   0     251      34                                                         203   -6.94    0.00  1.0000 
  -9 -29   0      62      29                                                          63    0.21    0.00  1.0000 
   9 -29   0     119      47                                                         120    0.19    0.00  1.0000 
   9 -29   0      78      31                                                          79    0.19    0.00  1.0000 
 -11 -29   0     121      32                                                         105    3.32    0.00  1.0000 
  11 -29   0     174      53                                                         154    3.36    0.00  1.0000 
  11 -29   0     145      34                                                         127    3.36    0.00  1.0000 
 -13 -29   0      22      28                                                          28   -2.66    0.00  1.0000 
  13 -29   0      64      54                                                          74   -2.69    0.00  1.0000 
  13 -29   0      33      29                                                          40   -2.69    0.00  1.0000 
 -15 -29   0       6      29                                                          26   11.90    0.00  1.0000 
  15 -29   0      28      56                                                          64   11.89    0.00  1.0000 
  17 -29   0     135      60                                                         111    4.72    0.00  1.0000 
 -17 -29   0      17      30                                                           9    4.73    0.00  1.0000 
 -19 -29   0      63      33                                                          59   -1.18    0.00  1.0000 
  19 -29   0     118      68                                                         112   -1.14    0.00  1.0000 
   0 -30   0     248      35                                                         196    7.77    0.00  1.0000 
   2 -30   0      45      28                                                          53    2.43    0.00  1.0000 
  -2 -30   0      58      30                                                          67    2.42    0.00  1.0000 
  -4 -30   0     335      40                                                         310   -3.09    0.00  1.0000 
   4 -30   0     518      55                                                         486   -3.10    0.00  1.0000 
   4 -30   0     397      42                                                         369   -3.10    0.00  1.0000 
  -6 -30   0      28      28                                                          36   -3.26    0.00  1.0000 
   6 -30   0      25      29                                                          33   -3.24    0.00  1.0000 
   6 -30   0     124      44                                                         141   -3.24    0.00  1.0000 
  -8 -30   0      68      32                                                          89   -5.31    0.00  1.0000 
   8 -30   0     248      53                                                         287   -5.28    0.00  1.0000 
   8 -30   0     188      37                                                         222   -5.28    0.00  1.0000 
  10 -30   0     145      50                                                         115   -5.73    0.00  1.0000 
 -10 -30   0      73      29                                                          52   -5.75    0.00  1.0000 
  10 -30   0      77      31                                                          56   -5.73    0.00  1.0000 
  12 -30   0     185      59                                                         197    1.94    0.00  1.0000 
 -12 -30   0     118      34                                                         128    1.91    0.00  1.0000 
  12 -30   0     210      37                                                         223    1.94    0.00  1.0000 
 -14 -30   0       7      26                                                         -41   11.18    0.00  1.0000 
  14 -30   0      84      57                                                         137   11.19    0.00  1.0000 
  16 -30   0      82      61                                                         116    7.60    0.00  1.0000 
 -16 -30   0       3      29                                                          -2    7.61    0.00  1.0000 
 -18 -30   0      34      33                                                          39   -1.64    0.00  1.0000 
  18 -30   0     146      70                                                         155   -1.64    0.00  1.0000 
  -1 -31   0      24      30                                                          37    5.12    0.00  1.0000 
   1 -31   0      13      28                                                          22    5.11    0.00  1.0000 
  -3 -31   0     134      35                                                         143   -1.69    0.00  1.0000 
   3 -31   0     202      37                                                         213   -1.67    0.00  1.0000 
   5 -31   0       2      29                                                           5   -3.67    0.00  1.0000 
   5 -31   0     149      44                                                         170   -3.67    0.00  1.0000 
  -5 -31   0      19      29                                                          27   -3.66    0.00  1.0000 
   7 -31   0      83      32                                                          71   -2.97    0.00  1.0000 
   7 -31   0     180      47                                                         162   -2.97    0.00  1.0000 
  -7 -31   0      75      32                                                          64   -3.02    0.00  1.0000 
  -9 -31   0      38      29                                                          12  -11.99    0.00  1.0000 
   9 -31   0      83      46                                                          41  -11.97    0.00  1.0000 
   9 -31   0     116      32                                                          65  -11.97    0.00  1.0000 
 -11 -31   0      17      31                                                          36   -8.41    0.00  1.0000 
  11 -31   0      14      30                                                          32   -8.44    0.00  1.0000 
  11 -31   0     118      56                                                         163   -8.44    0.00  1.0000 
  13 -31   0     244      59                                                         144   16.74    0.00  1.0000 
 -13 -31   0      59      30                                                          16   16.67    0.00  1.0000 
 -15 -31   0       2      28                                                         -25    6.77    0.00  1.0000 
  15 -31   0      80      59                                                         110    6.74    0.00  1.0000 
 -17 -31   0      61      33                                                          60   -0.35    0.00  1.0000 
  17 -31   0     213      69                                                         211   -0.35    0.00  1.0000 
   0 -32   0       8      29                                                          10    1.52    0.00  1.0000 
   2 -32   0      38      32                                                          44    2.11    0.00  1.0000 
  -2 -32   0      37      32                                                          43    2.12    0.00  1.0000 
   4 -32   0      20      31                                                          16   -2.28    0.00  1.0000 
  -4 -32   0       0      29                                                           0   -2.28    0.00  1.0000 
   6 -32   0     138      45                                                         163   -4.50    0.00  1.0000 
  -6 -32   0       1      29                                                         -12   -4.52    0.00  1.0000 
   6 -32   0       1      29                                                         -13   -4.50    0.00  1.0000 
  -8 -32   0       4      30                                                          12   -6.51    0.00  1.0000 
   8 -32   0      47      32                                                          69   -6.52    0.00  1.0000 
   8 -32   0     145      49                                                         183   -6.52    0.00  1.0000 
 -10 -32   0       1      30                                                          14  -13.19    0.00  1.0000 
  10 -32   0       9      29                                                          -7  -13.21    0.00  1.0000 
  10 -32   0     121      56                                                         197  -13.21    0.00  1.0000 
 -12 -32   0       2      31                                                          -5    6.34    0.00  1.0000 
  12 -32   0     109      56                                                         141    6.34    0.00  1.0000 
  12 -32   0       2      30                                                         -10    6.34    0.00  1.0000 
 -14 -32   0       6      30                                                         -10   10.96    0.00  1.0000 
  14 -32   0      83      60                                                         135   10.97    0.00  1.0000 
  16 -32   0     171      66                                                         183   -1.91    0.00  1.0000 
 -16 -32   0      38      34                                                          44   -1.90    0.00  1.0000 
   1 -33   0     116      36                                                         114    0.35    0.00  1.0000 
  -1 -33   0     107      34                                                         105    0.34    0.00  1.0000 
  -3 -33   0       0      30                                                          -7    2.10    0.00  1.0000 
   3 -33   0      18      31                                                          22    2.05    0.00  1.0000 
  -5 -33   0     104      34                                                          87   -3.91    0.00  1.0000 
   5 -33   0     108      33                                                          90   -3.90    0.00  1.0000 
   7 -33   0       4      31                                                          10   -5.51    0.00  1.0000 
  -7 -33   0       2      28                                                         -12   -5.47    0.00  1.0000 
  -9 -33   0       1      31                                                         -10   -4.76    0.00  1.0000 
   9 -33   0     135      51                                                         162   -4.81    0.00  1.0000 
   9 -33   0      79      36                                                         100   -4.81    0.00  1.0000 
  11 -33   0     152      58                                                         155    0.62    0.00  1.0000 
  11 -33   0       4      31                                                           5    0.62    0.00  1.0000 
 -11 -33   0      36      32                                                          38    0.60    0.00  1.0000 
  13 -33   0      96      58                                                         100   -0.86    0.00  1.0000 
 -13 -33   0       0      32                                                         -14   -0.83    0.00  1.0000 
   0 -34   0      81      35                                                          86    1.32    0.00  1.0000 
  -2 -34   0       0      31                                                         -18   -0.09    0.00  1.0000 
   2 -34   0       2      31                                                           2   -0.10    0.00  1.0000 
   4 -34   0     160      39                                                         160   -0.07    0.00  1.0000 
  -4 -34   0     171      39                                                         171   -0.08    0.00  1.0000 
  -6 -34   0       1      31                                                          -7   -3.78    0.00  1.0000 
   6 -34   0      17      31                                                          11   -3.78    0.00  1.0000 
  -8 -34   0      48      34                                                          45   -0.92    0.00  1.0000 
   8 -34   0      98      35                                                          94   -0.93    0.00  1.0000 
  10 -34   0       5      31                                                         -16    9.67    0.00  1.0000 
  10 -34   0     209      61                                                         278    9.67    0.00  1.0000 
 -10 -34   0      11      34                                                          30    9.69    0.00  1.0000 
 -12 -34   0       1      34                                                         -23   -5.02    0.00  1.0000 
  12 -34   0     134      60                                                         162   -5.04    0.00  1.0000 
  -1 -35   0      50      34                                                          45    1.59    0.00  1.0000 
   1 -35   0       7      32                                                           5    1.57    0.00  1.0000 
  -3 -35   0      16      33                                                          12   -2.51    0.00  1.0000 
   3 -35   0       0      31                                                         -10   -2.50    0.00  1.0000 
   5 -35   0       0      31                                                         -18    0.17    0.00  1.0000 
  -5 -35   0      45      35                                                          46    0.21    0.00  1.0000 
   7 -35   0      63      36                                                          67   -1.13    0.00  1.0000 
  -7 -35   0       0      32                                                          -9   -1.14    0.00  1.0000 
   9 -35   0      29      32                                                           9   11.71    0.00  1.0000 
  -9 -35   0       7      33                                                         -13   11.71    0.00  1.0000 
   0 -36   0       7      34                                                           9    1.85    0.00  1.0000 
  -2 -36   0      21      35                                                          22    0.35    0.00  1.0000 
   2 -36   0      88      38                                                          90    0.38    0.00  1.0000 
  -4 -36   0       9      34                                                          10   -1.08    0.00  1.0000 
   4 -36   0       0      33                                                          -9   -1.08    0.00  1.0000 
  -6 -36   0       0      33                                                         -18    0.90    0.00  1.0000 
   6 -36   0      12      34                                                          14    0.94    0.00  1.0000 
  33  -1  -1      35      54                                                          44   -3.07    0.00  1.0000 
  33  -1  -1       0      71                                                         -51   -3.07    0.00  1.0000 
  33   1  -1      11      51                                                          16    3.21    0.00  1.0000 
  33   1  -1      12      74                                                          17    3.21    0.00  1.0000 
  31  -1  -1       6      49                                                           6    0.36    0.00  1.0000 
  31  -1  -1      22      68                                                          23    0.36    0.00  1.0000 
  31   1  -1      25      68                                                          26   -0.42    0.00  1.0000 
  31   1  -1      42      51                                                          43   -0.42    0.00  1.0000 
  29  -1  -1      79      67                                                          91    2.94    0.00  1.0000 
  29  -1  -1      17      46                                                          23    2.94    0.00  1.0000 
  29   1  -1       4      44                                                           7   -2.96    0.00  1.0000 
  29   1  -1      75      64                                                          87   -2.96    0.00  1.0000 
  27  -1  -1       1      54                                                           0    3.97    0.00  1.0000 
  27  -1  -1      16      41                                                          24    3.97    0.00  1.0000 
  27   1  -1       1      40                                                          -3   -3.92    0.00  1.0000 
  27   1  -1       1      52                                                         -47   -3.92    0.00  1.0000 
 -25  -1   1      11      19                                                          12    0.60    0.00  1.0000 
  25  -1  -1       0      32                                                         -62   -0.56    0.00  1.0000 
  25  -1  -1       4      47                                                           5   -0.56    0.00  1.0000 
  25   1  -1       6      49                                                           7    0.60    0.00  1.0000 
  25   1  -1      56      39                                                          58    0.60    0.00  1.0000 
  23  -1  -1       1      33                                                           3   -2.73    0.00  1.0000 
 -23  -1   1       4      17                                                           7    2.64    0.00  1.0000 
  23  -1  -1       0      44                                                         -13   -2.73    0.00  1.0000 
  23   1  -1       5      44                                                           8    2.64    0.00  1.0000 
 -23   1   1       0      15                                                          -6   -2.73    0.00  1.0000 
  23   1  -1       0      32                                                          -2    2.64    0.00  1.0000 
 -21  -1   1    1105      41                                                        1035    4.68    0.00  1.0000 
  21  -1  -1    1134      84                                                        1062   -4.73    0.00  1.0000 
  21  -1  -1    1028      55                                                         960   -4.73    0.00  1.0000 
 -21   1   1    1094      40                                                        1024   -4.73    0.00  1.0000 
  21   1  -1     966      81                                                         901    4.68    0.00  1.0000 
  21   1  -1     958      54                                                         893    4.68    0.00  1.0000 
  19  -1  -1      74      31                                                         118   -9.97    0.00  1.0000 
 -19  -1   1     109      19                                                         162    9.97    0.00  1.0000 
  19  -1  -1      76      43                                                         121   -9.97    0.00  1.0000 
  19   1  -1     118      34                                                         173    9.97    0.00  1.0000 
  19   1  -1      95      44                                                         145    9.97    0.00  1.0000 
 -19   1   1     103      17                                                         155   -9.97    0.00  1.0000 
  17  -1  -1    1327      81                                                        1261    4.03    0.00  1.0000 
  17  -1  -1    1367      55                                                        1300    4.03    0.00  1.0000 
 -17  -1   1    1377      43                                                        1310   -4.03    0.00  1.0000 
  17   1  -1    1226      53                                                        1162   -4.03    0.00  1.0000 
  17   1  -1    1278      80                                                        1213   -4.03    0.00  1.0000 
 -17   1   1    1285      41                                                        1220    4.03    0.00  1.0000 
  15  -1  -1     106      34                                                         131    5.00    0.00  1.0000 
  15  -1  -1      91      24                                                         114    5.00    0.00  1.0000 
 -15  -1   1     127      15                                                         154   -4.96    0.00  1.0000 
  15   1  -1     120      35                                                         146   -4.96    0.00  1.0000 
 -15   1   1     131      14                                                         158    5.00    0.00  1.0000 
  15   1  -1     155      26                                                         184   -4.96    0.00  1.0000 
  13  -1  -1     499      47                                                         523    2.30    0.00  1.0000 
 -13  -1   1     497      22                                                         521   -2.32    0.00  1.0000 
  13  -1  -1     482      30                                                         505    2.30    0.00  1.0000 
  13   1  -1     518      31                                                         542   -2.32    0.00  1.0000 
  13   1  -1     516      47                                                         540   -2.32    0.00  1.0000 
 -13   1   1     498      21                                                         522    2.30    0.00  1.0000 
  11  -1  -1      49      22                                                          65    4.79    0.00  1.0000 
  11  -1  -1      56      16                                                          73    4.79    0.00  1.0000 
 -11  -1   1      47       9                                                          63   -4.82    0.00  1.0000 
 -11   1   1      39       9                                                          54    4.79    0.00  1.0000 
  11   1  -1      27      16                                                          39   -4.82    0.00  1.0000 
  11   1  -1      36      23                                                          50   -4.82    0.00  1.0000 
   9  -1  -1     614      42                                                         643   -2.51    0.00  1.0000 
   9  -1  -1     581      26                                                         609   -2.51    0.00  1.0000 
  -9  -1   1     567      20                                                         595    2.52    0.00  1.0000 
   9   1  -1     603      42                                                         631    2.52    0.00  1.0000 
   9   1  -1     588      27                                                         616    2.52    0.00  1.0000 
  -9   1   1     555      20                                                         582   -2.51    0.00  1.0000 
   7  -1  -1     407      23                                                         524   11.95    0.00  1.0000 
  -7  -1   1     452      18                                                         575  -11.95    0.00  1.0000 
   7  -1  -1     457      36                                                         581   11.95    0.00  1.0000 
   7   1  -1     412      36                                                         530  -11.95    0.00  1.0000 
  -7   1   1     413      17                                                         531   11.95    0.00  1.0000 
   7   1  -1     452      25                                                         575  -11.95    0.00  1.0000 
   5  -1  -1     975      20                                                         187   77.19    0.00  1.0000 
   5  -1  -1     948      12                                                         175   77.19    0.00  1.0000 
  -5  -1   1     989       8                                                         193  -77.18    0.00  1.0000 
   5   1  -1     941      13                                                         172  -77.18    0.00  1.0000 
   5   1  -1     975      21                                                         187  -77.18    0.00  1.0000 
   3  -1  -1      10      24                                                         871 -116.92    0.00  1.0000 
   3  -1  -1       6      36                                                         817 -116.92    0.00  1.0000 
   3   1  -1      10      26                                                         864  116.94    0.00  1.0000 
   3   1  -1       5      37                                                         805  116.94    0.00  1.0000 
   1  -1  -1     241      67                                                        2664 -158.18    0.00  1.0000 
  -1  -1   1     234      66                                                        2640  158.16    0.00  1.0000 
   1  -1  -1     287      90                                                        2814 -158.18    0.00  1.0000 
   1   1  -1     260      67                                                        2725  158.16    0.00  1.0000 
   1   1  -1     219      90                                                        2589  158.16    0.00  1.0000 
  -1   1   1     119      65                                                        2208 -158.18    0.00  1.0000 
   3  -1   1    1133       7                                                          14 -132.46    0.00  1.0000 
  -3  -1  -1    1066       4                                                           7  132.41    0.00  1.0000 
   3  -1   1    1098       4                                                          10 -132.46    0.00  1.0000 
   3   1   1    1124       5                                                          13  132.41    0.00  1.0000 
  -3   1  -1    1078       4                                                           8 -132.46    0.00  1.0000 
   3   1   1    1149       4                                                          16  132.41    0.00  1.0000 
   5  -1   1    3609      76                                                        2998   23.29    0.00  1.0000 
  -5  -1  -1    3505      76                                                        2903  -23.30    0.00  1.0000 
   5  -1   1    3782     105                                                        3156   23.29    0.00  1.0000 
   5   1   1    3915     105                                                        3277  -23.30    0.00  1.0000 
  -5   1  -1    3766      77                                                        3141   23.29    0.00  1.0000 
   5   1   1    3606      76                                                        2995  -23.30    0.00  1.0000 
   7  -1   1      13      13                                                          -5  -15.62    0.00  1.0000 
  -7  -1  -1       0       7                                                          16   15.62    0.00  1.0000 
   7  -1   1       0       8                                                          15  -15.62    0.00  1.0000 
   7   1   1       1      13                                                           7   15.62    0.00  1.0000 
  -7   1  -1       0       7                                                          16  -15.62    0.00  1.0000 
   7   1   1       0       8                                                          16   15.62    0.00  1.0000 
   9  -1   1     238      14                                                         149  -14.11    0.00  1.0000 
  -9  -1  -1     249      13                                                         158   14.08    0.00  1.0000 
   9  -1   1     211      22                                                         128  -14.11    0.00  1.0000 
   9   1   1     238      15                                                         149   14.08    0.00  1.0000 
   9   1   1     211      22                                                         128   14.08    0.00  1.0000 
  -9   1  -1     228      13                                                         141  -14.11    0.00  1.0000 
  11  -1   1     350      36                                                         413    7.10    0.00  1.0000 
 -11  -1  -1     319      20                                                         380   -7.15    0.00  1.0000 
  11  -1   1     305      22                                                         364    7.10    0.00  1.0000 
  11   1   1     309      34                                                         369   -7.15    0.00  1.0000 
 -11   1  -1     313      20                                                         373    7.10    0.00  1.0000 
  11   1   1     288      23                                                         346   -7.15    0.00  1.0000 
  13  -1   1      21      15                                                          24    1.65    0.00  1.0000 
 -13  -1  -1      23      12                                                          27   -1.69    0.00  1.0000 
  13  -1   1      35      23                                                          39    1.65    0.00  1.0000 
  13   1   1      18      15                                                          21   -1.69    0.00  1.0000 
  13   1   1      30      22                                                          34   -1.69    0.00  1.0000 
 -13   1  -1      30      11                                                          34    1.65    0.00  1.0000 
 -15  -1  -1      85      14                                                          68    4.36    0.00  1.0000 
  15  -1   1      48      27                                                          35   -4.36    0.00  1.0000 
  15  -1   1      58      19                                                          44   -4.36    0.00  1.0000 
 -15   1  -1      92      14                                                          74   -4.36    0.00  1.0000 
  15   1   1      76      28                                                          60    4.36    0.00  1.0000 
  15   1   1      45      20                                                          33    4.36    0.00  1.0000 
  17  -1   1      90      25                                                         125    7.57    0.00  1.0000 
 -17  -1  -1     101      19                                                         138   -7.55    0.00  1.0000 
  17  -1   1      68      35                                                          99    7.57    0.00  1.0000 
  17   1   1      55      24                                                          83   -7.55    0.00  1.0000 
 -17   1  -1      69      17                                                         101    7.57    0.00  1.0000 
  17   1   1      89      37                                                         124   -7.55    0.00  1.0000 
  19  -1   1      22      36                                                          31    3.96    0.00  1.0000 
 -19  -1  -1      66      18                                                          82   -3.97    0.00  1.0000 
  19  -1   1      26      26                                                          36    3.96    0.00  1.0000 
  19   1   1      38      27                                                          50   -3.97    0.00  1.0000 
 -19   1  -1      58      18                                                          73    3.96    0.00  1.0000 
  19   1   1       9      36                                                          15   -3.97    0.00  1.0000 
 -21  -1  -1     176      25                                                         214    6.00    0.00  1.0000 
  21  -1   1     132      33                                                         165   -5.96    0.00  1.0000 
  21  -1   1     145      49                                                         180   -5.96    0.00  1.0000 
  21   1   1     158      35                                                         194    6.00    0.00  1.0000 
 -21   1  -1     169      25                                                         206   -5.96    0.00  1.0000 
  21   1   1     126      50                                                         158    6.00    0.00  1.0000 
  23  -1   1      50      33                                                          69   -5.32    0.00  1.0000 
 -23  -1  -1      72      23                                                          95    5.40    0.00  1.0000 
  23  -1   1      20      44                                                          33   -5.32    0.00  1.0000 
  23   1   1      48      36                                                          67    5.40    0.00  1.0000 
  23   1   1      32      47                                                          48    5.40    0.00  1.0000 
 -23   1  -1      87      23                                                         111   -5.32    0.00  1.0000 
 -25  -1  -1     182      29                                                         189   -1.18    0.00  1.0000 
  25  -1   1     161      58                                                         168    1.17    0.00  1.0000 
  25  -1   1     173      42                                                         180    1.17    0.00  1.0000 
 -25   1  -1     194      29                                                         202    1.17    0.00  1.0000 
  25   1   1     189      44                                                         196   -1.18    0.00  1.0000 
  25   1   1     134      57                                                         140   -1.18    0.00  1.0000 
 -27  -1  -1      11      25                                                          15   -2.77    0.00  1.0000 
  27  -1   1      34      41                                                          42    2.76    0.00  1.0000 
  27  -1   1      31      55                                                          38    2.76    0.00  1.0000 
  27   1   1      51      40                                                          60   -2.77    0.00  1.0000 
  27   1   1      29      57                                                          36   -2.77    0.00  1.0000 
  29  -1   1     193      72                                                         203   -1.52    0.00  1.0000 
  29  -1   1     117      48                                                         125   -1.52    0.00  1.0000 
  29   1   1      68      47                                                          74    1.52    0.00  1.0000 
  29   1   1     177      72                                                         186    1.52    0.00  1.0000 
  31  -1   1      72      69                                                          73    0.33    0.00  1.0000 
  31  -1   1       0      46                                                         -26    0.33    0.00  1.0000 
  31   1   1       0      47                                                          -9   -0.36    0.00  1.0000 
  31   1   1       0      64                                                         -28   -0.36    0.00  1.0000 
  32  -2  -1      27      72                                                          43   -6.06    0.00  1.0000 
  32  -2  -1       2      49                                                           0   -6.06    0.00  1.0000 
  32   2  -1       8      72                                                          17    5.99    0.00  1.0000 
  32   2  -1       2      47                                                         -18    5.99    0.00  1.0000 
  30  -2  -1       0      44                                                         -49    1.95    0.00  1.0000 
  30  -2  -1       0      65                                                          -1    1.95    0.00  1.0000 
  30   2  -1      74      66                                                          66   -2.12    0.00  1.0000 
  30   2  -1       0      45                                                          -9   -2.12    0.00  1.0000 
  28  -2  -1      32      57                                                          20    5.37    0.00  1.0000 
  28  -2  -1      31      44                                                          19    5.37    0.00  1.0000 
  28   2  -1      19      59                                                          10   -5.38    0.00  1.0000 
  28   2  -1      61      43                                                          44   -5.38    0.00  1.0000 
  26  -2  -1      19      53                                                          26    3.40    0.00  1.0000 
  26  -2  -1       1      37                                                         -33    3.40    0.00  1.0000 
  26   2  -1      35      41                                                          44   -3.32    0.00  1.0000 
  26   2  -1       0      52                                                           2   -3.32    0.00  1.0000 
 -24  -2   1      85      21                                                          73    2.93    0.00  1.0000 
  24  -2  -1      51      36                                                          42   -2.92    0.00  1.0000 
  24  -2  -1      39      48                                                          31   -2.92    0.00  1.0000 
  24   2  -1      25      47                                                          19    2.93    0.00  1.0000 
  24   2  -1      55      37                                                          46    2.93    0.00  1.0000 
 -22  -2   1     661      35                                                         701    3.37    0.00  1.0000 
  22  -2  -1     558      48                                                         595   -3.38    0.00  1.0000 
  22  -2  -1     588      73                                                         626   -3.38    0.00  1.0000 
  22   2  -1     602      51                                                         640    3.37    0.00  1.0000 
 -22   2   1     725      34                                                         767   -3.38    0.00  1.0000 
  22   2  -1     670      75                                                         710    3.37    0.00  1.0000 
  20  -2  -1     744      51                                                         868   -9.57    0.00  1.0000 
  20  -2  -1     806      78                                                         935   -9.57    0.00  1.0000 
 -20  -2   1     889      40                                                        1024    9.57    0.00  1.0000 
  20   2  -1     802      54                                                         931    9.57    0.00  1.0000 
  20   2  -1     883      80                                                        1018    9.57    0.00  1.0000 
 -20   2   1     863      38                                                         996   -9.57    0.00  1.0000 
  18  -2  -1    2246      76                                                        2112   -6.27    0.00  1.0000 
 -18  -2   1    2289      64                                                        2154    6.28    0.00  1.0000 
  18  -2  -1    2071     109                                                        1943   -6.27    0.00  1.0000 
 -18   2   1    2321      63                                                        2185   -6.27    0.00  1.0000 
  18   2  -1    2280     113                                                        2145    6.28    0.00  1.0000 
  18   2  -1    2378      80                                                        2240    6.28    0.00  1.0000 
  16  -2  -1     522      56                                                         640   10.79    0.00  1.0000 
  16  -2  -1     448      35                                                         558   10.79    0.00  1.0000 
 -16  -2   1     564      28                                                         686  -10.72    0.00  1.0000 
 -16   2   1     515      26                                                         633   10.79    0.00  1.0000 
  16   2  -1     452      55                                                         562  -10.72    0.00  1.0000 
  16   2  -1     559      40                                                         680  -10.72    0.00  1.0000 
 -14  -2   1     840      29                                                         767   -5.67    0.00  1.0000 
  14  -2  -1     785      55                                                         715    5.64    0.00  1.0000 
  14  -2  -1     831      36                                                         759    5.64    0.00  1.0000 
  14   2  -1     798      57                                                         727   -5.67    0.00  1.0000 
 -14   2   1     822      27                                                         750    5.64    0.00  1.0000 
  14   2  -1     970      40                                                         891   -5.67    0.00  1.0000 
  12  -2  -1       0      20                                                          -3    0.21    0.00  1.0000 
 -12  -2   1      16       8                                                          16   -0.25    0.00  1.0000 
  12  -2  -1      14      14                                                          14    0.21    0.00  1.0000 
  12   2  -1       0      19                                                          -8   -0.25    0.00  1.0000 
  12   2  -1      10      15                                                          10   -0.25    0.00  1.0000 
 -12   2   1      14       7                                                          14    0.21    0.00  1.0000 
 -10  -2   1    1170      36                                                        1203   -2.08    0.00  1.0000 
  10  -2  -1    1228      41                                                        1261    2.08    0.00  1.0000 
  10  -2  -1    1226      63                                                        1259    2.08    0.00  1.0000 
 -10   2   1    1130      34                                                        1162    2.08    0.00  1.0000 
  10   2  -1    1197      64                                                        1230   -2.08    0.00  1.0000 
  10   2  -1    1299      45                                                        1333   -2.08    0.00  1.0000 
   8  -2  -1       0      14                                                          -9    1.74    0.00  1.0000 
  -8  -2   1       4       5                                                           3   -1.76    0.00  1.0000 
   8  -2  -1       0       9                                                          -8    1.74    0.00  1.0000 
   8   2  -1       0      11                                                          -5   -1.76    0.00  1.0000 
  -8   2   1      11       5                                                           9    1.74    0.00  1.0000 
   8   2  -1       6      16                                                           4   -1.76    0.00  1.0000 
  -6  -2   1      77       9                                                         129  -68.63    0.00  1.0000 
   6  -2  -1      77      11                                                         135   68.61    0.00  1.0000 
   6  -2  -1      74      21                                                         174   68.61    0.00  1.0000 
   6   2  -1      75      16                                                         186  -68.63    0.00  1.0000 
   6   2  -1      78      20                                                         124  -68.63    0.00  1.0000 
  -4  -2   1     886      26                                                         990    7.47    0.00  1.0000 
   4  -2  -1     902      42                                                        1007   -7.47    0.00  1.0000 
   4  -2  -1     882      28                                                         986   -7.47    0.00  1.0000 
   4   2  -1     876      44                                                         980    7.47    0.00  1.0000 
   4   2  -1     878      32                                                         982    7.47    0.00  1.0000 
   2  -2  -1   30793     342                                                       14224 -246.06    0.00  1.0000 
   2  -2  -1   30852     451                                                       14264 -246.06    0.00  1.0000 
  -2   2   1   30915     338                                                       14307 -246.06    0.00  1.0000 
   2   2  -1   30171     333                                                       13802  246.07    0.00  1.0000 
   2   2  -1   30188     453                                                       13813  246.07    0.00  1.0000 
   0  -2   1      21       3                                                           1   24.45    0.00  1.0000 
   0  -2   1      31       5                                                           0   24.45    0.00  1.0000 
   0   2  -1      10       6                                                           6   24.45    0.00  1.0000 
   0   2   1      13       1                                                           4  -24.48    0.00  1.0000 
   0   2  -1      13       4                                                           4   24.45    0.00  1.0000 
  -2  -2  -1   14481     108                                                        4606  229.68    0.00  1.0000 
   2  -2   1   14085     149                                                        4384 -229.66    0.00  1.0000 
   2   2   1   14634     109                                                        4692  229.68    0.00  1.0000 
  -2   2  -1   14432     109                                                        4579 -229.66    0.00  1.0000 
   2   2   1   14694     152                                                        4726  229.68    0.00  1.0000 
   4  -2   1     391      42                                                        1088  -57.85    0.00  1.0000 
   4  -2   1     352      30                                                        1022  -57.85    0.00  1.0000 
  -4  -2  -1     390      30                                                        1086   57.84    0.00  1.0000 
   4   2   1     372      30                                                        1056   57.84    0.00  1.0000 
   4   2   1     419      41                                                        1135   57.84    0.00  1.0000 
  -4   2  -1     375      31                                                        1061  -57.85    0.00  1.0000 
  -6  -2  -1    3669     105                                                        4189  -18.18    0.00  1.0000 
   6  -2   1    4047     147                                                        4594   18.21    0.00  1.0000 
   6  -2   1    3593     106                                                        4109   18.21    0.00  1.0000 
  -6   2  -1    3700     105                                                        4224   18.21    0.00  1.0000 
   6   2   1    3783     107                                                        4311  -18.18    0.00  1.0000 
   6   2   1    3982     147                                                        4524  -18.18    0.00  1.0000 
   8  -2   1     698      30                                                         897  -15.46    0.00  1.0000 
  -8  -2  -1     729      31                                                         933   15.51    0.00  1.0000 
   8  -2   1     721      45                                                         923  -15.46    0.00  1.0000 
   8   2   1     739      46                                                         944   15.51    0.00  1.0000 
  -8   2  -1     741      31                                                         946  -15.46    0.00  1.0000 
   8   2   1     716      32                                                         918   15.51    0.00  1.0000 
 -10  -2  -1     151      14                                                         157    1.03    0.00  1.0000 
  10  -2   1     148      15                                                         154   -1.03    0.00  1.0000 
  10  -2   1     177      26                                                         183   -1.03    0.00  1.0000 
  10   2   1     203      27                                                         210    1.03    0.00  1.0000 
  10   2   1     155      17                                                         161    1.03    0.00  1.0000 
 -10   2  -1     177      14                                                         183   -1.03    0.00  1.0000 
 -12  -2  -1     417      24                                                         493   -7.77    0.00  1.0000 
  12  -2   1     373      39                                                         445    7.76    0.00  1.0000 
  12   2   1     400      28                                                         474   -7.77    0.00  1.0000 
  12   2   1     435      41                                                         512   -7.77    0.00  1.0000 
 -12   2  -1     413      23                                                         488    7.76    0.00  1.0000 
 -14  -2  -1      14      11                                                          25    6.92    0.00  1.0000 
  14  -2   1       2      22                                                         -15   -6.91    0.00  1.0000 
  14  -2   1       2      15                                                           0   -6.91    0.00  1.0000 
 -14   2  -1       3      11                                                           8   -6.91    0.00  1.0000 
  14   2   1       3      22                                                          -9    6.92    0.00  1.0000 
  14   2   1       4      16                                                          10    6.92    0.00  1.0000 
 -16  -2  -1      56      15                                                          47   -2.62    0.00  1.0000 
  16  -2   1      51      19                                                          43    2.66    0.00  1.0000 
  16  -2   1      43      29                                                          35    2.66    0.00  1.0000 
  16   2   1      46      20                                                          38   -2.62    0.00  1.0000 
  16   2   1      71      30                                                          61   -2.62    0.00  1.0000 
 -16   2  -1      83      15                                                          72    2.66    0.00  1.0000 
  18  -2   1      69      35                                                          46    6.81    0.00  1.0000 
  18  -2   1     134      25                                                         101    6.81    0.00  1.0000 
 -18  -2  -1      97      17                                                          69   -6.85    0.00  1.0000 
 -18   2  -1      91      16                                                          64    6.81    0.00  1.0000 
  18   2   1     116      36                                                          85   -6.85    0.00  1.0000 
  18   2   1     147      27                                                         112   -6.85    0.00  1.0000 
  20  -2   1     125      43                                                         107   -3.59    0.00  1.0000 
 -20  -2  -1     182      23                                                         161    3.60    0.00  1.0000 
  20  -2   1     196      32                                                         174   -3.59    0.00  1.0000 
 -20   2  -1     135      21                                                         117   -3.59    0.00  1.0000 
  20   2   1     196      46                                                         174    3.60    0.00  1.0000 
  20   2   1     182      34                                                         161    3.60    0.00  1.0000 
 -22  -2  -1     143      22                                                          97    9.34    0.00  1.0000 
  22  -2   1      95      31                                                          58   -9.34    0.00  1.0000 
  22  -2   1     154      48                                                         106   -9.34    0.00  1.0000 
 -22   2  -1     140      21                                                          94   -9.34    0.00  1.0000 
  22   2   1     177      49                                                         125    9.34    0.00  1.0000 
  22   2   1      84      32                                                          50    9.34    0.00  1.0000 
  24  -2   1      76      37                                                          92   -3.88    0.00  1.0000 
 -24  -2  -1     141      27                                                         162    3.83    0.00  1.0000 
  24  -2   1      91      52                                                         109   -3.88    0.00  1.0000 
  24   2   1     134      56                                                         155    3.83    0.00  1.0000 
 -24   2  -1     178      27                                                         202   -3.88    0.00  1.0000 
  24   2   1      49      38                                                          62    3.83    0.00  1.0000 
  26  -2   1     329      71                                                         304    3.05    0.00  1.0000 
  26  -2   1     309      51                                                         285    3.05    0.00  1.0000 
 -26  -2  -1     468      38                                                         438   -3.07    0.00  1.0000 
  26   2   1     335      70                                                         310   -3.07    0.00  1.0000 
  26   2   1     304      50                                                         280   -3.07    0.00  1.0000 
  28  -2   1     157      49                                                         161    0.73    0.00  1.0000 
  28  -2   1      61      61                                                          64    0.73    0.00  1.0000 
  28   2   1     208      50                                                         213   -0.74    0.00  1.0000 
  28   2   1     133      66                                                         137   -0.74    0.00  1.0000 
  30  -2   1      43      47                                                          41   -0.56    0.00  1.0000 
  30  -2   1      24      65                                                          23   -0.56    0.00  1.0000 
  30   2   1      80      67                                                          78    0.58    0.00  1.0000 
  30   2   1      66      48                                                          64    0.58    0.00  1.0000 
  32  -2   1     115      80                                                         139   -4.62    0.00  1.0000 
  32  -2   1       1      47                                                         -34   -4.62    0.00  1.0000 
  32   2   1      74      53                                                          93    4.60    0.00  1.0000 
  32   2   1     153      70                                                         180    4.60    0.00  1.0000 
  33  -3  -1       0      52                                                           5   -8.20    0.00  1.0000 
  33  -3  -1      92      82                                                         131   -8.20    0.00  1.0000 
  33   3  -1       0      73                                                           2    8.30    0.00  1.0000 
  33   3  -1       4      49                                                         -21    8.30    0.00  1.0000 
  31  -3  -1       2      47                                                         -18   -6.63    0.00  1.0000 
  31  -3  -1      16      68                                                          30   -6.63    0.00  1.0000 
  31   3  -1       3      68                                                          11    6.54    0.00  1.0000 
  31   3  -1      30      49                                                          49    6.54    0.00  1.0000 
  29  -3  -1       1      42                                                         -53    4.08    0.00  1.0000 
  29  -3  -1      14      60                                                          22    4.08    0.00  1.0000 
  29   3  -1      50      47                                                          64   -4.21    0.00  1.0000 
  29   3  -1      26      63                                                          37   -4.21    0.00  1.0000 
  27  -3  -1       1      51                                                         -59    4.82    0.00  1.0000 
  27  -3  -1       1      39                                                          -9    4.82    0.00  1.0000 
  27   3  -1       1      53                                                         -17   -4.70    0.00  1.0000 
  27   3  -1       1      38                                                         -18   -4.70    0.00  1.0000 
  25  -3  -1       0      35                                                         -31    1.09    0.00  1.0000 
  25  -3  -1       0      48                                                          -4    1.09    0.00  1.0000 
 -25  -3   1      55      22                                                          52   -1.06    0.00  1.0000 
  25   3  -1      16      49                                                          14   -1.06    0.00  1.0000 
  25   3  -1      12      36                                                          11   -1.06    0.00  1.0000 
  23  -3  -1      17      45                                                          10   -3.99    0.00  1.0000 
 -23  -3   1       5      17                                                           2    4.02    0.00  1.0000 
  23  -3  -1      10      32                                                           5   -3.99    0.00  1.0000 
  23   3  -1      57      45                                                          44    4.02    0.00  1.0000 
  23   3  -1       1      33                                                          -6    4.02    0.00  1.0000 
  21  -3  -1     854      76                                                         803   -3.90    0.00  1.0000 
 -21  -3   1     886      38                                                         834    3.91    0.00  1.0000 
  21  -3  -1     847      50                                                         796   -3.90    0.00  1.0000 
  21   3  -1     788      51                                                         739    3.91    0.00  1.0000 
  21   3  -1     925      77                                                         872    3.91    0.00  1.0000 
 -21   3   1     932      36                                                         878   -3.90    0.00  1.0000 
 -19  -3   1      27      15                                                          45    6.61    0.00  1.0000 
  19  -3  -1       9      25                                                          21   -6.62    0.00  1.0000 
  19  -3  -1      25      37                                                          43   -6.62    0.00  1.0000 
 -19   3   1      40      15                                                          62   -6.62    0.00  1.0000 
  19   3  -1      31      29                                                          50    6.61    0.00  1.0000 
  19   3  -1      14      38                                                          28    6.61    0.00  1.0000 
  17  -3  -1    1523      93                                                        1567   -2.46    0.00  1.0000 
 -17  -3   1    1602      52                                                        1648    2.49    0.00  1.0000 
  17  -3  -1    1607      61                                                        1652   -2.46    0.00  1.0000 
  17   3  -1    1520      65                                                        1565    2.49    0.00  1.0000 
  17   3  -1    1522      93                                                        1567    2.49    0.00  1.0000 
 -17   3   1    1589      49                                                        1634   -2.46    0.00  1.0000 
 -15  -3   1      91      15                                                         131   -8.45    0.00  1.0000 
  15  -3  -1      79      33                                                         117    8.45    0.00  1.0000 
  15  -3  -1      71      21                                                         107    8.45    0.00  1.0000 
 -15   3   1      93      14                                                         134    8.45    0.00  1.0000 
  15   3  -1      82      34                                                         121   -8.45    0.00  1.0000 
  15   3  -1     113      26                                                         158   -8.45    0.00  1.0000 
  13  -3  -1     259      25                                                         259   -0.03    0.00  1.0000 
 -13  -3   1     222      16                                                         222    0.01    0.00  1.0000 
  13  -3  -1     217      35                                                         217   -0.03    0.00  1.0000 
  13   3  -1     261      37                                                         261    0.01    0.00  1.0000 
  13   3  -1     277      29                                                         277    0.01    0.00  1.0000 
 -13   3   1     224      15                                                         224   -0.03    0.00  1.0000 
  11  -3  -1      52      23                                                          62   -2.95    0.00  1.0000 
 -11  -3   1      60      10                                                          71    2.93    0.00  1.0000 
  11  -3  -1      52      15                                                          62   -2.95    0.00  1.0000 
 -11   3   1      61       9                                                          72   -2.95    0.00  1.0000 
  11   3  -1      48      23                                                          58    2.93    0.00  1.0000 
  11   3  -1      70      18                                                          82    2.93    0.00  1.0000 
  -9  -3   1    1924      45                                                        1652  -14.12    0.00  1.0000 
   9  -3  -1    2078      76                                                        1795   14.13    0.00  1.0000 
   9  -3  -1    2055      50                                                        1773   14.13    0.00  1.0000 
   9   3  -1    1888      76                                                        1619  -14.12    0.00  1.0000 
   9   3  -1    1902      53                                                        1632  -14.12    0.00  1.0000 
  -9   3   1    1883      44                                                        1614   14.13    0.00  1.0000 
   7  -3  -1      14      24                                                         213   49.22    0.00  1.0000 
  -7  -3   1      11      11                                                         199  -49.25    0.00  1.0000 
   7  -3  -1      12      14                                                         203   49.22    0.00  1.0000 
   7   3  -1       9      25                                                         189  -49.25    0.00  1.0000 
   7   3  -1      23      19                                                         246  -49.25    0.00  1.0000 
  -7   3   1       6      10                                                         170   49.22    0.00  1.0000 
   5  -3  -1    1598      53                                                        2028   22.16    0.00  1.0000 
   5  -3  -1    1590      77                                                        2019   22.16    0.00  1.0000 
  -5  -3   1    1646      52                                                        2082  -22.19    0.00  1.0000 
   5   3  -1    1641      58                                                        2077  -22.19    0.00  1.0000 
   5   3  -1    1639      81                                                        2075  -22.19    0.00  1.0000 
   3  -3  -1    3483     178                                                        5547  -67.68    0.00  1.0000 
   3  -3  -1    3343     129                                                        5370  -67.68    0.00  1.0000 
  -3  -3   1    3346     127                                                        5373   67.66    0.00  1.0000 
   3   3  -1    3328     133                                                        5351   67.66    0.00  1.0000 
   3   3  -1    3336     182                                                        5361   67.66    0.00  1.0000 
  -1  -3   1      40      20                                                         584   79.47    0.00  1.0000 
   1  -3  -1      44      23                                                         597  -79.48    0.00  1.0000 
  -1  -3   1      43      25                                                         596   79.47    0.00  1.0000 
   1   3  -1      34      21                                                         557   79.47    0.00  1.0000 
   1   3  -1      43      29                                                         593   79.47    0.00  1.0000 
   1  -3   1     102      12                                                         144  -94.10    0.00  1.0000 
   1  -3   1     120      13                                                         122  -94.10    0.00  1.0000 
  -1  -3  -1     107       6                                                         137   94.10    0.00  1.0000 
  -1  -3  -1     118       7                                                         124   94.10    0.00  1.0000 
   1   3   1      98       6                                                         150   94.10    0.00  1.0000 
   3  -3   1     631      69                                                        2690 -117.12    0.00  1.0000 
   3  -3   1     694      94                                                        2819 -117.12    0.00  1.0000 
  -3  -3  -1     628      68                                                        2684  117.13    0.00  1.0000 
   3   3   1     674      93                                                        2778  117.13    0.00  1.0000 
   3   3   1     724      69                                                        2880  117.13    0.00  1.0000 
  -5  -3  -1      16      10                                                         135   33.63    0.00  1.0000 
   5  -3   1      15      18                                                         134  -33.62    0.00  1.0000 
   5  -3   1      26      12                                                         162  -33.62    0.00  1.0000 
   5   3   1      17      11                                                         140   33.63    0.00  1.0000 
   5   3   1      20      16                                                         147   33.63    0.00  1.0000 
  -5   3  -1      25      12                                                         161  -33.62    0.00  1.0000 
   7  -3   1    1656      39                                                        1353   17.10    0.00  1.0000 
   7  -3   1    1654      56                                                        1351   17.10    0.00  1.0000 
  -7  -3  -1    1633      39                                                        1333  -17.07    0.00  1.0000 
   7   3   1    1664      41                                                        1361  -17.07    0.00  1.0000 
  -7   3  -1    1629      40                                                        1329   17.10    0.00  1.0000 
   7   3   1    1645      57                                                        1344  -17.07    0.00  1.0000 
  -9  -3  -1      11       8                                                           9   -1.62    0.00  1.0000 
   9  -3   1       0      15                                                         -10    1.65    0.00  1.0000 
  -9   3  -1       7       8                                                           5    1.65    0.00  1.0000 
   9   3   1       0      15                                                          -1   -1.62    0.00  1.0000 
 -11  -3  -1     301      18                                                         289    1.57    0.00  1.0000 
  11  -3   1     329      21                                                         316   -1.57    0.00  1.0000 
  11  -3   1     296      32                                                         284   -1.57    0.00  1.0000 
  11   3   1     432      35                                                         417    1.57    0.00  1.0000 
  11   3   1     340      24                                                         327    1.57    0.00  1.0000 
 -11   3  -1     320      19                                                         307   -1.57    0.00  1.0000 
  13  -3   1     546      30                                                         569   -2.10    0.00  1.0000 
 -13  -3  -1     564      27                                                         587    2.12    0.00  1.0000 
  13  -3   1     577      47                                                         600   -2.10    0.00  1.0000 
 -13   3  -1     551      27                                                         574   -2.10    0.00  1.0000 
  13   3   1     654      48                                                         679    2.12    0.00  1.0000 
  13   3   1     617      34                                                         641    2.12    0.00  1.0000 
  15  -3   1       3      16                                                           3   -0.61    0.00  1.0000 
 -15  -3  -1      17      12                                                          18    0.68    0.00  1.0000 
  15  -3   1       3      25                                                           3   -0.61    0.00  1.0000 
  15   3   1       0      24                                                          -3    0.68    0.00  1.0000 
  15   3   1      33      19                                                          35    0.68    0.00  1.0000 
 -15   3  -1      19      12                                                          20   -0.61    0.00  1.0000 
  17  -3   1     103      26                                                         124    4.30    0.00  1.0000 
 -17  -3  -1     145      20                                                         169   -4.27    0.00  1.0000 
  17  -3   1      95      37                                                         115    4.30    0.00  1.0000 
 -17   3  -1     156      20                                                         181    4.30    0.00  1.0000 
  17   3   1     155      39                                                         180   -4.27    0.00  1.0000 
 -19  -3  -1      87      19                                                          91    1.04    0.00  1.0000 
  19  -3   1      46      38                                                          49   -1.01    0.00  1.0000 
 -19   3  -1      58      17                                                          62   -1.01    0.00  1.0000 
  19   3   1      38      29                                                          41    1.04    0.00  1.0000 
  19   3   1      67      39                                                          71    1.04    0.00  1.0000 
  21  -3   1     234      54                                                         250   -2.29    0.00  1.0000 
  21  -3   1     322      40                                                         341   -2.29    0.00  1.0000 
 -21  -3  -1     347      31                                                         367    2.31    0.00  1.0000 
 -21   3  -1     304      28                                                         322   -2.29    0.00  1.0000 
  21   3   1     339      59                                                         359    2.31    0.00  1.0000 
  23  -3   1     164      35                                                         129   -6.38    0.00  1.0000 
 -23  -3  -1     154      25                                                         120    6.39    0.00  1.0000 
  23  -3   1     161      50                                                         126   -6.38    0.00  1.0000 
 -23   3  -1     157      24                                                         123   -6.38    0.00  1.0000 
  23   3   1     118      37                                                          88    6.39    0.00  1.0000 
  23   3   1     164      51                                                         129    6.39    0.00  1.0000 
  25  -3   1     426      73                                                         411   -1.65    0.00  1.0000 
 -25  -3  -1     496      36                                                         479    1.65    0.00  1.0000 
  25  -3   1     398      50                                                         383   -1.65    0.00  1.0000 
  25   3   1     494      55                                                         477    1.65    0.00  1.0000 
 -25   3  -1     453      35                                                         437   -1.65    0.00  1.0000 
  25   3   1     419      71                                                         404    1.65    0.00  1.0000 
  27  -3   1      14      54                                                          15   -0.90    0.00  1.0000 
 -27  -3  -1      33      25                                                          35    0.90    0.00  1.0000 
  27  -3   1       0      38                                                         -12   -0.90    0.00  1.0000 
  27   3   1      73      58                                                          76    0.90    0.00  1.0000 
  27   3   1       0      39                                                         -10    0.90    0.00  1.0000 
  29  -3   1      61      46                                                          60    0.35    0.00  1.0000 
  29  -3   1      48      63                                                          47    0.35    0.00  1.0000 
  29   3   1      67      64                                                          66   -0.34    0.00  1.0000 
  29   3   1      60      48                                                          59   -0.34    0.00  1.0000 
  31  -3   1       4      48                                                         -18   -8.95    0.00  1.0000 
  31  -3   1      85      73                                                         127   -8.95    0.00  1.0000 
  31   3   1      87      66                                                         129    8.95    0.00  1.0000 
  31   3   1       4      46                                                         -14    8.95    0.00  1.0000 
  32  -4  -1       5      68                                                         -24  -10.15    0.00  1.0000 
  32  -4  -1       5      49                                                         -24  -10.15    0.00  1.0000 
  32   4  -1       5      47                                                          -7   10.24    0.00  1.0000 
  32   4  -1       5      69                                                          -2   10.24    0.00  1.0000 
  30  -4  -1      19      46                                                          10   -5.14    0.00  1.0000 
  30  -4  -1       1      64                                                         -22   -5.14    0.00  1.0000 
  30   4  -1      20      64                                                          11    5.05    0.00  1.0000 
  30   4  -1       1      41                                                         -55    5.05    0.00  1.0000 
  28  -4  -1       1      39                                                         -67    4.07    0.00  1.0000 
  28  -4  -1       1      58                                                          -2    4.07    0.00  1.0000 
  28   4  -1       1      55                                                         -37   -3.99    0.00  1.0000 
  28   4  -1       1      39                                                         -54   -3.99    0.00  1.0000 
 -26  -4   1       6      21                                                          10   -3.27    0.00  1.0000 
  26  -4  -1      30      55                                                          39    3.43    0.00  1.0000 
  26  -4  -1       1      36                                                         -48    3.43    0.00  1.0000 
  26   4  -1       1      37                                                         -25   -3.27    0.00  1.0000 
  26   4  -1       1      51                                                         -19   -3.27    0.00  1.0000 
 -24  -4   1      92      22                                                          94   -0.38    0.00  1.0000 
  24  -4  -1       1      47                                                           1    0.40    0.00  1.0000 
  24  -4  -1      24      35                                                          25    0.40    0.00  1.0000 
  24   4  -1      30      35                                                          31   -0.38    0.00  1.0000 
  24   4  -1      66      50                                                          67   -0.38    0.00  1.0000 
 -22  -4   1      23      17                                                          25    1.00    0.00  1.0000 
  22  -4  -1      19      43                                                          21   -0.95    0.00  1.0000 
  22  -4  -1       0      31                                                          -8   -0.95    0.00  1.0000 
  22   4  -1      13      33                                                          15    1.00    0.00  1.0000 
 -22   4   1      31      17                                                          33   -0.95    0.00  1.0000 
  22   4  -1       3      42                                                           4    1.00    0.00  1.0000 
  20  -4  -1      80      29                                                          62    4.69    0.00  1.0000 
 -20  -4   1       1      14                                                          -6   -4.66    0.00  1.0000 
  20  -4  -1       1      35                                                         -10    4.69    0.00  1.0000 
  20   4  -1      72      38                                                          55   -4.66    0.00  1.0000 
 -20   4   1      39      13                                                          27    4.69    0.00  1.0000 
  20   4  -1       1      27                                                         -31   -4.66    0.00  1.0000 
  18  -4  -1       0      28                                                         -40    1.61    0.00  1.0000 
 -18  -4   1      23      14                                                          27   -1.60    0.00  1.0000 
  18  -4  -1      17      23                                                          20    1.61    0.00  1.0000 
  18   4  -1       0      24                                                           1   -1.60    0.00  1.0000 
 -18   4   1       9      12                                                          11    1.61    0.00  1.0000 
  18   4  -1      13      34                                                          16   -1.60    0.00  1.0000 
  16  -4  -1     180      25                                                         152   -4.73    0.00  1.0000 
  16  -4  -1     125      35                                                         102   -4.73    0.00  1.0000 
 -16  -4   1     131      15                                                         108    4.69    0.00  1.0000 
  16   4  -1     119      34                                                          97    4.69    0.00  1.0000 
 -16   4   1     123      14                                                         100   -4.73    0.00  1.0000 
  16   4  -1      90      25                                                          71    4.69    0.00  1.0000 
 -14  -4   1     227      17                                                         212   -2.23    0.00  1.0000 
  14  -4  -1     206      35                                                         192    2.23    0.00  1.0000 
  14  -4  -1     191      23                                                         177    2.23    0.00  1.0000 
 -14   4   1     200      15                                                         186    2.23    0.00  1.0000 
  14   4  -1     250      39                                                         234   -2.23    0.00  1.0000 
  14   4  -1     249      29                                                         233   -2.23    0.00  1.0000 
 -12  -4   1     154      15                                                         188    5.64    0.00  1.0000 
  12  -4  -1     133      20                                                         165   -5.66    0.00  1.0000 
  12  -4  -1     109      29                                                         138   -5.66    0.00  1.0000 
 -12   4   1     121      13                                                         151   -5.66    0.00  1.0000 
  12   4  -1     147      24                                                         180    5.64    0.00  1.0000 
  12   4  -1     120      30                                                         150    5.64    0.00  1.0000 
  10  -4  -1     236      19                                                         229   -1.01    0.00  1.0000 
 -10  -4   1     255      15                                                         248    1.00    0.00  1.0000 
  10  -4  -1     295      32                                                         287   -1.01    0.00  1.0000 
  10   4  -1     312      34                                                         304    1.00    0.00  1.0000 
 -10   4   1     277      14                                                         269   -1.01    0.00  1.0000 
  10   4  -1     329      26                                                         321    1.00    0.00  1.0000 
   8  -4  -1     250      40                                                         616   39.42    0.00  1.0000 
   8  -4  -1     262      24                                                         634   39.42    0.00  1.0000 
  -8  -4   1     265      22                                                         639  -39.38    0.00  1.0000 
   8   4  -1     271      30                                                         648  -39.38    0.00  1.0000 
   8   4  -1     229      42                                                         583  -39.38    0.00  1.0000 
   6  -4  -1     225      25                                                         226   -0.15    0.00  1.0000 
  -6  -4   1     318      14                                                         319    0.14    0.00  1.0000 
   6  -4  -1     256      14                                                         257   -0.15    0.00  1.0000 
   6   4  -1     287      28                                                         288    0.14    0.00  1.0000 
   6   4  -1     306      20                                                         307    0.14    0.00  1.0000 
   4  -4  -1      22       8                                                         116  -26.82    0.00  1.0000 
  -4  -4   1      25      10                                                         124   26.79    0.00  1.0000 
   4  -4  -1      49      18                                                         172  -26.82    0.00  1.0000 
   4   4  -1      66      16                                                         203   26.79    0.00  1.0000 
   4   4  -1      38      20                                                         150   26.79    0.00  1.0000 
  -2  -4   1      85       7                                                          44  -68.65    0.00  1.0000 
   2  -4  -1      88       4                                                          42   68.67    0.00  1.0000 
   2  -4  -1      64       9                                                          63   68.67    0.00  1.0000 
   2   4  -1      93      12                                                          38  -68.65    0.00  1.0000 
  -2   4   1      86       4                                                          43   68.67    0.00  1.0000 
   2   4  -1      69      10                                                          57  -68.65    0.00  1.0000 
   0  -4   1       4       9                                                          65  -26.78    0.00  1.0000 
   0  -4  -1       8       6                                                          81   26.79    0.00  1.0000 
   0  -4   1       2       9                                                          57  -26.78    0.00  1.0000 
   0  -4  -1       3       4                                                          61   26.79    0.00  1.0000 
   0  -4  -1       2       6                                                          54   26.79    0.00  1.0000 
   0   4  -1       1       9                                                          53  -26.78    0.00  1.0000 
   0   4  -1       1      11                                                          53  -26.78    0.00  1.0000 
   2  -4   1     339      14                                                         154   26.25    0.00  1.0000 
   2  -4   1     355      17                                                         165   26.25    0.00  1.0000 
  -2  -4  -1     333       9                                                         150  -26.27    0.00  1.0000 
   2   4   1     333       9                                                         150  -26.27    0.00  1.0000 
   4  -4   1     249      22                                                         597  -37.85    0.00  1.0000 
   4  -4   1     290      34                                                         659  -37.85    0.00  1.0000 
  -4  -4  -1     291      22                                                         661   37.87    0.00  1.0000 
   4   4   1     338      23                                                         731   37.87    0.00  1.0000 
   4   4   1     345      31                                                         741   37.87    0.00  1.0000 
  -6  -4  -1       4       6                                                           7   -2.72    0.00  1.0000 
   6  -4   1      18       9                                                          24    2.74    0.00  1.0000 
   6  -4   1       0      15                                                          -1    2.74    0.00  1.0000 
   6   4   1      12      12                                                          17   -2.72    0.00  1.0000 
   6   4   1      17      10                                                          23   -2.72    0.00  1.0000 
  -6   4  -1       0       7                                                           0    2.74    0.00  1.0000 
   8  -4   1    1289      57                                                        2013   39.24    0.00  1.0000 
  -8  -4  -1    1353      57                                                        2093  -39.23    0.00  1.0000 
   8  -4   1    1363      81                                                        2106   39.24    0.00  1.0000 
  -8   4  -1    1349      57                                                        2088   39.24    0.00  1.0000 
   8   4   1    1315      82                                                        2045  -39.23    0.00  1.0000 
   8   4   1    1343      60                                                        2080  -39.23    0.00  1.0000 
  10  -4   1      20      11                                                          17    1.58    0.00  1.0000 
 -10  -4  -1      24       9                                                          21   -1.54    0.00  1.0000 
  10  -4   1      11      17                                                           9    1.58    0.00  1.0000 
  10   4   1      32      13                                                          28   -1.54    0.00  1.0000 
 -10   4  -1      27      10                                                          23    1.58    0.00  1.0000 
  10   4   1      12      17                                                          10   -1.54    0.00  1.0000 
  12  -4   1     705      34                                                         853  -11.58    0.00  1.0000 
 -12  -4  -1     644      32                                                         786   11.60    0.00  1.0000 
  12  -4   1     593      50                                                         729  -11.58    0.00  1.0000 
  12   4   1     650      37                                                         792   11.60    0.00  1.0000 
 -12   4  -1     635      31                                                         775  -11.58    0.00  1.0000 
  12   4   1     630      51                                                         770   11.60    0.00  1.0000 
  14  -4   1       0      15                                                          -8   -1.10    0.00  1.0000 
  14  -4   1       0      23                                                          -9   -1.10    0.00  1.0000 
 -14  -4  -1       3      11                                                           4    1.13    0.00  1.0000 
  14   4   1       0      17                                                          -7    1.13    0.00  1.0000 
  14   4   1       0      23                                                          -1    1.13    0.00  1.0000 
 -14   4  -1       9      11                                                          11   -1.10    0.00  1.0000 
  16  -4   1      17      30                                                          27   -4.61    0.00  1.0000 
 -16  -4  -1      40      15                                                          54    4.66    0.00  1.0000 
  16  -4   1       7      19                                                          13   -4.61    0.00  1.0000 
  16   4   1      11      22                                                          19    4.66    0.00  1.0000 
 -16   4  -1      29      15                                                          41   -4.61    0.00  1.0000 
  16   4   1      19      30                                                          29    4.66    0.00  1.0000 
  18  -4   1      35      24                                                          53   -5.91    0.00  1.0000 
  18  -4   1      22      34                                                          36   -5.91    0.00  1.0000 
 -18  -4  -1      46      18                                                          66    5.94    0.00  1.0000 
  18   4   1      29      35                                                          46    5.94    0.00  1.0000 
 -18   4  -1      38      17                                                          57   -5.91    0.00  1.0000 
  18   4   1      58      28                                                          80    5.94    0.00  1.0000 
  20  -4   1     387      39                                                         382   -0.53    0.00  1.0000 
  20  -4   1     385      59                                                         380   -0.53    0.00  1.0000 
 -20  -4  -1     372      29                                                         368    0.48    0.00  1.0000 
 -20   4  -1     409      29                                                         404   -0.53    0.00  1.0000 
  20   4   1     399      59                                                         395    0.48    0.00  1.0000 
  22  -4   1      42      31                                                          42   -0.09    0.00  1.0000 
  22  -4   1      75      44                                                          75   -0.09    0.00  1.0000 
 -22  -4  -1      94      23                                                          94    0.04    0.00  1.0000 
  22   4   1      76      46                                                          76    0.04    0.00  1.0000 
 -22   4  -1      71      21                                                          71   -0.09    0.00  1.0000 
  22   4   1      96      36                                                          96    0.04    0.00  1.0000 
  24  -4   1      10      33                                                          17   -4.21    0.00  1.0000 
 -24  -4  -1      90      26                                                         109    4.19    0.00  1.0000 
  24  -4   1      16      48                                                          24   -4.21    0.00  1.0000 
 -24   4  -1      61      24                                                          77   -4.21    0.00  1.0000 
  24   4   1      77      53                                                          95    4.19    0.00  1.0000 
  24   4   1      30      37                                                          41    4.19    0.00  1.0000 
  26  -4   1       0      49                                                         -33   -2.66    0.00  1.0000 
 -26  -4  -1      16      24                                                          21    2.62    0.00  1.0000 
  26  -4   1       5      37                                                           8   -2.66    0.00  1.0000 
  26   4   1      11      53                                                          15    2.62    0.00  1.0000 
  26   4   1       0      35                                                         -43    2.62    0.00  1.0000 
 -28  -4  -1       6      26                                                           6   -0.02    0.00  1.0000 
  28  -4   1       0      41                                                         -11   -0.05    0.00  1.0000 
  28  -4   1       0      55                                                         -34   -0.05    0.00  1.0000 
  28   4   1       0      40                                                         -19   -0.02    0.00  1.0000 
  28   4   1       4      56                                                           4   -0.02    0.00  1.0000 
  30  -4   1       3      63                                                          -4   -8.17    0.00  1.0000 
  30  -4   1      64      47                                                          38   -8.17    0.00  1.0000 
  30   4   1       3      44                                                         -54    8.18    0.00  1.0000 
  30   4   1      68      65                                                          41    8.18    0.00  1.0000 
  32  -4   1       1      68                                                          12  -11.34    0.00  1.0000 
  32  -4   1      38      53                                                          77  -11.34    0.00  1.0000 
  32   4   1       7      47                                                         -31   11.28    0.00  1.0000 
  32   4   1      43      73                                                          83   11.28    0.00  1.0000 
  33  -5  -1      69      55                                                          85   -4.07    0.00  1.0000 
  33  -5  -1      30      80                                                          41   -4.07    0.00  1.0000 
  33   5  -1      78      73                                                          95    4.11    0.00  1.0000 
  33   5  -1      13      53                                                          21    4.11    0.00  1.0000 
  31  -5  -1       9      51                                                          20   -6.80    0.00  1.0000 
  31  -5  -1       2      64                                                         -53   -6.80    0.00  1.0000 
  31   5  -1      13      68                                                          26    6.80    0.00  1.0000 
  31   5  -1       4      48                                                          13    6.80    0.00  1.0000 
  29  -5  -1       0      42                                                         -57   -2.40    0.00  1.0000 
  29  -5  -1       0      60                                                         -22   -2.40    0.00  1.0000 
  29   5  -1       0      61                                                          -9    2.37    0.00  1.0000 
  29   5  -1       0      42                                                         -23    2.37    0.00  1.0000 
  27  -5  -1       1      55                                                         -18    3.39    0.00  1.0000 
  27  -5  -1       1      38                                                         -44    3.39    0.00  1.0000 
 -27  -5   1      19      23                                                          13   -3.38    0.00  1.0000 
  27   5  -1      53      56                                                          42   -3.38    0.00  1.0000 
  27   5  -1      33      41                                                          25   -3.38    0.00  1.0000 
 -25  -5   1     145      26                                                         151   -1.12    0.00  1.0000 
  25  -5  -1     113      42                                                         118    1.11    0.00  1.0000 
  25  -5  -1      54      54                                                          58    1.11    0.00  1.0000 
  25   5  -1      76      42                                                          81   -1.12    0.00  1.0000 
  25   5  -1      81      56                                                          86   -1.12    0.00  1.0000 
  23  -5  -1     159      41                                                         155    0.72    0.00  1.0000 
  23  -5  -1     130      55                                                         126    0.72    0.00  1.0000 
 -23  -5   1     216      25                                                         211   -0.79    0.00  1.0000 
  23   5  -1     193      41                                                         188   -0.79    0.00  1.0000 
  23   5  -1     278      62                                                         272   -0.79    0.00  1.0000 
  21  -5  -1      92      32                                                          79    3.10    0.00  1.0000 
  21  -5  -1     103      45                                                          89    3.10    0.00  1.0000 
 -21  -5   1      78      20                                                          66   -3.07    0.00  1.0000 
 -21   5   1      97      17                                                          84    3.10    0.00  1.0000 
  21   5  -1      67      35                                                          56   -3.07    0.00  1.0000 
  21   5  -1      75      44                                                          63   -3.07    0.00  1.0000 
  19  -5  -1      12      26                                                          34   10.67    0.00  1.0000 
 -19  -5   1       2      14                                                          15  -10.64    0.00  1.0000 
  19  -5  -1       6      33                                                          -9   10.67    0.00  1.0000 
 -19   5   1       1      13                                                          11   10.67    0.00  1.0000 
  19   5  -1       2      27                                                          14  -10.64    0.00  1.0000 
  19   5  -1       7      35                                                          26  -10.64    0.00  1.0000 
  17  -5  -1     541      34                                                         489   -5.06    0.00  1.0000 
 -17  -5   1     478      25                                                         429    5.04    0.00  1.0000 
  17  -5  -1     480      54                                                         431   -5.06    0.00  1.0000 
  17   5  -1     508      53                                                         458    5.04    0.00  1.0000 
  17   5  -1     468      37                                                         420    5.04    0.00  1.0000 
 -17   5   1     523      24                                                         472   -5.06    0.00  1.0000 
  15  -5  -1      32      32                                                          78  -13.97    0.00  1.0000 
  15  -5  -1      33      21                                                          79  -13.97    0.00  1.0000 
 -15  -5   1      56      15                                                         114   13.96    0.00  1.0000 
  15   5  -1      35      25                                                          82   13.96    0.00  1.0000 
  15   5  -1      13      30                                                          46   13.96    0.00  1.0000 
 -15   5   1      60      14                                                         119  -13.97    0.00  1.0000 
  13  -5  -1    1188      70                                                        1206   -1.13    0.00  1.0000 
  13  -5  -1    1200      44                                                        1218   -1.13    0.00  1.0000 
 -13  -5   1    1147      39                                                        1165    1.15    0.00  1.0000 
  13   5  -1    1117      50                                                        1135    1.15    0.00  1.0000 
  13   5  -1    1212      71                                                        1230    1.15    0.00  1.0000 
 -13   5   1    1185      37                                                        1203   -1.13    0.00  1.0000 
 -11  -5   1     702      25                                                         658    3.70    0.00  1.0000 
  11  -5  -1     676      46                                                         633   -3.67    0.00  1.0000 
  11  -5  -1     703      29                                                         659   -3.67    0.00  1.0000 
  11   5  -1     735      50                                                         690    3.70    0.00  1.0000 
  11   5  -1     649      34                                                         607    3.70    0.00  1.0000 
 -11   5   1     735      24                                                         690   -3.67    0.00  1.0000 
   9  -5  -1     271      21                                                         405   16.17    0.00  1.0000 
   9  -5  -1     307      36                                                         449   16.17    0.00  1.0000 
  -9  -5   1     283      19                                                         420  -16.17    0.00  1.0000 
   9   5  -1     304      38                                                         446  -16.17    0.00  1.0000 
   9   5  -1     293      26                                                         432  -16.17    0.00  1.0000 
   7  -5  -1      73      12                                                         129   12.35    0.00  1.0000 
   7  -5  -1      86      23                                                         146   12.35    0.00  1.0000 
  -7  -5   1      76      11                                                         133  -12.31    0.00  1.0000 
   7  -5  -1      79      13                                                         136   12.35    0.00  1.0000 
   7   5  -1      78      18                                                         135  -12.31    0.00  1.0000 
   7   5  -1     103      25                                                         167  -12.31    0.00  1.0000 
  -5  -5   1    2188      72                                                        2823   27.81    0.00  1.0000 
   5  -5  -1    2251     103                                                        2896  -27.88    0.00  1.0000 
   5  -5  -1    2283      70                                                        2932  -27.88    0.00  1.0000 
   5  -5  -1    2261      72                                                        2907  -27.88    0.00  1.0000 
   5   5  -1    2177     108                                                        2810   27.81    0.00  1.0000 
   5   5  -1    2071      78                                                        2689   27.81    0.00  1.0000 
   3  -5  -1      31      19                                                         606   84.01    0.00  1.0000 
  -3  -5   1      28      21                                                         595  -84.03    0.00  1.0000 
   3  -5  -1      29      17                                                         598   84.01    0.00  1.0000 
   3  -5  -1      25      28                                                         579   84.01    0.00  1.0000 
   3   5  -1      17      25                                                         537  -84.03    0.00  1.0000 
   3   5  -1      25      35                                                         579  -84.03    0.00  1.0000 
  -1  -5   1    1322       6                                                           0 -159.11    0.00  1.0000 
   1  -5  -1    1533       5                                                          11  159.14    0.00  1.0000 
  -1  -5   1    1603       8                                                          19 -159.11    0.00  1.0000 
   1  -5  -1    1523       6                                                          10  159.14    0.00  1.0000 
   1   5  -1    1429      10                                                           3 -159.11    0.00  1.0000 
   1   5  -1    1511       8                                                           9 -159.11    0.00  1.0000 
   1  -5   1    1514      27                                                         686   55.71    0.00  1.0000 
  -1  -5  -1    1562      20                                                         718  -55.74    0.00  1.0000 
   1  -5   1    1538      33                                                         702   55.71    0.00  1.0000 
  -1  -5  -1    1554      22                                                         712  -55.74    0.00  1.0000 
   1   5   1    1533      21                                                         698  -55.74    0.00  1.0000 
  -3  -5  -1      24       9                                                         112  -67.08    0.00  1.0000 
   3  -5   1      22      18                                                         119   67.11    0.00  1.0000 
   3  -5   1      20      15                                                         122   67.11    0.00  1.0000 
   3   5   1      24      10                                                         113  -67.08    0.00  1.0000 
   3   5   1      32      11                                                          97  -67.08    0.00  1.0000 
  -5  -5  -1      75       9                                                          59   -4.66    0.00  1.0000 
   5  -5   1      29      17                                                          19    4.68    0.00  1.0000 
   5  -5   1      75       9                                                          59    4.68    0.00  1.0000 
   5   5   1      77      11                                                          60   -4.66    0.00  1.0000 
   5   5   1      57      13                                                          43   -4.66    0.00  1.0000 
   7  -5   1      69      15                                                         207   26.48    0.00  1.0000 
   7  -5   1      60      24                                                         191   26.48    0.00  1.0000 
  -7  -5  -1      69      14                                                         206  -26.46    0.00  1.0000 
   7   5   1      66      22                                                         201  -26.46    0.00  1.0000 
   7   5   1      77      17                                                         220  -26.46    0.00  1.0000 
  -9  -5  -1    1037      28                                                         734  -22.34    0.00  1.0000 
   9  -5   1    1017      42                                                         718   22.32    0.00  1.0000 
   9  -5   1    1023      28                                                         723   22.32    0.00  1.0000 
   9   5   1    1085      44                                                         775  -22.34    0.00  1.0000 
  -9   5  -1    1193      30                                                         867   22.32    0.00  1.0000 
   9   5   1    1086      32                                                         776  -22.34    0.00  1.0000 
 -11  -5  -1     501      22                                                         397   10.73    0.00  1.0000 
  11  -5   1     506      23                                                         402  -10.72    0.00  1.0000 
  11  -5   1     495      36                                                         392  -10.72    0.00  1.0000 
  11   5   1     539      38                                                         431   10.73    0.00  1.0000 
  11   5   1     711      30                                                         586   10.73    0.00  1.0000 
 -11   5  -1     525      22                                                         419  -10.72    0.00  1.0000 
 -13  -5  -1      75      13                                                          49    7.33    0.00  1.0000 
  13  -5   1      72      26                                                          46   -7.35    0.00  1.0000 
  13  -5   1      88      16                                                          59   -7.35    0.00  1.0000 
  13   5   1     102      27                                                          71    7.33    0.00  1.0000 
 -13   5  -1      95      13                                                          65   -7.35    0.00  1.0000 
  13   5   1      92      20                                                          63    7.33    0.00  1.0000 
 -15  -5  -1     233      21                                                         220    1.95    0.00  1.0000 
  15  -5   1     140      35                                                         130   -1.96    0.00  1.0000 
  15  -5   1     187      24                                                         175   -1.96    0.00  1.0000 
  15   5   1     141      26                                                         131    1.95    0.00  1.0000 
  15   5   1     197      37                                                         185    1.95    0.00  1.0000 
 -15   5  -1     185      19                                                         173   -1.96    0.00  1.0000 
 -17  -5  -1      10      15                                                          27    8.94    0.00  1.0000 
  17  -5   1       4      30                                                         -23   -8.91    0.00  1.0000 
  17  -5   1       3      20                                                          13   -8.91    0.00  1.0000 
  17   5   1       4      23                                                          -9    8.94    0.00  1.0000 
 -17   5  -1      16      15                                                          36   -8.91    0.00  1.0000 
  17   5   1       4      31                                                          16    8.94    0.00  1.0000 
  19  -5   1     129      27                                                         119    2.04    0.00  1.0000 
 -19  -5  -1     143      22                                                         132   -2.08    0.00  1.0000 
  19  -5   1     113      41                                                         103    2.04    0.00  1.0000 
 -19   5  -1     118      20                                                         108    2.04    0.00  1.0000 
  19   5   1     105      42                                                          95   -2.08    0.00  1.0000 
  19   5   1      86      32                                                          77   -2.08    0.00  1.0000 
 -21  -5  -1      84      23                                                         101   -3.86    0.00  1.0000 
  21  -5   1      64      30                                                          79    3.83    0.00  1.0000 
  21  -5   1      26      42                                                          36    3.83    0.00  1.0000 
  21   5   1     109      36                                                         128   -3.86    0.00  1.0000 
 -21   5  -1      25      19                                                          34    3.83    0.00  1.0000 
  21   5   1     105      46                                                         124   -3.86    0.00  1.0000 
 -23  -5  -1      66      24                                                          76   -2.65    0.00  1.0000 
  23  -5   1      61      34                                                          71    2.64    0.00  1.0000 
  23  -5   1      81      49                                                          92    2.64    0.00  1.0000 
  23   5   1      69      37                                                          79   -2.65    0.00  1.0000 
  23   5   1     120      53                                                         134   -2.65    0.00  1.0000 
 -23   5  -1      99      24                                                         111    2.64    0.00  1.0000 
  25  -5   1      73      54                                                          85   -2.99    0.00  1.0000 
 -25  -5  -1     115      29                                                         130    3.05    0.00  1.0000 
  25  -5   1      60      37                                                          71   -2.99    0.00  1.0000 
  25   5   1     129      43                                                         145    3.05    0.00  1.0000 
  25   5   1      92      56                                                         106    3.05    0.00  1.0000 
 -27  -5  -1       5      26                                                           4   -1.28    0.00  1.0000 
  27  -5   1       0      53                                                          -3    1.27    0.00  1.0000 
  27  -5   1       7      40                                                           6    1.27    0.00  1.0000 
  27   5   1       0      53                                                         -27   -1.28    0.00  1.0000 
  27   5   1      52      42                                                          48   -1.28    0.00  1.0000 
  29  -5   1      99      64                                                          68   -7.38    0.00  1.0000 
  29  -5   1      74      46                                                          48   -7.38    0.00  1.0000 
  29   5   1       3      61                                                           0    7.39    0.00  1.0000
[truncated: 5,392,008 more chars]
