# Supplementary material for: Isomerism in double-pillared-layer coordination polymers – structures and photoreactivity
Source: IUCrJ. 2018 Feb 14;5(Pt 2):182–9. doi: 10.1107/S2052252518001379 (PMC5947723; doi:10.1107/S2052252518001379)
Supplement: Supplementary file 7 [file m-05-00182-3sup7.hkl]

data_3                                                                          
_shelx_title ' xtl3 in C2/c [Zn2(bdc)2(bpeb)2].DMA.H2O squeezed data'           
_shelx_refln_list_code          4                                               
_shelx_F_calc_maximum     1624.43                                               
_exptl_crystal_F_000      4224.00                                               
_reflns_d_resolution_high  0.7464                                               
                                                                                
loop_                                                                           
 _space_group_symop_operation_xyz                                               
 'x, y, z'                                                                      
 '-x, y, -z+1/2'                                                                
 'x+1/2, y+1/2, z'                                                              
 '-x+1/2, y+1/2, -z+1/2'                                                        
 '-x, -y, -z'                                                                   
 'x, -y, z-1/2'                                                                 
 '-x+1/2, -y+1/2, -z'                                                           
 'x+1/2, -y+1/2, z-1/2'                                                         
                                                                                
_cell_length_a    27.5072                                                       
_cell_length_b    29.3890                                                       
_cell_length_c    14.9485                                                       
_cell_angle_alpha  90.000                                                       
_cell_angle_beta  109.537                                                       
_cell_angle_gamma  90.000                                                       
                                                                                
_shelx_F_squared_multiplier     1.000                                           
                                                                                
loop_                                                                           
 _refln_index_h                                                                 
 _refln_index_k                                                                 
 _refln_index_l                                                                 
 _refln_F_squared_calc                                                          
 _refln_F_squared_meas                                                          
 _refln_F_squared_sigma                                                         
 _refln_observed_status                                                         
   4   0   0     224509.11     250982.47      8467.22 o                         
   6   0   0       7296.70       8112.36        87.19 o                         
   8   0   0      70363.73      65742.19      1014.47 o                         
  10   0   0      18726.57      22196.96       319.95 o                         
  12   0   0        265.09        622.35       266.72 o                         
  14   0   0       1083.57        967.52       400.08 o                         
  16   0   0      36188.27      39063.48       618.04 o                         
  18   0   0      21231.97      21685.75       331.51 o                         
  20   0   0      46936.32      46685.69       685.60 o                         
  22   0   0      14419.57      14826.41       530.42 o                         
  24   0   0       6832.70       7126.16       259.86 o                         
  26   0   0         20.38         29.64       120.46 o                         
  28   0   0       1283.65       1652.65       336.93 o                         
  30   0   0       3292.95       3326.64       370.45 o                         
  32   0   0        290.18        378.82       158.60 o                         
  34   0   0          0.13          0.00       185.13 o                         
   3   1   0     108518.55      95919.61      2405.22 o                         
   5   1   0      50140.24      55806.71       349.95 o                         
   7   1   0     112012.34     122945.59      1485.84 o                         
   9   1   0         66.84        740.34        68.11 o                         
  11   1   0       1727.04       1100.39       110.95 o                         
  13   1   0       2262.07       2210.71        71.77 o                         
  15   1   0      15420.77      17166.52       246.18 o                         
  17   1   0        454.74        333.30        45.37 o                         
  19   1   0      37058.66      39187.22       543.06 o                         
  21   1   0        487.94        356.82        66.85 o                         
  23   1   0       8883.52       9048.25       210.54 o                         
  25   1   0        166.81         93.17        84.04 o                         
  27   1   0        298.82        199.22        96.04 o                         
  29   1   0       1221.79       1301.20       124.65 o                         
  31   1   0       1082.19       1149.93       142.39 o                         
  33   1   0          7.28         47.03       120.26 o                         
   2   2   0     289764.56     352486.22      2130.23 o                         
   4   2   0      12976.81      21030.58       528.26 o                         
   6   2   0      12908.43      15284.54       329.31 o                         
   8   2   0       3388.05       2847.30        82.58 o                         
  10   2   0       2239.34       2982.76       119.23 o                         
  12   2   0      18266.44      20055.94       240.16 o                         
  14   2   0       3483.78       4764.21       111.34 o                         
  16   2   0        603.46        700.12        77.42 o                         
  18   2   0       1344.08       1429.98        95.21 o                         
  20   2   0        452.55        404.79        61.52 o                         
  22   2   0         84.87         78.12        65.66 o                         
  24   2   0          2.29         45.06        73.87 o                         
  26   2   0       1014.77        962.44        99.46 o                         
  28   2   0        807.72        546.82       103.21 o                         
  30   2   0        949.65        993.22       170.28 o                         
  32   2   0         26.68          0.00       121.93 o                         
  34   2   0        792.96        573.62       212.04 o                         
   1   3   0      93565.95      86341.64     10579.98 o                         
   3   3   0      69200.48      71854.15      1463.54 o                         
   5   3   0      13905.22       6790.99        94.54 o                         
   7   3   0      74709.12      76575.96       622.33 o                         
   9   3   0       7140.17       8899.36       230.31 o                         
  11   3   0      52887.22      53357.75       476.30 o                         
  13   3   0      28739.14      32478.29       418.07 o                         
  15   3   0      11924.39      12338.22       213.38 o                         
  17   3   0       1026.85        801.17        81.82 o                         
  19   3   0      23145.83      23802.07       419.64 o                         
  21   3   0        921.82       1049.09        78.64 o                         
  23   3   0       3633.28       3638.79       178.43 o                         
  25   3   0       1444.74       1228.04        98.17 o                         
  27   3   0        867.19        858.74       107.20 o                         
  29   3   0         60.30         50.14       107.69 o                         
  31   3   0        156.84        185.76       121.93 o                         
  33   3   0        231.33          0.00       150.70 o                         
   0   4   0     280552.56     249934.19      7897.22 o                         
   2   4   0      29327.81      51126.28       661.63 o                         
   4   4   0    1387558.25    1294322.00     20137.79 o                         
   6   4   0      38738.37      34271.55       445.29 o                         
   8   4   0     122531.73     131537.64      1328.27 o                         
  10   4   0       1190.63       1208.48        81.77 o                         
  12   4   0      92763.65     100367.38      1163.26 o                         
  14   4   0       2682.18       2459.02       113.55 o                         
  16   4   0      25342.20      26623.46       379.69 o                         
  18   4   0      18742.57      19263.64       219.45 o                         
  20   4   0      20366.91      20730.49       276.32 o                         
  22   4   0       8719.88       8570.33       178.94 o                         
  24   4   0        140.60        202.70        81.66 o                         
  26   4   0       4544.89       4610.23       164.95 o                         
  28   4   0       1258.27       1146.85       125.87 o                         
  30   4   0        312.94        147.04       119.57 o                         
  32   4   0        855.01       1014.79       187.23 o                         
  34   4   0       1913.00       1927.13       225.53 o                         
   1   5   0      78818.12      88723.63      1283.85 o                         
   3   5   0     176477.42     153209.16      2809.10 o                         
   5   5   0     507644.41     481514.25     10049.65 o                         
   7   5   0      44200.30      42340.77       577.16 o                         
   9   5   0      39968.79      41450.59       519.74 o                         
  11   5   0      57756.56      58436.23       664.36 o                         
  13   5   0      29106.90      30489.79       346.15 o                         
  15   5   0       4410.67       2481.59        76.08 o                         
  17   5   0       2909.20       3100.70       114.59 o                         
  19   5   0      17347.96      18816.23       303.23 o                         
  21   5   0         40.54         17.55        57.62 o                         
  23   5   0         46.91         56.58        64.93 o                         
  25   5   0       1429.30       1524.09       102.13 o                         
  27   5   0       6842.35       7615.45       236.99 o                         
  29   5   0          7.41         22.88       119.57 o                         
  31   5   0        765.59        985.60       176.06 o                         
  33   5   0        218.16        251.73       169.07 o                         
   0   6   0        424.45         92.28       904.32 o                         
   2   6   0      31786.89      36516.60       574.00 o                         
   4   6   0      13325.75      19269.82       150.47 o                         
   6   6   0     327678.44     356182.22      4951.02 o                         
   8   6   0      44294.86      48416.73       548.05 o                         
  10   6   0       7788.50       8399.59       179.44 o                         
  12   6   0      13486.40      15396.75       205.51 o                         
  14   6   0       1521.26       2088.32        61.88 o                         
  16   6   0       1208.80       1164.64        69.66 o                         
  18   6   0       3761.38       3894.16       132.37 o                         
  20   6   0       2550.75       2339.88       105.33 o                         
  22   6   0       8276.04       7199.56       208.31 o                         
  24   6   0        362.51        287.27        83.17 o                         
  26   6   0         65.98         90.95        97.45 o                         
  28   6   0       1288.46       1072.01       145.76 o                         
  30   6   0        779.52        791.70       183.61 o                         
  32   6   0        628.75        935.26       192.50 o                         
  34   6   0        127.14        170.70       181.06 o                         
   1   7   0      47156.55      47453.91       214.27 o                         
   3   7   0      94672.05      91417.52       779.99 o                         
   5   7   0      26318.17      30872.84      1190.00 o                         
   7   7   0     267732.41     280797.09      4526.20 o                         
   9   7   0      46124.88      46029.57       496.96 o                         
  11   7   0      80627.13      84897.17       868.34 o                         
  13   7   0       2623.81       2699.50       111.83 o                         
  15   7   0      12148.84      13188.90       199.90 o                         
  17   7   0       7234.66       8889.45       171.26 o                         
  19   7   0        271.74        347.31        68.40 o                         
  21   7   0      13376.88      16043.00       242.51 o                         
  23   7   0       3819.32       4096.99       160.81 o                         
  25   7   0       1558.91       1558.64       135.12 o                         
  27   7   0       1747.19       1549.60       156.82 o                         
  29   7   0       5521.24       5052.85       275.01 o                         
  31   7   0         33.99          0.00       144.69 o                         
  33   7   0       1056.74       1209.20       196.48 o                         
   0   8   0     174311.78     183787.33      6997.81 o                         
   2   8   0       3637.78       4736.44       279.47 o                         
   4   8   0     185128.66     197939.33      3993.18 o                         
   6   8   0      24243.33      21803.91       379.93 o                         
   8   8   0     266507.22     269831.91      3147.93 o                         
  10   8   0      62813.55      69551.37       851.75 o                         
  12   8   0      56402.14      60116.55       747.95 o                         
  14   8   0       5161.65       4146.85        97.44 o                         
  16   8   0      40748.35      44084.99       566.12 o                         
  18   8   0      12851.56      12536.29       183.92 o                         
  20   8   0        307.28        250.30        64.23 o                         
  22   8   0      13289.48      13322.20       284.23 o                         
  24   8   0      10005.90      10662.67       300.53 o                         
  26   8   0      20171.18      20613.56       575.20 o                         
  28   8   0          3.82         69.31       144.69 o                         
  30   8   0       1090.59        993.25       189.27 o                         
  32   8   0         61.27        184.59       170.90 o                         
   1   9   0       9188.99       6605.80       119.28 o                         
   3   9   0      51256.89      57758.29      1177.78 o                         
   5   9   0      95543.03      95359.67      1173.83 o                         
   7   9   0      42027.47      45870.00      1213.16 o                         
   9   9   0     359987.66     402251.59      5486.73 o                         
  11   9   0      59980.07      60551.82       846.43 o                         
  13   9   0      14721.38      15993.50       233.24 o                         
  15   9   0      41656.94      42574.71       546.71 o                         
  17   9   0       1164.78       1095.50        75.01 o                         
  19   9   0       1231.05        788.49        92.34 o                         
  21   9   0       3192.17       3219.17       139.60 o                         
  23   9   0      16611.47      17449.84       740.02 o                         
  25   9   0        147.39        370.45       115.38 o                         
  27   9   0      10770.09      11415.15       473.73 o                         
  29   9   0        123.65        109.25       150.70 o                         
  31   9   0       1483.29       1983.70       211.07 o                         
  33   9   0          3.26         29.64       157.27 o                         
   0  10   0       4297.54       4995.96        87.86 o                         
   2  10   0       1152.15       1855.71        84.46 o                         
   4  10   0      58274.63      56250.53       605.67 o                         
   6  10   0      35628.52      39869.57       845.52 o                         
   8  10   0     176233.66     193330.11      2533.98 o                         
  10  10   0      29814.51      33904.54       540.80 o                         
  12  10   0      12555.88      11165.62       177.57 o                         
  14  10   0       1938.05       1405.09        64.42 o                         
  16  10   0       4052.52       4124.55       117.00 o                         
  18  10   0       6769.66       7391.75       209.11 o                         
  20  10   0       1132.17       1178.37       107.69 o                         
  22  10   0        311.80        190.25        92.85 o                         
  24  10   0      11052.78      12001.79       344.20 o                         
  26  10   0        185.27        109.69       144.69 o                         
  28  10   0       1829.42       1890.65       208.13 o                         
  30  10   0        587.26        780.59       197.96 o                         
  32  10   0       1294.22       1164.54       198.12 o                         
   1  11   0      13941.42      13787.11       695.25 o                         
   3  11   0      30187.93      28848.13       492.04 o                         
   5  11   0       1807.53       1644.85       142.20 o                         
   7  11   0      84260.77      91159.59      1427.24 o                         
   9  11   0       3614.61       2931.14       130.74 o                         
  11  11   0      74490.87      77069.84      1016.01 o                         
  13  11   0       3027.34       3305.87       122.47 o                         
  15  11   0      10664.33      11557.41       206.43 o                         
  17  11   0        144.30        186.87        68.63 o                         
  19  11   0       2929.37       3143.46       140.42 o                         
  21  11   0       1069.42        911.62        84.74 o                         
  23  11   0       2559.88       2604.07       155.65 o                         
  25  11   0       5263.01       5035.35       418.47 o                         
  27  11   0        127.57         61.95       140.81 o                         
  29  11   0       2508.33       2694.91       221.02 o                         
  31  11   0         13.55         79.81       153.66 o                         
  33  11   0        636.50        464.20       189.27 o                         
   0  12   0       7380.65       8427.85       556.16 o                         
   2  12   0       6260.37       5683.14        81.73 o                         
   4  12   0     136772.88     141866.27      1943.81 o                         
   6  12   0      38690.97      41267.50       500.41 o                         
   8  12   0      87789.61      86673.35      1195.71 o                         
  10  12   0      25177.89      26495.07       428.89 o                         
  12  12   0      77080.59      87654.73      1305.67 o                         
  14  12   0      18277.19      19340.81       284.89 o                         
  16  12   0       4121.28       4982.06       200.32 o                         
  18  12   0       6660.93       6761.93       174.44 o                         
  20  12   0      22508.35      22776.85       379.02 o                         
  22  12   0      17872.93      17727.00       453.31 o                         
  24  12   0        979.14       1038.68       162.96 o                         
  26  12   0       4792.69       4806.08       257.10 o                         
  28  12   0         63.41         51.29       150.70 o                         
  30  12   0       1049.98       1108.80       261.35 o                         
  32  12   0        536.14        449.42       184.48 o                         
   1  13   0       6850.49       5934.10       154.62 o                         
   3  13   0       2368.91       4859.96       260.70 o                         
   5  13   0      92542.65      98684.95      1768.68 o                         
   7  13   0      33438.17      31432.25       767.53 o                         
   9  13   0      21247.04      22042.41       475.15 o                         
  11  13   0      43008.03      43253.41       660.06 o                         
  13  13   0      34076.74      46241.20      1589.58 o                         
  15  13   0      33313.70      32873.31       457.91 o                         
  17  13   0       2256.90       2240.35       102.72 o                         
  19  13   0      14512.55      14851.48       251.62 o                         
  21  13   0        393.15        237.11        92.57 o                         
  23  13   0      12514.48      12168.15       368.75 o                         
  25  13   0         65.85         30.48       127.41 o                         
  27  13   0       2051.68       2290.71       204.34 o                         
  29  13   0         18.15         80.23       152.32 o                         
  31  13   0         15.96         29.64       170.90 o                         
   0  14   0      24443.52      27883.19      1027.80 o                         
   2  14   0       7223.64       6382.87       202.41 o                         
   4  14   0      18090.47      17060.10       393.89 o                         
   6  14   0        548.85        345.91        52.37 o                         
   8  14   0      22816.32      25845.56       418.51 o                         
  10  14   0       5190.10       4905.40       192.18 o                         
  12  14   0      52561.29      52747.56       700.87 o                         
  14  14   0       5976.69       9419.26      2148.60 o                         
  16  14   0      17683.19      17708.75       295.34 o                         
  18  14   0        960.86        853.94        99.17 o                         
  20  14   0       1679.33       2000.21       216.90 o                         
  22  14   0       1689.02       1125.65       144.15 o                         
  24  14   0       3789.58       4494.78       252.97 o                         
  26  14   0        425.53        322.62       147.30 o                         
  28  14   0       2524.01       3040.04       451.10 o                         
  30  14   0         14.18        123.10       173.62 o                         
  32  14   0       1293.13       1493.68       224.18 o                         
   1  15   0       3387.69       4171.07       157.80 o                         
   3  15   0       5509.33       7208.87       221.53 o                         
   5  15   0      21357.39      23839.40       608.91 o                         
   7  15   0        841.97        784.96        54.27 o                         
   9  15   0         16.24        249.30        75.83 o                         
  11  15   0      20585.49      21456.25       415.15 o                         
  13  15   0      15858.03      17717.51       341.04 o                         
  15  15   0      34435.77      39026.62       557.04 o                         
  17  15   0       4237.88       4933.60       169.39 o                         
  19  15   0      10531.64      10879.15       273.22 o                         
  21  15   0      14954.01      16566.87       426.07 o                         
  23  15   0       1977.45       1720.21       164.15 o                         
  25  15   0       5326.12       5494.56       277.12 o                         
  27  15   0         67.21        137.26       146.12 o                         
  29  15   0       2395.76       2231.37       229.46 o                         
  31  15   0        619.56        451.07       184.48 o                         
   0  16   0       7316.76       8744.88       404.60 o                         
   2  16   0        776.19        886.56       101.61 o                         
   4  16   0      15641.54      13399.27       264.43 o                         
   6  16   0      23649.12      25041.29       376.47 o                         
   8  16   0      30618.98      31517.49       647.52 o                         
  10  16   0      18351.44      18286.48       542.22 o                         
  12  16   0       7106.42       7594.98       234.76 o                         
  14  16   0      25959.58      28819.62       435.46 o                         
  16  16   0      89300.16      96583.33      1342.92 o                         
  18  16   0       8120.06       7763.26       252.27 o                         
  20  16   0        381.30        468.04       116.50 o                         
  22  16   0      11794.65      11844.87       357.94 o                         
  24  16   0         19.97         54.19       144.69 o                         
  26  16   0       2343.90       1994.45       358.33 o                         
  28  16   0       2339.00       2474.68       296.89 o                         
  30  16   0         22.01         63.62       164.60 o                         
   1  17   0      16792.18      18925.28       456.10 o                         
   3  17   0      14881.97      13478.80       355.61 o                         
   5  17   0       4167.38       4176.04       162.91 o                         
   7  17   0      15010.90      13924.01       373.54 o                         
   9  17   0      13231.45      14286.67       390.73 o                         
  11  17   0      16326.60      16757.70       351.16 o                         
  13  17   0         31.31         71.17        65.22 o                         
  15  17   0      55474.90      54128.13       799.21 o                         
  17  17   0      10824.15      14350.03       550.60 o                         
  19  17   0       6380.44       7530.61       231.63 o                         
  21  17   0          1.74         24.15       116.50 o                         
  23  17   0       2077.46       2283.24       170.39 o                         
  25  17   0        698.45        577.66       185.16 o                         
  27  17   0          9.52         93.13       147.30 o                         
  29  17   0        141.58        153.33       172.46 o                         
  31  17   0        333.53        299.91       181.06 o                         
   0  18   0      24235.70      22316.66       430.93 o                         
   2  18   0         17.59        105.78        69.71 o                         
   4  18   0      15558.65      14403.22       238.36 o                         
   6  18   0       2836.19       4138.48       129.34 o                         
   8  18   0       1286.93        902.80        96.21 o                         
  10  18   0       1145.28        687.11        78.42 o                         
  12  18   0       7268.20       6649.83       212.43 o                         
  14  18   0        322.98        194.98        91.30 o                         
  16  18   0      17972.99      20973.40       543.23 o                         
  18  18   0       4211.25       5527.88       284.34 o                         
  20  18   0      14739.24      13477.51       412.18 o                         
  22  18   0       1785.60       2001.27       235.27 o                         
  24  18   0       2737.97       3551.15       251.36 o                         
  26  18   0       5305.54       4211.52       260.83 o                         
  28  18   0       2901.57       2555.85       222.70 o                         
  30  18   0        859.36        958.02       256.17 o                         
   1  19   0        480.93        554.60        84.73 o                         
   3  19   0         24.18         51.30        60.82 o                         
   5  19   0      14096.29      12999.54       338.53 o                         
   7  19   0      10544.92      10488.78       326.91 o                         
   9  19   0       2884.04       3091.73       180.70 o                         
  11  19   0       6237.93       6101.31       298.95 o                         
  13  19   0       3382.11       3501.85       177.72 o                         
  15  19   0       6859.69       6965.90       295.77 o                         
  17  19   0       1664.24       1860.81       167.89 o                         
  19  19   0       2118.19       2630.08       355.63 o                         
  21  19   0      14699.33      15023.16       431.31 o                         
  23  19   0        132.21        119.62       127.04 o                         
  25  19   0       5795.89       6760.17       377.96 o                         
  27  19   0        276.88         11.53       155.44 o                         
  29  19   0      11805.24      12165.02       903.89 o                         
   0  20   0       9083.89       8840.21       337.35 o                         
   2  20   0       2735.58       2434.12       108.70 o                         
   4  20   0       2125.91       2569.63       101.86 o                         
   6  20   0       8772.35       8834.75       208.97 o                         
   8  20   0       1606.22       1463.73       126.97 o                         
  10  20   0      10610.65      10759.93       323.24 o                         
  12  20   0      12271.48      11843.90       321.91 o                         
  14  20   0      15010.77      15892.54       513.52 o                         
  16  20   0       2587.02       2473.03       166.09 o                         
  18  20   0      36239.17      36019.62       740.00 o                         
  20  20   0       6714.01       8904.72       329.37 o                         
  22  20   0       8070.61       8455.19       376.43 o                         
  24  20   0       3248.35       3338.61       339.86 o                         
  26  20   0        256.35         53.73       162.96 o                         
  28  20   0       4144.97       5355.43       283.62 o                         
   1  21   0       9221.68       9895.54       269.73 o                         
   3  21   0      23122.07      22602.06       553.18 o                         
   5  21   0       3623.62       3818.89       213.65 o                         
   7  21   0       1750.55       1436.21       107.02 o                         
   9  21   0       1282.17       1646.07       141.21 o                         
  11  21   0      42752.54      42242.07       752.42 o                         
  13  21   0        124.20         29.64        81.95 o                         
  15  21   0        809.73       1029.14       115.80 o                         
  17  21   0        866.80        916.57       135.46 o                         
  19  21   0      17432.72      17020.23       415.37 o                         
  21  21   0       3639.99       4882.23       489.86 o                         
  23  21   0        174.54         52.39       137.49 o                         
  25  21   0         77.60        152.98       182.75 o                         
  27  21   0        102.30        230.03       169.03 o                         
  29  21   0         56.25         29.64       188.60 o                         
   0  22   0      12052.87      12283.61       344.13 o                         
   2  22   0         89.47        123.65        87.15 o                         
   4  22   0      11177.17      10941.72       345.89 o                         
   6  22   0       4713.26       4572.23       213.54 o                         
   8  22   0       1394.33       1217.85       109.30 o                         
  10  22   0       6556.48       6300.75       247.29 o                         
  12  22   0       5773.57       5824.02       213.39 o                         
  14  22   0       1361.72       1274.45       165.97 o                         
  16  22   0       7446.66       7496.60       262.34 o                         
  18  22   0        866.64        794.10       181.41 o                         
  20  22   0       9988.11      10565.65       356.91 o                         
  22  22   0       5076.50       6842.79       620.25 o                         
  24  22   0       3244.69       3628.30       245.29 o                         
  26  22   0       1029.53       1197.61       188.01 o                         
  28  22   0       4409.26       5294.64       312.36 o                         
   1  23   0       1293.71       1177.61       107.95 o                         
   3  23   0        735.38        754.62       107.10 o                         
   5  23   0      18376.49      16604.17       354.70 o                         
   7  23   0       3643.38       3351.07       189.89 o                         
   9  23   0       2513.82       2513.49       144.35 o                         
  11  23   0        329.44        141.77        91.55 o                         
  13  23   0       1690.34       1702.48       171.51 o                         
  15  23   0        212.25        159.68       111.41 o                         
  17  23   0      11039.40      11168.12       351.42 o                         
  19  23   0        235.43        304.79       134.02 o                         
  21  23   0      12442.63      13516.74       404.06 o                         
  23  23   0        671.30       1647.15       350.76 o                         
  25  23   0       8283.41       8773.26       404.89 o                         
  27  23   0        342.62        538.96       176.63 o                         
   0  24   0       2745.19       2356.39       303.78 o                         
   2  24   0      12795.80      12536.53       400.14 o                         
   4  24   0        835.39        901.11       120.26 o                         
   6  24   0       2742.98       2708.09       151.93 o                         
   8  24   0       1810.31       2022.71       191.89 o                         
  10  24   0      12825.56      11832.11       361.87 o                         
  12  24   0       4609.32       4743.82       216.16 o                         
  14  24   0      13022.74      12212.06       517.40 o                         
  16  24   0         64.19         21.23       111.41 o                         
  18  24   0       7371.38       6524.51       299.43 o                         
  20  24   0       4019.89       4257.37       320.82 o                         
  22  24   0       5188.02       5348.32       247.35 o                         
  24  24   0       3197.55       5074.15       275.45 o                         
  26  24   0       2110.50       2355.44       401.79 o                         
   1  25   0         11.90         29.64        81.23 o                         
   3  25   0      17841.39      18313.09       380.07 o                         
   5  25   0        811.75        751.53       115.18 o                         
   7  25   0      30280.06      28019.87       554.00 o                         
   9  25   0        162.24        377.30       115.43 o                         
  11  25   0      10968.87      11208.67       476.49 o                         
  13  25   0        652.97        308.21       118.54 o                         
  15  25   0       5577.31       5037.54       303.71 o                         
  17  25   0       1067.31        940.38       131.20 o                         
  19  25   0         36.21         87.31       128.90 o                         
  21  25   0        466.21        279.61       147.92 o                         
  23  25   0        206.54        371.72       162.92 o                         
  25  25   0         38.23       1114.01       346.40 o                         
   0  26   0       1181.89       2009.89       324.31 o                         
   2  26   0       1842.83       1345.02       132.06 o                         
   4  26   0        101.59         10.03        94.54 o                         
   6  26   0       2728.08       2743.51       184.76 o                         
   8  26   0      22491.44      21380.37       542.79 o                         
  10  26   0        405.29        133.36       119.53 o                         
  12  26   0       1975.94       2037.86       159.07 o                         
  14  26   0          7.74         57.42       119.53 o                         
  16  26   0       1585.01       1682.85       218.16 o                         
  18  26   0       2478.71       2258.70       177.47 o                         
  20  26   0       1733.55       1937.41       184.30 o                         
  22  26   0       3550.40       3314.18       222.95 o                         
  24  26   0       2759.02       2123.12       297.85 o                         
   1  27   0       5325.24       4420.14       214.84 o                         
   3  27   0        108.63         47.30        94.54 o                         
   5  27   0       1445.08       1410.63       155.44 o                         
   7  27   0          6.61         24.73       107.47 o                         
   9  27   0        239.10        295.84       125.86 o                         
  11  27   0         33.27          0.00       106.26 o                         
  13  27   0       3193.78       2745.15       195.05 o                         
  15  27   0        306.93        243.09       126.37 o                         
  17  27   0       9486.08       9941.53       393.17 o                         
  19  27   0        169.93          0.00       130.17 o                         
  21  27   0       7547.16       8708.25       432.03 o                         
  23  27   0         61.62         29.64       158.06 o                         
  25  27   0       6885.78       7471.16       356.25 o                         
   0  28   0        989.90       1096.53       207.45 o                         
   2  28   0        989.03       1010.98       119.53 o                         
   4  28   0       4109.93       3756.61       295.06 o                         
   6  28   0      10199.32      10407.38       365.32 o                         
   8  28   0        218.37         86.51       109.17 o                         
  10  28   0        664.00        862.12       156.86 o                         
  12  28   0        109.06         99.44       127.41 o                         
  14  28   0       6965.56       7523.08       313.72 o                         
  16  28   0       3238.59       3261.17       209.95 o                         
  18  28   0       3743.61       3756.97       287.71 o                         
  20  28   0       3584.16       4035.62       243.82 o                         
  22  28   0        334.35        642.95       209.60 o                         
  24  28   0        844.47        558.40       198.25 o                         
   1  29   0       3962.88       3342.03       266.72 o                         
   3  29   0        479.29        535.69       127.41 o                         
   5  29   0         26.46         84.52       108.42 o                         
   7  29   0       5146.61       4715.63       285.56 o                         
   9  29   0        193.15        232.46       133.81 o                         
  11  29   0       2529.61       2186.89       177.81 o                         
  13  29   0       1369.97       1248.40       158.06 o                         
  15  29   0         56.10        135.36       128.90 o                         
  17  29   0       2806.87       3251.04       220.73 o                         
  19  29   0       1301.69       1359.14       183.93 o                         
  21  29   0        660.14        590.70       167.68 o                         
  23  29   0          0.61         13.95       177.20 o                         
   0  30   0       2736.37       2252.32       266.72 o                         
   2  30   0       3153.74       2715.44       177.81 o                         
   4  30   0         74.54        144.75       109.17 o                         
   6  30   0         13.25        126.63       126.22 o                         
   8  30   0        277.88        305.62       128.38 o                         
  10  30   0         60.10        196.20       129.18 o                         
  12  30   0       2685.99       2327.57       188.90 o                         
  14  30   0        259.96        269.13       139.30 o                         
  16  30   0         98.35        135.07       140.67 o                         
  18  30   0       4422.27       4575.82       355.88 o                         
  20  30   0        224.63        237.94       149.77 o                         
  22  30   0         82.24         53.34       158.06 o                         
   1  31   0       2539.43       2610.98       188.60 o                         
   3  31   0        441.15        513.07       128.38 o                         
   5  31   0        956.02        797.47       158.06 o                         
   7  31   0       2003.19       1992.36       167.16 o                         
   9  31   0        157.61        137.66       135.61 o                         
  11  31   0        453.23        189.67       156.47 o                         
  13  31   0       4899.91       4485.24       237.09 o                         
  15  31   0        196.17        153.57       132.93 o                         
  17  31   0      11084.93      12427.72       416.22 o                         
  19  31   0         14.80        154.34       150.81 o                         
  21  31   0       2464.66       2618.13       225.48 o                         
   0  32   0       3966.11       4060.11       325.99 o                         
   2  32   0       2387.17       2325.27       188.60 o                         
   4  32   0         11.04        109.94       135.61 o                         
   6  32   0         26.09        118.54       119.53 o                         
   8  32   0        715.57        507.08       147.30 o                         
  10  32   0       4104.89       4140.08       237.09 o                         
  12  32   0       1207.98       1076.15       200.39 o                         
  14  32   0       1045.84        607.58       167.16 o                         
  16  32   0       4799.35       5269.45       320.82 o                         
  18  32   0       2996.32       3766.90       226.70 o                         
  20  32   0       1045.47        770.32       272.47 o                         
   1  33   0       3158.19       3436.97       444.54 o                         
   3  33   0        255.38        237.09       146.69 o                         
   5  33   0         25.40        110.46       126.22 o                         
   7  33   0         47.93         51.19       126.22 o                         
   9  33   0        402.05         82.62       137.09 o                         
  11  33   0         15.84         69.91       140.14 o                         
  13  33   0       1550.27       1656.96       188.01 o                         
  15  33   0        158.72        245.85       148.53 o                         
  17  33   0       2899.66       2817.11       328.88 o                         
   0  34   0        468.62         59.27       207.45 o                         
   2  34   0        354.90        385.27       146.69 o                         
   4  34   0        222.61        199.44       139.30 o                         
   6  34   0        226.24        244.27       137.09 o                         
   8  34   0       1564.08       1535.07       168.17 o                         
  10  34   0        717.21        584.25       159.07 o                         
  12  34   0       2436.71       2858.05       226.59 o                         
  14  34   0       1117.21       1105.72       171.21 o                         
  16  34   0          3.34         29.64       149.95 o                         
   1  35   0       2099.85       1971.78       188.60 o                         
   3  35   0       1114.15        924.64       177.81 o                         
   5  35   0        230.95        217.86       139.30 o                         
   7  35   0        311.38        124.15       139.30 o                         
   9  35   0         82.62        138.06       151.29 o                         
  11  35   0       4002.74       4244.07       247.47 o                         
  13  35   0       6978.16       7548.05       316.12 o                         
  15  35   0        125.22         82.07       156.67 o                         
   0  36   0        183.49        325.99       207.45 o                         
   2  36   0       1765.43       2135.42       209.56 o                         
   4  36   0        505.09        252.89       207.45 o                         
   6  36   0         65.96        181.61       140.14 o                         
   8  36   0        279.18        190.63       148.29 o                         
  10  36   0        187.30        407.60       167.16 o                         
  12  36   0       2443.77       3085.19       580.50 o                         
   1  37   0       1060.66        867.78       177.20 o                         
   3  37   0        749.14        665.67       177.81 o                         
   5  37   0        349.52        246.97       156.12 o                         
   7  37   0       1116.22       1144.42       178.93 o                         
   9  37   0        992.67       1362.00       432.79 o                         
  11  37   0       1904.23       1741.72       218.36 o                         
   0  38   0       1105.46       1244.70       266.72 o                         
   2  38   0        717.50       1550.56       192.63 o                         
   4  38   0        215.08         73.10       156.12 o                         
   6  38   0        987.60       1167.95       188.60 o                         
   8  38   0       5627.79       5554.00       359.10 o                         
   1  39   0          4.75        152.13       163.00 o                         
   3  39   0       1091.79       1480.57       607.53 o                         
 -35   1   1        437.50        368.02       142.99 o                         
 -33   1   1       1571.27       1916.44       157.94 o                         
 -31   1   1         61.09         87.48        99.96 o                         
 -29   1   1       5561.81       5978.92       185.31 o                         
 -27   1   1        976.96        912.25        93.28 o                         
 -25   1   1       3165.05       3105.47       161.25 o                         
 -23   1   1        586.73        675.18        79.59 o                         
 -21   1   1      67795.47      68565.62       754.43 o                         
 -19   1   1       2268.91       2584.91        97.76 o                         
 -17   1   1      52624.64      55928.86       610.13 o                         
 -15   1   1       2468.05       2444.78        86.61 o                         
 -13   1   1      13743.90      13668.06       192.62 o                         
 -11   1   1        144.89         99.67        30.89 o                         
  -9   1   1       9726.58       9455.18       137.98 o                         
  -7   1   1       7421.49       9502.48       171.87 o                         
  -5   1   1      20343.75      24593.98       158.05 o                         
  -3   1   1        903.80         52.80       253.98 o                         
   3   1   1      31401.59      40331.06       657.77 o                         
   5   1   1      86376.01      99598.07      1029.07 o                         
   7   1   1         85.22         14.96        27.14 o                         
   9   1   1       2278.01       2698.87        41.50 o                         
  11   1   1      12885.46      14898.18       256.80 o                         
  13   1   1       4963.14       5012.31       117.59 o                         
  15   1   1       1219.33       1211.32        60.40 o                         
  17   1   1       3758.01       3792.77       130.40 o                         
  19   1   1        174.69        110.59        52.26 o                         
  21   1   1         89.47        214.30        59.72 o                         
  23   1   1       5160.76       4945.83       165.43 o                         
  25   1   1       6212.91       6359.37       328.76 o                         
  27   1   1         18.70          8.89       104.62 o                         
  29   1   1       5903.95       6213.88       273.76 o                         
  31   1   1       1313.83       1316.48       196.67 o                         
  33   1   1       5038.96       5683.98       405.15 o                         
 -34   2   1        337.84        304.94       140.19 o                         
 -32   2   1       3812.57       4093.40       175.05 o                         
 -30   2   1       5289.61       5205.65       171.76 o                         
 -28   2   1       7152.66       8005.03       204.07 o                         
 -26   2   1       5081.98       5113.38       150.05 o                         
 -24   2   1       8906.32       8467.57       209.84 o                         
 -22   2   1      39943.19      39276.70       542.29 o                         
 -20   2   1      54993.74      55929.98       770.15 o                         
 -18   2   1      95798.58      98180.78      1047.78 o                         
 -16   2   1      24225.38      25066.13       359.02 o                         
 -14   2   1      28261.80      26094.19       308.44 o                         
 -12   2   1        687.47        541.26        62.02 o                         
 -10   2   1      24153.42      23400.26       295.14 o                         
  -8   2   1        459.15        504.80        17.50 o                         
  -6   2   1        483.48        648.54        88.54 o                         
  -4   2   1      11098.99      10280.12       176.37 o                         
  -2   2   1     585113.88     610872.06     13051.94 o                         
   0   2   1        746.82        432.21        65.77 o                         
   2   2   1     367281.56     419953.75      3951.88 o                         
   4   2   1       7186.68       6684.87       605.57 o                         
   6   2   1      58987.75      64895.14       736.13 o                         
   8   2   1      18216.62      20502.70       373.14 o                         
  10   2   1        464.52        419.14        35.04 o                         
  12   2   1       7592.96       8726.20       198.31 o                         
  14   2   1       3951.12       3729.02       104.98 o                         
  16   2   1        913.07        977.77        76.69 o                         
  18   2   1       4161.27       4657.40       153.22 o                         
  20   2   1       1303.67       1196.17       104.64 o                         
  22   2   1         83.21         88.61        82.14 o                         
  24   2   1       3970.86       3778.30       197.85 o                         
  26   2   1      12341.25      12697.48       287.23 o                         
  28   2   1       9912.55       9656.80       303.91 o                         
  30   2   1       1641.44       1687.28       200.30 o                         
  32   2   1      11711.76      11924.39       479.44 o                         
 -35   3   1        303.31        237.87       140.19 o                         
 -33   3   1       4144.49       3856.72       243.42 o                         
 -31   3   1        374.02        476.93       122.32 o                         
 -29   3   1       6869.74       7682.48       210.18 o                         
 -27   3   1         24.98         30.57        77.21 o                         
 -25   3   1      12013.28      12461.02       272.27 o                         
 -23   3   1          7.52         19.78        61.62 o                         
 -21   3   1      49373.88      50254.27       620.63 o                         
 -19   3   1        311.01        367.02        60.65 o                         
 -17   3   1      69780.55      71434.69       833.41 o                         
 -15   3   1        722.10        729.34        62.02 o                         
 -13   3   1       8137.44       6050.17       117.26 o                         
 -11   3   1       1576.06       1271.26        51.48 o                         
  -9   3   1      33229.88      34587.59       303.57 o                         
  -7   3   1       1009.08       1848.01        74.78 o                         
  -5   3   1      31557.56      36791.91       459.91 o                         
  -3   3   1      57871.24      73583.80      1404.96 o                         
  -1   3   1       2798.16       2137.15       198.61 o                         
   1   3   1       2443.18       7256.33        87.28 o                         
   3   3   1      22557.26      26823.05      1403.69 o                         
   5   3   1       1521.54        826.09       179.99 o                         
   7   3   1      18741.78      21713.43       288.62 o                         
   9   3   1       2750.94       2434.62        57.30 o                         
  11   3   1       4105.33       4900.82       111.89 o                         
  13   3   1      11670.37      14482.55       203.72 o                         
  15   3   1        162.83        187.64        45.15 o                         
  17   3   1       1821.87       1968.35        60.99 o                         
  19   3   1       2125.72       1960.99        91.44 o                         
  21   3   1         15.32         70.02        64.09 o                         
  23   3   1       6233.69       6522.60       271.70 o                         
  25   3   1      22295.20      21310.99       442.25 o                         
  27   3   1       2091.95       2150.36       282.32 o                         
  29   3   1       3402.83       3702.23       251.03 o                         
  31   3   1         17.11         56.84       134.33 o                         
  33   3   1       5936.39       6268.44       701.91 o                         
 -34   4   1        764.97        706.50       140.19 o                         
 -32   4   1         92.12         65.35       127.18 o                         
 -30   4   1         27.19         40.97       110.10 o                         
 -28   4   1         21.93         68.73        84.86 o                         
 -26   4   1       1857.98       1483.89       131.48 o                         
 -24   4   1        427.67        641.75        79.13 o                         
 -22   4   1        186.49        261.85        60.97 o                         
 -20   4   1       1889.56       1712.67       109.03 o                         
 -18   4   1        528.75        571.86        53.42 o                         
 -16   4   1       3298.22       3158.84        66.35 o                         
 -14   4   1        209.68        320.63        47.43 o                         
 -12   4   1       2662.13       3127.61        96.01 o                         
 -10   4   1       2532.86       2824.53        68.50 o                         
  -8   4   1      15018.69      16426.60       299.00 o                         
  -6   4   1       2010.44       2309.26        66.39 o                         
  -4   4   1       9900.13      10578.46       194.48 o                         
  -2   4   1       6088.55       7084.75       123.97 o                         
   0   4   1       1258.59        739.91       247.30 o                         
   2   4   1       7208.17       6935.95       192.52 o                         
   4   4   1         61.58        432.19        79.00 o                         
   6   4   1         65.37         79.42        33.16 o                         
   8   4   1      20089.77      23414.33       511.00 o                         
  10   4   1        135.03         58.01        27.55 o                         
  12   4   1       8013.04       9318.68       197.94 o                         
  14   4   1        944.91       1024.97        49.62 o                         
  16   4   1        135.95        137.27        41.06 o                         
  18   4   1        983.35       1092.17        85.32 o                         
  20   4   1      10482.99      11049.49       215.72 o                         
  22   4   1       3497.05       3822.87       124.45 o                         
  24   4   1         81.23         69.40        76.83 o                         
  26   4   1        861.44        894.82       229.16 o                         
  28   4   1         58.18          0.00       134.73 o                         
  30   4   1        375.32        193.64       137.69 o                         
  32   4   1        282.59        342.71       187.23 o                         
 -33   5   1       1734.37       1806.57       269.13 o                         
 -31   5   1        207.15        111.45       127.18 o                         
 -29   5   1       1476.58       1963.28       277.84 o                         
 -27   5   1       5619.70       5278.66       184.33 o                         
 -25   5   1       9023.20       9409.29       223.09 o                         
 -23   5   1        207.07        163.43        64.77 o                         
 -21   5   1       6924.35       6290.92       159.35 o                         
 -19   5   1        482.50        501.84        70.93 o                         
 -17   5   1      21535.71      21087.07       346.36 o                         
 -15   5   1       4563.05       3698.05       126.32 o                         
 -13   5   1      21873.95      21672.01       328.72 o                         
 -11   5   1      20270.52      20459.42       255.21 o                         
  -9   5   1       2044.99       2259.39        67.23 o                         
  -7   5   1        220.69        289.18        27.43 o                         
  -5   5   1      15723.10      22754.22       448.86 o                         
  -3   5   1       7868.98       9572.32       547.51 o                         
  -1   5   1      41902.12      49873.73       310.84 o                         
   1   5   1      27419.64      36289.80       488.45 o                         
   3   5   1       8083.95       7784.96        67.10 o                         
   5   5   1       9929.38      14803.71       231.94 o                         
   7   5   1       6398.26       8123.96       293.53 o                         
   9   5   1       8749.61       9033.38       201.62 o                         
  11   5   1       8472.72       8383.49       105.87 o                         
  13   5   1       2223.78       1975.18        89.22 o                         
  15   5   1      11545.72      12069.04       190.89 o                         
  17   5   1        896.15        757.87        76.34 o                         
  19   5   1       8792.02       8730.67       257.63 o                         
  21   5   1       1063.12       1126.65       114.68 o                         
  23   5   1         24.59         70.40        73.92 o                         
  25   5   1       2069.51       1599.08       328.60 o                         
  27   5   1       4640.05       4417.07       346.10 o                         
  29   5   1       7142.28       7861.26       340.17 o                         
  31   5   1        198.85         40.41       157.27 o                         
  33   5   1       3911.14       4069.03       288.50 o                         
 -34   6   1        921.74        895.61       166.39 o                         
 -32   6   1       2857.44       2997.15       192.90 o                         
 -30   6   1       1237.63       1271.84       149.81 o                         
 -28   6   1       7080.33       7770.23       336.58 o                         
 -26   6   1      10860.71      10693.22       295.25 o                         
 -24   6   1      15789.15      16432.50       324.78 o                         
 -22   6   1      10534.94      10673.27       226.83 o                         
 -20   6   1      11524.63      12028.74       239.41 o                         
 -18   6   1      28510.36      27597.99       342.34 o                         
 -16   6   1      17527.76      18387.63       297.88 o                         
 -14   6   1      90255.52      90643.86       848.74 o                         
 -12   6   1       7048.92       6735.65       114.02 o                         
 -10   6   1      70890.98      73634.19       761.64 o                         
  -8   6   1       7090.84       6905.92       139.36 o                         
  -6   6   1      95038.73      90863.87       917.32 o                         
  -4   6   1       5787.12       5676.25       190.89 o                         
  -2   6   1        378.12       1430.02       553.44 o                         
   0   6   1        903.48       1628.12       347.37 o                         
   2   6   1       7347.04       8059.96       424.40 o                         
   4   6   1      13356.22      11999.70       696.42 o                         
   6   6   1      35251.55      33080.19       953.77 o                         
   8   6   1       1413.84       1194.02        33.16 o                         
  10   6   1         38.90         66.83        31.62 o                         
  12   6   1          6.39         67.73        44.23 o                         
  14   6   1        743.60        688.15        47.99 o                         
  16   6   1          5.69         24.91        43.63 o                         
  18   6   1         30.63         99.18        51.59 o                         
  20   6   1         69.12        154.20        64.76 o                         
  22   6   1      20490.81      20789.46       386.33 o                         
  24   6   1        467.08        541.38       128.24 o                         
  26   6   1       1723.45       1660.21       153.15 o                         
  28   6   1       3747.89       4380.86       219.55 o                         
  30   6   1       2396.97       2370.79       212.90 o                         
  32   6   1       5967.07       5720.60       310.14 o                         
 -33   7   1       5571.21       6716.61       317.03 o                         
 -31   7   1        210.47        331.28       266.68 o                         
 -29   7   1       9070.06       9647.94       303.75 o                         
 -27   7   1       1432.46       1325.00       130.80 o                         
 -25   7   1      30397.83      30456.28       516.25 o                         
 -23   7   1        297.07        278.77        72.92 o                         
 -21   7   1       8773.39       7811.29       273.94 o                         
 -19   7   1        124.48        130.03        47.83 o                         
 -17   7   1      31929.08      31208.05       374.75 o                         
 -15   7   1        487.53        508.37        50.19 o                         
 -13   7   1     114233.41     117347.61      1295.89 o                         
 -11   7   1       4349.34       4571.60        92.13 o                         
  -9   7   1      58315.89      60175.18       594.09 o                         
  -7   7   1      31182.25      30236.52       481.29 o                         
  -5   7   1      32783.09      31702.45       358.66 o                         
  -3   7   1        799.95       1002.11        47.25 o                         
  -1   7   1       4022.01       6808.98       172.71 o                         
   1   7   1        826.63       1363.94        68.24 o                         
   3   7   1       1164.61       1815.26        33.45 o                         
   5   7   1      10540.27      10832.51        66.18 o                         
   7   7   1      14114.10      12178.99       371.68 o                         
   9   7   1       3629.12       3826.37        99.74 o                         
  11   7   1        368.83        414.02        52.86 o                         
  13   7   1          4.39        145.16        38.26 o                         
  15   7   1        566.92        403.96        73.66 o                         
  17   7   1       6766.24       7100.75       155.07 o                         
  19   7   1        479.41        413.45        82.81 o                         
  21   7   1      53933.34      56635.43       970.10 o                         
  23   7   1       3849.87       3695.49       195.26 o                         
  25   7   1       1065.29        787.92       141.46 o                         
  27   7   1       7563.43       7160.95       308.03 o                         
  29   7   1       4725.15       4248.77       245.72 o                         
  31   7   1        941.88       1157.66       194.58 o                         
  33   7   1       4100.34       4119.93       481.85 o                         
 -34   8   1        872.97        835.39       217.86 o                         
 -32   8   1        196.04        278.96       164.60 o                         
 -30   8   1       1787.14       1563.78       201.07 o                         
 -28   8   1          5.23         21.58       110.39 o                         
 -26   8   1       7890.00       8017.78       318.46 o                         
 -24   8   1       2891.60       2929.53       139.60 o                         
 -22   8   1        436.73        429.96        74.14 o                         
 -20   8   1       1109.28       1299.82        70.72 o                         
 -18   8   1       2537.94       2608.10        90.83 o                         
 -16   8   1        621.76        344.58        48.59 o                         
 -14   8   1        286.70        219.81        35.45 o                         
 -12   8   1      87994.69      97507.64      1051.33 o                         
 -10   8   1      14820.24      15746.89       222.60 o                         
  -8   8   1       5383.87       5446.71       104.53 o                         
  -6   8   1       8774.73      10234.46       255.65 o                         
  -4   8   1      19616.14      21753.63       452.83 o                         
  -2   8   1       6043.78       6654.24       505.66 o                         
   0   8   1      12434.66      11932.86       201.67 o                         
   2   8   1      12434.66      13885.29       824.48 o                         
   4   8   1         49.25         46.44        57.12 o                         
   6   8   1      12000.68      15718.85       656.13 o                         
   8   8   1      23167.80      27195.60       476.58 o                         
  10   8   1      25584.53      27162.29       371.13 o                         
  12   8   1      17577.23      18178.20       304.86 o                         
  14   8   1       5132.60       5306.27       160.72 o                         
  16   8   1       4260.77       4891.81       138.09 o                         
  18   8   1       1235.85        851.30        93.34 o                         
  20   8   1       9641.85       9157.57       222.88 o                         
  22   8   1      11634.17      12339.15       348.64 o                         
  24   8   1       4730.23       4523.58       211.81 o                         
  26   8   1       8407.45       8530.17       276.76 o                         
  28   8   1       9196.79       9589.50       429.05 o                         
  30   8   1       2698.75       2945.35       233.30 o                         
  32   8   1        761.33       1092.94       271.58 o                         
 -33   9   1        419.50        376.99       182.91 o                         
 -31   9   1       2783.52       2265.17       211.07 o                         
 -29   9   1       1714.61       1442.59       189.55 o                         
 -27   9   1       3183.36       2868.22       252.99 o                         
 -25   9   1       2504.26       2203.79       150.71 o                         
 -23   9   1          2.93         44.60        65.27 o                         
 -21   9   1        818.48        820.99        74.07 o                         
 -19   9   1       1844.24       1603.16        87.08 o                         
 -17   9   1       2373.26       2336.08        96.80 o                         
 -15   9   1       4712.89       5578.95       139.71 o                         
 -13   9   1        830.77        624.60        53.18 o                         
 -11   9   1      25695.19      27747.00       355.82 o                         
  -9   9   1      62509.61      67960.55       957.08 o                         
  -7   9   1        421.86        503.05        70.54 o                         
  -5   9   1       1257.11        977.94        79.53 o                         
  -3   9   1      21802.51      23780.95       835.18 o                         
  -1   9   1       4315.58       2711.96        64.06 o                         
   1   9   1       7268.46       7278.41       323.90 o                         
   3   9   1       1329.34       1617.56        90.14 o                         
   5   9   1       2356.56       2593.46       109.39 o                         
   7   9   1      36180.09      36483.52       372.68 o                         
   9   9   1      50794.56      52718.28       692.18 o                         
  11   9   1       1841.85       1032.56        68.29 o                         
  13   9   1       5584.70       6881.93       138.89 o                         
  15   9   1        552.63        268.39        48.83 o                         
  17   9   1       5819.83       7320.23       200.06 o                         
  19   9   1         49.91         78.36        64.16 o                         
  21   9   1       2063.02       2382.83       161.16 o                         
  23   9   1      14048.23      15433.77       421.36 o                         
  25   9   1       1178.50       1069.29       140.35 o                         
  27   9   1       4773.53       5625.74       515.71 o                         
  29   9   1       3945.86       3300.17       267.94 o                         
  31   9   1       1046.71        914.60       287.36 o                         
  33   9   1       1225.69       1194.73       444.86 o                         
 -34  10   1        181.20         94.57       167.16 o                         
 -32  10   1       3706.63       3572.77       289.50 o                         
 -30  10   1       1719.48       1986.41       202.82 o                         
 -28  10   1       8974.22       8597.75       353.07 o                         
 -26  10   1       7696.23       8072.80       359.04 o                         
 -24  10   1      13798.45      15439.93       408.94 o                         
 -22  10   1      11209.25      12633.08       326.30 o                         
 -20  10   1       1924.00       1868.23        94.60 o                         
 -18  10   1      11652.72      12892.77       195.09 o                         
 -16  10   1       5776.31       6066.08       152.18 o                         
 -14  10   1      23283.09      22087.87       259.56 o                         
 -12  10   1       3041.40       3661.62        90.88 o                         
 -10  10   1      88172.48      90350.96      1195.12 o                         
  -8  10   1      30713.08      34163.00       711.46 o                         
  -6  10   1      51641.23      50876.96       818.31 o                         
  -4  10   1       8270.70       8164.01       121.39 o                         
  -2  10   1      26743.69      22585.68       234.15 o                         
   0  10   1        507.05       1164.99        93.60 o                         
   2  10   1      32497.45      31617.81       574.57 o                         
   4  10   1        191.91        279.16       140.88 o                         
   6  10   1      11688.20      10355.00       233.93 o                         
   8  10   1      66224.93      75158.73      1508.89 o                         
  10  10   1        202.75        199.38        46.12 o                         
  12  10   1        453.23        262.07        44.60 o                         
  14  10   1      33229.63      36002.38       537.63 o                         
  16  10   1       1799.34       1703.88        63.22 o                         
  18  10   1       8839.67       8488.21       184.02 o                         
  20  10   1        529.66        517.73        90.30 o                         
  22  10   1        157.31         42.95        86.47 o                         
  24  10   1        468.74        529.27       122.42 o                         
  26  10   1       3409.93       3475.16       199.56 o                         
  28  10   1       1917.51       1573.97       189.27 o                         
  30  10   1       2326.88       1987.21       214.98 o                         
  32  10   1       4448.08       4781.40       292.03 o                         
 -33  11   1       3220.24       3220.68       249.56 o                         
 -31  11   1          3.53        113.08       156.86 o                         
 -29  11   1      12151.85      11685.36       411.02 o                         
 -27  11   1         49.51         54.25       142.95 o                         
 -25  11   1      24877.38      23964.53       623.96 o                         
 -23  11   1        165.40         89.35        89.97 o                         
 -21  11   1      17608.26      18040.92       390.19 o                         
 -19  11   1         74.13        100.51        54.36 o                         
 -17  11   1      11770.14      10533.77       223.44 o                         
 -15  11   1          9.58         59.06        43.52 o                         
 -13  11   1      61281.66      61811.23       740.22 o                         
 -11  11   1      10190.54      11507.25       201.64 o                         
  -9  11   1      82195.92      85367.05      1076.79 o                         
  -7  11   1      20006.57      20887.79       387.29 o                         
  -5  11   1      40250.55      38929.41       436.58 o                         
  -3  11   1       1976.94       2354.44       121.73 o                         
  -1  11   1        408.84        252.34        57.04 o                         
   1  11   1       1405.01       1955.02       130.78 o                         
   3  11   1       9547.81      10687.48       327.10 o                         
   5  11   1      14726.59      12647.57       157.76 o                         
   7  11   1      12929.06      14243.30       467.80 o                         
   9  11   1        665.00        716.86       104.14 o                         
  11  11   1        378.10        714.32        62.70 o                         
  13  11   1       4586.63       4944.14       117.30 o                         
  15  11   1       8978.25       8613.96       175.82 o                         
  17  11   1      38914.60      41168.63       535.66 o                         
  19  11   1        213.90         86.08        72.32 o                         
  21  11   1         93.32         57.20        85.05 o                         
  23  11   1       1839.68       1224.30       232.60 o                         
  25  11   1       5064.63       5221.20       316.54 o                         
  27  11   1       2908.69       2541.49       216.79 o                         
  29  11   1        565.74        515.53       174.05 o                         
  31  11   1       2031.18       1553.97       211.07 o                         
 -32  12   1        461.31        419.72       189.74 o                         
 -30  12   1       1899.75       1993.00       202.82 o                         
 -28  12   1       3782.49       3888.86       284.85 o                         
 -26  12   1       3565.98       3811.15       311.54 o                         
 -24  12   1        631.59        669.81       145.44 o                         
 -22  12   1       8741.94       8942.26       223.33 o                         
 -20  12   1         18.09        110.95        65.74 o                         
 -18  12   1         24.67        199.24        53.38 o                         
 -16  12   1       1434.39       1614.78       100.76 o                         
 -14  12   1      11212.86      11295.80       252.45 o                         
 -12  12   1      10464.13       9846.03       201.64 o                         
 -10  12   1      10943.38       9686.17       241.29 o                         
  -8  12   1      68788.23      75481.83      1157.16 o                         
  -6  12   1      42022.17      44872.56       900.25 o                         
  -4  12   1      28409.75      30805.50       531.21 o                         
  -2  12   1        178.90        226.40        82.10 o                         
   0  12   1       3158.74       2839.27       126.22 o                         
   2  12   1       3389.78       2355.38       208.56 o                         
   4  12   1        500.51        180.90        54.27 o                         
   6  12   1      54645.08      59772.68      1152.61 o                         
   8  12   1        205.91        154.68        50.41 o                         
  10  12   1       3376.22       2706.57       113.58 o                         
  12  12   1       7400.81       7327.91       158.22 o                         
  14  12   1       8887.04      10247.97       189.72 o                         
  16  12   1      19485.68      18435.44       336.89 o                         
  18  12   1        737.31        800.36       113.41 o                         
  20  12   1       6153.74       5999.86       212.86 o                         
  22  12   1       7262.76       7668.00       294.16 o                         
  24  12   1       9500.60       9385.54       546.97 o                         
  26  12   1       2887.22       2885.15       239.97 o                         
  28  12   1       2352.28       2458.12       216.93 o                         
  30  12   1       2725.38       2764.14       231.07 o                         
  32  12   1       2336.86       2120.30       231.07 o                         
 -33  13   1        267.43        219.02       175.25 o                         
 -31  13   1        351.89        173.26       173.62 o                         
 -29  13   1          3.86         51.12       144.69 o                         
 -27  13   1         32.43         41.92       144.69 o                         
 -25  13   1         38.45         74.30       127.41 o                         
 -23  13   1       3593.81       2999.86       183.75 o                         
 -21  13   1        301.85        258.90        75.24 o                         
 -19  13   1        728.99        526.06        71.80 o                         
 -17  13   1         14.19        160.25        53.51 o                         
 -15  13   1        794.01        630.63        85.49 o                         
 -13  13   1       3945.28       3964.03       132.81 o                         
 -11  13   1      14866.49      15819.47       304.74 o                         
  -9  13   1       3702.16       4599.87       222.16 o                         
  -7  13   1      73213.92      75934.91      1446.20 o                         
  -5  13   1       1660.93       1814.73       154.62 o                         
  -3  13   1        210.52         44.72        68.77 o                         
  -1  13   1       1041.93       1862.29       171.81 o                         
   1  13   1      19143.27      17757.66       344.45 o                         
   3  13   1      47482.59      52318.18       642.71 o                         
   5  13   1       6703.71       5989.38       177.52 o                         
   7  13   1       4093.74       3910.82       119.08 o                         
   9  13   1        927.41        786.92        99.40 o                         
  11  13   1      21603.66      20661.01       350.03 o                         
  13  13   1       3108.12       3190.07       120.67 o                         
  15  13   1      33402.43      34820.72       451.66 o                         
  17  13   1       1701.28       1994.93       146.50 o                         
  19  13   1       5398.36       5674.45       177.02 o                         
  21  13   1       1059.52       1149.65       154.19 o                         
  23  13   1       9280.26       9976.84       337.03 o                         
  25  13   1       1404.41       1622.32       417.31 o                         
  27  13   1       4855.78       4987.98       365.39 o                         
  29  13   1       1771.22       1553.86       318.30 o                         
  31  13   1       2222.78       2527.44       237.02 o                         
 -32  14   1       3600.54       3744.37       325.89 o                         
 -30  14   1        771.52        526.94       175.25 o                         
 -28  14   1       2404.21       2492.45       222.70 o                         
 -26  14   1       1254.42       1425.37       224.20 o                         
 -24  14   1       4787.61       4811.34       226.00 o                         
 -22  14   1       2729.56       3052.27       183.75 o                         
 -20  14   1       2274.52       2364.52       117.06 o                         
 -18  14   1        550.86        270.46        72.08 o                         
 -16  14   1        302.32        335.71        65.24 o                         
 -14  14   1      40916.22      42973.75       561.92 o                         
 -12  14   1       2210.93       2458.68       117.59 o                         
 -10  14   1      20576.09      19998.58       425.18 o                         
  -8  14   1       1631.28       1689.06        71.18 o                         
  -6  14   1      83160.09      87007.58      1475.20 o                         
  -4  14   1       3192.39       3276.02       176.35 o                         
  -2  14   1      11923.58      10939.12       185.55 o                         
   0  14   1       1982.33       1562.70       112.91 o                         
   2  14   1      14398.56      13338.85       444.26 o                         
   4  14   1      40971.00      41286.52       901.08 o                         
   6  14   1      11908.65      11739.90       369.09 o                         
   8  14   1       9318.52       8221.37       246.11 o                         
  10  14   1      20005.27      21453.90       352.93 o                         
  12  14   1      10213.77      11274.23       214.61 o                         
  14  14   1       2330.76       2019.58       135.08 o                         
  16  14   1         32.69        146.55        78.06 o                         
  18  14   1      12349.35      12805.52       295.81 o                         
  20  14   1       2510.19       1936.46       114.67 o                         
  22  14   1       6103.40       6612.99       256.65 o                         
  24  14   1        458.87        481.20       155.49 o                         
  26  14   1       4647.94       5183.57       277.12 o                         
  28  14   1        173.41        197.04       164.21 o                         
  30  14   1       2688.08       2750.42       229.46 o                         
 -31  15   1        184.80        266.97       167.16 o                         
 -29  15   1       4268.26       3671.54       242.56 o                         
 -27  15   1         23.11         29.64       137.09 o                         
 -25  15   1       8335.21       8342.19       327.35 o                         
 -23  15   1        478.82        267.76       119.95 o                         
 -21  15   1       8744.71       9338.50       492.28 o                         
 -19  15   1         36.35         78.72        70.29 o                         
 -17  15   1      27614.50      28469.03       506.00 o                         
 -15  15   1       7002.66       7383.07       177.11 o                         
 -13  15   1      42697.64      43938.73       628.37 o                         
 -11  15   1        597.24        438.40        58.34 o                         
  -9  15   1      17795.42      17834.03       320.74 o                         
  -7  15   1       4969.10       4459.30       140.86 o                         
  -5  15   1      15525.22      15071.24       276.12 o                         
  -3  15   1       4237.25       3567.61        98.04 o                         
  -1  15   1      12857.03      11323.43       187.38 o                         
   1  15   1       7576.71       7680.00       103.44 o                         
   3  15   1       8741.59       7567.87       120.37 o                         
   5  15   1       3772.23       4704.77       215.03 o                         
   7  15   1       5250.67       5150.41       173.75 o                         
   9  15   1        192.85        286.56        75.48 o                         
  11  15   1       1951.09       2138.85       121.66 o                         
  13  15   1       1386.15       1595.86       133.02 o                         
  15  15   1         28.03        231.30        66.66 o                         
  17  15   1       5301.60       4480.75       152.81 o                         
  19  15   1       3600.58       3186.83       251.42 o                         
  21  15   1      14533.81      14849.31       506.95 o                         
  23  15   1       1990.06       1556.03       182.91 o                         
  25  15   1       2165.63       2444.25       499.28 o                         
  27  15   1        349.43        217.30       154.78 o                         
  29  15   1       1474.53       1579.40       267.49 o                         
  31  15   1        807.77        604.34       192.52 o                         
 -32  16   1        368.99        193.67       176.63 o                         
 -30  16   1       1124.79       1177.84       193.49 o                         
 -28  16   1        304.84        262.52       162.96 o                         
 -26  16   1       2500.11       2574.66       213.33 o                         
 -24  16   1         25.44         24.32       120.75 o                         
 -22  16   1       3351.61       2988.25       184.30 o                         
 -20  16   1        514.47        401.79       170.24 o                         
 -18  16   1       9716.99       9754.38       255.56 o                         
 -16  16   1      17666.95      17338.62       253.98 o                         
 -14  16   1      16749.42      15428.26       353.11 o                         
 -12  16   1       3761.38       3787.58       251.82 o                         
 -10  16   1       2061.16       2753.32       140.87 o                         
  -8  16   1      11006.36      11032.51       242.56 o                         
  -6  16   1        873.98        653.41        93.94 o                         
  -4  16   1       6819.96       6549.84       167.83 o                         
  -2  16   1       9953.90      10295.98       328.99 o                         
   0  16   1      14060.05      15784.48       314.98 o                         
   2  16   1      10600.62      10661.60       381.73 o                         
   4  16   1      27733.95      28100.78       675.09 o                         
   6  16   1        580.64        388.97        77.54 o                         
   8  16   1      14489.71      13805.17       371.82 o                         
  10  16   1       5310.16       5484.21       196.20 o                         
  12  16   1      23717.28      22707.72       505.49 o                         
  14  16   1      18255.89      19341.10       420.65 o                         
  16  16   1        424.41        548.10        83.82 o                         
  18  16   1        569.83        478.74        90.45 o                         
  20  16   1       2859.25       3154.03       200.69 o                         
  22  16   1       1602.19       1704.92       157.37 o                         
  24  16   1       5296.29       5477.33       278.16 o                         
  26  16   1       2791.12       3243.34       359.32 o                         
  28  16   1       2717.01       2977.66       237.02 o                         
  30  16   1        200.25          6.44       172.46 o                         
 -31  17   1       1400.88       1583.28       233.48 o                         
 -29  17   1          5.21        103.09       149.84 o                         
 -27  17   1       1100.69       1009.84       223.00 o                         
 -25  17   1         56.97          0.00       135.61 o                         
 -23  17   1       1690.29       1654.69       209.60 o                         
 -21  17   1         39.31         34.50       111.41 o                         
 -19  17   1        121.94         79.56       105.83 o                         
 -17  17   1         72.47        109.03        74.63 o                         
 -15  17   1       6849.79       6430.28       239.36 o                         
 -13  17   1         97.58         92.90        75.24 o                         
 -11  17   1        897.98       1111.02       108.14 o                         
  -9  17   1       3205.68       2934.80       140.87 o                         
  -7  17   1       1772.78       1519.08       107.02 o                         
  -5  17   1        638.02        536.14        70.13 o                         
  -3  17   1      18007.72      17198.65       400.06 o                         
  -1  17   1      13483.38      12535.20       203.36 o                         
   1  17   1      16006.17      16298.16       315.10 o                         
   3  17   1      19967.94      17582.96       277.43 o                         
   5  17   1      13884.12      11835.17       615.38 o                         
   7  17   1      50835.39      49087.36       807.01 o                         
   9  17   1       2627.25       2021.99       125.41 o                         
  11  17   1      46707.03      45603.58       980.35 o                         
  13  17   1       1237.12       1137.04       127.53 o                         
  15  17   1      17441.84      16863.14       353.43 o                         
  17  17   1        302.63        135.08        98.38 o                         
  19  17   1      22234.68      25200.17       646.46 o                         
  21  17   1       1518.28       1322.41       169.15 o                         
  23  17   1       4234.81       4627.75       265.84 o                         
  25  17   1        412.09        483.03       155.49 o                         
  27  17   1       6007.28       6253.87       335.46 o                         
  29  17   1         90.56         54.12       172.46 o                         
 -30  18   1        891.68        906.86       197.57 o                         
 -28  18   1       2066.97       2100.81       216.16 o                         
 -26  18   1          5.10         95.32       139.30 o                         
 -24  18   1       1133.02       1426.84       166.68 o                         
 -22  18   1         24.94        107.53       125.21 o                         
 -20  18   1        831.56       1107.61       127.74 o                         
 -18  18   1      22093.07      23077.58       498.67 o                         
 -16  18   1         50.43         77.76        73.61 o                         
 -14  18   1       4049.61       4272.73       149.72 o                         
 -12  18   1        179.41        219.07        78.21 o                         
 -10  18   1       1128.86        935.96        92.13 o                         
  -8  18   1       2091.27       1490.90       141.34 o                         
  -6  18   1       6709.73       6066.51       195.45 o                         
  -4  18   1       5742.84       5548.51       136.10 o                         
  -2  18   1      23673.30      24080.78       450.87 o                         
   0  18   1      18393.30      17369.58       376.04 o                         
   2  18   1       5989.57       5904.79       216.36 o                         
   4  18   1      24194.77      24367.61       533.39 o                         
   6  18   1          6.81         17.21        72.18 o                         
   8  18   1      25319.96      26898.93       525.39 o                         
  10  18   1      17838.20      17297.49       402.06 o                         
  12  18   1      11165.92      11481.99       357.30 o                         
  14  18   1       9623.17       9454.33       287.16 o                         
  16  18   1        165.22        334.26       109.70 o                         
  18  18   1       1227.67       1273.10       133.05 o                         
  20  18   1       6478.60       6765.71       274.14 o                         
  22  18   1      16003.46      16562.64       491.94 o                         
  24  18   1        814.01        549.21       205.84 o                         
  26  18   1       5511.48       5562.04       354.01 o                         
  28  18   1        461.49        638.04       192.52 o                         
  30  18   1       3870.10       4695.54       492.05 o                         
 -29  19   1        419.28        121.81       164.60 o                         
 -27  19   1         16.88         76.15       147.30 o                         
 -25  19   1       2844.88       2729.01       292.79 o                         
 -23  19   1         66.09         73.57       127.91 o                         
 -21  19   1      11623.17      11079.89       374.41 o                         
 -19  19   1       5332.28       4971.88       415.60 o                         
 -17  19   1      21198.56      21747.55       496.99 o                         
 -15  19   1        242.85        169.67        80.87 o                         
 -13  19   1       3178.55       3104.12       143.82 o                         
 -11  19   1       1800.20       1559.18        98.66 o                         
  -9  19   1       1355.06       1010.38       105.14 o                         
  -7  19   1       5862.80       5409.10       176.80 o                         
  -5  19   1      13476.46      12357.69       250.47 o                         
  -3  19   1      13537.78      13368.61       247.12 o                         
  -1  19   1      17361.35      16847.33       322.50 o                         
   1  19   1       5837.59       5730.30       178.87 o                         
   3  19   1       5844.07       5129.61       184.00 o                         
   5  19   1       3050.87       3091.97       109.30 o                         
   7  19   1       1527.62       1586.84       211.76 o                         
   9  19   1      11463.95      11450.44       413.04 o                         
  11  19   1        232.54        158.97        87.02 o                         
  13  19   1         17.33         72.70        89.11 o                         
  15  19   1       4830.11       5189.86       195.50 o                         
  17  19   1       7909.87       7729.57       203.51 o                         
  19  19   1       1344.40       1192.24       192.49 o                         
  21  19   1       5841.61       6256.77       317.58 o                         
  23  19   1        439.42        786.70       163.84 o                         
  25  19   1       4692.99       4178.73       249.47 o                         
  27  19   1        197.18        186.09       165.99 o                         
  29  19   1       1069.26       1469.21       255.49 o                         
 -30  20   1        996.89       1030.48       198.60 o                         
 -28  20   1        139.70        164.72       165.99 o                         
 -26  20   1       1273.65       1376.72       269.25 o                         
 -24  20   1       1199.38       1213.55       164.38 o                         
 -22  20   1       4717.19       4994.20       329.37 o                         
 -20  20   1       5523.97       6556.46       282.32 o                         
 -18  20   1      16448.12      16042.38       387.92 o                         
 -16  20   1       1313.90       1384.10       100.73 o                         
 -14  20   1        654.86        462.96        99.56 o                         
 -12  20   1        784.88        614.92       119.29 o                         
 -10  20   1       3751.34       4816.13       159.10 o                         
  -8  20   1       3201.62       2709.85       132.06 o                         
  -6  20   1       3861.12       4463.02       170.23 o                         
  -4  20   1      14112.49      13636.97       441.78 o                         
  -2  20   1      10726.85      11453.40       306.76 o                         
   0  20   1      39460.76      37130.21       742.43 o                         
   2  20   1      10564.48      10956.18       295.91 o                         
   4  20   1      28819.83      27341.21       568.85 o                         
   6  20   1        895.29        870.96        99.39 o                         
   8  20   1      18297.78      17487.78       466.62 o                         
  10  20   1       2968.92       2841.61       142.08 o                         
  12  20   1       1058.57       1695.61       149.43 o                         
  14  20   1        375.28        409.96       112.46 o                         
  16  20   1       6473.92       6402.15       352.75 o                         
  18  20   1      16372.84      16698.80       423.76 o                         
  20  20   1       1951.42       1728.02       226.71 o                         
  22  20   1         18.93         56.44       133.45 o                         
  24  20   1       2768.66       2947.93       255.16 o                         
  26  20   1         91.51         74.82       153.66 o                         
  28  20   1       1237.55        589.06       184.48 o                         
 -29  21   1          3.34         94.83       158.06 o                         
 -27  21   1        121.59         82.56       159.07 o                         
 -25  21   1        431.00        385.27       160.66 o                         
 -23  21   1        157.61        160.77       129.16 o                         
 -21  21   1        205.80        282.58       135.16 o                         
 -19  21   1        521.15        588.67       131.00 o                         
 -17  21   1        862.46        615.27       124.20 o                         
 -15  21   1        857.23        793.58       137.31 o                         
 -13  21   1       2092.64       2124.98       140.17 o                         
 -11  21   1         27.74         42.43        80.01 o                         
  -9  21   1         17.58         62.92        87.51 o                         
  -7  21   1       3950.88       3547.51       161.22 o                         
  -5  21   1       2188.00       2466.39       163.46 o                         
  -3  21   1      10143.22      10000.09       283.07 o                         
  -1  21   1      28101.49      27779.45       475.07 o                         
   1  21   1      36503.80      36786.04       609.04 o                         
   3  21   1      56277.30      54907.90       943.02 o                         
   5  21   1      21508.37      20671.72       382.58 o                         
   7  21   1       8855.14       8748.45       275.02 o                         
   9  21   1       6608.08       6128.72       255.46 o                         
  11  21   1      15676.21      16482.40       343.72 o                         
  13  21   1         21.29         84.67        95.18 o                         
  15  21   1      17293.21      18985.77       390.48 o                         
  17  21   1        677.10        800.82       136.62 o                         
  19  21   1      24191.74      24900.80       559.92 o                         
  21  21   1        606.20        400.93       151.37 o                         
  23  21   1       6919.25       7577.92       899.01 o                         
  25  21   1        515.03        275.71       162.96 o                         
  27  21   1       1471.41       1649.88       242.19 o                         
 -28  22   1       1060.82       1060.00       246.11 o                         
 -26  22   1         86.61         80.68       155.44 o                         
 -24  22   1        639.19        717.85       156.67 o                         
 -22  22   1       1059.06       1380.28       167.68 o                         
 -20  22   1        194.35        145.69       119.95 o                         
 -18  22   1        574.15        731.43       140.67 o                         
 -16  22   1         42.41         90.83       106.38 o                         
 -14  22   1       1383.91       1529.45       132.35 o                         
 -12  22   1       3351.76       2401.11       256.65 o                         
 -10  22   1       4611.41       5017.46       231.89 o                         
  -8  22   1       1181.60       1171.88       138.19 o                         
  -6  22   1        693.52        480.60        99.40 o                         
  -4  22   1       3545.40       3329.55       136.75 o                         
  -2  22   1       1333.42       1729.68       130.33 o                         
   0  22   1      39892.79      41975.57       776.70 o                         
   2  22   1        367.32        498.61       107.75 o                         
   4  22   1      33184.22      32806.83       575.15 o                         
   6  22   1      17776.53      18267.81       350.52 o                         
   8  22   1      12375.66      12559.31       293.86 o                         
  10  22   1        144.01         79.16        90.07 o                         
  12  22   1       7173.57       5841.96       232.99 o                         
  14  22   1       2692.71       3509.20       278.04 o                         
  16  22   1      20263.28      19154.46       460.95 o                         
  18  22   1      16754.54      16664.62       481.77 o                         
  20  22   1       3869.42       3935.68       224.49 o                         
  22  22   1       7255.23       7955.74       336.95 o                         
  24  22   1         92.08         99.18       153.66 o                         
  26  22   1       9228.92       9657.60       390.31 o                         
 -27  23   1        435.79        456.39       177.81 o                         
 -25  23   1        170.53         46.10       155.44 o                         
 -23  23   1          6.48         93.85       131.20 o                         
 -21  23   1       4033.49       4543.08       231.76 o                         
 -19  23   1         85.86        108.66       112.46 o                         
 -17  23   1        505.76        731.91       132.06 o                         
 -15  23   1         85.83        148.53        97.19 o                         
 -13  23   1        513.36        700.08       148.66 o                         
 -11  23   1       5027.87       5110.11       320.82 o                         
  -9  23   1      11377.43      11218.91       305.62 o                         
  -7  23   1      13637.94      13553.96       422.56 o                         
  -5  23   1       3827.98       4438.18       373.31 o                         
  -3  23   1       5894.17       6271.41       191.03 o                         
  -1  23   1        463.39        479.24        77.00 o                         
   1  23   1       5955.56       5181.33       298.83 o                         
   3  23   1          0.53         33.25        87.70 o                         
   5  23   1      32727.90      30083.05       580.62 o                         
   7  23   1         34.98         26.96        90.93 o                         
   9  23   1       5547.86       4693.07       212.52 o                         
  11  23   1        188.57         63.78       101.03 o                         
  13  23   1         26.49          0.00       101.03 o                         
  15  23   1       2094.25       2117.73       175.31 o                         
  17  23   1        249.40        302.77       128.90 o                         
  19  23   1       3771.24       3161.11       201.98 o                         
  21  23   1       2984.15       2787.18       201.05 o                         
  23  23   1         58.80        139.17       154.78 o                         
  25  23   1       4134.04       3595.73       486.66 o                         
  27  23   1        668.38        505.37       198.25 o                         
 -26  24   1        319.34        506.03       167.16 o                         
 -24  24   1        627.08        672.58       153.08 o                         
 -22  24   1       1958.74       2058.35       299.43 o                         
 -20  24   1        286.79        465.31       129.71 o                         
 -18  24   1        434.47        657.04       132.06 o                         
 -16  24   1        175.13        137.72       110.38 o                         
 -14  24   1       1560.26       1574.07       143.72 o                         
 -12  24   1        490.42        541.87       103.70 o                         
 -10  24   1       5604.27       5716.05       278.04 o                         
  -8  24   1       6131.84       5974.27       204.05 o                         
  -6  24   1      10758.21      10042.82       292.56 o                         
  -4  24   1       4208.07       4296.40       155.23 o                         
  -2  24   1      10895.71      10974.73       339.38 o                         
   0  24   1       6312.16       6260.47       231.89 o                         
   2  24   1         53.02         36.79        76.36 o                         
   4  24   1      29866.73      30851.67       684.00 o                         
   6  24   1        693.96        620.66       100.93 o                         
   8  24   1       3721.02       3488.72       207.09 o                         
  10  24   1       7869.30       7471.93       406.37 o                         
  12  24   1      11588.37      12032.75       474.99 o                         
  14  24   1       7592.82       6758.96       516.44 o                         
  16  24   1       2939.55       3350.06       342.20 o                         
  18  24   1        333.29        368.03       137.58 o                         
  20  24   1       4306.06       4068.34       295.15 o                         
  22  24   1        280.29        388.54       187.83 o                         
  24  24   1       2794.16       2774.40       386.87 o                         
  26  24   1        206.38        418.42       174.90 o                         
 -27  25   1        337.04        325.99       188.60 o                         
 -25  25   1        289.65         93.85       159.07 o                         
 -23  25   1       1927.38       2082.20       203.27 o                         
 -21  25   1        266.83        341.74       192.49 o                         
 -19  25   1        119.43        113.21       121.80 o                         
 -17  25   1        369.20        196.19       129.35 o                         
 -15  25   1         38.08         69.45       111.41 o                         
 -13  25   1       1757.19       1881.95       188.21 o                         
 -11  25   1       2208.97       1926.73       153.99 o                         
  -9  25   1       7642.94       7331.00       259.37 o                         
  -7  25   1       5202.34       4935.93       209.60 o                         
  -5  25   1       6056.67       5681.43       211.78 o                         
  -3  25   1      17947.32      19157.69       504.75 o                         
  -1  25   1      17910.16      18423.79       446.54 o                         
   1  25   1       9370.03       9661.55       270.57 o                         
   3  25   1       3112.22       2741.60       160.29 o                         
   5  25   1       9880.93       9144.33       243.80 o                         
   7  25   1      22641.55      22889.35       538.59 o                         
   9  25   1       4395.32       4210.55       274.42 o                         
  11  25   1      26932.15      29045.77       820.52 o                         
  13  25   1        437.99        238.94       181.18 o                         
  15  25   1      16648.19      17170.74       466.92 o                         
  17  25   1        206.26        220.39       135.46 o                         
  19  25   1       7767.67       9888.96       701.52 o                         
  21  25   1          0.50         19.49       138.39 o                         
  23  25   1       7462.94       7567.83       340.23 o                         
  25  25   1          1.07        148.18       172.46 o                         
 -26  26   1         18.99         78.45       177.20 o                         
 -24  26   1       1256.41       1036.60       169.56 o                         
 -22  26   1        389.73        635.55       149.77 o                         
 -20  26   1         59.19        143.48       131.00 o                         
 -18  26   1          2.60         25.13       130.17 o                         
 -16  26   1         41.43         49.39       112.46 o                         
 -14  26   1        855.47        923.61       134.39 o                         
 -12  26   1       3534.12       3500.00       199.51 o                         
 -10  26   1       1142.59       1255.74       139.83 o                         
  -8  26   1      12244.35      11821.93       342.95 o                         
  -6  26   1        262.40        220.46        99.39 o                         
  -4  26   1       4728.01       5231.70       244.59 o                         
  -2  26   1        987.27        990.23       252.38 o                         
   0  26   1       7771.52       7915.73       252.74 o                         
   2  26   1       3734.69       4196.25       311.46 o                         
   4  26   1      25102.84      27051.41       624.52 o                         
   6  26   1        618.68        646.06       179.66 o                         
   8  26   1      30452.21      30342.46       645.91 o                         
  10  26   1       2381.82       2422.77       316.07 o                         
  12  26   1      19226.42      18356.26       470.88 o                         
  14  26   1       2858.51       3384.01       252.77 o                         
  16  26   1       7295.39       7817.01       273.23 o                         
  18  26   1       6385.21       7019.16       290.98 o                         
  20  26   1        352.43        346.73       155.50 o                         
  22  26   1       9388.55      10013.68       419.87 o                         
  24  26   1       1768.38       1880.22       215.94 o                         
 -25  27   1       1858.12       1650.36       214.84 o                         
 -23  27   1          1.27         14.17       137.82 o                         
 -21  27   1         16.55         24.92       132.93 o                         
 -19  27   1         10.20         68.88       128.90 o                         
 -17  27   1         18.12         68.90       129.16 o                         
 -15  27   1        283.13        349.55       120.75 o                         
 -13  27   1       1727.23       1500.28       167.65 o                         
 -11  27   1       5697.07       4653.66       230.31 o                         
  -9  27   1        183.63        170.37       109.07 o                         
  -7  27   1       4390.82       4070.79       333.65 o                         
  -5  27   1       1087.91        890.68       126.27 o                         
  -3  27   1        167.84        101.81        92.72 o                         
  -1  27   1      21511.33      22346.16       531.50 o                         
   1  27   1      19315.60      18416.83       447.97 o                         
   3  27   1       1428.86       1691.71       149.77 o                         
   5  27   1      13435.85      12863.38       479.09 o                         
   7  27   1         31.76         75.94       119.53 o                         
   9  27   1       4232.32       4095.88       233.15 o                         
  11  27   1       3178.38       3365.33       224.18 o                         
  13  27   1        151.26         99.04       129.18 o                         
  15  27   1       2120.57       2423.95       294.84 o                         
  17  27   1       1292.22       1196.98       157.65 o                         
  19  27   1       2586.74       3058.82       210.91 o                         
  21  27   1       3298.56       3187.78       223.93 o                         
  23  27   1       3363.78       2815.52       233.77 o                         
 -24  28   1        205.26        169.44       152.44 o                         
 -22  28   1        179.83        318.66       150.81 o                         
 -20  28   1        395.85        382.81       146.73 o                         
 -18  28   1        103.09         34.14       130.17 o                         
 -16  28   1        103.26        107.28       122.48 o                         
 -14  28   1       1224.06       1220.33       235.27 o                         
 -12  28   1       1770.84       1759.67       275.05 o                         
 -10  28   1       4691.75       3838.73       262.16 o                         
  -8  28   1       1522.45       1328.61       182.79 o                         
  -6  28   1        188.10        313.60       114.86 o                         
  -4  28   1         99.73         57.16        96.05 o                         
  -2  28   1        863.28        897.54       237.09 o                         
   0  28   1       2272.86       3034.93       175.25 o                         
   2  28   1         48.49         11.85        98.79 o                         
   4  28   1        906.41       1184.31       216.81 o                         
   6  28   1      11959.29      11940.71       356.85 o                         
   8  28   1      10390.11       9443.12       347.55 o                         
  10  28   1       5031.82       4832.54       235.92 o                         
  12  28   1       3628.73       3366.80       589.51 o                         
  14  28   1        144.27         70.05       137.09 o                         
  16  28   1       3973.81       3786.80       229.58 o                         
  18  28   1        282.01        365.06       145.56 o                         
  20  28   1       1874.58       1880.15       193.18 o                         
  22  28   1        210.14        248.80       165.99 o                         
 -23  29   1        592.60        480.88       173.04 o                         
 -21  29   1         10.73          0.00       138.81 o                         
 -19  29   1        998.39       1261.79       273.76 o                         
 -17  29   1        383.85        345.32       147.92 o                         
 -15  29   1          7.64         43.50       119.95 o                         
 -13  29   1       2834.27       2469.53       395.86 o                         
 -11  29   1       3111.90       2565.00       198.72 o                         
  -9  29   1       4785.95       3778.05       380.57 o                         
  -7  29   1       3608.27       4280.99       422.93 o                         
  -5  29   1       4523.48       5587.04       235.92 o                         
  -3  29   1       8834.26      10156.03       375.07 o                         
  -1  29   1      11286.47      11878.33       533.44 o                         
   1  29   1       1374.08       1252.08       139.30 o                         
   3  29   1       7111.67       7508.85       298.91 o                         
   5  29   1       1541.81       1383.49       147.30 o                         
   7  29   1      20591.43      22298.64       743.38 o                         
   9  29   1       5742.73       4985.88       288.06 o                         
  11  29   1      12975.63      14128.34       423.20 o                         
  13  29   1       3015.54       2853.27       218.48 o                         
  15  29   1      10700.98      10773.40       376.73 o                         
  17  29   1       1812.25       2174.27       188.31 o                         
  19  29   1      10079.83      10948.22       367.53 o                         
  21  29   1        104.07        157.87       156.67 o                         
 -22  30   1        261.11        216.26       161.13 o                         
 -20  30   1        523.85        562.05       158.66 o                         
 -18  30   1        482.37        602.06       152.18 o                         
 -16  30   1         44.25         68.22       131.70 o                         
 -14  30   1          7.75         57.75       120.97 o                         
 -12  30   1       3655.11       3488.28       277.35 o                         
 -10  30   1        218.99        343.15       157.72 o                         
  -8  30   1       3433.45       3597.16       290.73 o                         
  -6  30   1         99.98          0.00       118.54 o                         
  -4  30   1      26303.80      25568.28       654.35 o                         
  -2  30   1       1635.57       1201.81       237.09 o                         
   0  30   1      16448.83      17525.90       466.92 o                         
   2  30   1        882.36        640.30       119.53 o                         
   4  30   1       8566.74       8750.34       300.56 o                         
   6  30   1       2098.55       2219.74       167.16 o                         
   8  30   1      19125.30      18973.17       470.88 o                         
  10  30   1       1101.30       1407.30       255.05 o                         
  12  30   1      11912.90      12047.53       932.66 o                         
  14  30   1       4174.49       4273.00       245.29 o                         
  16  30   1       4019.74       3613.36       214.07 o                         
  18  30   1       3667.68       4688.12       575.84 o                         
  20  30   1       3085.45       2977.10       312.26 o                         
 -21  31   1         63.80        201.47       152.44 o                         
 -19  31   1        803.74        859.00       239.54 o                         
 -17  31   1        119.88         44.65       140.67 o                         
 -15  31   1         14.56        120.73       123.92 o                         
 -13  31   1         24.71         29.64       138.30 o                         
 -11  31   1        513.82        469.61       140.14 o                         
  -9  31   1        413.18        385.27       128.38 o                         
  -7  31   1        947.86        819.25       235.01 o                         
  -5  31   1       5972.01       5221.37       235.92 o                         
  -3  31   1        896.01        631.61       192.63 o                         
  -1  31   1       5043.33       4655.84       251.47 o                         
   1  31   1       1258.07       1348.18       147.30 o                         
   3  31   1       3744.49       3834.03       367.62 o                         
   5  31   1        129.03         82.98       118.54 o                         
   7  31   1       2960.65       3104.41       218.27 o                         
   9  31   1       1408.83       1636.81       185.83 o                         
  11  31   1       5142.33       5473.73       266.23 o                         
  13  31   1          3.59         70.49       139.30 o                         
  15  31   1       2967.66       3023.62       314.15 o                         
  17  31   1         41.78        117.54       146.73 o                         
  19  31   1       2868.56       3680.04       376.43 o                         
 -20  32   1        217.15        469.51       158.60 o                         
 -18  32   1        120.45        150.67       149.23 o                         
 -16  32   1        749.43       1176.61       224.98 o                         
 -14  32   1        103.07         54.02       130.17 o                         
 -12  32   1        182.22         63.07       129.85 o                         
 -10  32   1        140.86         75.78       129.18 o                         
  -8  32   1          9.42         22.66       120.33 o                         
  -6  32   1         39.22         68.53       128.38 o                         
  -4  32   1       2049.93       2009.31       188.60 o                         
  -2  32   1          1.08         56.99       135.01 o                         
   0  32   1        224.49        400.08       146.69 o                         
   2  32   1         38.18          0.00       117.31 o                         
   4  32   1         10.26         40.75       119.53 o                         
   6  32   1        360.43        314.14       138.30 o                         
   8  32   1        403.43        596.02       139.30 o                         
  10  32   1        171.15        284.64       177.39 o                         
  12  32   1        890.13       1001.79       168.17 o                         
  14  32   1        408.10        456.70       156.54 o                         
  16  32   1       1343.79       1555.54       187.29 o                         
  18  32   1        444.30        490.77       243.82 o                         
 -19  33   1        204.77        383.85       168.17 o                         
 -17  33   1         47.80        147.45       146.23 o                         
 -15  33   1        546.72        539.71       224.24 o                         
 -13  33   1         38.72        201.04       139.30 o                         
 -11  33   1        370.14        345.75       140.14 o                         
  -9  33   1        107.93        247.52       172.17 o                         
  -7  33   1       6412.01       6594.51       282.24 o                         
  -5  33   1      10315.31       9932.82       417.98 o                         
  -3  33   1       2700.21       2826.63       209.56 o                         
  -1  33   1       1652.69       1624.36       177.20 o                         
   1  33   1       1530.22       1696.68       400.08 o                         
   3  33   1       2796.30       2809.64       315.69 o                         
   5  33   1        303.43        237.84       129.18 o                         
   7  33   1       3308.77       3913.30       244.00 o                         
   9  33   1       2059.82       2691.00       229.13 o                         
  11  33   1       9827.02      10656.73       401.07 o                         
  13  33   1       4957.56       5393.77       283.62 o                         
  15  33   1      12819.14      13646.19       428.28 o                         
  17  33   1         91.87        120.32       146.17 o                         
 -16  34   1        169.07        175.17       148.30 o                         
 -14  34   1        424.89        429.28       150.49 o                         
 -12  34   1        337.02        517.28       159.93 o                         
 -10  34   1         42.29          0.00       138.30 o                         
  -8  34   1       9945.19       9943.46       408.48 o                         
  -6  34   1        573.18        446.17       440.45 o                         
  -4  34   1      12838.28      12436.20       440.07 o                         
  -2  34   1        302.25        207.45       146.69 o                         
   0  34   1       3809.11       3341.94       219.29 o                         
   2  34   1       2556.63       2728.43       185.83 o                         
   4  34   1       9282.63       9264.38       388.43 o                         
   6  34   1       2199.75       2357.96       185.83 o                         
   8  34   1       7521.47       7167.13       392.29 o                         
  10  34   1       1486.87       1740.99       225.30 o                         
  12  34   1      12003.12      12267.12       559.31 o                         
  14  34   1       3936.51       4724.16       421.96 o                         
  16  34   1       7871.87       8201.21       513.31 o                         
 -15  35   1        107.40        117.17       142.87 o                         
 -13  35   1        749.67        880.34       162.55 o                         
 -11  35   1        468.88        628.17       266.81 o                         
  -9  35   1       2189.87       2140.52       301.95 o                         
  -7  35   1        189.35        234.81       140.14 o                         
  -5  35   1       3972.23       4242.37       622.35 o                         
  -3  35   1       3208.96       2690.06       681.62 o                         
  -1  35   1       2577.02       2662.15       219.29 o                         
   1  35   1        498.78        281.54       146.69 o                         
   3  35   1       5036.74       3941.40       516.87 o                         
   5  35   1        755.89        997.36       163.08 o                         
   7  35   1       7779.94       7638.57       389.41 o                         
   9  35   1         10.18         73.69       148.29 o                         
  11  35   1       2016.12       2022.02       270.82 o                         
  13  35   1        414.40        421.79       176.63 o                         
  15  35   1       6117.48       6875.51       918.71 o                         
 -14  36   1        659.83        694.68       170.32 o                         
 -12  36   1        846.92        912.56       340.83 o                         
 -10  36   1       3523.82       3922.39       442.54 o                         
  -8  36   1        583.62        602.15       159.93 o                         
  -6  36   1       1321.78       1581.18       198.25 o                         
  -4  36   1         49.38         29.64       146.69 o                         
  -2  36   1         42.07         14.82       146.69 o                         
   0  36   1         25.17         96.81       156.12 o                         
   2  36   1       1308.82       1137.07       177.20 o                         
   4  36   1        156.49        148.18       139.30 o                         
   6  36   1        609.09        486.98       167.16 o                         
   8  36   1         96.83         29.64       147.30 o                         
  10  36   1       3158.61       3720.42       380.43 o                         
  12  36   1        629.05        575.38       169.03 o                         
 -11  37   1        891.95       1124.46       180.50 o                         
  -9  37   1        621.16        467.27       169.03 o                         
  -7  37   1       2843.10       3378.48       325.99 o                         
  -5  37   1         58.02          0.00       156.12 o                         
  -3  37   1       2615.29       2812.67       240.31 o                         
  -1  37   1       1369.38       1579.73       192.63 o                         
   1  37   1        803.68        804.61       192.63 o                         
   3  37   1       4029.72       4445.37       272.42 o                         
   5  37   1        482.47        646.52       210.85 o                         
   7  37   1        179.37         59.27       158.06 o                         
   9  37   1       2312.50       2400.52       440.06 o                         
  -8  38   1        347.81        192.63       192.63 o                         
  -6  38   1         41.22          0.00       156.12 o                         
  -4  38   1       3578.66       4119.59       548.26 o                         
  -2  38   1        274.11        370.45       167.65 o                         
   0  38   1       8026.60       7748.90       345.29 o                         
   2  38   1        573.98        721.72       177.20 o                         
   4  38   1       6116.10       5622.06       303.32 o                         
   6  38   1        272.23        146.06       159.07 o                         
  -3  39   1        205.28         88.91       167.65 o                         
  -1  39   1       4998.78       4640.20       370.45 o                         
   1  39   1       2447.13       2380.71       227.67 o                         
 -34   0   2       4907.24       4713.77       314.34 o                         
 -32   0   2       2051.85       1669.54       207.21 o                         
 -30   0   2       6624.70       6840.02       253.18 o                         
 -28   0   2       8193.18       8521.33       284.73 o                         
 -26   0   2       4573.55       5576.93       241.10 o                         
 -24   0   2        528.37        501.12       106.70 o                         
 -22   0   2      26994.58      23942.87       572.22 o                         
 -20   0   2      51033.98      51684.26       935.69 o                         
 -18   0   2      26643.04      26283.37       359.76 o                         
 -16   0   2       4435.85       4878.26       270.87 o                         
 -14   0   2        712.24        912.05       120.27 o                         
 -12   0   2       1595.33       1394.99       106.03 o                         
 -10   0   2         51.73         67.63        34.42 o                         
  -8   0   2        647.49        513.70        33.95 o                         
  -6   0   2       2697.23       2240.29        96.04 o                         
  -4   0   2      19936.47      16433.63       119.77 o                         
  -2   0   2       5144.16       6045.71        59.27 o                         
   0   0   2       3030.28       2195.82       785.63 o                         
   2   0   2       9749.47      16253.56       592.99 o                         
   4   0   2     120968.87     121358.65      3585.93 o                         
   6   0   2      20925.99      17756.98       795.49 o                         
   8   0   2      64523.39      67341.34      1290.28 o                         
  10   0   2      16122.39      15920.34       245.39 o                         
  12   0   2      12524.29      11175.35       157.91 o                         
  14   0   2       5553.42       6112.46       249.02 o                         
  16   0   2      22975.96      23458.06       584.30 o                         
  18   0   2      11451.47      11719.65       562.62 o                         
  20   0   2      21125.48      21733.53      2309.64 o                         
  22   0   2       9199.20       8748.62       391.85 o                         
  24   0   2       1905.30       1680.20       209.83 o                         
  26   0   2       9109.87       9826.60       726.08 o                         
  28   0   2       8850.32       8831.47       711.26 o                         
  30   0   2       6345.84       7705.31       651.99 o                         
  32   0   2        516.33         59.27       355.63 o                         
 -35   1   2       6449.25       6974.27       255.38 o                         
 -33   1   2          9.80         51.69       110.78 o                         
 -31   1   2       4660.69       4325.63       210.93 o                         
 -29   1   2         81.94        105.07        77.20 o                         
 -27   1   2       3550.99       3176.85       123.21 o                         
 -25   1   2       2507.59       2370.51       109.29 o                         
 -23   1   2      17306.84      16998.51       268.44 o                         
 -21   1   2          0.89         66.05        52.03 o                         
 -19   1   2      44961.73      44829.09       532.48 o                         
 -17   1   2       1089.60       1251.67       102.05 o                         
 -15   1   2       1584.88       1230.70        56.59 o                         
 -13   1   2         95.92        126.15        26.41 o                         
 -11   1   2         24.99        226.32        28.30 o                         
  -9   1   2       2848.04       3267.23        65.20 o                         
  -7   1   2       7125.81       8211.89       211.11 o                         
  -5   1   2       6108.23       6916.98        94.62 o                         
  -3   1   2        866.96       1384.97       142.63 o                         
  -1   1   2       1587.55        690.04        67.87 o                         
   1   1   2       8210.57       3230.30        29.64 o                         
   3   1   2      52743.55      57399.05      1073.14 o                         
   5   1   2      17174.13      18713.42       435.04 o                         
   7   1   2      43540.87      45526.22       549.26 o                         
   9   1   2      19444.15      20551.91       199.15 o                         
  11   1   2      22375.97      23992.44       439.79 o                         
  13   1   2       2534.47       2940.21       112.44 o                         
  15   1   2      12846.35      13551.67       216.86 o                         
  17   1   2       1415.11       1379.49        95.02 o                         
  19   1   2      22091.95      21884.12       322.77 o                         
  21   1   2         53.74        116.71        80.87 o                         
  23   1   2      10699.72      10692.96       266.75 o                         
  25   1   2        939.41        914.73       147.48 o                         
  27   1   2      11002.74      11615.13       395.28 o                         
  29   1   2        221.17        222.27       230.51 o                         
  31   1   2        404.34        325.99       272.42 o                         
  33   1   2        672.36        531.25       282.32 o                         
 -34   2   2          4.65         23.29       113.41 o                         
 -32   2   2         15.86         62.51        99.51 o                         
 -30   2   2        113.95         74.05        85.93 o                         
 -28   2   2        364.82        248.44        78.96 o                         
 -26   2   2        689.92        685.60        88.37 o                         
 -24   2   2        398.38        295.47        69.24 o                         
 -22   2   2        396.31        291.44        62.29 o                         
 -20   2   2         12.68         52.72        46.90 o                         
 -18   2   2       6715.95       7098.83       125.11 o                         
 -16   2   2       2447.26       1988.00        76.94 o                         
 -14   2   2        130.46        218.13        56.73 o                         
 -12   2   2       2518.85       2662.76        85.66 o                         
 -10   2   2        196.26        135.40        25.00 o                         
  -8   2   2        701.11        752.97        36.55 o                         
  -6   2   2       2606.58       2659.84        92.53 o                         
  -4   2   2       2829.54       2208.58        16.16 o                         
  -2   2   2      12825.20      10411.84       337.55 o                         
   0   2   2       3187.11       4567.81       132.97 o                         
   2   2   2      73944.49      70072.52      1159.76 o                         
   4   2   2       1270.94       1055.26        47.97 o                         
   6   2   2        590.18        966.42        72.30 o                         
   8   2   2       3132.28       2670.88        96.40 o                         
  10   2   2        885.66        975.67        49.44 o                         
  12   2   2         87.59         58.25        37.28 o                         
  14   2   2        463.80        498.19        37.28 o                         
  16   2   2        523.32        547.59        53.44 o                         
  18   2   2        101.55        115.60        59.73 o                         
  20   2   2          1.34          6.94        61.06 o                         
  22   2   2       4195.33       4201.02       205.43 o                         
  24   2   2        741.53        565.32       123.78 o                         
  26   2   2        421.98        331.22       132.37 o                         
  28   2   2        966.56        905.03       172.51 o                         
  30   2   2       1127.22       1235.21       291.14 o                         
  32   2   2         18.06         29.64       248.86 o                         
 -35   3   2       1343.02       1033.69       163.35 o                         
 -33   3   2        542.61        591.47       136.20 o                         
 -31   3   2       5601.94       5919.41       200.95 o                         
 -29   3   2         36.26         68.96        80.39 o                         
 -27   3   2       2539.82       2509.52       111.21 o                         
 -25   3   2         33.79         75.41        65.77 o                         
 -23   3   2       4808.07       4663.92       117.24 o                         
 -21   3   2         21.66         91.55        55.39 o                         
 -19   3   2      13234.87      12637.98       205.02 o                         
 -17   3   2      12128.06      12878.65       176.57 o                         
 -15   3   2       3449.11       3580.67       100.01 o                         
 -13   3   2      14603.85      13996.03       144.86 o                         
 -11   3   2       3217.58       3035.29        75.66 o                         
  -9   3   2         16.65         37.76        24.87 o                         
  -7   3   2       9709.65      10626.96       136.27 o                         
  -5   3   2       3211.46       2764.26       255.22 o                         
  -3   3   2      30381.88      28269.80       316.78 o                         
  -1   3   2         31.13         46.79        41.62 o                         
   1   3   2      38607.82      45210.89      2084.23 o                         
   3   3   2      29326.48      33129.97       578.48 o                         
   5   3   2      82985.43      77527.92      2053.54 o                         
   7   3   2      33192.60      35542.91       544.29 o                         
   9   3   2       2981.96       2293.02        81.93 o                         
  11   3   2      21072.65      21071.38       339.64 o                         
  13   3   2       2609.85       3098.72       123.17 o                         
  15   3   2       7971.72       7826.57       145.01 o                         
  17   3   2        194.70        132.69        49.96 o                         
  19   3   2      10136.97       9637.22       170.98 o                         
  21   3   2       3446.66       2962.86       123.59 o                         
  23   3   2      10584.73      10131.87       430.08 o                         
  25   3   2        113.94        168.49       128.14 o                         
  27   3   2       2497.87       2330.71       200.30 o                         
  29   3   2       4438.93       4954.44       264.74 o                         
  31   3   2       2964.26       3112.05       370.45 o                         
  33   3   2         46.03         61.74       241.16 o                         
 -34   4   2       1985.54       1799.03       155.80 o                         
 -32   4   2       2057.29       1537.58       132.77 o                         
 -30   4   2       3442.81       3715.74       147.01 o                         
 -28   4   2       2529.73       2608.36       143.86 o                         
 -26   4   2       6967.51       7468.02       200.89 o                         
 -24   4   2      30711.69      29288.65       455.42 o                         
 -22   4   2       7838.13       7407.24       183.42 o                         
 -20   4   2       6708.75       6263.67       149.87 o                         
 -18   4   2      12109.97      11851.95       190.06 o                         
 -16   4   2      22035.30      21396.62       309.99 o                         
 -14   4   2        995.77        802.62        29.58 o                         
 -12   4   2        343.62       1231.39        82.65 o                         
 -10   4   2        203.20        443.12        40.78 o                         
  -8   4   2      14827.01      15699.21       127.36 o                         
  -6   4   2       1448.00       1300.53        66.74 o                         
  -4   4   2       5075.46       5690.69       545.03 o                         
  -2   4   2       2758.52       2556.39        15.60 o                         
   0   4   2      35646.33      28960.99       248.10 o                         
   2   4   2          7.02         10.23       145.74 o                         
   4   4   2        512.89       1303.95       103.73 o                         
   6   4   2        700.64        623.55        57.55 o                         
   8   4   2      58242.10      62439.37       901.51 o                         
  10   4   2      15416.72      17116.66       202.07 o                         
  12   4   2      38039.78      36163.29       552.63 o                         
  14   4   2       9424.06       9438.40       351.03 o                         
  16   4   2      19052.06      18132.72       402.30 o                         
  18   4   2      10337.82       9835.77       304.83 o                         
  20   4   2      10237.06      11031.00       375.35 o                         
  22   4   2       5314.35       5411.38       300.84 o                         
  24   4   2      16921.36      17152.97       476.82 o                         
  26   4   2       3574.85       3418.77       251.31 o                         
  28   4   2        279.38        150.65       147.43 o                         
  30   4   2       8606.93       8911.15       637.83 o                         
  32   4   2        453.81        305.00       281.54 o                         
 -35   5   2       4096.55       4306.09       210.88 o                         
 -33   5   2        697.23        614.67       125.75 o                         
 -31   5   2       5526.25       6094.09       200.97 o                         
 -29   5   2        504.13        403.38       103.25 o                         
 -27   5   2       9495.01       9581.82       231.14 o                         
 -25   5   2       1917.74       1802.62       125.04 o                         
 -23   5   2      34208.85      35103.09       481.64 o                         
 -21   5   2       6679.70       6665.11       133.98 o                         
 -19   5   2      17499.40      17918.42       283.71 o                         
 -17   5   2       4863.64       5218.94       115.82 o                         
 -15   5   2      39201.76      40874.30       486.19 o                         
 -13   5   2       6711.83       7107.84       133.49 o                         
 -11   5   2        557.79        593.86        49.95 o                         
  -9   5   2       2228.49       2639.65        93.44 o                         
  -7   5   2       4291.69       3787.25        72.67 o                         
  -5   5   2        247.39        249.52        26.65 o                         
  -3   5   2       2487.95       3156.36       115.34 o                         
  -1   5   2      35633.55      36682.94       539.84 o                         
   1   5   2       3154.33       3414.39       204.41 o                         
   3   5   2      54790.97      49760.59       699.53 o                         
   5   5   2      12716.16      13098.16       321.07 o                         
   7   5   2      24368.66      21993.54       438.99 o                         
   9   5   2      11167.21      11293.70       176.79 o                         
  11   5   2      43407.44      45830.24       626.31 o                         
  13   5   2       2532.77       2506.90        99.80 o                         
  15   5   2      35063.57      36697.51       504.86 o                         
  17   5   2        139.53        155.48        62.76 o                         
  19   5   2      13972.58      15030.68       497.35 o                         
  21   5   2        817.23        771.02       101.14 o                         
  23   5   2      23554.48      23874.84       540.85 o                         
  25   5   2        692.17        525.60       132.37 o                         
  27   5   2       2890.27       3343.59       296.36 o                         
  29   5   2         70.39         59.27       136.60 o                         
  31   5   2       7957.04       8398.71       451.26 o                         
 -34   6   2        423.70        322.34       128.38 o                         
 -32   6   2       1107.22        988.65       122.61 o                         
 -30   6   2       4129.78       4058.61       173.96 o                         
 -28   6   2       1058.78        824.39       102.74 o                         
 -26   6   2       1266.43        804.98        95.58 o                         
 -24   6   2        108.49        103.06        65.56 o                         
 -22   6   2        294.86        253.87        68.95 o                         
 -20   6   2       3203.24       3034.98       114.26 o                         
 -18   6   2      11341.67      11277.29       196.53 o                         
 -16   6   2       1757.00       2051.23        91.91 o                         
 -14   6   2      21301.52      21917.87       305.76 o                         
 -12   6   2       6217.12       7292.11       164.23 o                         
 -10   6   2       8392.68       8085.73       110.45 o                         
  -8   6   2        749.73        510.52        37.77 o                         
  -6   6   2        306.84        377.17        33.79 o                         
  -4   6   2          7.09        206.24        26.86 o                         
  -2   6   2      28781.59      26685.53       370.76 o                         
   0   6   2        394.10        790.10       142.62 o                         
   2   6   2      37228.64      42337.16       581.59 o                         
   4   6   2         45.38        164.44        44.54 o                         
   6   6   2      28411.11      31068.01       513.86 o                         
   8   6   2        666.52        745.84        62.59 o                         
  10   6   2        268.82        161.83        46.51 o                         
  12   6   2       1209.65       1641.97        68.94 o                         
  14   6   2         24.67         49.89        45.78 o                         
  16   6   2       1391.88       1326.74       151.62 o                         
  18   6   2       2781.61       3228.02       139.87 o                         
  20   6   2        571.77        633.75       150.21 o                         
  22   6   2       1658.27       1582.30       132.50 o                         
  24   6   2        243.12        184.75       119.85 o                         
  26   6   2          9.03         45.87       134.73 o                         
  28   6   2        553.73        380.59       132.94 o                         
  30   6   2        599.59        893.24       238.48 o                         
  32   6   2          6.92         38.30       158.74 o                         
 -35   7   2       2144.18       2210.78       220.72 o                         
 -33   7   2        117.18        167.54       119.95 o                         
 -31   7   2       1210.06       1391.57       142.12 o                         
 -29   7   2         14.64         99.70       103.45 o                         
 -27   7   2       2003.02       1598.64       145.79 o                         
 -25   7   2        199.06         66.49        68.80 o                         
 -23   7   2       1103.14        879.37        82.61 o                         
 -21   7   2        334.61        434.71        72.12 o                         
 -19   7   2       3004.40       2643.32        88.81 o                         
 -17   7   2      14335.68      13301.21       238.55 o                         
 -15   7   2       5156.00       5044.25       100.40 o                         
 -13   7   2      73780.85      74365.73       631.78 o                         
 -11   7   2      12843.71      13257.52       249.41 o                         
  -9   7   2       8955.27       8937.25       129.98 o                         
  -7   7   2        667.56        403.97        55.03 o                         
  -5   7   2        364.15        493.32        61.14 o                         
  -3   7   2      30773.30      32771.75       847.06 o                         
  -1   7   2        242.59        271.88        72.72 o                         
   1   7   2      40728.42      44493.05      1965.91 o                         
   3   7   2        662.39       1097.44        83.39 o                         
   5   7   2      25775.69      23785.40       563.55 o                         
   7   7   2       3740.31       3924.83       121.90 o                         
   9   7   2      10335.11      10547.64       182.77 o                         
  11   7   2       6430.47       6611.95       158.52 o                         
  13   7   2         32.92         78.57        43.87 o                         
  15   7   2       3764.85       3637.43       107.35 o                         
  17   7   2       3439.64       3757.34       123.77 o                         
  19   7   2       5035.08       4855.76       120.11 o                         
  21   7   2        500.35        478.42       113.04 o                         
  23   7   2       4409.79       4190.84       244.23 o                         
  25   7   2        648.98        639.55       206.62 o                         
  27   7   2       3500.38       3587.78       231.04 o                         
  29   7   2        208.80         56.47       132.94 o                         
  31   7   2       2314.91       2349.92       358.30 o                         
 -34   8   2       2800.60       2942.20       199.47 o                         
 -32   8   2        483.92        396.79       145.51 o                         
 -30   8   2       3364.89       3308.37       174.54 o                         
 -28   8   2       5926.20       6380.57       219.94 o                         
 -26   8   2       3625.41       3726.10       161.07 o                         
 -24   8   2       4120.60       3831.23       189.02 o                         
 -22   8   2        525.17        419.11        65.81 o                         
 -20   8   2      17911.10      17775.36       313.20 o                         
 -18   8   2         16.89         63.93        42.55 o                         
 -16   8   2       8386.12       7359.01       149.89 o                         
 -14   8   2         93.61        115.19        33.20 o                         
 -12   8   2      24114.41      23958.46       387.04 o                         
 -10   8   2       4379.53       3963.71        75.82 o                         
  -8   8   2        408.40        616.65        69.18 o                         
  -6   8   2       1361.36       1551.32        54.64 o                         
  -4   8   2      31804.43      30174.81       242.32 o                         
  -2   8   2        559.78        574.10        32.20 o                         
   0   8   2      13137.31      12590.11       119.57 o                         
   2   8   2       1790.24       1230.04        66.67 o                         
   4   8   2       5975.23       5930.66       170.89 o                         
   6   8   2       1125.91        481.21        76.15 o                         
   8   8   2        580.48        663.69        74.65 o                         
  10   8   2         17.43         69.05        41.13 o                         
  12   8   2      50129.77      49568.20       683.28 o                         
  14   8   2      12950.64      14635.78       282.10 o                         
  16   8   2      15630.03      15363.41       294.29 o                         
  18   8   2       5336.49       5510.63       191.67 o                         
  20   8   2      19171.24      21379.43       527.70 o                         
  22   8   2       1062.80        934.36       167.36 o                         
  24   8   2       1270.29       1192.47       135.68 o                         
  26   8   2       4167.48       4379.83       312.26 o                         
  28   8   2       2750.54       2898.92       212.90 o                         
  30   8   2       5286.38       5228.31       681.63 o                         
  32   8   2         31.52         29.64       161.26 o                         
 -33   9   2       1381.68       1181.25       204.34 o                         
 -31   9   2       5768.97       6105.24       248.05 o                         
 -29   9   2        426.89        497.45       120.74 o                         
 -27   9   2       9410.30       9829.62       238.15 o                         
 -25   9   2       2871.04       2662.24       122.47 o                         
 -23   9   2      11938.01      11941.78       253.43 o                         
 -21   9   2        403.44        334.63        60.44 o                         
 -19   9   2      29797.18      29199.52       394.13 o                         
 -17   9   2        490.41        512.20        49.28 o                         
 -15   9   2      10195.70       9943.32       237.23 o                         
 -13   9   2       9510.11       8925.53       256.90 o                         
 -11   9   2      31300.23      32782.17       358.53 o                         
  -9   9   2      12845.28      13894.37       247.06 o                         
  -7   9   2        188.52        122.64        32.95 o                         
  -5   9   2      16301.60      17675.32       293.99 o                         
  -3   9   2       5658.50       5774.33       155.39 o                         
  -1   9   2      19090.12      17729.48       220.50 o                         
   1   9   2        300.13        275.02        36.11 o                         
   3   9   2      11107.53       9928.92        91.89 o                         
   5   9   2        114.38        128.76        42.28 o                         
   7   9   2       9064.23       8550.73       159.92 o                         
   9   9   2       7361.85       8983.21       212.07 o                         
  11   9   2      40680.29      43759.27       686.21 o                         
  13   9   2       6301.56       6568.85       202.18 o                         
  15   9   2      43004.99      43341.16       646.57 o                         
  17   9   2         86.57         71.33        69.44 o                         
  19   9   2      40845.20      41835.38       910.78 o                         
  21   9   2         74.73        140.12        84.23 o                         
  23   9   2       2515.01       2968.47       308.70 o                         
  25   9   2        385.95        305.34       128.33 o                         
  27   9   2       6814.29       7100.43       358.55 o                         
  29   9   2        711.74        635.46       176.06 o                         
  31   9   2       4332.67       4391.70       581.09 o                         
 -34  10   2       1122.49        487.74       184.48 o                         
 -32  10   2         63.17        171.31       162.96 o                         
 -30  10   2       3505.98       4080.33       240.94 o                         
 -28  10   2         19.26         67.20       104.44 o                         
 -26  10   2       9612.59       8746.58       208.56 o                         
 -24  10   2        230.96        190.85        80.79 o                         
 -22  10   2      10014.69      10297.61       229.16 o                         
 -20  10   2       3580.06       3119.48       107.36 o                         
 -18  10   2       5136.87       5715.27       142.02 o                         
 -16  10   2       3026.44       3200.40       109.41 o                         
 -14  10   2      39283.52      39786.78       490.90 o                         
 -12  10   2       2791.08       2854.59        87.61 o                         
 -10  10   2      51760.32      51364.97       654.62 o                         
  -8  10   2       5461.19       5899.60       149.82 o                         
  -6  10   2      32167.71      33673.11       526.71 o                         
  -4  10   2       7114.22       7927.45       231.65 o                         
  -2  10   2      10913.81      10117.18       220.54 o                         
   0  10   2       4046.91       4107.17       334.47 o                         
   2  10   2      14096.38      13144.36       189.59 o                         
   4  10   2        126.91        108.37        75.48 o                         
   6  10   2      29399.06      31767.64       543.72 o                         
   8  10   2       1710.55       1566.92        63.73 o                         
  10  10   2      41733.23      45958.42       614.90 o                         
  12  10   2        497.68        481.21        45.68 o                         
  14  10   2       4473.91       4115.51       126.44 o                         
  16  10   2       2097.01       2063.03       150.63 o                         
  18  10   2       3471.93       3433.01       134.33 o                         
  20  10   2        517.70        759.73       119.42 o                         
  22  10   2        608.05        557.85       106.99 o                         
  24  10   2          9.20         77.56       102.07 o                         
  26  10   2       2877.97       2891.92       222.43 o                         
  28  10   2          4.06         29.64       150.70 o                         
  30  10   2       1943.02       1837.72       214.98 o                         
  32  10   2         25.32         64.05       162.85 o                         
 -33  11   2        660.51        426.76       310.14 o                         
 -31  11   2        384.84        474.83       195.74 o                         
 -29  11   2          7.22         60.83       146.12 o                         
 -27  11   2        292.07        216.65       106.70 o                         
 -25  11   2       2644.44       2468.76       180.96 o                         
 -23  11   2         10.40         84.28        67.93 o                         
 -21  11   2       5696.22       5580.63       164.06 o                         
 -19  11   2       1641.40       1881.07        89.60 o                         
 -17  11   2       6035.62       5983.42       104.40 o                         
 -15  11   2        685.89        812.66        59.11 o                         
 -13  11   2      42953.04      42891.30       446.14 o                         
 -11  11   2        671.15        709.66        59.32 o                         
  -9  11   2      65610.37      63211.38       855.43 o                         
  -7  11   2      42166.91      43897.90       652.03 o                         
  -5  11   2      25827.30      24443.73       301.11 o                         
  -3  11   2      26658.06      26390.60       545.29 o                         
  -1  11   2        373.80        314.85        63.35 o                         
   1  11   2       9019.37       8778.52       430.20 o                         
   3  11   2       2317.02       2383.16       149.41 o                         
   5  11   2      34168.86      35223.90       725.22 o                         
   7  11   2       7892.49       8428.58       222.90 o                         
   9  11   2      28968.19      29439.50       514.27 o                         
  11  11   2       3725.15       2849.81       120.71 o                         
  13  11   2      12814.59      15576.43       265.49 o                         
  15  11   2       2538.34       2440.11       147.87 o                         
  17  11   2        527.02        300.83        79.19 o                         
  19  11   2        834.58        476.71        80.32 o                         
  21  11   2         16.56         71.73        91.02 o                         
  23  11   2        807.39        625.91       138.93 o                         
  25  11   2       1039.49        850.16       131.21 o                         
  27  11   2       4094.48       4367.03       260.76 o                         
  29  11   2          0.18         82.17       157.27 o                         
  31  11   2        909.24       1246.61       204.35 o                         
 -34  12   2       4283.37       4518.40       527.13 o                         
 -32  12   2       2863.48       3170.69       265.52 o                         
 -30  12   2       2925.95       3169.91       222.70 o                         
 -28  12   2       2853.96       3310.06       281.57 o                         
 -26  12   2       2037.30       2056.23       171.93 o                         
 -24  12   2       5994.66       5864.79       260.65 o                         
 -22  12   2         27.55         62.43        67.00 o                         
 -20  12   2        467.91        578.88        80.95 o                         
 -18  12   2        447.49        511.71        66.12 o                         
 -16  12   2       8147.30       8031.40       193.59 o                         
 -14  12   2       1091.08       1246.98        50.55 o                         
 -12  12   2      26509.97      27256.81       469.68 o                         
 -10  12   2       4868.53       4552.04       104.38 o                         
  -8  12   2       9760.67       8979.46       199.75 o                         
  -6  12   2      31985.17      30775.51       603.46 o                         
  -4  12   2      31577.31      33308.42       449.98 o                         
  -2  12   2        452.35        320.07        41.62 o                         
   0  12   2       3405.91       2967.43       120.35 o                         
   2  12   2       1951.90       1540.42        38.18 o                         
   4  12   2       6897.48       6549.71       245.97 o                         
   6  12   2       6500.15       7386.93       157.75 o                         
   8  12   2      24775.15      26541.35       504.17 o                         
  10  12   2         82.75        150.12        40.07 o                         
  12  12   2       5036.44       3873.57       181.99 o                         
  14  12   2        755.41       1165.01        86.51 o                         
  16  12   2      18737.56      17377.93       328.85 o                         
  18  12   2       1533.89       1759.95       142.40 o                         
  20  12   2        258.18        206.21        89.73 o                         
  22  12   2       2488.27       2080.36       142.46 o                         
  24  12   2       7967.81       8826.94       330.68 o                         
  26  12   2       6455.27       7385.66       289.87 o                         
  28  12   2       2649.80       2285.42       259.27 o                         
  30  12   2       2517.95       2753.18       356.94 o                         
 -33  13   2        457.01        289.85       175.25 o                         
 -31  13   2       5345.19       4851.40       279.01 o                         
 -29  13   2       1853.94       1949.25       232.09 o                         
 -27  13   2      10324.27       9929.56       373.06 o                         
 -25  13   2        275.98        176.30       120.75 o                         
 -23  13   2       9428.26      10090.83       406.44 o                         
 -21  13   2         61.40        108.25        71.81 o                         
 -19  13   2        597.26        528.02        76.53 o                         
 -17  13   2        343.67        137.35        53.12 o                         
 -15  13   2      13371.16      13543.78       207.90 o                         
 -13  13   2        153.08        189.22        42.58 o                         
 -11  13   2      16421.49      17221.27       404.61 o                         
  -9  13   2       2628.83       2296.55        89.00 o                         
  -7  13   2      21513.06      22484.78       472.48 o                         
  -5  13   2      14850.34      15580.95       287.15 o                         
  -3  13   2       2454.17       2539.31       122.30 o                         
  -1  13   2       3139.24       3328.68       102.78 o                         
   1  13   2        444.57        344.68        36.34 o                         
   3  13   2       6972.34       7997.80       219.69 o                         
   5  13   2        681.81        625.49       103.18 o                         
   7  13   2      28964.50      31190.44       553.85 o                         
   9  13   2        931.57        935.15        66.03 o                         
  11  13   2      17895.35      19043.48       349.51 o                         
  13  13   2        793.30        689.62       154.77 o                         
  15  13   2      43353.56      46138.56       718.02 o                         
  17  13   2       2610.67       3368.97       161.29 o                         
  19  13   2       2552.76       1865.20       140.39 o                         
  21  13   2        190.30        250.08        90.80 o                         
  23  13   2      13541.18      13933.85       393.02 o                         
  25  13   2        623.72        855.46       158.74 o                         
  27  13   2       6552.40       5923.38       503.83 o                         
  29  13   2        750.77        590.20       189.19 o                         
  31  13   2       3568.55       3634.18       255.49 o                         
 -32  14   2        303.91        239.57       168.23 o                         
 -30  14   2       6430.75       6080.15       637.17 o                         
 -28  14   2         73.90         62.39       146.12 o                         
 -26  14   2       5090.57       5423.22       237.00 o                         
 -24  14   2         16.08         84.96       107.95 o                         
 -22  14   2        948.87       1002.27       131.74 o                         
 -20  14   2        978.09        786.79        99.40 o                         
 -18  14   2      13723.28      14088.57       302.58 o                         
 -16  14   2       8795.16       8807.38       188.40 o                         
 -14  14   2      25558.13      26031.40       435.55 o                         
 -12  14   2       4927.57       4768.86       189.14 o                         
 -10  14   2      63722.64      61666.75       993.28 o                         
  -8  14   2        292.60        312.70        73.41 o                         
  -6  14   2      77054.37      74349.35      1140.68 o                         
  -4  14   2        834.56       1140.37       104.63 o                         
  -2  14   2       2073.29       1000.11        89.45 o                         
   0  14   2        767.71        993.76       125.09 o                         
   2  14   2       4118.75       3046.86        73.85 o                         
   4  14   2        322.65        419.88        72.89 o                         
   6  14   2      20446.33      21847.83       313.12 o                         
   8  14   2       2337.75       2412.41       110.17 o                         
  10  14   2      28295.27      29814.22       438.98 o                         
  12  14   2       1285.50       1402.02        96.66 o                         
  14  14   2      38559.30      37847.97       658.34 o                         
  16  14   2         86.75        158.90        80.53 o                         
  18  14   2         57.37        533.84        79.57 o                         
  20  14   2       2273.69       2809.24       242.98 o                         
  22  14   2       2218.95       2309.65       160.39 o                         
  24  14   2         20.35         27.20       148.74 o                         
  26  14   2       2889.61       3379.45       237.02 o                         
  28  14   2        399.23        136.31       162.85 o                         
  30  14   2       1565.54       1410.80       202.83 o                         
 -33  15   2        719.28        832.27       196.40 o                         
 -31  15   2         16.68         40.51       164.60 o                         
 -29  15   2       2417.96       2496.38       403.50 o                         
 -27  15   2         19.79         65.51       146.12 o                         
 -25  15   2       1601.08       1475.43       164.15 o                         
 -23  15   2         55.02        135.48       106.84 o                         
 -21  15   2       4026.14       4492.82       194.83 o                         
 -19  15   2       1636.85       1762.59       107.02 o                         
 -17  15   2      42999.60      42147.42       618.42 o                         
 -15  15   2       1968.03       2077.65        81.95 o                         
 -13  15   2      54587.22      51397.79       725.22 o                         
 -11  15   2      19041.76      19558.68       424.11 o                         
  -9  15   2      53735.56      55125.27       975.99 o                         
  -7  15   2      10529.62      11100.11       253.80 o                         
  -5  15   2      49711.34      47747.36       686.11 o                         
  -3  15   2       8620.72       9098.51       256.31 o                         
  -1  15   2       3514.14       3343.24       130.96 o                         
   1  15   2       8554.95       9720.75       313.40 o                         
   3  15   2       4171.77       4570.87       207.50 o                         
   5  15   2      16526.54      15483.04       355.09 o                         
   7  15   2       6826.42       6934.06       246.59 o                         
   9  15   2      35122.48      35558.70       691.07 o                         
  11  15   2       5531.31       5820.42       179.56 o                         
  13  15   2      44944.71      48239.92       902.97 o                         
  15  15   2       2467.20       2953.12       156.67 o                         
  17  15   2       1822.58       1396.50       131.81 o                         
  19  15   2        270.55        246.13        86.62 o                         
  21  15   2       2126.42       1768.12       147.49 o                         
  23  15   2         26.66         76.52       112.23 o                         
  25  15   2        675.16        413.46       209.90 o                         
  27  15   2        374.70        326.91       158.74 o                         
  29  15   2        961.97        581.22       177.76 o                         
 -32  16   2        213.65        272.65       177.81 o                         
 -30  16   2       2584.07       3170.63       224.18 o                         
 -28  16   2       1853.98       2065.57       246.59 o                         
 -26  16   2         37.25         28.08       126.71 o                         
 -24  16   2       2052.22       2083.02       173.23 o                         
 -22  16   2        324.36        121.28       106.67 o                         
 -20  16   2       5425.36       5051.38       236.13 o                         
 -18  16   2       3192.79       2939.00       159.04 o                         
 -16  16   2       4548.82       4594.97       204.20 o                         
 -14  16   2       5613.26       4843.43       183.33 o                         
 -12  16   2       4009.88       4685.28       258.86 o                         
 -10  16   2      22890.94      23121.90       429.19 o                         
  -8  16   2       1529.95       1434.14       114.39 o                         
  -6  16   2      18988.16      18354.21       365.84 o                         
  -4  16   2       3434.25       3623.22       112.30 o                         
  -2  16   2      11944.18      11044.71       231.94 o                         
   0  16   2       4948.16       4961.96       177.02 o                         
   2  16   2       6879.33       6595.25       129.31 o                         
   4  16   2       6321.16       6674.68       254.83 o                         
   6  16   2       9340.40       9145.17       351.44 o                         
   8  16   2       8171.10       8657.86       245.10 o                         
  10  16   2      10723.02      10522.54       254.83 o                         
  12  16   2      20209.25      21076.83       424.15 o                         
  14  16   2       1219.06       1278.03       142.62 o                         
  16  16   2       1210.85        990.53       122.03 o                         
  18  16   2        972.66        942.49       116.46 o                         
  20  16   2       3811.46       3431.92       185.55 o                         
  22  16   2       3811.87       4017.07       222.02 o                         
  24  16   2        613.61        324.05       181.16 o                         
  26  16   2        758.94        811.89       185.84 o                         
  28  16   2       2074.22       1775.09       198.12 o                         
  30  16   2       2820.89       3615.24       314.26 o                         
 -31  17   2        318.93        314.67       167.16 o                         
 -29  17   2        475.80        368.72       165.99 o                         
 -27  17   2       3459.21       4095.00       238.74 o                         
 -25  17   2          4.34         32.36       121.80 o                         
 -23  17   2       1395.73       1388.90       144.19 o                         
 -21  17   2        411.89        435.01       110.07 o                         
 -19  17   2      15463.74      14225.21       315.93 o                         
 -17  17   2          1.46         42.78        76.36 o                         
 -15  17   2      11309.74      10861.38       239.39 o                         
 -13  17   2        756.14        805.37        85.55 o                         
 -11  17   2         22.72         40.85        55.25 o                         
  -9  17   2       7395.95       8188.07       234.98 o                         
  -7  17   2       1046.96       1014.93        86.59 o                         
  -5  17   2         23.36         72.44        52.50 o                         
  -3  17   2       5508.91       5798.63       207.64 o                         
  -1  17   2        298.93        365.95        52.57 o                         
   1  17   2       2307.88       2315.67        75.31 o                         
   3  17   2       7970.80       7705.19       162.54 o                         
   5  17   2        786.30        787.47        54.27 o                         
   7  17   2       7691.31       7342.33       227.61 o                         
   9  17   2        159.80        172.24        76.30 o                         
  11  17   2      14438.80      15292.11       379.38 o                         
  13  17   2        149.02         63.11        80.01 o                         
  15  17   2       3272.21       3421.25       191.54 o                         
  17  17   2       1018.16        903.76        99.56 o                         
  19  17   2      22565.99      23326.22       493.37 o                         
  21  17   2          7.35         10.26       110.39 o                         
  23  17   2       6796.23       6414.98       301.83 o                         
  25  17   2        602.64        144.01       143.12 o                         
  27  17   2       2855.58       3208.91       251.04 o                         
  29  17   2        326.25        391.60       434.58 o                         
 -30  18   2        368.50        355.63       177.81 o                         
 -28  18   2        244.62        356.41       156.86 o                         
 -26  18   2       2620.01       2098.11       216.41 o                         
 -24  18   2        390.32        366.25       131.00 o                         
 -22  18   2       6259.04       6926.31       253.45 o                         
 -20  18   2        860.06       1010.74       186.39 o                         
 -18  18   2       4395.53       4682.06       184.43 o                         
 -16  18   2        389.13        529.81        97.19 o                         
 -14  18   2      19385.81      18903.87       530.10 o                         
 -12  18   2       8092.60       8850.67       238.28 o                         
 -10  18   2      30858.21      32187.23       592.05 o                         
  -8  18   2        561.85        486.79        77.71 o                         
  -6  18   2      29817.76      28242.86       546.29 o                         
  -4  18   2        406.59        414.45        81.16 o                         
  -2  18   2      47544.49      45402.79       739.24 o                         
   0  18   2        127.50        173.65        88.42 o                         
   2  18   2      20254.49      19520.49       303.60 o                         
   4  18   2        673.67        511.46        89.11 o                         
   6  18   2      16675.81      14666.75       241.15 o                         
   8  18   2         12.19         26.37        75.48 o                         
  10  18   2      15807.41      14487.59       346.31 o                         
  12  18   2         43.38         18.07        78.42 o                         
  14  18   2       2006.32       2057.28       118.67 o                         
  16  18   2         77.05        115.14        93.66 o                         
  18  18   2      14434.25      14004.71       307.40 o                         
  20  18   2         13.60         42.31       109.53 o                         
  22  18   2       3561.42       3579.66       231.07 o                         
  24  18   2         56.20         63.39       133.45 o                         
  26  18   2       3231.18       3203.26       239.93 o                         
  28  18   2          7.15         56.54       162.85 o                         
 -31  19   2         15.90         75.50       159.07 o                         
 -29  19   2       1356.93       1327.96       185.83 o                         
 -27  19   2        371.81        556.42       242.91 o                         
 -25  19   2       3632.06       3366.46       195.28 o                         
 -23  19   2        515.26        366.57       158.27 o                         
 -21  19   2      20515.90      20381.48       480.44 o                         
 -19  19   2          3.29         62.22        92.57 o                         
 -17  19   2      31970.30      32674.42       575.93 o                         
 -15  19   2       3890.04       3944.74       162.36 o                         
 -13  19   2      27836.45      27923.11       596.30 o                         
 -11  19   2       4857.98       4978.69       263.77 o                         
  -9  19   2      21274.12      20125.27       441.29 o                         
  -7  19   2      11849.91      12168.47       284.95 o                         
  -5  19   2      34152.86      32843.70       530.96 o                         
  -3  19   2      32705.94      33325.91       616.59 o                         
  -1  19   2      53288.14      51603.46       901.35 o                         
   1  19   2      40550.80      41129.49       833.09 o                         
   3  19   2      11818.30      11518.21       327.97 o                         
   5  19   2      19777.88      19274.06       441.51 o                         
   7  19   2       6176.70       6812.36       242.99 o                         
   9  19   2      12975.62      13627.01       351.16 o                         
  11  19   2        980.69       1111.94       111.51 o                         
  13  19   2        470.78        540.38       124.94 o                         
  15  19   2       1155.03       1644.10       146.77 o                         
  17  19   2      20380.83      19853.65       436.46 o                         
  19  19   2        436.24        235.23       107.82 o                         
  21  19   2       5992.51       5880.13       263.71 o                         
  23  19   2         35.45         18.72       146.12 o                         
  25  19   2        115.86        216.83       154.78 o                         
  27  19   2        302.29        209.66       217.06 o                         
 -30  20   2         12.89         23.99       159.07 o                         
 -28  20   2       1067.17       1259.69       196.40 o                         
 -26  20   2        145.96        161.22       138.81 o                         
 -24  20   2       3555.53       3992.46       250.52 o                         
 -22  20   2       6765.83       6558.39       367.87 o                         
 -20  20   2       5975.59       6558.15       356.49 o                         
 -18  20   2      21401.90      20030.64       386.16 o                         
 -16  20   2       3596.15       3607.92       145.33 o                         
 -14  20   2       9546.65       9567.44       322.54 o                         
 -12  20   2        844.30        513.18        92.13 o                         
 -10  20   2       4905.12       4684.85       159.96 o                         
  -8  20   2       8082.76       8335.86       262.86 o                         
  -6  20   2      14329.28      13853.89       308.00 o                         
  -4  20   2        805.97        730.68        86.23 o                         
  -2  20   2      50294.79      51232.78       801.02 o                         
   0  20   2         10.67         75.52        72.18 o                         
   2  20   2      39527.29      39581.21       694.99 o                         
   4  20   2       5892.13       6266.22       228.98 o                         
   6  20   2      13080.42      13508.02       382.89 o                         
   8  20   2      10864.62      12297.96       307.35 o                         
  10  20   2       3945.14       4483.62       202.38 o                         
  12  20   2        302.31        100.59        99.68 o                         
  14  20   2        440.75        396.38       179.66 o                         
  16  20   2       6867.75       6787.38       237.16 o                         
  18  20   2       4211.95       4371.83       179.00 o                         
  20  20   2        642.48        402.42       146.12 o                         
  22  20   2         22.85        141.09       144.69 o                         
  24  20   2       2598.76       2420.99       218.38 o                         
  26  20   2       2824.09       2763.87       246.31 o                         
  28  20   2        359.09        231.93       172.46 o                         
 -29  21   2        125.58        223.30       165.99 o                         
 -27  21   2        542.54        553.20       274.75 o                         
 -25  21   2         10.85         68.10       132.77 o                         
 -23  21   2       1522.68       1366.50       159.51 o                         
 -21  21   2          3.85         57.71       114.16 o                         
 -19  21   2       1441.05       1700.93       191.46 o                         
 -17  21   2          2.35         25.26        95.25 o                         
 -15  21   2         13.49         38.90        88.42 o                         
 -13  21   2        575.75        550.90        91.37 o                         
 -11  21   2       1170.58       1129.41       118.83 o                         
  -9  21   2        830.39        911.51       109.14 o                         
  -7  21   2       8186.09       8450.71       230.72 o                         
  -5  21   2        232.52        246.47        70.78 o                         
  -3  21   2         73.13        100.86        68.17 o                         
  -1  21   2        184.03        220.83        79.74 o                         
   1  21   2        647.83        854.10        78.65 o                         
   3  21   2        369.50        428.50        82.93 o                         
   5  21   2       9605.38       9516.10       246.28 o                         
   7  21   2      24784.08      24557.10       548.10 o                         
   9  21   2       1145.40        995.87       123.30 o                         
  11  21   2        113.72        159.01        98.72 o                         
  13  21   2        492.21        527.10       104.36 o                         
  15  21   2       1022.69        996.82       142.99 o                         
  17  21   2        483.79        663.35       129.77 o                         
  19  21   2       4593.36       5286.40       299.43 o                         
  21  21   2       2168.90       1926.23       279.39 o                         
  23  21   2       7644.62       8371.27       715.79 o                         
  25  21   2        664.72        510.53       225.11 o                         
  27  21   2       2326.90       2088.77       219.77 o                         
 -28  22   2       1330.50       1470.50       198.60 o                         
 -26  22   2       1114.34        799.13       167.68 o                         
 -24  22   2          8.96         68.03       132.93 o                         
 -22  22   2       4027.60       4028.11       307.98 o                         
 -20  22   2          3.49        118.95       130.38 o                         
 -18  22   2       8815.94       8592.07       305.20 o                         
 -16  22   2      12189.18      11576.72       332.84 o                         
 -14  22   2      11175.97      11831.29       452.77 o                         
 -12  22   2       1174.15       1390.20       111.85 o                         
 -10  22   2      10941.93      11550.66       327.23 o                         
  -8  22   2       2592.32       2018.42       118.85 o                         
  -6  22   2      12417.52      12825.83       306.13 o                         
  -4  22   2        808.40        560.24        85.66 o                         
  -2  22   2      32771.34      31230.39       593.43 o                         
   0  22   2        287.05        301.73        93.43 o                         
   2  22   2      39348.39      37432.85       654.48 o                         
   4  22   2       5323.82       5454.77       302.11 o                         
   6  22   2      23020.32      21760.22       390.21 o                         
   8  22   2        957.49        967.57       111.57 o                         
  10  22   2        488.70        348.22        93.72 o                         
  12  22   2       1218.34        965.95       122.64 o                         
  14  22   2       2041.21       1785.39       139.64 o                         
  16  22   2       2174.95       1966.38       162.31 o                         
  18  22   2       7896.72       7858.56       277.20 o                         
  20  22   2         16.51         35.84       135.48 o                         
  22  22   2      10233.06       9429.32       403.93 o                         
  24  22   2         39.01        117.10       152.32 o                         
  26  22   2       1658.98       1423.20       205.66 o                         
 -29  23   2       2346.47       2516.82       240.31 o                         
 -27  23   2        120.39        213.80       159.07 o                         
 -25  23   2       3328.39       3662.69       215.06 o                         
 -23  23   2         34.64         41.06       123.05 o                         
 -21  23   2       8698.54       8616.14       397.81 o                         
 -19  23   2       2132.66       1712.58       256.65 o                         
 -17  23   2      22743.32      22570.18       506.25 o                         
 -15  23   2       1826.94       1607.54       135.72 o                         
 -13  23   2      22486.13      21767.81       520.14 o                         
 -11  23   2       4703.54       4767.96       206.18 o                         
  -9  23   2      18632.13      17836.85       437.17 o                         
  -7  23   2       5853.78       5895.19       438.38 o                         
  -5  23   2      11145.48      11113.44       284.23 o                         
  -3  23   2      23942.49      23398.83       460.21 o                         
  -1  23   2      41871.59      40477.63       909.71 o                         
   1  23   2      40280.54      39988.82       811.11 o                         
   3  23   2      36899.73      36860.04       758.18 o                         
   5  23   2      22582.11      23802.81       633.68 o                         
   7  23   2       1227.83       1127.14       145.44 o                         
   9  23   2       2565.88       3054.24       158.66 o                         
  11  23   2        647.58        727.07       201.05 o                         
  13  23   2       6624.49       6787.55       287.04 o                         
  15  23   2         67.75         40.06       118.67 o                         
  17  23   2       6295.31       6198.23       329.37 o                         
  19  23   2       1394.57       1258.48       163.16 o                         
  21  23   2       7661.37       8499.73       325.92 o                         
  23  23   2        691.78        582.41       172.46 o                         
  25  23   2       1865.99       2060.32       220.18 o                         
 -28  24   2       2043.59       2187.91       236.29 o                         
 -26  24   2       1309.53       1483.16       186.43 o                         
 -24  24   2       1708.25       1177.93       176.47 o                         
 -22  24   2       2780.59       2913.05       209.60 o                         
 -20  24   2       3018.77       2486.96       186.43 o                         
 -18  24   2      10660.15      10461.09       320.25 o                         
 -16  24   2        530.97        685.21       195.95 o                         
 -14  24   2      18669.56      17235.85       695.22 o                         
 -12  24   2       2930.67       2766.54       282.32 o                         
 -10  24   2      18459.57      17319.91       416.29 o                         
  -8  24   2       5917.58       5267.54       218.54 o                         
  -6  24   2       8772.75       7784.09       244.92 o                         
  -4  24   2       3841.05       4298.65       162.36 o                         
  -2  24   2      26531.49      25869.57       584.30 o                         
   0  24   2        290.65        116.33        94.05 o                         
   2  24   2      33207.15      33521.88       724.39 o                         
   4  24   2       7823.48       7343.30       278.02 o                         
   6  24   2       8998.58       9584.27       410.65 o                         
   8  24   2        859.45        531.32       112.22 o                         
  10  24   2       9135.04      10602.94       568.92 o                         
  12  24   2       1580.36       1707.03       183.94 o                         
  14  24   2       5642.98       6159.13       246.18 o                         
  16  24   2        912.42       1124.65       145.28 o                         
  18  24   2        518.75        452.03       168.99 o                         
  20  24   2       3603.89       3426.27       232.50 o                         
  22  24   2        353.56        677.61       170.90 o                         
  24  24   2        257.11        384.70       181.75 o                         
 -27  25   2       1982.57       2554.37       227.66 o                         
 -25  25   2        139.36        356.12       155.85 o                         
 -23  25   2         12.71         39.51       131.20 o                         
 -21  25   2       1155.89        874.82       213.88 o                         
 -19  25   2        262.46        254.24       122.64 o                         
 -17  25   2        104.22        133.00       113.98 o                         
 -15  25   2        439.54        321.14       113.65 o                         
 -13  25   2        789.81        875.81       125.84 o                         
 -11  25   2        230.02        162.07       103.70 o                         
  -9  25   2       1798.38       1721.46       148.97 o                         
  -7  25   2        123.15        147.89        98.11 o                         
  -5  25   2       2782.07       2730.10       145.12 o                         
  -3  25   2        311.20        242.05        90.41 o                         
  -1  25   2        292.38        225.23        94.54 o                         
   1  25   2       3531.17       3504.57       226.71 o                         
   3  25   2       3154.59       2912.42       166.49 o                         
   5  25   2       2645.65       2510.40       343.99 o                         
   7  25   2       3817.26       3400.53       149.77 o                         
   9  25   2       3458.90       3397.52       256.65 o                         
  11  25   2        311.01        438.47       131.00 o                         
  13  25   2        491.66        620.83       128.79 o                         
  15  25   2        216.31        363.54       144.69 o                         
  17  25   2         10.35         90.76       128.10 o                         
  19  25   2       2918.50       3050.22       217.80 o                         
  21  25   2        101.69         82.36       155.73 o                         
  23  25   2        501.62        355.63       167.16 o                         
  25  25   2        889.81        925.91       206.43 o                         
 -26  26   2        858.20        802.07       183.94 o                         
 -24  26   2        457.86        428.44       159.51 o                         
 -22  26   2        405.86        251.20       142.26 o                         
 -20  26   2       1490.68       1270.22       160.25 o                         
 -18  26   2       2569.68       2773.68       188.31 o                         
 -16  26   2        792.21       1029.76       135.01 o                         
 -14  26   2       5191.78       5108.06       226.30 o                         
 -12  26   2         88.22         42.60       103.70 o                         
 -10  26   2      15805.62      13236.86       727.19 o                         
  -8  26   2       1079.86       1104.59       129.18 o                         
  -6  26   2      13739.66      14071.25       339.74 o                         
  -4  26   2        413.75        459.81        97.19 o                         
  -2  26   2       3195.07       3061.40       155.85 o                         
   0  26   2       1640.67       2042.75       256.65 o                         
   2  26   2      11155.82      10649.69       393.54 o                         
   4  26   2        354.77        328.52       104.36 o                         
   6  26   2       4644.19       4021.09       218.16 o                         
   8  26   2       3227.72       2985.62       193.18 o                         
  10  26   2       6396.73       5798.00       218.84 o                         
  12  26   2        230.56        270.43       203.44 o                         
  14  26   2       2888.35       2564.26       187.00 o                         
  16  26   2        176.22        251.34       122.48 o                         
  18  26   2       2859.28       2808.81       193.18 o                         
  20  26   2         11.77         40.10       136.25 o                         
  22  26   2       1984.81       2123.84       211.07 o                         
  24  26   2        695.17        493.93       185.13 o                         
 -25  27   2       2356.13       2465.78       226.71 o                         
 -23  27   2        163.99        213.32       150.81 o                         
 -21  27   2       6518.96       6097.82       303.71 o                         
 -19  27   2       1094.43        851.87       153.20 o                         
 -17  27   2       7673.52       8567.61       514.13 o                         
 -15  27   2       2073.49       1865.07       175.38 o                         
 -13  27   2      11770.70      11899.71       337.94 o                         
 -11  27   2      10694.83      10484.54       317.66 o                         
  -9  27   2      30916.07      29211.30       645.44 o                         
  -7  27   2      12951.91      11233.95       313.56 o                         
  -5  27   2      22269.16      21405.05       483.06 o                         
  -3  27   2       2865.18       2131.51       188.21 o                         
  -1  27   2      15946.18      16045.19       615.22 o                         
   1  27   2      12047.87      12008.90       330.88 o                         
   3  27   2      10001.34      11209.02       329.11 o                         
   5  27   2      17355.79      17304.61       432.67 o                         
   7  27   2       5844.97       5767.06       237.16 o                         
   9  27   2      20295.85      20912.31       992.39 o                         
  11  27   2       2277.06       2358.68       175.25 o                         
  13  27   2       5250.80       6586.25       427.77 o                         
  15  27   2        499.92        243.40       166.16 o                         
  17  27   2       4359.56       4655.32       449.14 o                         
  19  27   2        274.07        254.99       138.81 o                         
  21  27   2       4033.13       4574.41       283.92 o                         
  23  27   2         30.99        241.32       168.17 o                         
 -24  28   2       1728.90       2094.45       197.91 o                         
 -22  28   2       4356.47       4524.50       273.76 o                         
 -20  28   2         44.13        119.22       132.93 o                         
 -18  28   2       3416.15       2769.04       197.14 o                         
 -16  28   2        941.68        641.72       148.53 o                         
 -14  28   2       8906.28       8477.11       293.57 o                         
 -12  28   2       2327.54       2423.33       235.89 o                         
 -10  28   2      19120.39      17796.56       460.22 o                         
  -8  28   2       3111.08       2956.12       230.99 o                         
  -6  28   2      28174.76      26490.82       607.89 o                         
  -4  28   2       1522.46       1515.81       265.21 o                         
  -2  28   2      17513.82      18051.53       445.88 o                         
   0  28   2       1852.42       2166.09       158.49 o                         
   2  28   2      11071.11      11657.20       360.76 o                         
   4  28   2         63.47         44.88        95.18 o                         
   6  28   2      20394.96      21873.79       757.13 o                         
   8  28   2       1129.61       1130.17       146.12 o                         
  10  28   2      11462.62      12348.82       420.20 o                         
  12  28   2       3231.34       3426.48       297.71 o                         
  14  28   2       3283.28       3859.75       234.62 o                         
  16  28   2       1613.22       1793.13       239.54 o                         
  18  28   2        298.41        373.85       145.80 o                         
  20  28   2       1320.30       1269.79       187.00 o                         
  22  28   2        134.99        157.30       156.54 o                         
 -23  29   2        306.90        406.60       160.38 o                         
 -21  29   2        649.73        723.55       174.65 o                         
 -19  29   2        696.03        431.68       158.83 o                         
 -17  29   2        449.22        657.38       141.53 o                         
 -15  29   2          0.84         29.64       113.98 o                         
 -13  29   2       4022.91       4009.05       383.07 o                         
 -11  29   2        148.32        162.07       119.53 o                         
  -9  29   2       3633.26       3695.58       339.64 o                         
  -7  29   2       2385.45       2226.18       307.98 o                         
  -5  29   2       1086.15       1160.67       137.45 o                         
  -3  29   2       4872.61       5538.65       265.21 o                         
  -1  29   2        672.10        584.99       115.00 o                         
   1  29   2        913.67        608.41       149.71 o                         
   3  29   2       5428.44       5247.77       212.95 o                         
   5  29   2         28.58         75.02       119.53 o                         
   7  29   2       3069.48       3487.61       242.26 o                         
   9  29   2       1318.62       1358.54       158.06 o                         
  11  29   2         28.51         13.46       124.73 o                         
  13  29   2       4722.40       4240.80       226.64 o                         
  15  29   2        617.07        622.35       168.17 o                         
  17  29   2         15.56         59.27       137.59 o                         
  19  29   2        581.19        383.32       155.85 o                         
  21  29   2         79.38        165.67       167.16 o                         
 -22  30   2       1020.50       1017.54       218.16 o                         
 -20  30   2        581.90        264.44       153.20 o                         
 -18  30   2         10.37        176.30       122.43 o                         
 -16  30   2         73.73        103.99       131.70 o                         
 -14  30   2       1866.22       1619.95       169.27 o                         
 -12  30   2         49.24         34.87       120.33 o                         
 -10  30   2       3535.34       2650.17       275.39 o                         
  -8  30   2       1227.72       1085.87       147.30 o                         
  -6  30   2       2499.33       2274.03       226.71 o                         
  -4  30   2       3379.00       3427.49       207.85 o                         
  -2  30   2       9395.52       9114.65       611.59 o                         
   0  30   2         31.98         29.64       106.26 o                         
   2  30   2        242.86        273.39       159.09 o                         
   4  30   2       3362.57       3700.11       196.40 o                         
   6  30   2       1877.34       2238.22       296.70 o                         
   8  30   2       2313.88       2388.17       187.00 o                         
  10  30   2       3077.58       2981.47       206.82 o                         
  12  30   2         10.09         41.29       127.41 o                         
  14  30   2       1122.56       1164.16       165.99 o                         
  16  30   2         23.56        111.89       136.62 o                         
  18  30   2        690.51        613.46       172.81 o                         
  20  30   2        163.22         41.62       154.78 o                         
 -21  31   2       6256.52       6255.25       291.88 o                         
 -19  31   2          6.61         62.39       149.23 o                         
 -17  31   2        896.49        418.74       154.51 o                         
 -15  31   2       2829.95       2825.58       228.05 o                         
 -13  31   2       7510.32       7083.92       449.14 o                         
 -11  31   2       4576.66       4003.69       285.72 o                         
  -9  31   2      11017.56      10711.67       354.49 o                         
  -7  31   2       2650.18       2759.59       203.39 o                         
  -5  31   2      20210.67      19612.92       903.89 o                         
  -3  31   2      13349.05      12114.78       903.89 o                         
  -1  31   2      13222.48      12836.22       439.15 o                         
   1  31   2       3326.53       3385.18       274.00 o                         
   3  31   2       3629.85       4161.44       212.49 o                         
   5  31   2       6266.47       6653.26       275.91 o                         
   7  31   2       1611.53       1648.00       165.99 o                         
   9  31   2       9154.59      10228.17       529.98 o                         
  11  31   2       2303.87       1922.55       224.42 o                         
  13  31   2       7132.05       6736.94       303.42 o                         
  15  31   2        842.01        827.14       169.03 o                         
  17  31   2       2419.56       2315.82       201.62 o                         
  19  31   2         95.76        144.56       156.47 o                         
 -20  32   2        809.59        938.63       180.65 o                         
 -18  32   2       2094.23       2128.17       205.32 o                         
 -16  32   2         57.59         93.42       134.39 o                         
 -14  32   2       3831.43       3286.30       207.95 o                         
 -12  32   2        457.96        401.28       148.29 o                         
 -10  32   2       9793.54      10752.13       362.80 o                         
  -8  32   2       2097.22       2395.11       187.00 o                         
  -6  32   2      26017.90      25178.19       701.78 o                         
  -4  32   2         40.93         29.64       125.73 o                         
  -2  32   2      21285.75      20389.44       829.80 o                         
   0  32   2        843.69        633.55       199.93 o                         
   2  32   2       9619.85      11017.38       376.73 o                         
   4  32   2        365.94        307.28       146.12 o                         
   6  32   2       8153.20       9427.22       360.06 o                         
   8  32   2        296.71        354.03       139.30 o                         
  10  32   2       9373.37      10301.59       387.34 o                         
  12  32   2       1030.81       1170.43       178.17 o                         
  14  32   2       3464.97       3764.94       246.44 o                         
  16  32   2       2632.52       2900.50       204.22 o                         
  18  32   2        278.64        191.03       156.47 o                         
 -19  33   2        480.07        362.05       161.13 o                         
 -17  33   2        813.34        894.64       178.34 o                         
 -15  33   2        661.88        877.60       153.08 o                         
 -13  33   2        873.06       1216.02       158.66 o                         
 -11  33   2         70.56         16.51       129.18 o                         
  -9  33   2       4954.89       5062.08       301.69 o                         
  -7  33   2       3207.62       3342.94       217.33 o                         
  -5  33   2       3616.94       3735.60       240.31 o                         
  -3  33   2       1233.87       1373.59       355.63 o                         
  -1  33   2       4160.61       3935.84       240.31 o                         
   1  33   2        582.51        455.31       137.09 o                         
   3  33   2         26.04         66.15       127.41 o                         
   5  33   2       3180.77       3160.97       205.66 o                         
   7  33   2        534.09        400.35       147.30 o                         
   9  33   2        865.72       1046.15       159.07 o                         
  11  33   2        647.04        336.96       147.30 o                         
  13  33   2        728.35       1011.42       433.98 o                         
  15  33   2         26.43         39.91       153.66 o                         
  17  33   2        702.29        548.04       161.89 o                         
 -18  34   2        258.03        152.69       160.68 o                         
 -16  34   2        281.50        170.84       158.49 o                         
 -14  34   2         26.65         39.49       139.83 o                         
 -12  34   2        325.70        484.96       153.08 o                         
 -10  34   2         51.86          0.00       129.18 o                         
  -8  34   2        268.99        314.78       139.30 o                         
  -6  34   2       1441.07       1029.41       167.65 o                         
  -4  34   2         16.06        110.64       156.12 o                         
  -2  34   2        633.16        296.36       296.36 o                         
   0  34   2        443.60        327.97       156.12 o                         
   2  34   2       2925.20       2136.74       204.34 o                         
   4  34   2          2.12         29.64       127.41 o                         
   6  34   2        397.10        713.17       158.06 o                         
   8  34   2         20.18         51.01       134.56 o                         
  10  34   2       1016.82        969.39       175.25 o                         
  12  34   2        130.20        122.88       152.32 o                         
  14  34   2        386.34        402.00       248.43 o                         
 -15  35   2        313.07        350.57       161.78 o                         
 -13  35   2        774.18        488.58       168.53 o                         
 -11  35   2        402.07        377.17       149.13 o                         
  -9  35   2       5681.95       5520.07       563.96 o                         
  -7  35   2       4592.24       4921.63       607.53 o                         
  -5  35   2      11237.81      11652.98       419.11 o                         
  -3  35   2       2051.11       1880.43       198.25 o                         
  -1  35   2       2378.08       2295.81       209.56 o                         
   1  35   2       5234.05       4848.82       296.36 o                         
   3  35   2       1742.24       2115.72       310.08 o                         
   5  35   2       3695.65       3542.33       276.12 o                         
   7  35   2       1584.15       1708.42       246.95 o                         
   9  35   2       2013.30       2066.27       221.58 o                         
  11  35   2       1326.12       1442.51       188.01 o                         
  13  35   2       5813.57       6002.79       492.10 o                         
 -14  36   2       6447.07       7964.29       308.84 o                         
 -12  36   2        664.48        646.20       161.13 o                         
 -10  36   2       5487.83       5489.58       267.27 o                         
  -8  36   2          7.68         59.27       146.69 o                         
  -6  36   2      14356.67      14806.43       513.09 o                         
  -4  36   2       1342.48       1095.43       177.20 o                         
  -2  36   2       6715.94       6756.96       324.31 o                         
   0  36   2          1.57         15.81       156.12 o                         
   2  36   2       6275.28       6475.22       533.44 o                         
   4  36   2         38.11         39.13       147.30 o                         
   6  36   2       4237.95       4733.07       265.09 o                         
   8  36   2         65.52         53.11       153.66 o                         
  10  36   2       2582.56       3104.99       235.91 o                         
  12  36   2       1952.19       2076.29       206.82 o                         
 -11  37   2       3671.12       3723.84       367.87 o                         
  -9  37   2         75.86         43.47       156.12 o                         
  -7  37   2       1431.28       1514.36       188.60 o                         
  -5  37   2       4513.75       3899.54       311.18 o                         
  -3  37   2       1565.67       1745.85       206.43 o                         
  -1  37   2       2890.75       2458.29       459.36 o                         
   1  37   2       1509.21       1732.26       198.25 o                         
   3  37   2       2845.72       2876.55       414.90 o                         
   5  37   2        294.31        120.23       147.30 o                         
   7  37   2        311.45        195.60       158.06 o                         
   9  37   2        357.79        402.90       213.71 o                         
  -8  38   2        617.28        423.62       177.20 o                         
  -6  38   2          1.77         15.81       156.12 o                         
  -4  38   2         54.79         41.49       156.12 o                         
  -2  38   2          1.41         31.61       156.12 o                         
   0  38   2        371.89        296.36       177.81 o                         
   2  38   2          6.89         63.22       156.12 o                         
   4  38   2        557.41        629.33       177.20 o                         
   6  38   2        548.58        245.80       177.20 o                         
  -1  39   2       3454.05       3675.34       248.86 o                         
 -35   1   3        141.88        186.26       120.06 o                         
 -33   1   3       2042.60       1829.30       127.66 o                         
 -31   1   3        497.02        514.52        98.53 o                         
 -29   1   3        258.25        175.49        85.15 o                         
 -27   1   3          5.85         33.69        66.01 o                         
 -25   1   3         58.06        138.56        59.99 o                         
 -23   1   3        439.93        194.18        56.14 o                         
 -21   1   3       2035.43       2476.33        90.84 o                         
 -19   1   3        804.16        819.54        69.66 o                         
 -17   1   3       1355.49       1031.93        46.89 o                         
 -15   1   3        144.89         76.32        47.24 o                         
 -13   1   3      21087.36      21402.54       203.26 o                         
 -11   1   3      11801.89      14023.72       251.48 o                         
  -9   1   3      22677.61      24072.68       289.27 o                         
  -7   1   3      11585.62      12001.99       222.87 o                         
  -5   1   3        521.11        904.66        59.77 o                         
  -3   1   3      49600.01      55258.57      1119.26 o                         
  -1   1   3      16343.40      23119.73       649.63 o                         
   1   1   3       7160.84       8848.91       318.32 o                         
   3   1   3      32610.92      38556.28       453.78 o                         
   5   1   3       3027.33       3016.36       145.96 o                         
   7   1   3      27792.95      29760.00       565.75 o                         
   9   1   3      60445.43      61044.46      2329.00 o                         
  11   1   3         85.02        229.88        58.06 o                         
  13   1   3      29135.61      28206.27       559.40 o                         
  15   1   3        175.94        142.29        61.46 o                         
  17   1   3      33234.05      34673.57       859.24 o                         
  19   1   3          2.74         64.20        81.98 o                         
  21   1   3      17518.79      17478.75      1053.26 o                         
  23   1   3         79.19        165.31       141.10 o                         
  25   1   3       2203.25       2004.74       223.47 o                         
  27   1   3        984.12        992.21       261.32 o                         
  29   1   3       2293.55       2389.37       324.31 o                         
  31   1   3         67.39         76.02       240.31 o                         
 -36   2   3        488.61        455.39       126.02 o                         
 -34   2   3        447.97        476.34       133.14 o                         
 -32   2   3        415.40        337.96       100.36 o                         
 -30   2   3         19.68         61.61        85.61 o                         
 -28   2   3        281.22        161.93        73.12 o                         
 -26   2   3       3718.09       3741.29       139.99 o                         
 -24   2   3       1235.20       1257.78        64.90 o                         
 -22   2   3         97.25        108.60        53.96 o                         
 -20   2   3        358.01        446.64        55.80 o                         
 -18   2   3         38.03        103.58        53.94 o                         
 -16   2   3        452.28        794.22        84.76 o                         
 -14   2   3       9829.27       9380.51       296.66 o                         
 -12   2   3       2217.20       2113.99        55.59 o                         
 -10   2   3      68009.81      70845.49       934.76 o                         
  -8   2   3        471.29        464.43        46.44 o                         
  -6   2   3      20647.43      18760.35       390.48 o                         
  -4   2   3      25612.56      26649.74       524.65 o                         
  -2   2   3     428741.38     457138.91      6954.35 o                         
   0   2   3       6080.06       7438.90       290.87 o                         
   2   2   3     392537.16     404394.34      7266.45 o                         
   4   2   3      17683.63      18122.82       191.20 o                         
   6   2   3      56732.01      57033.51      1189.94 o                         
   8   2   3       5997.24       4975.70       121.72 o                         
  10   2   3      41956.75      36580.05       486.27 o                         
  12   2   3       6946.90       5592.01       157.68 o                         
  14   2   3      32676.59      30612.48       442.40 o                         
  16   2   3      23713.71      22865.35       507.36 o                         
  18   2   3      38495.45      36024.15       894.01 o                         
  20   2   3      18674.55      18935.78       476.13 o                         
  22   2   3       8670.09       7508.01       350.72 o                         
  24   2   3       1066.06        800.14       185.11 o                         
  26   2   3       3312.04       3136.68       740.90 o                         
  28   2   3       2405.84       2764.10       335.29 o                         
  30   2   3        941.52       1388.43       303.32 o                         
  32   2   3        465.15        474.17       293.38 o                         
 -35   3   3        812.76        717.31       130.42 o                         
 -33   3   3       1450.97       1473.38       121.71 o                         
 -31   3   3       1220.20       1269.43       114.15 o                         
 -29   3   3        178.02         89.83        79.75 o                         
 -27   3   3       1236.48       1025.10        88.82 o                         
 -25   3   3      10037.68       9726.08       243.54 o                         
 -23   3   3       2497.48       2407.08       113.83 o                         
 -21   3   3         11.78         44.07        52.03 o                         
 -19   3   3       8167.01       8144.07       138.67 o                         
 -17   3   3        338.54        498.26        47.33 o                         
 -15   3   3       7126.19       7151.49       125.84 o                         
 -13   3   3       1235.08       2069.76        97.83 o                         
 -11   3   3       1234.68       1264.23        49.43 o                         
  -9   3   3      50078.39      51601.00       499.11 o                         
  -7   3   3       3088.43       2805.36        76.90 o                         
  -5   3   3      41989.76      41775.77       471.50 o                         
  -3   3   3      30812.53      31348.34       699.14 o                         
  -1   3   3      11483.11      13566.98       382.72 o                         
   1   3   3     101974.51     115810.45      1861.57 o                         
   3   3   3       1215.04       2169.63       107.31 o                         
   5   3   3      53633.66      51606.58      1049.78 o                         
   7   3   3      19740.49      20244.99       435.13 o                         
   9   3   3      56617.39      55539.96       919.65 o                         
  11   3   3       9269.67       9732.13       187.34 o                         
  13   3   3      21748.71      20026.15       328.86 o                         
  15   3   3       1842.87       1914.17        86.16 o                         
  17   3   3      36811.01      35850.96       777.69 o                         
  19   3   3        412.56        425.12       135.30 o                         
  21   3   3      16014.18      16021.16       426.74 o                         
  23   3   3        519.86        371.17       108.10 o                         
  25   3   3       5003.13       4795.99       424.92 o                         
  27   3   3        571.87        518.63       281.54 o                         
  29   3   3       1960.46       1976.87       312.25 o                         
  31   3   3          4.87         14.82       251.47 o                         
 -34   4   3       2631.37       2774.59       165.10 o                         
 -32   4   3        128.67         88.87        95.46 o                         
 -30   4   3         74.42         83.00        85.15 o                         
 -28   4   3        729.61        657.91        91.05 o                         
 -26   4   3       1707.45       1557.24        91.53 o                         
 -24   4   3      17111.65      16283.57       255.48 o                         
 -22   4   3        140.57        113.58        56.42 o                         
 -20   4   3       5604.86       5804.11       133.16 o                         
 -18   4   3       9730.61       8860.97       137.31 o                         
 -16   4   3      20069.48      22471.64       257.53 o                         
 -14   4   3       7431.18       7655.76       112.47 o                         
 -12   4   3       6248.30       7960.29       175.60 o                         
 -10   4   3      13696.59      15230.38       166.07 o                         
  -8   4   3          6.71         96.66        31.23 o                         
  -6   4   3        118.50         49.79        34.06 o                         
  -4   4   3      38387.87      39995.46       951.91 o                         
  -2   4   3      26665.72      28490.66       713.69 o                         
   0   4   3      22299.06      26920.12       677.11 o                         
   2   4   3      16037.79      17198.78       372.41 o                         
   4   4   3      96037.82     105472.99      2284.84 o                         
   6   4   3         55.34        286.71        63.20 o                         
   8   4   3       1818.91       2395.99       115.13 o                         
  10   4   3      10339.37      10450.53       215.20 o                         
  12   4   3       1263.76       1208.35        70.22 o                         
  14   4   3       6131.71       6092.62       189.52 o                         
  16   4   3        110.27         91.46        59.11 o                         
  18   4   3       2915.08       3045.36       326.82 o                         
  20   4   3       1956.93       1798.89       137.19 o                         
  22   4   3        414.40        404.01       107.05 o                         
  24   4   3       3221.01       2938.83       175.35 o                         
  26   4   3        990.08        577.90       281.54 o                         
  28   4   3       1281.02       1718.74       488.99 o                         
  30   4   3        298.56         43.11       227.67 o                         
  32   4   3          0.06         59.27       444.54 o                         
 -35   5   3        278.30        205.97       118.18 o                         
 -33   5   3        493.46        341.24       115.41 o                         
 -31   5   3          4.77         33.54        88.65 o                         
 -29   5   3        997.37       1106.05       108.15 o                         
 -27   5   3       2388.12       2215.38       100.56 o                         
 -25   5   3       1355.86       1499.12       110.63 o                         
 -23   5   3      13425.36      11560.01       250.35 o                         
 -21   5   3       1093.86        934.81        72.12 o                         
 -19   5   3       4417.21       4899.79       135.87 o                         
 -17   5   3        149.76         88.91        38.53 o                         
 -15   5   3      81836.62      89799.60      1259.27 o                         
 -13   5   3      17100.54      16575.57       187.84 o                         
 -11   5   3        120.47        363.00        52.35 o                         
  -9   5   3      30260.76      34235.62       459.66 o                         
  -7   5   3       4767.55       4993.41        78.51 o                         
  -5   5   3       1307.16        992.34        75.10 o                         
  -3   5   3      18929.33      17668.20       174.15 o                         
  -1   5   3        708.78        835.50       179.34 o                         
   1   5   3      16511.90      15638.60       246.26 o                         
   3   5   3      77909.60      79325.73      1184.74 o                         
   5   5   3        140.46        513.69        33.59 o                         
   7   5   3      10105.35       8762.77       222.40 o                         
   9   5   3      57130.52      58084.98       967.87 o                         
  11   5   3        657.19        640.79        59.92 o                         
  13   5   3      32454.37      32652.25       551.46 o                         
  15   5   3       5513.45       6456.15       220.80 o                         
  17   5   3       6622.75       6461.80       257.95 o                         
  19   5   3         12.23         54.69        96.51 o                         
  21   5   3       3812.70       3777.18       423.08 o                         
  23   5   3       1497.96       1571.85       160.54 o                         
  25   5   3       1221.29       1370.99       154.64 o                         
  27   5   3       6932.78       7349.68       681.62 o                         
  29   5   3        466.13        308.71       248.86 o                         
  31   5   3        180.48        149.84       199.59 o                         
 -34   6   3          7.70         29.64       110.06 o                         
 -32   6   3         68.22         61.71       101.81 o                         
 -30   6   3        249.76        129.14        82.61 o                         
 -28   6   3          6.10         54.89        79.02 o                         
 -26   6   3       1226.18       1020.75        97.75 o                         
 -24   6   3          1.23         43.64        64.23 o                         
 -22   6   3      22661.11      23108.56       383.90 o                         
 -20   6   3       3986.94       3734.43       101.68 o                         
 -18   6   3       1794.01       1780.94        72.39 o                         
 -16   6   3       5174.84       5686.38        98.11 o                         
 -14   6   3      10759.17      11420.33       237.36 o                         
 -12   6   3       5447.83       5222.67       108.69 o                         
 -10   6   3      93889.99      91749.79      1094.41 o                         
  -8   6   3       5970.43       5528.31       121.93 o                         
  -6   6   3      64879.43      66010.62      1290.11 o                         
  -4   6   3       5503.25       5085.66       112.25 o                         
  -2   6   3       6640.27       5821.66       307.14 o                         
   0   6   3       2593.11       3350.33       261.56 o                         
   2   6   3       9563.09       8302.59       448.13 o                         
   4   6   3         10.91         51.94       102.12 o                         
   6   6   3      15878.30      13355.58       286.60 o                         
   8   6   3       6224.01       5553.02       267.84 o                         
  10   6   3     157220.45     158855.47      2457.56 o                         
  12   6   3      29677.59      28481.80       478.38 o                         
  14   6   3      49160.31      47098.20       672.78 o                         
  16   6   3      17712.08      15760.80       292.35 o                         
  18   6   3      10447.83       9797.47       368.68 o                         
  20   6   3       5871.02       5990.56       347.15 o                         
  22   6   3       6905.09       7023.41       410.65 o                         
  24   6   3       4137.80       4541.62       223.00 o                         
  26   6   3         25.57          8.72       132.37 o                         
  28   6   3       1838.96        997.53       474.17 o                         
  30   6   3        743.90        655.94       202.64 o                         
  32   6   3       3097.84       3763.75       651.99 o                         
 -35   7   3        593.27        402.96       146.41 o                         
 -33   7   3         16.55         48.24       106.38 o                         
 -31   7   3        548.56        296.02       105.98 o                         
 -29   7   3       1068.73        968.67       118.07 o                         
 -27   7   3       1034.55        876.95        87.50 o                         
 -25   7   3       1780.30       1576.66       103.80 o                         
 -23   7   3        764.09        419.21        74.86 o                         
 -21   7   3      35004.94      34242.30       435.66 o                         
 -19   7   3       1364.39       1267.74        77.41 o                         
 -17   7   3        135.16        263.69        46.60 o                         
 -15   7   3      21713.67      22260.38       291.07 o                         
 -13   7   3       6624.57       6764.79       114.79 o                         
 -11   7   3      98026.67     108564.92      1397.20 o                         
  -9   7   3      31161.61      35725.12       572.75 o                         
  -7   7   3      16805.79      17874.45       160.09 o                         
  -5   7   3      40441.86      41273.66       412.87 o                         
  -3   7   3      18302.85      20587.01       355.61 o                         
  -1   7   3       7591.01       6826.53       142.13 o                         
   1   7   3      30651.53      30799.97       801.58 o                         
   3   7   3       1331.91       1216.43       158.27 o                         
   5   7   3      16974.14      16998.68       392.24 o                         
   7   7   3       2646.88       2706.30       288.15 o                         
   9   7   3      74459.25      73403.18      2273.54 o                         
  11   7   3      22920.07      23365.19       357.40 o                         
  13   7   3      84984.73      84059.70      1271.55 o                         
  15   7   3       7249.64       7324.76       189.02 o                         
  17   7   3      24954.74      24424.33       537.43 o                         
  19   7   3        243.24        137.08        87.87 o                         
  21   7   3       5264.00       4745.16       376.72 o                         
  23   7   3         60.78         79.72       105.10 o                         
  25   7   3       3887.97       3646.31       243.12 o                         
  27   7   3       1038.59        744.00       162.48 o                         
  29   7   3       5804.74       5926.66       398.66 o                         
  31   7   3        326.49        385.27       246.58 o                         
 -34   8   3        638.86        464.10       121.30 o                         
 -32   8   3        901.56       1027.19       117.59 o                         
 -30   8   3       1653.99       2087.79       130.31 o                         
 -28   8   3       2218.34       2172.67       138.32 o                         
 -26   8   3       1774.49       1893.94       203.79 o                         
 -24   8   3       1319.87       1381.08       103.88 o                         
 -22   8   3       3891.34       4363.45       109.21 o                         
 -20   8   3        589.53        459.57        59.75 o                         
 -18   8   3      13198.95      13866.44       167.94 o                         
 -16   8   3      13444.04      13317.82       285.94 o                         
 -14   8   3       3294.69       3056.50        97.14 o                         
 -12   8   3      20044.77      20568.52       227.89 o                         
 -10   8   3      26824.02      28047.67       229.36 o                         
  -8   8   3       1839.61       1001.44        82.82 o                         
  -6   8   3       7150.49       7388.76       170.02 o                         
  -4   8   3         20.00         35.65        21.07 o                         
  -2   8   3      25185.82      25474.37       526.34 o                         
   0   8   3       9508.11      10929.79       335.69 o                         
   2   8   3      14746.57      14837.12       265.73 o                         
   4   8   3       1893.45       1723.43       128.75 o                         
   6   8   3       3369.68       3375.58       128.75 o                         
   8   8   3       1540.47       1640.32       104.24 o                         
  10   8   3       9443.90       9766.15       351.30 o                         
  12   8   3       7510.60       7553.82       149.00 o                         
  14   8   3       3510.97       3615.50       138.93 o                         
  16   8   3        993.11        877.14        79.03 o                         
  18   8   3       1820.54       1983.74       198.75 o                         
  20   8   3        373.24        444.19       103.91 o                         
  22   8   3       2524.51       2917.25       198.48 o                         
  24   8   3         44.14         30.76       105.20 o                         
  26   8   3       4693.00       4776.77       264.74 o                         
  28   8   3        279.25        198.33       131.04 o                         
  30   8   3        454.31        838.92       262.88 o                         
 -35   9   3       1219.87       1479.79       163.71 o                         
 -33   9   3        713.64        652.96       121.80 o                         
 -31   9   3       2066.55       2341.58       176.71 o                         
 -29   9   3        904.17        841.68       123.26 o                         
 -27   9   3         37.16         64.25        82.07 o                         
 -25   9   3       1419.85       1346.93        91.64 o                         
 -23   9   3       2488.12       2277.06       121.27 o                         
 -21   9   3       1488.52       1349.58        81.33 o                         
 -19   9   3       2059.45       1561.41        97.86 o                         
 -17   9   3       1445.34       1657.02        70.37 o                         
 -15   9   3      18441.15      19743.66       344.19 o                         
 -13   9   3       8493.42       7733.40        98.15 o                         
 -11   9   3      50338.27      49516.00       823.32 o                         
  -9   9   3     124216.44     142152.91      1355.45 o                         
  -7   9   3        133.85         63.02        34.38 o                         
  -5   9   3      11868.99      12145.35       178.45 o                         
  -3   9   3       3992.02       4345.01       108.77 o                         
  -1   9   3      10125.53       8418.45       192.49 o                         
   1   9   3        700.26        758.51        62.93 o                         
   3   9   3       9084.75       7741.01       205.32 o                         
   5   9   3       1864.99       1855.04       150.00 o                         
   7   9   3       3087.00       2809.04       123.42 o                         
   9   9   3       7482.27       9233.04       274.20 o                         
  11   9   3      10444.16       9342.27       216.23 o                         
  13   9   3      13153.91      13126.22       273.34 o                         
  15   9   3       2868.44       3439.73       207.64 o                         
  17   9   3       1433.03       1284.40       129.67 o                         
  19   9   3        760.89        595.82       121.32 o                         
  21   9   3         30.78        181.87       100.51 o                         
  23   9   3       3540.03       3228.31       164.55 o                         
  25   9   3       1293.88        875.83       141.65 o                         
  27   9   3       1037.17       1234.83       175.38 o                         
  29   9   3        551.26        395.35       161.26 o                         
  31   9   3       1749.34       1978.98       323.02 o                         
 -34  10   3        443.05        365.11       141.64 o                         
 -32  10   3       1224.15       1344.91       138.30 o                         
 -30  10   3       2807.56       2143.23       149.35 o                         
 -28  10   3        162.18        139.84        90.06 o                         
 -26  10   3        123.33        117.26        78.66 o                         
 -24  10   3       8480.57       8877.87       215.15 o                         
 -22  10   3       2553.40       2649.02       106.26 o                         
 -20  10   3       2744.33       2436.51        84.41 o                         
 -18  10   3        621.32        634.70        57.24 o                         
 -16  10   3       9863.05      10336.85       155.76 o                         
 -14  10   3         54.30         39.05        35.69 o                         
 -12  10   3       3232.10       3394.89       123.48 o                         
 -10  10   3         84.36        337.96        26.37 o                         
  -8  10   3      60196.21      65268.39      1016.95 o                         
  -6  10   3     132550.94     131030.23      1430.82 o                         
  -4  10   3       2287.62       2319.34        65.23 o                         
  -2  10   3      54875.22      53969.15       886.93 o                         
   0  10   3        248.57        181.56        78.28 o                         
   2  10   3      21187.36      19756.05       364.87 o                         
   4  10   3       5632.38       6295.70       216.88 o                         
   6  10   3      64457.38      64536.79      1181.03 o                         
   8  10   3      10441.50      10547.71       209.43 o                         
  10  10   3      11903.20      10070.54       298.76 o                         
  12  10   3       2777.02       2461.59        89.98 o                         
  14  10   3      25098.99      25062.02       474.73 o                         
  16  10   3      14780.66      14903.09       345.46 o                         
  18  10   3      12219.60      12541.64       308.93 o                         
  20  10   3       2555.31       2146.80       146.78 o                         
  22  10   3        420.26        180.29        94.00 o                         
  24  10   3      10038.10      10503.67       338.66 o                         
  26  10   3       3406.94       2788.88       253.27 o                         
  28  10   3       3201.44       3380.69       271.90 o                         
  30  10   3          5.74        128.42       248.86 o                         
 -33  11   3       2743.04       2457.33       256.65 o                         
 -31  11   3        138.68        278.32       115.27 o                         
 -29  11   3         86.79         70.56       107.27 o                         
 -27  11   3        607.54        397.92        91.46 o                         
 -25  11   3        118.18         62.70        75.06 o                         
 -23  11   3        394.09        484.06        78.66 o                         
 -21  11   3       3259.38       3421.03       190.42 o                         
 -19  11   3        116.52        102.99        53.65 o                         
 -17  11   3       1812.12       1563.59        78.28 o                         
 -15  11   3       1891.40       2278.44        84.09 o                         
 -13  11   3       1966.10       1265.09        58.55 o                         
 -11  11   3      11701.91      13510.47       230.98 o                         
  -9  11   3        753.14        765.94        71.28 o                         
  -7  11   3     101067.59     109623.77      1590.02 o                         
  -5  11   3      49817.36      53452.82       679.50 o                         
  -3  11   3      27313.69      29158.65       634.15 o                         
  -1  11   3        391.17        151.64        50.33 o                         
   1  11   3        185.87       1078.39        81.27 o                         
   3  11   3       2103.06       1753.00       106.47 o                         
   5  11   3      50826.79      51670.32       839.51 o                         
   7  11   3       7987.33       8034.65       236.08 o                         
   9  11   3      15935.50      12975.27       268.97 o                         
  11  11   3       1742.84       1813.47       183.17 o                         
  13  11   3      45527.75      44797.08       711.99 o                         
  15  11   3       5605.46       6696.24       172.30 o                         
  17  11   3      31172.49      29956.11       567.49 o                         
  19  11   3          4.45         76.75        77.94 o                         
  21  11   3       5570.09       5922.87       206.07 o                         
  23  11   3          1.30         72.64        95.83 o                         
  25  11   3      14464.74      13565.45       405.28 o                         
  27  11   3        221.06        273.32       158.27 o                         
  29  11   3       2198.82       2425.24       285.24 o                         
  31  11   3         29.80        148.18       474.17 o                         
 -34  12   3        446.27        483.28       183.94 o                         
 -32  12   3       1684.30       1652.82       202.82 o                         
 -30  12   3       1108.05       1150.86       173.62 o                         
 -28  12   3        799.43        961.19       125.71 o                         
 -26  12   3       1245.93       1330.64       103.13 o                         
 -24  12   3       1404.63       1304.16       103.46 o                         
 -22  12   3       9533.47       9492.12       264.05 o                         
 -20  12   3       7928.01       8302.21       183.21 o                         
 -18  12   3       9582.67       9015.67       162.15 o                         
 -16  12   3      28051.70      28737.88       337.10 o                         
 -14  12   3      26274.38      25154.16       285.73 o                         
 -12  12   3       3807.63       2984.61        85.94 o                         
 -10  12   3       8361.39       6672.10       170.90 o                         
  -8  12   3      18903.70      19390.76       278.27 o                         
  -6  12   3      75157.52      81209.30      1112.46 o                         
  -4  12   3       1408.55       1659.99       139.22 o                         
  -2  12   3       4008.58       3715.37       187.08 o                         
   0  12   3      10995.20      12351.75       189.59 o                         
   2  12   3      12092.31      12118.32       214.48 o                         
   4  12   3      31004.19      34774.28       823.60 o                         
   6  12   3      30130.84      33647.21       639.44 o                         
   8  12   3      26017.91      26212.54       534.83 o                         
  10  12   3        794.43        915.67       105.58 o                         
  12  12   3       8687.81       8378.22       247.40 o                         
  14  12   3       9095.94       8623.98       349.13 o                         
  16  12   3       3996.48       3723.43       135.99 o                         
  18  12   3       5971.78       6144.45       238.56 o                         
  20  12   3       5441.39       4887.56       192.96 o                         
  22  12   3       8822.59       9029.56       360.05 o                         
  24  12   3       1124.66       1020.66       132.60 o                         
  26  12   3        444.56        280.01       133.14 o                         
  28  12   3       1057.11       1001.02       417.56 o                         
  30  12   3        395.59        459.07       164.19 o                         
 -33  13   3       3019.11       3324.34       250.26 o                         
 -31  13   3       2143.91       2230.96       216.16 o                         
 -29  13   3        196.75        163.45       137.09 o                         
 -27  13   3       1503.67       1897.52       174.93 o                         
 -25  13   3        196.49        214.29        84.54 o                         
 -23  13   3       7701.07       7915.73       236.63 o                         
 -21  13   3        349.03        445.84        77.42 o                         
 -19  13   3      24626.42      25025.49       427.42 o                         
 -17  13   3       9122.44       9047.43       273.03 o                         
 -15  13   3      32649.70      32994.86       468.06 o                         
 -13  13   3       9788.53       8790.16       175.84 o                         
 -11  13   3      12080.13      13175.92       227.85 o                         
  -9  13   3       2952.11       1988.60        66.10 o                         
  -7  13   3      10272.99       9358.37       233.92 o                         
  -5  13   3       7549.60       7573.66       164.87 o                         
  -3  13   3       6022.58       5870.26       202.96 o                         
  -1  13   3        441.85        900.80       132.25 o                         
   1  13   3       5670.09       6988.14       214.48 o                         
   3  13   3       1308.33       1752.19       140.55 o                         
   5  13   3       3765.07       3902.41       147.23 o                         
   7  13   3      41469.64      41157.53       722.46 o                         
   9  13   3       2391.33       2609.81       106.87 o                         
  11  13   3      22574.81      22981.58       413.95 o                         
  13  13   3        869.87        756.57        99.52 o                         
  15  13   3         49.75         89.54        73.89 o                         
  17  13   3       2819.65       2345.69       165.67 o                         
  19  13   3      34539.95      36436.32       631.75 o                         
  21  13   3         18.68        112.56        95.08 o                         
  23  13   3       3385.48       3700.90       242.98 o                         
  25  13   3         96.75         36.05       109.72 o                         
  27  13   3         25.79         78.89       143.12 o                         
  29  13   3        101.36         29.64       143.12 o                         
 -32  14   3       3782.41       4204.95       283.62 o                         
 -30  14   3       2297.51       2538.58       205.66 o                         
 -28  14   3         64.30         76.28       129.71 o                         
 -26  14   3       1593.43       1654.92       143.37 o                         
 -24  14   3       1260.14       1265.32       106.83 o                         
 -22  14   3        890.67        860.47       100.75 o                         
 -20  14   3       5399.19       5451.11       161.02 o                         
 -18  14   3        401.42        185.04        74.21 o                         
 -16  14   3       7453.82       7013.10       155.95 o                         
 -14  14   3       6456.06       6334.38       141.17 o                         
 -12  14   3      13116.83      13103.08       369.64 o                         
 -10  14   3         53.01         70.62        47.73 o                         
  -8  14   3      15659.19      16173.53       360.78 o                         
  -6  14   3      15130.70      13970.02       236.73 o                         
  -4  14   3      35622.93      37030.81       584.01 o                         
  -2  14   3      26547.58      24777.53       550.58 o                         
   0  14   3       1866.49       1431.65        94.11 o                         
   2  14   3      12648.33       9626.92       218.19 o                         
   4  14   3       1789.51       1859.74        77.54 o                         
   6  14   3      67379.92      69347.72      1096.08 o                         
   8  14   3        199.88        273.95        48.60 o                         
  10  14   3      13922.54      14801.64       294.81 o                         
  12  14   3        235.71        122.96        63.90 o                         
  14  14   3      13545.55      13298.21       438.34 o                         
  16  14   3        211.49        441.07        75.03 o                         
  18  14   3       1191.32        883.21       121.72 o                         
  20  14   3       9496.01       9026.90       264.65 o                         
  22  14   3        855.77        892.22       125.61 o                         
  24  14   3       4174.94       4561.51       367.87 o                         
  26  14   3        207.64        316.56       157.27 o                         
  28  14   3       1215.24       1254.13       185.02 o                         
  30  14   3        175.92        257.86       167.62 o                         
 -33  15   3        611.31        848.62       184.48 o                         
 -31  15   3        976.43       1187.22       292.96 o                         
 -29  15   3       1375.67        896.51       167.16 o                         
 -27  15   3         34.60         91.14       122.48 o                         
 -25  15   3        115.20         29.64       108.70 o                         
 -23  15   3        846.29        670.26       112.61 o                         
 -21  15   3         11.64        111.90        81.23 o                         
 -19  15   3         43.14         63.35        74.78 o                         
 -17  15   3       3718.27       3733.88       130.60 o                         
 -15  15   3      10167.96       8776.17       275.83 o                         
 -13  15   3       1746.57       1484.75        97.13 o                         
 -11  15   3       3078.25       3147.59       135.80 o                         
  -9  15   3       3265.14       2571.55       100.07 o                         
  -7  15   3       7975.04       8117.07       289.84 o                         
  -5  15   3       1741.66       1990.17        79.77 o                         
  -3  15   3       2944.28       1947.48        89.76 o                         
  -1  15   3      28833.52      30685.20       610.72 o                         
   1  15   3      21904.82      19752.52       431.55 o                         
   3  15   3       5632.05       5724.52       206.91 o                         
   5  15   3      14855.79      11379.02       229.58 o                         
   7  15   3       2697.15       2735.78       172.82 o                         
   9  15   3      15613.21      14829.96       264.66 o                         
  11  15   3        569.68        550.59        99.05 o                         
  13  15   3      40136.64      40945.52       666.10 o                         
  15  15   3         15.93         48.12        76.26 o                         
  17  15   3       3405.22       3281.19       159.04 o                         
  19  15   3       2047.49       1708.83       145.08 o                         
  21  15   3      13744.33      13220.16       309.94 o                         
  23  15   3         46.73         13.95       121.58 o                         
  25  15   3       3467.77       3487.81       260.63 o                         
  27  15   3         37.78          0.00       141.78 o                         
  29  15   3       1190.85       1328.70       188.84 o                         
 -32  16   3       1754.47       1589.26       240.11 o                         
 -30  16   3         74.04         42.29       147.30 o                         
 -28  16   3       3284.03       3465.63       210.91 o                         
 -26  16   3       2283.73       2392.12       176.88 o                         
 -24  16   3       2685.60       2778.34       188.61 o                         
 -22  16   3       7525.46       6914.70       217.87 o                         
 -20  16   3       1644.32       2044.91       136.95 o                         
 -18  16   3       8382.77       8425.89       223.43 o                         
 -16  16   3        942.99        786.32       100.30 o                         
 -14  16   3      33264.41      34461.43       511.66 o                         
 -12  16   3      24892.24      24306.31       460.99 o                         
 -10  16   3      10443.04      10259.24       222.08 o                         
  -8  16   3      16337.51      15501.80       329.06 o                         
  -6  16   3        786.89       1153.11        86.69 o                         
  -4  16   3       4949.21       5518.50       153.68 o                         
  -2  16   3      15049.00      15257.03       259.14 o                         
   0  16   3        230.69        200.28        44.83 o                         
   2  16   3      24948.07      25436.90       561.93 o                         
   4  16   3         28.87        102.06        81.23 o                         
   6  16   3       4700.43       4306.49       248.01 o                         
   8  16   3       9418.95       9869.54       293.55 o                         
  10  16   3        702.37        944.77       130.04 o                         
  12  16   3       3518.72       3384.30       183.07 o                         
  14  16   3       3736.34       3446.59       195.82 o                         
  16  16   3       1738.15       2202.47       124.70 o                         
  18  16   3      10165.97      10244.89       422.88 o                         
  20  16   3        814.02        845.97       125.18 o                         
  22  16   3       5668.49       5612.88       282.71 o                         
  24  16   3          6.18         45.87       133.45 o                         
  26  16   3        646.93        728.15       205.58 o                         
  28  16   3          0.95          0.00       144.23 o                         
 -31  17   3       4323.70       5218.27       283.62 o                         
 -29  17   3        223.28        298.76       148.29 o                         
 -27  17   3      10029.03      10135.67       357.86 o                         
 -25  17   3          5.46        105.95       110.41 o                         
 -23  17   3      14676.28      15205.66       374.26 o                         
 -21  17   3       3466.93       3500.00       262.86 o                         
 -19  17   3      20983.71      20287.08       406.36 o                         
 -17  17   3         10.26         60.42        80.35 o                         
 -15  17   3      27149.81      24341.48       536.27 o                         
 -13  17   3      13553.45      13202.94       273.33 o                         
 -11  17   3      33767.16      33131.20       565.49 o                         
  -9  17   3       5880.13       5716.43       143.74 o                         
  -7  17   3      24967.57      27064.15       444.99 o                         
  -5  17   3        414.47        280.54        50.01 o                         
  -3  17   3      13151.88      12834.38       302.49 o                         
  -1  17   3       1604.70        897.79        60.82 o                         
   1  17   3        265.79        198.98        63.62 o                         
   3  17   3         50.06        219.79        79.57 o                         
   5  17   3       1033.23       1280.58       107.31 o                         
   7  17   3        752.05        642.18       114.60 o                         
   9  17   3       2690.43       2305.51       120.90 o                         
  11  17   3       1784.32       1371.46        96.50 o                         
  13  17   3        522.24        724.79       158.27 o                         
  15  17   3        108.54        146.98        92.48 o                         
  17  17   3         32.78         78.55        90.32 o                         
  19  17   3       4130.08       4905.53       186.95 o                         
  21  17   3        866.48        961.71       132.23 o                         
  23  17   3       8552.46       8275.53       455.72 o                         
  25  17   3        290.05        285.05       155.49 o                         
  27  17   3        668.86        805.55       165.33 o                         
 -32  18   3        102.02        147.91       164.60 o                         
 -30  18   3       4684.50       5256.14       276.60 o                         
 -28  18   3        505.25        731.16       165.23 o                         
 -26  18   3       4873.77       5074.80       232.86 o                         
 -24  18   3       2910.35       2695.24       181.25 o                         
 -22  18   3       1882.63       1844.69       174.50 o                         
 -20  18   3      28809.85      28377.68       508.67 o                         
 -18  18   3        566.45        527.83       128.12 o                         
 -16  18   3       8480.59       8952.19       355.31 o                         
 -14  18   3          3.99         21.55        73.95 o                         
 -12  18   3      18362.88      19106.09       441.58 o                         
 -10  18   3       1641.80       1920.80        98.82 o                         
  -8  18   3      13736.40      12861.09       322.27 o                         
  -6  18   3        178.31        145.97        68.48 o                         
  -4  18   3      10154.59      10235.32       245.50 o                         
  -2  18   3       3771.49       3759.29       191.29 o                         
   0  18   3       4805.21       5631.11       216.37 o                         
   2  18   3      36103.86      32913.54       685.27 o                         
   4  18   3        167.39        228.04        62.90 o                         
   6  18   3       3793.55       3041.58       152.23 o                         
   8  18   3       1202.86       1168.30       149.43 o                         
  10  18   3       2088.85       1851.48       137.32 o                         
  12  18   3        609.84        476.04       111.76 o                         
  14  18   3        216.88        181.21       103.02 o                         
  16  18   3         28.32        182.71        97.31 o                         
  18  18   3       5122.46       5535.65       248.33 o                         
  20  18   3       6087.38       6898.47       254.20 o                         
  22  18   3         36.67        169.06       139.36 o                         
  24  18   3       5094.07       5544.18       411.59 o                         
  26  18   3        567.76        598.19       224.82 o                         
  28  18   3        520.59        780.48       180.44 o                         
 -31  19   3        483.62        379.37       175.87 o                         
 -29  19   3       1479.83       1671.35       192.52 o                         
 -27  19   3        222.20        340.81       141.53 o                         
 -25  19   3        119.84        122.37       124.05 o                         
 -23  19   3          3.28         71.76       110.57 o                         
 -21  19   3       2603.23       2286.81       145.66 o                         
 -19  19   3       9703.78       9913.58       252.45 o                         
 -17  19   3       2271.61       1255.83       119.18 o                         
 -15  19   3        997.77        819.67        92.40 o                         
 -13  19   3       2420.03       2838.52       144.48 o                         
 -11  19   3       1833.03       2101.08       142.56 o                         
  -9  19   3         40.65         69.94        70.51 o                         
  -7  19   3       1667.74       1239.98       108.24 o                         
  -5  19   3      11696.00      10637.33       238.06 o                         
  -3  19   3       5028.71       4442.31       171.15 o                         
  -1  19   3       9592.72       9425.66       373.26 o                         
   1  19   3      20637.67      20572.12       437.52 o                         
   3  19   3      23365.26      22547.58       532.65 o                         
   5  19   3      25919.83      25881.67       913.74 o                         
   7  19   3       2296.21       2324.29       146.91 o                         
   9  19   3      10015.64       9470.82       228.98 o                         
  11  19   3         36.70         33.62        83.87 o                         
  13  19   3       1298.14       1115.03       179.66 o                         
  15  19   3         92.21        153.41       100.03 o                         
  17  19   3       8114.68       7732.20       478.93 o                         
  19  19   3        217.98        183.42       101.57 o                         
  21  19   3       7336.84       7300.31       435.42 o                         
  23  19   3        166.62        113.19       138.12 o                         
  25  19   3       3885.40       3975.41       237.02 o                         
  27  19   3         24.86         79.98       145.94 o                         
 -30  20   3       3140.26       3906.11       246.44 o                         
 -28  20   3        998.59        390.91       159.07 o                         
 -26  20   3       2750.49       2599.28       316.54 o                         
 -24  20   3       5276.68       5281.43       240.61 o                         
 -22  20   3       3635.95       3976.93       197.74 o                         
 -20  20   3        348.28        208.70       128.12 o                         
 -18  20   3      22325.57      19292.78       423.19 o                         
 -16  20   3       4858.12       4688.18       213.95 o                         
 -14  20   3       6022.73       6255.25       254.66 o                         
 -12  20   3       5646.53       5625.72       314.65 o                         
 -10  20   3        252.78        137.07        75.28 o                         
  -8  20   3        487.23        152.41        65.30 o                         
  -6  20   3        643.41       1016.27       162.13 o                         
  -4  20   3       3892.05       3597.60       131.94 o                         
  -2  20   3      13852.78      13795.39       281.61 o                         
   0  20   3      12630.53      13099.80       375.19 o                         
   2  20   3      21176.84      22375.02       431.17 o                         
   4  20   3       3865.50       4229.77       213.22 o                         
   6  20   3       6907.34       7028.32       219.60 o                         
   8  20   3       9614.45       9924.90       414.03 o                         
  10  20   3       1186.85       1173.17       145.44 o                         
  12  20   3       3808.89       3497.51       171.93 o                         
  14  20   3         31.44        296.55        91.35 o                         
  16  20   3         52.19         15.58        96.99 o                         
  18  20   3       4770.42       4390.04       203.32 o                         
  20  20   3       3941.09       4148.51       204.35 o                         
  22  20   3       3400.15       2972.11       219.77 o                         
  24  20   3         33.50         45.08       143.12 o                         
  26  20   3       2987.00       2679.16       207.85 o                         
 -29  21   3          4.09         12.28       144.69 o                         
 -27  21   3       6124.85       6834.74       351.82 o                         
 -25  21   3        125.43        168.80       134.39 o                         
 -23  21   3      16984.21      18125.00       476.92 o                         
 -21  21   3        467.14        514.55       124.92 o                         
 -19  21   3      29797.43      28857.71       523.39 o                         
 -17  21   3       1783.36       1719.25       176.66 o                         
 -15  21   3      15735.01      16426.52       409.17 o                         
 -13  21   3        169.08        112.74        74.57 o                         
 -11  21   3      16689.77      18591.56       463.31 o                         
  -9  21   3        331.22        199.33        74.71 o                         
  -7  21   3        440.30        199.84        74.16 o                         
  -5  21   3      15854.99      15906.84       325.26 o                         
  -3  21   3      23799.86      24911.99       524.62 o                         
  -1  21   3      12085.39      11204.83       256.65 o                         
   1  21   3      14825.68      14710.86       325.91 o                         
   3  21   3       1220.23       1419.03       115.23 o                         
   5  21   3        166.30        283.21        79.07 o                         
   7  21   3       4008.27       4508.18       209.60 o                         
   9  21   3        861.55        823.89       103.52 o                         
  11  21   3       8664.10       9028.96       384.98 o                         
  13  21   3         48.82         69.73       100.03 o                         
  15  21   3        475.77        495.09       125.85 o                         
  17  21   3        411.53        274.69       115.75 o                         
  19  21   3        365.90        123.79       127.04 o                         
  21  21   3        771.82        354.46       153.66 o                         
  23  21   3       1009.05       1158.62       210.22 o                         
  25  21   3          9.18         81.65       141.24 o                         
 -30  22   3       4690.66       5941.18       624.99 o                         
 -28  22   3        593.50        604.01       168.17 o                         
 -26  22   3       4252.66       4410.08       393.54 o                         
 -24  22   3       3854.02       3687.92       215.06 o                         
 -22  22   3       5238.50       5851.88       269.49 o                         
 -20  22   3      16158.41      16031.54       559.97 o                         
 -18  22   3       2876.69       3355.06       163.26 o                         
 -16  22   3      39185.36      37855.05       724.65 o                         
 -14  22   3         77.94         92.38        82.93 o                         
 -12  22   3       8095.31       8841.68       264.62 o                         
 -10  22   3       3557.41       3113.33       227.16 o                         
  -8  22   3        588.19        578.68       102.32 o                         
  -6  22   3      16481.86      17217.17       392.00 o                         
  -4  22   3      22335.90      21240.70       422.97 o                         
  -2  22   3       3346.54       3201.38       201.05 o                         
   0  22   3      18261.12      17063.48       404.04 o                         
   2  22   3       3437.58       3321.84       213.88 o                         
   4  22   3        432.87        452.40        83.87 o                         
   6  22   3       5508.01       5432.51       273.76 o                         
   8  22   3       3464.72       3959.74       192.08 o                         
  10  22   3       2191.70       1930.12       140.07 o                         
  12  22   3         16.71         43.31        98.72 o                         
  14  22   3          4.78         65.86       107.85 o                         
  16  22   3       1820.43       1881.67       137.87 o                         
  18  22   3         88.24        233.06       117.41 o                         
  20  22   3        349.11        207.45       152.32 o                         
  22  22   3        178.89        312.61       140.38 o                         
  24  22   3       1603.61       1902.36       182.43 o                         
  26  22   3         10.35         41.84       169.95 o                         
 -29  23   3        944.56       1372.05       195.93 o                         
 -27  23   3         65.49        123.86       152.44 o                         
 -25  23   3        207.34        376.14       142.99 o                         
 -23  23   3          6.55         65.51       122.64 o                         
 -21  23   3         36.57         47.61       123.34 o                         
 -19  23   3       1343.43       1518.75       166.69 o                         
 -17  23   3       4532.66       4628.91       208.70 o                         
 -15  23   3         29.01         45.62        91.37 o                         
 -13  23   3         10.58        108.42        90.62 o                         
 -11  23   3       1258.44       1130.02       111.85 o                         
  -9  23   3       1719.16       1508.45       120.01 o                         
  -7  23   3        133.44        155.29        75.13 o                         
  -5  23   3       8472.50       8072.74       193.37 o                         
  -3  23   3       2133.83       2871.81       175.38 o                         
  -1  23   3      15248.27      15453.11       394.40 o                         
   1  23   3       4390.61       4801.95       183.93 o                         
   3  23   3       5663.97       4608.78       227.17 o                         
   5  23   3       1262.35        930.14       102.07 o                         
   7  23   3       7095.03       7034.06       423.48 o                         
   9  23   3       1923.29       1339.89       205.32 o                         
  11  23   3         30.21         24.32       101.03 o                         
  13  23   3        121.89         96.44       102.07 o                         
  15  23   3        710.72        535.33       128.79 o                         
  17  23   3        468.43        240.06       121.80 o                         
  19  23   3        210.68        214.25       134.56 o                         
  21  23   3       1255.12       1538.85       173.77 o                         
  23  23   3        406.84        543.50       155.73 o                         
  25  23   3        605.93        289.26       161.03 o                         
 -28  24   3       2017.83       2418.06       214.94 o                         
 -26  24   3       4050.84       4495.24       263.65 o                         
 -24  24   3       2103.83       2204.79       278.93 o                         
 -22  24   3       1216.48       1446.34       161.13 o                         
 -20  24   3       3648.50       3452.09       262.32 o                         
 -18  24   3       6692.36       6590.70       267.88 o                         
 -16  24   3       3244.08       3122.86       292.28 o                         
 -14  24   3       7678.16       6944.07       254.25 o                         
 -12  24   3       3674.49       3710.38       178.59 o                         
 -10  24   3       1698.43       1774.89       134.39 o                         
  -8  24   3        208.92        154.45       101.39 o                         
  -6  24   3         34.48        219.02        72.36 o                         
  -4  24   3         47.75        126.22        73.41 o                         
  -2  24   3       7945.23       7624.89       248.10 o                         
   0  24   3       3808.39       4028.07       183.94 o                         
   2  24   3      11335.14      11079.19       363.59 o                         
   4  24   3      11680.37      11937.98       362.19 o                         
   6  24   3       6511.33       6607.66       225.63 o                         
   8  24   3        217.08        128.19        93.43 o                         
  10  24   3        883.84        956.58       138.81 o                         
  12  24   3          1.86         39.51       112.46 o                         
  14  24   3        155.21         97.80       118.95 o                         
  16  24   3        142.44        158.49       121.80 o                         
  18  24   3        651.52        510.33       142.99 o                         
  20  24   3         35.59         79.35       140.38 o                         
  22  24   3        414.93        459.77       171.24 o                         
  24  24   3         82.63        244.19       161.03 o                         
 -27  25   3       9902.18      11232.13       534.74 o                         
 -25  25   3         66.72         73.05       141.38 o                         
 -23  25   3       9192.53       9986.58       479.09 o                         
 -21  25   3         78.98         20.29       122.48 o                         
 -19  25   3      16960.63      18589.94       464.75 o                         
 -17  25   3        380.43        425.57       129.33 o                         
 -15  25   3      17723.20      18096.88       419.60 o                         
 -13  25   3         74.37         52.49        96.50 o                         
 -11  25   3      15448.44      14958.54       367.53 o                         
  -9  25   3       3644.54       3960.29       238.96 o                         
  -7  25   3      10476.87      10426.89       286.40 o                         
  -5  25   3       1796.59       2119.97       118.23 o                         
  -3  25   3       1918.70       1960.13       175.38 o                         
  -1  25   3        794.53        484.61        94.54 o                         
   1  25   3      16011.75      15685.23       385.63 o                         
   3  25   3      29120.94      28426.21       627.65 o                         
   5  25   3       2474.94       1894.68       209.60 o                         
   7  25   3         97.73        132.74       102.88 o                         
   9  25   3         65.51        127.76       102.88 o                         
  11  25   3       1109.58       1380.91       193.31 o                         
  13  25   3        571.09        460.37       128.00 o                         
  15  25   3       1059.72       1217.80       154.16 o                         
  17  25   3        177.34        147.87       121.42 o                         
  19  25   3         36.52        116.73       141.24 o                         
  21  25   3         49.25         53.88       157.27 o                         
  23  25   3        448.72        570.01       167.13 o                         
 -26  26   3       5415.01       5599.62       278.49 o                         
 -24  26   3       3373.85       3122.94       216.72 o                         
 -22  26   3       4224.48       4860.27       320.82 o                         
 -20  26   3       3753.13       4723.22       393.54 o                         
 -18  26   3       3637.88       4105.97       282.72 o                         
 -16  26   3      10852.41      11252.04       594.72 o                         
 -14  26   3       4426.01       4546.84       351.41 o                         
 -12  26   3      12640.99      13200.36       335.91 o                         
 -10  26   3       2872.37       2365.44       192.49 o                         
  -8  26   3      21066.17      20847.22       807.42 o                         
  -6  26   3       2614.06       2567.56       167.85 o                         
  -4  26   3       6874.84       5842.88       379.80 o                         
  -2  26   3        190.82        184.12       101.03 o                         
   0  26   3       6923.63       5994.95       203.59 o                         
   2  26   3       9871.55       8908.47       262.34 o                         
   4  26   3         34.19         33.23       101.82 o                         
   6  26   3        758.60        814.93       121.80 o                         
   8  26   3        145.69        293.52       110.10 o                         
  10  26   3        130.67        169.17       110.10 o                         
  12  26   3        223.05        232.81       119.95 o                         
  14  26   3        767.66        928.66       169.99 o                         
  16  26   3         95.27         40.20       133.45 o                         
  18  26   3        179.00        152.30       134.02 o                         
  20  26   3         24.44        142.79       139.36 o                         
  22  26   3         89.19         99.50       154.78 o                         
 -25  27   3       1424.75       1709.37       278.04 o                         
 -23  27   3       1391.50       1284.49       172.67 o                         
 -21  27   3          4.38         38.96       132.06 o                         
 -19  27   3       1650.42       2112.55       179.21 o                         
 -17  27   3         29.04         44.15       118.67 o                         
 -15  27   3       3860.95       4179.77       257.72 o                         
 -13  27   3         14.57         25.70        98.44 o                         
 -11  27   3       2273.37       2142.20       154.52 o                         
  -9  27   3       1684.40       2114.70       192.43 o                         
  -7  27   3       1112.20       1153.06       139.01 o                         
  -5  27   3       3973.66       3667.02       226.71 o                         
  -3  27   3        638.67        884.33       105.24 o                         
  -1  27   3       1772.92       1653.09       121.42 o                         
   1  27   3        559.21        532.45       111.41 o                         
   3  27   3        280.19        207.60       108.51 o                         
   5  27   3       1244.59       1309.95       140.67 o                         
   7  27   3          3.74         57.42       103.70 o                         
   9  27   3       2211.45       1749.62       141.53 o                         
  11  27   3        834.90        835.16       129.45 o                         
  13  27   3        897.88        537.48       168.60 o                         
  15  27   3        282.50        511.04       152.32 o                         
  17  27   3         24.19         45.52       127.81 o                         
  19  27   3        106.00        173.43       149.13 o                         
  21  27   3        138.78         50.45       154.78 o                         
 -24  28   3       1144.13       1298.13       189.98 o                         
 -22  28   3       3980.74       3831.44       234.73 o                         
 -20  28   3        685.69        497.09       142.26 o                         
 -18  28   3         11.65         94.63       115.90 o                         
 -16  28   3        909.95        820.39       239.54 o                         
 -14  28   3          9.60         94.62       108.45 o                         
 -12  28   3       1247.61       1227.67       136.02 o                         
 -10  28   3       3089.19       2687.96       186.50 o                         
  -8  28   3       4310.06       4103.31       192.80 o                         
  -6  28   3       4991.46       5025.97       231.77 o                         
  -4  28   3       1610.86       1580.03       295.15 o                         
  -2  28   3        598.50        473.50       103.52 o                         
   0  28   3        828.42       1087.97       198.58 o                         
   2  28   3          4.53         31.41       101.03 o                         
   4  28   3       2305.00       2487.40       196.77 o                         
   6  28   3        538.53        505.70       123.34 o                         
   8  28   3        781.57        683.06       129.00 o                         
  10  28   3       1971.72       1495.44       164.09 o                         
  12  28   3         21.88         32.33       126.22 o                         
  14  28   3        672.01        651.06       202.35 o                         
  16  28   3        126.40        305.72       146.12 o                         
  18  28   3          8.52         24.41       136.25 o                         
  20  28   3         29.24        136.06       157.27 o                         
 -23  29   3      10541.30      11553.52       382.04 o                         
 -21  29   3         70.09         90.64       140.67 o                         
 -19  29   3       6731.54       7105.32       281.06 o                         
 -17  29   3         10.68        191.68       119.95 o                         
 -15  29   3       7216.17       7934.17       427.76 o                         
 -13  29   3       1410.53       1556.29       138.01 o                         
 -11  29   3       8261.52       8190.64       283.72 o                         
  -9  29   3       4037.18       4136.62       381.40 o                         
  -7  29   3      12773.26      12165.74       338.30 o                         
  -5  29   3       1983.07       2220.69       154.51 o                         
  -3  29   3       9671.96       8942.60       266.91 o                         
  -1  29   3       3642.79       3566.95       235.27 o                         
   1  29   3       1402.91       1273.23       140.34 o                         
   3  29   3         42.19         71.14       102.88 o                         
   5  29   3        235.54        120.04       102.88 o                         
   7  29   3        301.07        373.44       121.42 o                         
   9  29   3        708.86        764.50       147.30 o                         
  11  29   3         12.72         50.01       128.38 o                         
  13  29   3        403.03        587.91       148.29 o                         
  15  29   3        947.04        967.95       274.79 o                         
  17  29   3          0.17         67.26       143.62 o                         
  19  29   3        498.68        818.07       199.81 o                         
 -22  30   3       4287.54       4592.66       242.81 o                         
 -20  30   3       6641.67       6774.45       291.05 o                         
 -18  30   3       1956.78       2122.33       183.94 o                         
 -16  30   3       1032.13        615.66       151.65 o                         
 -14  30   3       3618.38       3224.79       192.80 o                         
 -12  30   3       5810.35       6503.79       262.31 o                         
 -10  30   3       2714.17       3019.12       179.98 o                         
  -8  30   3      12753.49      11444.29       357.67 o                         
  -6  30   3       2948.69       3015.31       186.78 o                         
  -4  30   3      12507.81      11767.13       372.15 o                         
  -2  30   3       2491.25       2475.81       199.92 o                         
   0  30   3       3292.25       3502.29       176.15 o                         
   2  30   3          0.02         20.39       103.52 o                         
   4  30   3         67.35        136.92       109.48 o                         
   6  30   3        278.57        376.23       123.05 o                         
   8  30   3         28.95        217.84       127.41 o                         
  10  30   3        265.71         69.15       132.08 o                         
  12  30   3        535.44        443.74       148.29 o                         
  14  30   3         39.07         45.49       135.48 o                         
  16  30   3        510.99        372.44       159.98 o                         
  18  30   3        763.34        810.45       175.87 o                         
 -21  31   3        607.75        722.88       161.13 o                         
 -19  31   3       4409.94       5055.17       269.49 o                         
 -17  31   3          0.92         18.19       130.27 o                         
 -15  31   3       2494.60       2691.65       182.04 o                         
 -13  31   3        172.70        202.20       130.17 o                         
 -11  31   3       5620.66       5968.95       245.29 o                         
  -9  31   3          5.44         46.31       119.53 o                         
  -7  31   3       5432.10       6331.79       268.22 o                         
  -5  31   3       1196.19       1345.21       247.22 o                         
  -3  31   3         18.79        159.16       108.42 o                         
  -1  31   3        876.61        805.79       140.93 o                         
   1  31   3        844.72        708.87       140.27 o                         
   3  31   3        153.36        238.91       127.41 o                         
   5  31   3         22.53         93.68       127.41 o                         
   7  31   3        271.49        229.90       126.22 o                         
   9  31   3       1325.52       1356.92       168.17 o                         
  11  31   3         10.01         31.09       134.56 o                         
  13  31   3         20.08         53.03       146.12 o                         
  15  31   3         47.35        132.16       148.29 o                         
  17  31   3        148.73         83.40       140.93 o                         
 -20  32   3        262.17        280.41       158.66 o                         
 -18  32   3        407.31        557.55       239.54 o                         
 -16  32   3        415.96        403.70       142.26 o                         
 -14  32   3       1042.53       1533.89       164.38 o                         
 -12  32   3        453.29        397.17       140.67 o                         
 -10  32   3        127.21        155.20       127.41 o                         
  -8  32   3        376.42        360.19       135.01 o                         
  -6  32   3        348.64        367.03       135.01 o                         
  -4  32   3       1596.44       1407.40       157.24 o                         
  -2  32   3       1229.77       1333.08       157.24 o                         
   0  32   3          2.81         31.43       126.22 o                         
   2  32   3        314.57        262.23       126.22 o                         
   4  32   3         68.19         53.88       126.22 o                         
   6  32   3         16.50         10.96       127.41 o                         
   8  32   3        396.71        377.47       146.12 o                         
  10  32   3        511.32        660.07       154.78 o                         
  12  32   3          3.04         54.04       136.25 o                         
  14  32   3         28.14         24.32       140.14 o                         
  16  32   3        109.55        130.56       148.29 o                         
 -19  33   3       5177.09       6383.77       500.47 o                         
 -17  33   3        149.92        228.52       205.32 o                         
 -15  33   3       4073.72       4546.18       330.21 o                         
 -13  33   3       1642.92       1848.05       171.10 o                         
 -11  33   3       5431.32       6274.19       372.15 o                         
  -9  33   3       1145.99       1074.76       159.07 o                         
  -7  33   3       7720.53       8026.69       333.33 o                         
  -5  33   3       5543.42       5008.14       311.18 o                         
  -3  33   3       2250.50       1935.26       177.20 o                         
  -1  33   3       2494.76       3125.03       281.54 o                         
   1  33   3         40.46         41.98       120.58 o                         
   3  33   3        488.21        418.30       134.56 o                         
   5  33   3        231.32        208.42       134.56 o                         
   7  33   3         26.87        119.51       134.56 o                         
   9  33   3        111.38        112.23       134.56 o                         
  11  33   3         61.29        130.25       147.30 o                         
  13  33   3         12.89         39.20       140.38 o                         
  15  33   3        577.03        806.71       174.90 o                         
 -18  34   3       3148.03       3448.78       235.91 o                         
 -16  34   3       3980.62       3998.96       252.38 o                         
 -14  34   3        686.73        578.73       151.44 o                         
 -12  34   3       1032.60        628.61       162.55 o                         
 -10  34   3       3281.05       3375.64       349.93 o                         
  -8  34   3       9713.86       9662.34       651.99 o                         
  -6  34   3        145.83         77.51       135.01 o                         
  -4  34   3       8848.27       8532.19       622.35 o                         
  -2  34   3       2598.23       2729.22       251.90 o                         
   0  34   3        300.76        148.18       135.01 o                         
   2  34   3         29.01         88.91       142.25 o                         
   4  34   3        661.05        331.92       138.30 o                         
   6  34   3          0.82         10.05       133.45 o                         
   8  34   3        134.44        194.97       146.12 o                         
  10  34   3        144.40        261.92       148.29 o                         
  12  34   3        203.60        374.21       155.73 o                         
  14  34   3        295.80        467.33       156.54 o                         
 -15  35   3       3888.64       4499.84       376.43 o                         
 -13  35   3         18.23         91.05       141.38 o                         
 -11  35   3       1088.27       1193.84       161.78 o                         
  -9  35   3          4.82         88.91       146.69 o                         
  -7  35   3       2491.62       2778.07       219.29 o                         
  -5  35   3        706.46        464.29       156.12 o                         
  -3  35   3       4090.34       3702.14       240.31 o                         
  -1  35   3        685.41        815.90       222.27 o                         
   1  35   3        871.04       1124.62       177.20 o                         
   3  35   3        103.55         13.68       135.01 o                         
   5  35   3        876.50       1209.20       224.91 o                         
   7  35   3        147.91         48.24       135.48 o                         
   9  35   3        646.13        660.16       167.16 o                         
  11  35   3        389.04        532.70       161.03 o                         
  13  35   3        619.94       1155.80       622.35 o                         
 -14  36   3        255.32        243.89       149.49 o                         
 -12  36   3         15.32        128.23       142.99 o                         
 -10  36   3       1210.14       1457.26       188.90 o                         
  -8  36   3        998.64       1010.21       185.13 o                         
  -6  36   3        274.99        339.82       237.09 o                         
  -4  36   3         14.76        158.06       156.12 o                         
  -2  36   3        790.87       1021.39       163.75 o                         
   0  36   3          2.03        203.50       163.00 o                         
   2  36   3        829.85        956.62       177.20 o                         
   4  36   3         76.75         71.13       156.12 o                         
   6  36   3        448.44        659.04       158.06 o                         
   8  36   3        228.42        261.40       168.90 o                         
  10  36   3        523.08        670.33       174.90 o                         
 -11  37   3        679.81        495.86       169.03 o                         
  -9  37   3       4180.08       4774.80       270.01 o                         
  -7  37   3       1477.19       1553.26       177.20 o                         
  -5  37   3       1260.76       1399.32       488.99 o                         
  -3  37   3       1280.80       1449.77       177.20 o                         
  -1  37   3       4710.24       5782.79       291.14 o                         
   1  37   3        130.22         79.03       156.12 o                         
   3  37   3       1422.42       1629.33       198.25 o                         
   5  37   3        106.49        194.49       163.75 o                         
   7  37   3        126.23         63.28       147.30 o                         
  -8  38   3       1097.18        890.64       237.09 o                         
  -6  38   3       1282.56       1174.05       185.13 o                         
  -4  38   3       3852.50       4193.46       256.33 o                         
  -2  38   3          4.20         85.20       163.75 o                         
   0  38   3       3785.05       4022.40       248.86 o                         
   2  38   3         31.72        110.64       156.12 o                         
   4  38   3        545.87        615.38       207.45 o                         
 -36   0   4         34.59         34.53       138.13 o                         
 -34   0   4         33.49        102.14       138.13 o                         
 -32   0   4        264.93        124.47       134.12 o                         
 -30   0   4       9599.19       9150.08       299.94 o                         
 -28   0   4       3481.02       3428.70       157.94 o                         
 -26   0   4       8155.77       7711.64       183.43 o                         
 -24   0   4      35044.80      35970.30       673.82 o                         
 -22   0   4      36221.89      35551.13       587.27 o                         
 -20   0   4      70383.20      73737.32      1148.08 o                         
 -18   0   4      39702.74      40649.62       807.00 o                         
 -16   0   4     170276.58     184890.62      2094.16 o                         
 -14   0   4      22862.06      20996.42       371.10 o                         
 -12   0   4      44426.82      34331.82       384.09 o                         
 -10   0   4       4135.44       3720.51       325.10 o                         
  -8   0   4     133992.52     133516.77      3643.49 o                         
  -6   0   4         48.88         45.44       298.17 o                         
  -4   0   4        933.44       1126.16       296.36 o                         
  -2   0   4       9675.93       8149.85        88.91 o                         
   0   0   4    2638757.00    2606762.50    110052.59 o                         
   2   0   4        260.12        236.77        60.99 o                         
   4   0   4        364.90        785.63        83.82 o                         
   6   0   4       3064.59       4063.96       420.39 o                         
   8   0   4      40977.36      42529.05      1836.72 o                         
  10   0   4       3790.96       3919.74       234.90 o                         
  12   0   4       7871.35       6829.47       960.10 o                         
  14   0   4      20009.78      20220.84       609.46 o                         
  16   0   4      37585.80      40037.98      2163.41 o                         
  18   0   4      11240.82      12209.95       918.71 o                         
  20   0   4      12669.40      12695.50      1244.70 o                         
  22   0   4        815.33        709.93       222.27 o                         
  24   0   4        874.08        664.06       296.36 o                         
  26   0   4        857.76        359.86       284.50 o                         
  28   0   4        164.86        177.81       325.99 o                         
  30   0   4       2398.49       2963.58       503.81 o                         
 -35   1   4         13.07         87.43       100.31 o                         
 -33   1   4        163.33         71.61        95.27 o                         
 -31   1   4       3423.06       3870.37       149.34 o                         
 -29   1   4        411.44        437.74        83.57 o                         
 -27   1   4       6859.23       7058.85       207.82 o                         
 -25   1   4        142.66        108.35        57.38 o                         
 -23   1   4      32397.77      33524.07       443.78 o                         
 -21   1   4       1002.19       1061.94        88.91 o                         
 -19   1   4      62295.27      64157.84       746.19 o                         
 -17   1   4      12532.33      12663.95       289.67 o                         
 -15   1   4      80924.71      83417.88      1116.92 o                         
 -13   1   4       4047.48       4347.70        87.36 o                         
 -11   1   4      15078.33      15100.06       384.07 o                         
  -9   1   4       1972.51       1384.77       130.16 o                         
  -7   1   4      59027.74      57346.28       472.26 o                         
  -5   1   4        693.14       1459.05       188.21 o                         
  -3   1   4      28880.20      28476.29      1306.22 o                         
  -1   1   4     254192.53     254690.30      4191.14 o                         
   1   1   4      38359.04      51012.79      1158.02 o                         
   3   1   4      10822.38       8172.57       296.29 o                         
   5   1   4       6145.08       6778.18       229.24 o                         
   7   1   4      64398.70      63751.85       831.27 o                         
   9   1   4       2331.46       2425.03        86.25 o                         
  11   1   4       8620.28       8091.73       278.37 o                         
  13   1   4         94.77        208.17        70.06 o                         
  15   1   4      33435.89      35059.83       735.40 o                         
  17   1   4        204.66        309.28       111.59 o                         
  19   1   4      11376.94      12491.66       466.14 o                         
  21   1   4        106.49        130.77       132.25 o                         
  23   1   4        513.07        451.24       218.16 o                         
  25   1   4         11.91         72.48       166.64 o                         
  27   1   4          4.62          0.00       209.56 o                         
  29   1   4        133.68        371.68       340.81 o                         
  31   1   4       2132.54       1967.19       335.29 o                         
 -36   2   4        703.22       1016.41       153.23 o                         
 -34   2   4        126.75         87.63        96.45 o                         
 -32   2   4          7.50         36.86        91.54 o                         
 -30   2   4        447.90        464.20        88.21 o                         
 -28   2   4        392.71        318.30        75.89 o                         
 -26   2   4        312.86        310.07        69.97 o                         
 -24   2   4         81.56          0.00        54.63 o                         
 -22   2   4        166.28        284.34        57.88 o                         
 -20   2   4        918.96        848.41        60.14 o                         
 -18   2   4        934.49        917.32        61.34 o                         
 -16   2   4       2688.81       2683.87       115.70 o                         
 -14   2   4         83.12        178.06        39.65 o                         
 -12   2   4        546.41        560.59        56.45 o                         
 -10   2   4      35513.55      39156.06       461.33 o                         
  -8   2   4       1657.46       1281.37        97.89 o                         
  -6   2   4      11680.63      10756.97       246.73 o                         
  -4   2   4       4465.94       4840.06       529.96 o                         
  -2   2   4     329867.94     368082.19      4755.30 o                         
   0   2   4      30639.69      30884.07       590.30 o                         
   2   2   4     480601.88     493485.44      7931.56 o                         
   4   2   4      11309.22      11004.80       276.01 o                         
   6   2   4       1836.20       1848.55        89.08 o                         
   8   2   4         11.03         43.64        46.58 o                         
  10   2   4       2522.36       2058.35       160.99 o                         
  12   2   4      12588.17      12874.76       499.56 o                         
  14   2   4         22.47         48.64        76.00 o                         
  16   2   4         67.05         17.35       102.54 o                         
  18   2   4        395.77        374.42       135.73 o                         
  20   2   4        807.17        722.30       148.54 o                         
  22   2   4         18.57         50.28       130.92 o                         
  24   2   4         59.09         51.15       160.30 o                         
  26   2   4        283.26        123.15       179.45 o                         
  28   2   4         86.71         99.22       240.31 o                         
  30   2   4        320.05        344.96       261.32 o                         
 -35   3   4        582.07        739.80       136.22 o                         
 -33   3   4        106.86        105.88        94.82 o                         
 -31   3   4        141.33        109.93        93.70 o                         
 -29   3   4       1564.06       1426.71       127.81 o                         
 -27   3   4       4944.79       5268.60       167.34 o                         
 -25   3   4        747.05        453.76        78.34 o                         
 -23   3   4      19293.78      20769.02       320.56 o                         
 -21   3   4        630.10        756.71        57.05 o                         
 -19   3   4      61354.09      62868.54       765.10 o                         
 -17   3   4         33.49        125.15        37.18 o                         
 -15   3   4      49267.83      51321.90       651.87 o                         
 -13   3   4        118.96        184.82        27.82 o                         
 -11   3   4      55877.71      58674.08       859.03 o                         
  -9   3   4      67802.56      71821.40      1203.03 o                         
  -7   3   4       2357.10       1625.63        92.00 o                         
  -5   3   4      45367.04      48457.48       520.68 o                         
  -3   3   4     165037.62     188040.77      5759.36 o                         
  -1   3   4       6047.70       8670.52       115.74 o                         
   1   3   4      57974.68      59629.86      1643.89 o                         
   3   3   4      10974.64      11641.00       465.51 o                         
   5   3   4       7162.52       8921.31       250.97 o                         
   7   3   4      26823.49      26939.46       346.41 o                         
   9   3   4       5031.17       5379.80       218.68 o                         
  11   3   4      54865.48      59031.96      1122.94 o                         
  13   3   4       7070.29       7608.67       269.49 o                         
  15   3   4      14194.63      13941.62       466.08 o                         
  17   3   4        430.97        440.37       201.05 o                         
  19   3   4       9886.50       9460.32       436.31 o                         
  21   3   4       1774.80       1298.34       227.83 o                         
  23   3   4        154.91        114.97       148.54 o                         
  25   3   4        138.10        249.61       168.83 o                         
  27   3   4         95.58        266.72       237.09 o                         
  29   3   4        766.53        785.90       282.32 o                         
  31   3   4         13.11         29.64       261.32 o                         
 -36   4   4       1536.46       1746.54       141.80 o                         
 -34   4   4       2946.49       3355.46       153.30 o                         
 -32   4   4       1240.59        961.38       100.85 o                         
 -30   4   4       5024.17       5343.58       168.19 o                         
 -28   4   4       4100.43       4050.47       125.92 o                         
 -26   4   4      11571.57      11172.37       188.43 o                         
 -24   4   4        354.02        140.43        61.68 o                         
 -22   4   4      23659.55      22687.22       401.11 o                         
 -20   4   4      83453.62      84764.02      1005.78 o                         
 -18   4   4      36023.56      36200.34       493.61 o                         
 -16   4   4      45397.83      41996.76       380.33 o                         
 -14   4   4      25161.56      26528.53       338.89 o                         
 -12   4   4     271503.56     287795.78      2699.64 o                         
 -10   4   4       5221.37       5382.74       149.45 o                         
  -8   4   4     124436.24     132124.97      2432.54 o                         
  -6   4   4       7080.77       8546.18       230.63 o                         
  -4   4   4     152494.19     170260.58      2937.54 o                         
  -2   4   4      32650.95      32182.07      1345.83 o                         
   0   4   4       2831.85       1909.44       487.04 o                         
   2   4   4        144.90         91.19        95.46 o                         
   4   4   4     149353.22     152502.03      2661.74 o                         
   6   4   4      13605.72      14656.79       507.15 o                         
   8   4   4      55152.33      56343.20      1156.87 o                         
  10   4   4      20156.83      22299.05       595.00 o                         
  12   4   4      69828.73      73944.29      1166.50 o                         
  14   4   4       6558.42       6468.48       238.48 o                         
  16   4   4      10251.01      11322.79       556.63 o                         
  18   4   4       9265.81       8878.12       415.10 o                         
  20   4   4       5030.10       4646.80       762.81 o                         
  22   4   4          4.84         81.35       144.15 o                         
  24   4   4        318.58        381.60       255.60 o                         
  26   4   4        123.40        136.78       185.89 o                         
  28   4   4        634.43        471.80       261.32 o                         
  30   4   4        359.30         92.77       240.31 o                         
 -35   5   4       3221.04       3180.71       162.67 o                         
 -33   5   4          1.57          0.00        91.54 o                         
 -31   5   4       4188.23       3847.03       145.59 o                         
 -29   5   4        615.16        507.19        86.47 o                         
 -27   5   4      11401.59      12017.82       365.44 o                         
 -25   5   4        169.00        293.23        66.32 o                         
 -23   5   4       5920.81       5361.93       120.77 o                         
 -21   5   4       5096.28       5158.59       126.98 o                         
 -19   5   4      47691.93      47614.61       556.47 o                         
 -17   5   4       5954.80       5969.75       119.96 o                         
 -15   5   4      21502.41      18611.59       247.42 o                         
 -13   5   4      24745.45      24379.12       301.33 o                         
 -11   5   4     209586.52     221341.19      2768.06 o                         
  -9   5   4        858.99        891.17        58.25 o                         
  -7   5   4      67429.17      69863.22      1083.64 o                         
  -5   5   4      33069.38      33715.48       494.64 o                         
  -3   5   4      28277.32      28955.26       417.49 o                         
  -1   5   4        123.30        197.57        57.69 o                         
   1   5   4        610.25       1596.62        47.05 o                         
   3   5   4      74215.83      81177.91      1502.59 o                         
   5   5   4       8261.98       7852.67       358.51 o                         
   7   5   4      25737.96      25929.09       560.01 o                         
   9   5   4       4965.26       5812.77       251.03 o                         
  11   5   4      91768.55     101022.40      1739.28 o                         
  13   5   4       7765.42       7535.61       211.42 o                         
  15   5   4       4365.39       3924.54       176.11 o                         
  17   5   4       2020.68       1496.95       165.95 o                         
  19   5   4       6648.17       5967.23       389.26 o                         
  21   5   4        109.42        198.42       139.84 o                         
  23   5   4       2173.31       1937.40       217.34 o                         
  25   5   4       6048.69       6152.18       335.39 o                         
  27   5   4        142.49        118.54       230.51 o                         
  29   5   4       1172.41       1018.51       711.26 o                         
  31   5   4        724.05        690.09       291.14 o                         
 -34   6   4          0.79         29.14       103.45 o                         
 -32   6   4       4138.95       4087.81       149.37 o                         
 -30   6   4       1952.87       1939.55       111.20 o                         
 -28   6   4       5906.60       5605.93       158.74 o                         
 -26   6   4        150.31        239.40        66.32 o                         
 -24   6   4        248.66        238.38        64.97 o                         
 -22   6   4      11489.58      11147.75       220.22 o                         
 -20   6   4       8574.14       8215.48       172.07 o                         
 -18   6   4       2749.97       2314.26        95.57 o                         
 -16   6   4       1887.68       1658.63        95.46 o                         
 -14   6   4      13474.51      15839.12       197.50 o                         
 -12   6   4       4234.30       4885.83       113.80 o                         
 -10   6   4      70699.33      75191.19       851.51 o                         
  -8   6   4        499.35        303.81        69.49 o                         
  -6   6   4      17258.50      18709.16       228.84 o                         
  -4   6   4       3086.76       3079.71       124.72 o                         
  -2   6   4       4484.98       4169.37       125.40 o                         
   0   6   4       2027.49       1389.86        85.55 o                         
   2   6   4       9756.98       9847.73       127.80 o                         
   4   6   4        983.80       1230.54        63.65 o                         
   6   6   4         17.34        151.30        62.13 o                         
   8   6   4       1097.27        765.43        74.54 o                         
  10   6   4       1525.43       1764.70       158.27 o                         
  12   6   4       6122.57       6372.74       207.35 o                         
  14   6   4         40.97         97.41        54.85 o                         
  16   6   4       3641.96       3374.00       234.57 o                         
  18   6   4       1893.24       1734.29       146.64 o                         
  20   6   4        655.08        414.90       166.82 o                         
  22   6   4         87.36         81.56       146.66 o                         
  24   6   4       4696.18       4395.07       456.15 o                         
  26   6   4       3547.95       4017.12       332.04 o                         
  28   6   4       2280.75       1882.95       324.31 o                         
  30   6   4        339.85        254.65       282.32 o                         
 -35   7   4         40.00        117.33       109.11 o                         
 -33   7   4       3195.79       3297.00       155.97 o                         
 -31   7   4        605.66        612.78        99.32 o                         
 -29   7   4      10374.12       9958.75       322.04 o                         
 -27   7   4       3717.30       4433.67       162.42 o                         
 -25   7   4        206.05        334.97        76.48 o                         
 -23   7   4       6690.65       6781.47       171.90 o                         
 -21   7   4      10033.12      10901.78       187.44 o                         
 -19   7   4       9785.01       9924.64       193.15 o                         
 -17   7   4       2167.69       2533.84       122.82 o                         
 -15   7   4      10024.57      10155.12       225.11 o                         
 -13   7   4       8603.99       9727.96       176.56 o                         
 -11   7   4      74329.81      82847.05      1029.69 o                         
  -9   7   4      19862.98      23814.51       404.46 o                         
  -7   7   4       6430.21       5140.76       116.70 o                         
  -5   7   4      41445.45      45508.78       772.54 o                         
  -3   7   4        290.59        403.21        83.39 o                         
  -1   7   4      22770.62      22943.85       442.83 o                         
   1   7   4      17336.01      16406.35       475.19 o                         
   3   7   4       1452.21       1768.34        78.51 o                         
   5   7   4        784.47       1117.71       105.15 o                         
   7   7   4      15083.97      13033.47       269.49 o                         
   9   7   4       1128.75       1064.54       158.27 o                         
  11   7   4      40129.40      40186.16      1449.19 o                         
  13   7   4         80.56        172.39        53.87 o                         
  15   7   4       8966.36       8825.58       334.43 o                         
  17   7   4      14002.55      14509.84       383.68 o                         
  19   7   4       1283.98       1030.56       181.45 o                         
  21   7   4       3286.86       3340.06       229.07 o                         
  23   7   4         12.75        109.99       154.82 o                         
  25   7   4      10562.50      10622.50       589.79 o                         
  27   7   4        538.40        617.41       248.86 o                         
  29   7   4       1400.18       1064.46       385.27 o                         
 -34   8   4       1932.15       1996.46       143.34 o                         
 -32   8   4       2015.65       2101.14       128.75 o                         
 -30   8   4       6332.74       6521.06       179.81 o                         
 -28   8   4       1020.41        960.30        84.71 o                         
 -26   8   4      23026.25      22748.08       336.17 o                         
 -24   8   4      22090.09      20636.69       355.00 o                         
 -22   8   4      10010.80      10470.35       198.22 o                         
 -20   8   4        507.17        319.49        64.77 o                         
 -18   8   4      30815.04      31908.73       469.29 o                         
 -16   8   4      72770.44      72544.84       800.34 o                         
 -14   8   4       7268.03       6608.82       138.54 o                         
 -12   8   4      59672.20      61756.68       715.07 o                         
 -10   8   4      31802.23      36065.74       371.16 o                         
  -8   8   4     139462.22     139545.00      2167.81 o                         
  -6   8   4       4621.62       5108.12       126.02 o                         
  -4   8   4     122613.84     122418.70      2108.68 o                         
  -2   8   4       5166.53       5137.60       132.94 o                         
   0   8   4      60511.07      62217.36       973.17 o                         
   2   8   4        944.30       1588.35       100.62 o                         
   4   8   4      21573.68      21075.78       762.95 o                         
   6   8   4       4220.12       5236.59       329.56 o                         
   8   8   4      57937.02      62122.32      2697.51 o                         
  10   8   4      32437.23      32421.53       992.39 o                         
  12   8   4      23596.02      25420.31       540.11 o                         
  14   8   4      13610.41      14345.53       299.21 o                         
  16   8   4       5637.51       5984.85       334.73 o                         
  18   8   4       1302.17       1370.60       111.89 o                         
  20   8   4         66.00         85.07        88.48 o                         
  22   8   4       1412.63       1417.77       135.85 o                         
  24   8   4          5.08         29.64       159.80 o                         
  26   8   4       1388.95       1240.19       270.01 o                         
  28   8   4         97.92         75.32       248.86 o                         
  30   8   4         19.93         12.12       219.30 o                         
 -35   9   4        140.22        114.96       110.10 o                         
 -33   9   4         71.36        131.01       106.33 o                         
 -31   9   4       8009.57       8224.03       228.68 o                         
 -29   9   4        259.96        229.47        84.10 o                         
 -27   9   4      21773.00      20835.22       427.05 o                         
 -25   9   4       4708.07       4613.14       156.97 o                         
 -23   9   4      17157.66      15837.41       289.68 o                         
 -21   9   4        855.49        786.78        83.28 o                         
 -19   9   4        239.56       1514.34       163.10 o                         
 -17   9   4       3891.62       4211.18       100.01 o                         
 -15   9   4      60298.23      64049.37       785.86 o                         
 -13   9   4        875.76        760.38        34.47 o                         
 -11   9   4      61157.30      65503.39       837.57 o                         
  -9   9   4      89972.80      97907.67       961.03 o                         
  -7   9   4     127050.67     140952.80      1984.14 o                         
  -5   9   4      14782.65      13383.88       225.80 o                         
  -3   9   4      86843.65      89348.12      1612.11 o                         
  -1   9   4       9887.22      10594.54       312.73 o                         
   1   9   4        636.07       1249.26       148.18 o                         
   3   9   4      37211.16      35237.78       957.17 o                         
   5   9   4        913.12        620.06       117.32 o                         
   7   9   4      48884.86      55610.84      1093.09 o                         
   9   9   4      11293.65      10581.19       293.73 o                         
  11   9   4      20756.71      20572.06       421.66 o                         
  13   9   4       5904.16       6132.41       170.10 o                         
  15   9   4      24800.55      25580.42       518.10 o                         
  17   9   4       1247.85        954.04       109.54 o                         
  19   9   4       2196.82       1955.09       168.66 o                         
  21   9   4         63.74         95.73        93.26 o                         
  23   9   4        398.04        492.98       115.08 o                         
  25   9   4       2803.34       2767.50       335.69 o                         
  27   9   4       1381.70       1433.39       221.12 o                         
  29   9   4        224.54        177.04       190.58 o                         
 -34  10   4         81.05        185.58       108.64 o                         
 -32  10   4       4339.88       4119.65       203.22 o                         
 -30  10   4          0.11         31.94        80.65 o                         
 -28  10   4       5446.98       5787.99       162.71 o                         
 -26  10   4        138.31        260.25        73.06 o                         
 -24  10   4      15455.98      15476.47       301.89 o                         
 -22  10   4        131.48         48.08        56.01 o                         
 -20  10   4       2674.51       2272.13       105.30 o                         
 -18  10   4        149.01        347.75        41.12 o                         
 -16  10   4      11116.15      11293.15       240.13 o                         
 -14  10   4       7951.90       9128.93       143.84 o                         
 -12  10   4        937.81        637.42        78.45 o                         
 -10  10   4      16282.22      17936.12       243.63 o                         
  -8  10   4      39794.59      41413.69       551.59 o                         
  -6  10   4      95806.41      99857.88      1190.24 o                         
  -4  10   4      28540.88      27359.79       418.24 o                         
  -2  10   4      20082.20      20774.15       451.77 o                         
   0  10   4       1588.53        952.58       133.36 o                         
   2  10   4       2446.19       2206.85       107.48 o                         
   4  10   4      13098.32      12891.96       321.49 o                         
   6  10   4       7191.26       7379.09       155.42 o                         
   8  10   4      24906.77      23766.43       413.90 o                         
  10  10   4       2423.12       2527.14       110.11 o                         
  12  10   4       2427.46       1723.63        88.71 o                         
  14  10   4       6922.38       6526.78       187.20 o                         
  16  10   4       8273.20       8228.46       220.13 o                         
  18  10   4      11013.45      11499.74       482.96 o                         
  20  10   4       7268.14       7771.89       268.95 o                         
  22  10   4       9054.40       9137.48       296.29 o                         
  24  10   4      11769.90      11456.82       316.37 o                         
  26  10   4         77.50        129.32       166.62 o                         
  28  10   4        152.27        155.68       190.58 o                         
  30  10   4        705.45        968.77       755.71 o                         
 -35  11   4        224.25        503.81       503.81 o                         
 -33  11   4       2238.29       1920.49       134.66 o                         
 -31  11   4          6.78         58.10        97.73 o                         
 -29  11   4        774.56       1070.78        94.89 o                         
 -27  11   4       1377.67       1370.60       144.76 o                         
 -25  11   4       6412.33       6594.51       196.80 o                         
 -23  11   4       3288.26       2997.84       119.85 o                         
 -21  11   4        463.94        421.74        72.79 o                         
 -19  11   4         32.60         94.45        50.20 o                         
 -17  11   4         63.35        206.26        42.97 o                         
 -15  11   4       5854.48       6056.61       172.22 o                         
 -13  11   4       4412.04       4753.34       141.18 o                         
 -11  11   4       4092.67       4545.92       150.92 o                         
  -9  11   4       9785.63      11627.64       199.49 o                         
  -7  11   4      28742.59      32495.50       389.22 o                         
  -5  11   4      97043.69      97333.50      1383.96 o                         
  -3  11   4       1709.17       1839.36        95.03 o                         
  -1  11   4       8514.89       8158.34       295.38 o                         
   1  11   4       8908.48       9328.19       207.69 o                         
   3  11   4      22464.07      23897.60       402.20 o                         
   5  11   4       9465.02      11653.56       337.93 o                         
   7  11   4       8423.33       8714.20       218.16 o                         
   9  11   4       8934.54       8165.82       222.08 o                         
  11  11   4       3960.45       3743.40       173.92 o                         
  13  11   4       2583.12       2484.06       129.51 o                         
  15  11   4       2559.31       2722.25       186.28 o                         
  17  11   4       8681.00       8938.92       351.56 o                         
  19  11   4        979.29        944.54       195.22 o                         
  21  11   4      20133.79      19794.94       519.06 o                         
  23  11   4        808.16        730.39       128.12 o                         
  25  11   4       2127.92       2359.43       249.53 o                         
  27  11   4        255.37        177.66       190.58 o                         
  29  11   4       1296.40       1147.19       312.33 o                         
 -34  12   4        628.57        531.14       136.62 o                         
 -32  12   4        373.93        490.88       109.07 o                         
 -30  12   4       3635.68       3481.80       153.80 o                         
 -28  12   4       4247.36       3730.48       143.36 o                         
 -26  12   4       8036.75       8330.29       245.59 o                         
 -24  12   4       2434.10       2686.27       129.82 o                         
 -22  12   4      11817.32      12665.86       247.61 o                         
 -20  12   4      11398.47      10907.84       310.84 o                         
 -18  12   4       6266.41       6647.24       176.49 o                         
 -16  12   4       4166.74       3570.52       133.28 o                         
 -14  12   4       9523.39       9766.70       247.67 o                         
 -12  12   4      34820.28      32790.38       477.11 o                         
 -10  12   4       3423.90       3523.29       109.53 o                         
  -8  12   4      75899.80      77977.20       999.95 o                         
  -6  12   4       5277.30       5149.64       167.28 o                         
  -4  12   4     202401.11     208858.38      2795.72 o                         
  -2  12   4        328.35        356.98       112.08 o                         
   0  12   4      35421.89      34410.13       845.91 o                         
   2  12   4       8323.17       8956.85       204.41 o                         
   4  12   4     145244.77     163729.69      2521.39 o                         
   6  12   4      18289.81      18063.37       411.58 o                         
   8  12   4      17221.38      17973.60       393.19 o                         
  10  12   4       1297.67        933.81        92.02 o                         
  12  12   4       1108.90       1118.20        97.82 o                         
  14  12   4       2211.23       2054.22       125.41 o                         
  16  12   4          3.48         72.85        92.01 o                         
  18  12   4       3359.42       3163.85       165.81 o                         
  20  12   4        501.53        675.75       103.82 o                         
  22  12   4       2688.64       2922.98       251.82 o                         
  24  12   4        131.30        135.60       104.65 o                         
  26  12   4        135.93        137.55       173.16 o                         
  28  12   4         63.07         29.64       234.90 o                         
 -33  13   4         57.53        158.90       145.44 o                         
 -31  13   4       1814.63       1559.75       179.50 o                         
 -29  13   4        539.51        664.62       116.11 o                         
 -27  13   4       7241.10       6954.79       189.22 o                         
 -25  13   4         72.92         69.43        75.48 o                         
 -23  13   4      12900.53      11897.19       223.69 o                         
 -21  13   4       1779.64       1939.74        95.53 o                         
 -19  13   4       7375.99       6787.65       143.54 o                         
 -17  13   4        496.53        291.43        60.31 o                         
 -15  13   4      27614.36      28898.46       413.41 o                         
 -13  13   4       9231.77       9209.75       148.28 o                         
 -11  13   4      21173.37      21307.31       368.68 o                         
  -9  13   4       1600.22       1624.29        82.44 o                         
  -7  13   4      55594.27      56988.78       753.47 o                         
  -5  13   4      67581.01      75440.50       907.04 o                         
  -3  13   4      22275.51      23788.90       434.93 o                         
  -1  13   4      18333.18      17548.46       275.78 o                         
   1  13   4      15658.76      15543.73       224.61 o                         
   3  13   4      17329.42      19157.35       458.08 o                         
   5  13   4      13572.45      12386.44       282.53 o                         
   7  13   4      13115.51      13235.85       392.33 o                         
   9  13   4         69.06        133.53        60.22 o                         
  11  13   4       6266.82       5420.61       177.25 o                         
  13  13   4        288.50        434.52        88.31 o                         
  15  13   4       6803.95       6592.51       188.38 o                         
  17  13   4         10.45        108.61        80.55 o                         
  19  13   4        719.55        985.09       113.70 o                         
  21  13   4       1405.37       1627.87       156.83 o                         
  23  13   4       2493.76       2699.91       197.05 o                         
  25  13   4         70.87         36.15       110.73 o                         
  27  13   4        149.34         16.16       227.67 o                         
  29  13   4        356.48        385.27       284.50 o                         
 -34  14   4          1.85         99.46       130.16 o                         
 -32  14   4       1124.88       1109.07       140.75 o                         
 -30  14   4         42.96         87.69       131.91 o                         
 -28  14   4       3362.81       3575.21       232.55 o                         
 -26  14   4         53.29         42.41        79.32 o                         
 -24  14   4       8221.34       7859.23       200.63 o                         
 -22  14   4        674.94        602.34        77.22 o                         
 -20  14   4       3131.87       3322.69       118.13 o                         
 -18  14   4          0.58         44.28        53.56 o                         
 -16  14   4      17886.02      16906.78       304.39 o                         
 -14  14   4       8928.31       8670.87       191.13 o                         
 -12  14   4      15267.42      14666.74       293.37 o                         
 -10  14   4      14133.57      15362.28       283.62 o                         
  -8  14   4      13029.38      14267.87       251.22 o                         
  -6  14   4       3177.14       4500.60        98.27 o                         
  -4  14   4        541.87        181.86        45.67 o                         
  -2  14   4      28699.05      28221.39       514.53 o                         
   0  14   4      20814.87      19549.30       497.22 o                         
   2  14   4       6182.93       6401.34       266.72 o                         
   4  14   4      20085.23      19864.39       638.01 o                         
   6  14   4       8106.84       8691.75       194.75 o                         
   8  14   4        926.09       1054.11       105.00 o                         
  10  14   4        999.40        906.04        89.95 o                         
  12  14   4      12162.90      11252.24       268.00 o                         
  14  14   4       2002.92       2070.86       131.55 o                         
  16  14   4      18515.29      18389.64       366.87 o                         
  18  14   4      29994.73      29898.76       582.27 o                         
  20  14   4      14312.36      13559.42       459.46 o                         
  22  14   4        757.25        727.97       107.45 o                         
  24  14   4        812.24        646.10       130.01 o                         
  26  14   4        336.66        167.94       241.16 o                         
  28  14   4        302.89        259.88       270.01 o                         
 -33  15   4       3949.28       3585.96       190.58 o                         
 -31  15   4         67.64         79.82       120.10 o                         
 -29  15   4       2747.29       2976.49       186.03 o                         
 -27  15   4         23.45         62.60       105.49 o                         
 -25  15   4       2757.01       3302.51       134.42 o                         
 -23  15   4        603.59        442.37        81.74 o                         
 -21  15   4      14150.50      14926.63       316.44 o                         
 -19  15   4       3512.10       3599.01       122.88 o                         
 -17  15   4         56.92        114.96        57.56 o                         
 -15  15   4         33.99        101.34        56.92 o                         
 -13  15   4       1663.45       1757.21       110.45 o                         
 -11  15   4       3274.99       3077.02       121.19 o                         
  -9  15   4      11218.48      11549.02       202.74 o                         
  -7  15   4        843.04        534.56        51.63 o                         
  -5  15   4       1099.25        690.73        48.33 o                         
  -3  15   4         31.78         29.64        44.11 o                         
  -1  15   4      40973.93      41497.29       890.76 o                         
   1  15   4        949.36       1169.10        85.55 o                         
   3  15   4      19962.55      20513.88       316.84 o                         
   5  15   4       2391.49       2316.90        85.24 o                         
   7  15   4        512.48        418.56        85.24 o                         
   9  15   4         63.38        863.86       196.04 o                         
  11  15   4       1464.68       1162.51        93.17 o                         
  13  15   4       7438.48       7603.63       238.87 o                         
  15  15   4       1258.37       1368.58        98.33 o                         
  17  15   4      47794.14      48928.42       888.05 o                         
  19  15   4        307.22        473.81       114.81 o                         
  21  15   4      20828.28      20406.79       462.80 o                         
  23  15   4          9.58         20.87       106.42 o                         
  25  15   4       1309.82       1282.80       270.43 o                         
  27  15   4         42.22        298.73       256.33 o                         
 -32  16   4          7.34         82.67       124.96 o                         
 -30  16   4        121.91         40.55       146.12 o                         
 -28  16   4       1063.60       1058.09       179.66 o                         
 -26  16   4       3101.40       3278.53       175.48 o                         
 -24  16   4        357.16        347.04       111.84 o                         
 -22  16   4      11585.30      11443.61       268.31 o                         
 -20  16   4        762.13        501.39        94.92 o                         
 -18  16   4        713.70        947.28        95.79 o                         
 -16  16   4      36556.99      37224.86       565.14 o                         
 -14  16   4       4691.86       3801.86       125.11 o                         
 -12  16   4       2972.11       3163.21       142.54 o                         
 -10  16   4       1093.69       1069.51        71.02 o                         
  -8  16   4      36627.13      37822.61       691.23 o                         
  -6  16   4       8687.11       8787.06       161.25 o                         
  -4  16   4      33063.97      32021.38       599.79 o                         
  -2  16   4       5822.72       5636.27       149.71 o                         
   0  16   4     113333.25     119940.52      1845.10 o                         
   2  16   4      15244.94      15221.63       436.31 o                         
   4  16   4      36834.34      37802.75       639.95 o                         
   6  16   4      11348.02      11645.47       316.96 o                         
   8  16   4      10429.07      11279.36       254.50 o                         
  10  16   4       4769.90       5040.31       178.38 o                         
  12  16   4       1302.36       1106.38       105.66 o                         
  14  16   4        495.79        312.98        92.70 o                         
  16  16   4         64.54         45.23        80.98 o                         
  18  16   4        282.72        218.89       102.76 o                         
  20  16   4       3038.66       3328.89       220.27 o                         
  22  16   4       8776.39       9088.78       261.76 o                         
  24  16   4        557.64        740.80       244.46 o                         
  26  16   4        218.32        439.05       268.63 o                         
  28  16   4       1116.73       1378.67       400.08 o                         
 -31  17   4       1470.97       1682.79       175.87 o                         
 -29  17   4          1.11         53.40       130.27 o                         
 -27  17   4        151.53        165.96       121.80 o                         
 -25  17   4         43.15         49.75       110.69 o                         
 -23  17   4       5794.14       6007.17       276.37 o                         
 -21  17   4          8.67         51.18        82.51 o                         
 -19  17   4       7324.17       6568.87       190.00 o                         
 -17  17   4      12676.28      11805.68       349.76 o                         
 -15  17   4      14985.68      13959.71       314.68 o                         
 -13  17   4        112.04        115.17        60.28 o                         
 -11  17   4       7460.44       7771.43       205.86 o                         
  -9  17   4      20851.83      20879.29       388.05 o                         
  -7  17   4      15618.59      13474.77       296.68 o                         
  -5  17   4       3676.92       2686.66       125.49 o                         
  -3  17   4      21836.97      20862.93       384.76 o                         
  -1  17   4      49774.35      53304.87      1089.57 o                         
   1  17   4      59262.17      58021.94      1092.10 o                         
   3  17   4      39510.21      40419.56       789.29 o                         
   5  17   4       4543.23       3993.37       145.96 o                         
   7  17   4       6553.61       6361.95       239.54 o                         
   9  17   4       4321.09       4861.74       196.26 o                         
  11  17   4       1014.90       1063.88       106.56 o                         
  13  17   4         24.92         46.77        89.96 o                         
  15  17   4         36.55        127.61        93.79 o                         
  17  17   4       1002.38        667.23       120.50 o                         
  19  17   4         52.59        160.50       104.96 o                         
  21  17   4        291.96        170.55       106.36 o                         
  23  17   4       2668.69       2935.84       290.87 o                         
  25  17   4         26.54         16.75       234.90 o                         
  27  17   4        251.62        372.56       474.17 o                         
 -32  18   4       3652.29       4349.30       207.14 o                         
 -30  18   4        237.24        173.26       136.90 o                         
 -28  18   4        439.85        168.92       130.95 o                         
 -26  18   4        981.82        776.94       134.39 o                         
 -24  18   4       3177.72       3200.38       160.83 o                         
 -22  18   4        154.44         95.56        91.22 o                         
 -20  18   4      19292.76      18406.43       358.19 o                         
 -18  18   4      18207.88      17993.78       352.05 o                         
 -16  18   4       9572.44       9106.61       255.36 o                         
 -14  18   4         95.65        142.73        74.35 o                         
 -12  18   4       6160.29       7024.64       254.77 o                         
 -10  18   4         27.21        130.87        61.22 o                         
  -8  18   4        839.65        683.03        88.57 o                         
  -6  18   4       2172.50       3049.38       109.32 o                         
  -4  18   4       6407.86       6373.02       260.66 o                         
  -2  18   4       1842.12       1769.63       158.27 o                         
   0  18   4      28081.55      28890.90       584.54 o                         
   2  18   4      13735.83      13549.08       378.93 o                         
   4  18   4      24692.23      24041.90       462.56 o                         
   6  18   4       6821.16       7511.44       256.70 o                         
   8  18   4       2525.14       2224.74       196.77 o                         
  10  18   4       1583.67       2051.02       288.37 o                         
  12  18   4       1618.93       1716.84       145.44 o                         
  14  18   4      13810.95      13510.17       365.73 o                         
  16  18   4       6426.98       6478.32       443.99 o                         
  18  18   4        919.16        697.36       120.66 o                         
  20  18   4      13215.12      12760.45       505.51 o                         
  22  18   4       1924.42       1549.51       139.95 o                         
  24  18   4       3301.21       3647.70       209.83 o                         
  26  18   4       1535.23       1588.14       317.96 o                         
 -31  19   4         31.24          0.00       155.73 o                         
 -29  19   4       5340.16       5438.85       530.42 o                         
 -27  19   4        249.99        254.17       134.26 o                         
 -25  19   4       3858.76       4425.85       200.07 o                         
 -23  19   4        106.02        179.71        93.94 o                         
 -21  19   4       3558.42       3525.32       170.52 o                         
 -19  19   4       2018.85       2109.98       164.80 o                         
 -17  19   4        230.73         41.80        76.07 o                         
 -15  19   4        790.20        725.09        96.42 o                         
 -13  19   4       4439.46       4431.57       256.45 o                         
 -11  19   4        524.33        699.82       100.73 o                         
  -9  19   4        415.34        371.32        61.42 o                         
  -7  19   4       4689.03       5349.37       274.12 o                         
  -5  19   4        402.67        385.62        62.33 o                         
  -3  19   4         59.75         92.73        64.10 o                         
  -1  19   4       7142.60       7631.60       203.69 o                         
   1  19   4       4884.12       4840.42       188.21 o                         
   3  19   4      13096.46      12633.26       269.94 o                         
   5  19   4      23601.55      24702.77       451.58 o                         
   7  19   4       5005.76       4951.38       161.85 o                         
   9  19   4       2539.08       2612.94       147.75 o                         
  11  19   4       3198.58       3217.20       147.96 o                         
  13  19   4      31245.97      31897.44       659.83 o                         
  15  19   4        496.82        319.73       136.88 o                         
  17  19   4       3793.03       3645.73       245.82 o                         
  19  19   4        715.72        650.81       127.32 o                         
  21  19   4      15075.79      14984.20       491.46 o                         
  23  19   4          3.98         67.62       121.71 o                         
  25  19   4       4827.51       4362.06       394.54 o                         
  27  19   4         25.36          0.00       296.36 o                         
 -30  20   4       2267.77       2488.10       216.83 o                         
 -28  20   4        911.36       1069.67       160.25 o                         
 -26  20   4        463.30        517.58       153.69 o                         
 -24  20   4        795.87       1037.08       135.16 o                         
 -22  20   4       4486.08       5025.50       229.73 o                         
 -20  20   4       5669.88       5120.24       200.79 o                         
 -18  20   4      10586.36       8972.38       250.66 o                         
 -16  20   4        106.74         52.84        81.76 o                         
 -14  20   4       5815.18       5797.06       202.68 o                         
 -12  20   4       5820.73       6780.32       193.97 o                         
 -10  20   4        119.73        118.64        73.21 o                         
  -8  20   4       1595.98       1528.17        95.27 o                         
  -6  20   4        162.87        220.42        69.83 o                         
  -4  20   4      25360.67      25863.44       494.67 o                         
  -2  20   4       1595.10       1688.96       102.44 o                         
   0  20   4      26698.36      27009.20       547.68 o                         
   2  20   4      14860.84      14277.76       314.29 o                         
   4  20   4      13640.11      14311.42       314.29 o                         
   6  20   4       8305.38       8578.86       238.87 o                         
   8  20   4        224.20        298.78        89.00 o                         
  10  20   4       7775.48       7316.45       326.13 o                         
  12  20   4       8520.15       9101.64       289.18 o                         
  14  20   4       2113.04       1852.06       151.59 o                         
  16  20   4       1149.81       1265.49       124.78 o                         
  18  20   4      10655.62      10015.16       338.02 o                         
  20  20   4         47.00         38.98       105.99 o                         
  22  20   4       5410.37       5424.12       502.76 o                         
  24  20   4       1871.72       1778.15       300.68 o                         
  26  20   4       2081.35       2210.69       317.96 o                         
 -29  21   4         29.77         30.98       141.53 o                         
 -27  21   4        641.93        625.98       142.26 o                         
 -25  21   4         30.99        127.16       128.79 o                         
 -23  21   4        880.64       1019.92       167.19 o                         
 -21  21   4       1113.44        879.44       110.89 o                         
 -19  21   4      11066.85      10073.83       329.13 o                         
 -17  21   4        263.50        291.65       112.14 o                         
 -15  21   4       1207.06        763.29       160.82 o                         
 -13  21   4       1740.27       1476.28       157.62 o                         
 -11  21   4      11814.78      11145.54       300.30 o                         
  -9  21   4       4969.43       3699.22       155.32 o                         
  -7  21   4       1081.98        924.53        91.29 o                         
  -5  21   4      36586.61      37119.63       687.58 o                         
  -3  21   4      31488.35      32575.66       610.63 o                         
  -1  21   4      20671.07      22431.02       479.48 o                         
   1  21   4      13334.05      12823.67       283.65 o                         
   3  21   4      26393.48      27980.86       613.55 o                         
   5  21   4      12798.84      13366.52       298.70 o                         
   7  21   4       1119.90        730.80       118.41 o                         
   9  21   4       1045.37        837.86       162.55 o                         
  11  21   4         29.42         47.73        93.17 o                         
  13  21   4         35.36         34.32        93.98 o                         
  15  21   4       1425.15        799.23       175.38 o                         
  17  21   4        414.96        264.25       116.06 o                         
  19  21   4       4390.33       4050.62       194.87 o                         
  21  21   4         11.84         39.09       120.92 o                         
  23  21   4        263.77        373.41       144.23 o                         
  25  21   4         97.23        138.30       268.63 o                         
 -30  22   4         64.41          0.00       149.84 o                         
 -28  22   4       4185.88       5038.54       262.56 o                         
 -26  22   4         60.75        127.46       130.84 o                         
 -24  22   4        695.54        587.80       142.99 o                         
 -22  22   4         65.64         80.11       108.06 o                         
 -20  22   4       3542.63       2934.87       194.39 o                         
 -18  22   4        166.56         69.14        92.12 o                         
 -16  22   4       7487.84       6511.35       229.15 o                         
 -14  22   4       3962.25       3309.79       163.94 o                         
 -12  22   4       4856.83       4813.07       224.03 o                         
 -10  22   4        735.75        858.62       121.61 o                         
  -8  22   4         49.31         76.72        65.79 o                         
  -6  22   4       9428.63       9732.61       280.24 o                         
  -4  22   4      26652.42      25928.80       525.44 o                         
  -2  22   4       1810.94       2178.07       138.39 o                         
   0  22   4      14675.53      15164.54       385.63 o                         
   2  22   4       1255.26       1221.23       119.45 o                         
   4  22   4       8087.29       8188.47       267.54 o                         
   6  22   4       7065.90       6861.38       256.31 o                         
   8  22   4       7115.96       7574.23       367.87 o                         
  10  22   4       7650.42       7899.11       256.31 o                         
  12  22   4       2659.44       1741.81       149.27 o                         
  14  22   4       9835.48       9316.63       295.15 o                         
  16  22   4       4974.14       4942.93       220.05 o                         
  18  22   4       1597.67       1542.40       139.31 o                         
  20  22   4       2474.76       2500.57       316.97 o                         
  22  22   4        587.72        554.50       146.10 o                         
  24  22   4       1285.68       1486.38       355.63 o                         
 -29  23   4       2094.57       1858.75       190.36 o                         
 -27  23   4        249.50        292.27       150.62 o                         
 -25  23   4       2087.79       1952.59       173.35 o                         
 -23  23   4          0.42          0.00       121.80 o                         
 -21  23   4       2190.08       2604.46       174.19 o                         
 -19  23   4         24.72         29.64        92.25 o                         
 -17  23   4       6046.97       6324.17       427.93 o                         
 -15  23   4        160.60        198.46        98.82 o                         
 -13  23   4         70.15        106.00        81.95 o                         
 -11  23   4        248.13        147.90        75.55 o                         
  -9  23   4        513.77        453.15        96.92 o                         
  -7  23   4        676.77        943.56       101.33 o                         
  -5  23   4      19971.71      19382.62       521.51 o                         
  -3  23   4        401.25        351.11        82.79 o                         
  -1  23   4       1335.12       1591.31       166.82 o                         
   1  23   4       9685.69      10213.17       257.82 o                         
   3  23   4        414.71        349.87       111.22 o                         
   5  23   4       3541.53       2866.38       166.19 o                         
   7  23   4      10658.29      10232.94       378.22 o                         
   9  23   4      48020.79      49242.04       975.90 o                         
  11  23   4       1103.15       1029.54       129.45 o                         
  13  23   4      10941.51      12051.08       594.58 o                         
  15  23   4          2.94         10.79       111.35 o                         
  17  23   4       9393.73       8877.74       359.32 o                         
  19  23   4         10.61         47.96       123.65 o                         
  21  23   4       3153.32       3434.48       212.15 o                         
  23  23   4          1.76         47.42       246.58 o                         
 -28  24   4        884.77        770.35       152.99 o                         
 -26  24   4       2008.84       2247.72       249.43 o                         
 -24  24   4       1086.27        802.05       175.38 o                         
 -22  24   4       2113.84       2332.81       256.65 o                         
 -20  24   4        983.14        945.35       251.61 o                         
 -18  24   4       5324.39       4514.45       214.83 o                         
 -16  24   4        535.49        354.10       101.33 o                         
 -14  24   4       1597.75       1502.68       126.74 o                         
 -12  24   4        869.15        900.72       149.34 o                         
 -10  24   4        649.94        689.65        82.93 o                         
  -8  24   4       1845.39       1854.86       146.96 o                         
  -6  24   4       5181.75       4720.56       226.71 o                         
  -4  24   4        755.01        554.44        85.71 o                         
  -2  24   4       2610.18       2709.13       157.29 o                         
   0  24   4       3785.51       4172.25       173.96 o                         
   2  24   4       6149.61       5669.91       474.81 o                         
   4  24   4       1680.52       1976.69       158.27 o                         
   6  24   4      18594.73      18856.73       427.81 o                         
   8  24   4       4121.98       3750.58       269.49 o                         
  10  24   4      20284.71      19985.24       480.50 o                         
  12  24   4        202.05         72.23       109.48 o                         
  14  24   4       6907.18       7029.20       330.96 o                         
  16  24   4       1186.39       1197.35       153.24 o                         
  18  24   4       2884.11       2618.78       182.43 o                         
  20  24   4       2424.05       3081.20       206.83 o                         
  22  24   4       2527.38       2501.04       335.40 o                         
  24  24   4       3544.12       3082.12       414.90 o                         
 -27  25   4         51.24         16.29       143.40 o                         
 -25  25   4        904.09        804.36       156.31 o                         
 -23  25   4          7.99         56.75       123.34 o                         
 -21  25   4        708.11        567.21       140.67 o                         
 -19  25   4        271.86        414.33       142.31 o                         
 -17  25   4          7.74         48.04        98.11 o                         
 -15  25   4       2118.39       1638.37       147.34 o                         
 -13  25   4        331.13        321.40       102.31 o                         
 -11  25   4        181.79        123.15        87.87 o                         
  -9  25   4       6315.90       6295.87       205.89 o                         
  -7  25   4       4802.17       5004.73       205.32 o                         
  -5  25   4       3898.10       4014.71       209.03 o                         
  -3  25   4       5979.04       5372.90       273.53 o                         
  -1  25   4       3648.70       4111.49       190.41 o                         
   1  25   4       2585.07       2751.65       235.27 o                         
   3  25   4       6120.50       5467.19       205.32 o                         
   5  25   4        465.68        415.63       107.77 o                         
   7  25   4       6271.05       6289.72       254.34 o                         
   9  25   4        248.73        284.69       124.05 o                         
  11  25   4       1552.75       1876.51       171.10 o                         
  13  25   4        654.99        732.26       128.79 o                         
  15  25   4        981.47       1168.50       188.82 o                         
  17  25   4        428.74        241.87       140.38 o                         
  19  25   4         11.04          0.00       122.78 o                         
  21  25   4        984.68        903.44       548.26 o                         
  23  25   4        191.64        444.54       296.36 o                         
 -26  26   4       1191.79       1649.54       169.99 o                         
 -24  26   4         52.85         90.62       125.13 o                         
 -22  26   4         11.10         37.16       124.64 o                         
 -20  26   4        935.70        707.09       135.99 o                         
 -18  26   4        832.49        739.51       121.65 o                         
 -16  26   4        556.62        503.64       109.67 o                         
 -14  26   4         62.03         56.83        98.82 o                         
 -12  26   4        614.19        503.71       160.02 o                         
 -10  26   4        793.65        844.92       170.04 o                         
  -8  26   4      18447.70      15825.73       394.29 o                         
  -6  26   4         83.28        124.95        86.87 o                         
  -4  26   4        155.99        187.95        87.02 o                         
  -2  26   4        530.74        467.06       102.44 o                         
   0  26   4      12395.76      11295.94       321.78 o                         
   2  26   4       5622.95       5956.69       337.93 o                         
   4  26   4        219.06        293.46       103.52 o                         
   6  26   4       5686.62       6145.22       274.98 o                         
   8  26   4      12978.21      12835.80       347.82 o                         
  10  26   4      11370.18      11453.27       419.20 o                         
  12  26   4       2346.56       2275.42       154.83 o                         
  14  26   4       1303.54       1357.53       280.67 o                         
  16  26   4        762.37        910.84       162.52 o                         
  18  26   4       2097.25       1656.80       169.86 o                         
  20  26   4        431.83        733.38       145.94 o                         
  22  26   4       1182.97       1375.28       282.12 o                         
 -25  27   4       2458.28       2743.34       214.46 o                         
 -23  27   4        157.40        227.89       133.10 o                         
 -21  27   4       1155.49       1088.29       150.82 o                         
 -19  27   4        451.26        342.29       166.82 o                         
 -17  27   4       2597.74       2990.90       213.15 o                         
 -15  27   4        110.36        174.36       103.05 o                         
 -13  27   4          5.59         74.87        99.97 o                         
 -11  27   4          6.25         43.08       100.14 o                         
  -9  27   4        867.07       1181.46       121.44 o                         
  -7  27   4          6.07         44.28        97.25 o                         
  -5  27   4        816.48        965.95       122.64 o                         
  -3  27   4       3099.48       2739.04       150.82 o                         
  -1  27   4       2896.53       3019.14       164.89 o                         
   1  27   4        301.34        237.98       101.82 o                         
   3  27   4       1706.81       1913.65       145.02 o                         
   5  27   4      16409.61      17580.23       432.51 o                         
   7  27   4        727.39        884.96       129.45 o                         
   9  27   4      12211.89      13334.78       393.54 o                         
  11  27   4       2187.97       2208.18       166.05 o                         
  13  27   4      11159.60      11868.26       393.79 o                         
  15  27   4        243.69        217.65       163.06 o                         
  17  27   4       4403.44       4394.41       247.75 o                         
  19  27   4        803.52        392.89       159.98 o                         
  21  27   4       2465.35       3188.27       354.41 o                         
 -24  28   4       1341.85       1141.30       152.52 o                         
 -22  28   4        415.12        399.28       141.99 o                         
 -20  28   4         10.75         68.57       122.48 o                         
 -18  28   4       2812.47       3054.64       218.78 o                         
 -16  28   4        170.01        200.94       119.77 o                         
 -14  28   4        659.87        620.31       130.19 o                         
 -12  28   4        357.90        277.53       108.57 o                         
 -10  28   4        702.51        408.65       114.72 o                         
  -8  28   4        344.56        241.24       106.13 o                         
  -6  28   4       2344.58       2395.47       212.42 o                         
  -4  28   4        106.31        197.46       105.58 o                         
  -2  28   4       4252.73       3987.28       260.93 o                         
   0  28   4       3077.20       3239.42       280.67 o                         
   2  28   4       3240.98       3162.38       160.25 o                         
   4  28   4       1466.49       1572.09       146.17 o                         
   6  28   4      24510.64      26064.00       560.46 o                         
   8  28   4       1999.00       1924.65       165.59 o                         
  10  28   4       3855.48       4517.26       247.46 o                         
  12  28   4        532.43        429.79       135.23 o                         
  14  28   4       7401.89       7906.93       298.79 o                         
  16  28   4       2092.17       2410.18       344.56 o                         
  18  28   4       2422.63       2850.45       208.76 o                         
  20  28   4        267.96        318.84       262.25 o                         
 -23  29   4         15.88          0.00       129.45 o                         
 -21  29   4        314.58        193.98       141.53 o                         
 -19  29   4         36.63        137.22       125.91 o                         
 -17  29   4       1551.07       1855.55       171.10 o                         
 -15  29   4         96.19         11.62       106.02 o                         
 -13  29   4        330.96        232.44       117.97 o                         
 -11  29   4          0.43         44.01       101.82 o                         
  -9  29   4          0.50         50.07       100.44 o                         
  -7  29   4         21.52         87.42       106.02 o                         
  -5  29   4         79.36        114.16       105.03 o                         
  -3  29   4          2.95         10.96       102.88 o                         
  -1  29   4          4.51         42.70        91.69 o                         
   1  29   4       2112.07       2098.66       280.74 o                         
   3  29   4         20.24         79.80       109.48 o                         
   5  29   4       1652.44       1852.06       243.82 o                         
   7  29   4        958.04       1204.16       149.49 o                         
   9  29   4        625.29        779.32       143.70 o                         
  11  29   4       1319.48       1571.47       196.99 o                         
  13  29   4        488.38        595.01       202.03 o                         
  15  29   4         80.37         64.98       138.12 o                         
  17  29   4       1887.70       2513.88       188.05 o                         
  19  29   4          6.39         64.01       232.47 o                         
 -22  30   4        176.17        130.81       136.88 o                         
 -20  30   4          1.01        115.73       131.53 o                         
 -18  30   4        271.45        273.97       123.34 o                         
 -16  30   4        487.06        522.70       201.05 o                         
 -14  30   4        589.18        443.32       196.77 o                         
 -12  30   4       1086.75       1078.93       183.94 o                         
 -10  30   4         17.80         62.43       102.82 o                         
  -8  30   4        137.79        260.03       105.33 o                         
  -6  30   4          1.73        116.31       106.58 o                         
  -4  30   4       1002.82        916.74       130.27 o                         
  -2  30   4        625.18        557.55       112.58 o                         
   0  30   4         15.17         29.64       102.88 o                         
   2  30   4       1934.43       2282.52       226.87 o                         
   4  30   4        721.09        469.15       127.04 o                         
   6  30   4       3273.67       3489.94       190.80 o                         
   8  30   4         73.14        136.44       142.05 o                         
  10  30   4        535.65        683.33       174.23 o                         
  12  30   4       1982.78       1692.23       166.30 o                         
  14  30   4       1796.68       1549.29       175.87 o                         
  16  30   4          6.27         96.96       141.96 o                         
  18  30   4        786.03        660.46       259.06 o                         
 -21  31   4       1164.83        935.26       162.55 o                         
 -19  31   4         78.08        152.02       143.62 o                         
 -17  31   4        393.57        414.25       132.60 o                         
 -15  31   4        267.48        110.96       121.80 o                         
 -13  31   4       1082.08        863.80       132.79 o                         
 -11  31   4        576.29        693.44       205.32 o                         
  -9  31   4        299.18        150.87       116.15 o                         
  -7  31   4         26.75         67.56       110.89 o                         
  -5  31   4        564.54        334.51       123.34 o                         
  -3  31   4        449.16        556.19       125.74 o                         
  -1  31   4        110.92        233.64       116.37 o                         
   1  31   4       4171.00       4855.91       256.65 o                         
   3  31   4       1124.70       1389.14       196.77 o                         
   5  31   4       6104.54       5864.54       285.63 o                         
   7  31   4       4113.38       4359.54       234.90 o                         
   9  31   4       4033.07       5390.87       241.15 o                         
  11  31   4        464.29        494.74       141.24 o                         
  13  31   4       5605.79       6168.06       301.26 o                         
  15  31   4       1788.48       2128.22       183.95 o                         
  17  31   4       6096.13       7453.62       464.94 o                         
 -20  32   4        741.38        551.63       151.35 o                         
 -18  32   4       1147.43       1207.42       157.49 o                         
 -16  32   4        335.93        183.38       131.32 o                         
 -14  32   4        204.25        131.94       125.24 o                         
 -12  32   4         38.47         81.60       125.13 o                         
 -10  32   4        383.50        477.34       147.44 o                         
  -8  32   4        138.91         79.03       120.58 o                         
  -6  32   4         22.88         29.64       110.28 o                         
  -4  32   4        718.76       1060.87       136.90 o                         
  -2  32   4       4115.06       4431.18       492.61 o                         
   0  32   4        538.12        611.68       186.09 o                         
   2  32   4       4129.54       4185.58       203.63 o                         
   4  32   4       1066.52       1436.65       154.78 o                         
   6  32   4       8333.83       8949.80       426.15 o                         
   8  32   4        269.56        321.28       139.36 o                         
  10  32   4       5302.40       5912.37       277.28 o                         
  12  32   4       1458.05       1922.21       250.50 o                         
  14  32   4       2911.00       3602.18       223.05 o                         
  16  32   4        489.31        499.58       259.06 o                         
 -19  33   4        155.30        123.28       137.45 o                         
 -17  33   4        621.23        403.89       149.76 o                         
 -15  33   4        330.19        590.90       132.60 o                         
 -13  33   4        335.78        266.18       158.27 o                         
 -11  33   4         69.03         69.47       129.85 o                         
  -9  33   4        968.65        467.17       136.25 o                         
  -7  33   4         90.09         79.03       120.58 o                         
  -5  33   4        161.38         95.75       135.01 o                         
  -3  33   4       2867.00       3747.94       227.67 o                         
  -1  33   4         60.53         61.74       120.58 o                         
   1  33   4        267.19        313.29       142.25 o                         
   3  33   4        149.60         87.67       115.07 o                         
   5  33   4       1379.73       1386.20       225.10 o                         
   7  33   4        144.64        322.81       222.78 o                         
   9  33   4       1590.87       1298.08       187.21 o                         
  11  33   4        547.82        662.75       149.23 o                         
  13  33   4       1292.19       1325.69       162.70 o                         
  15  33   4        735.79        948.35       533.44 o                         
 -18  34   4        412.92        559.60       157.84 o                         
 -16  34   4         79.14         82.88       130.84 o                         
 -14  34   4         25.91         29.64       130.84 o                         
 -12  34   4       3483.02       3632.16       215.63 o                         
 -10  34   4          0.86         24.38       129.18 o                         
  -8  34   4        446.81        321.43       135.01 o                         
  -6  34   4         50.30         34.58       120.58 o                         
  -4  34   4         22.82         31.92       135.01 o                         
  -2  34   4        532.37        474.17       142.25 o                         
   0  34   4       2652.00       2939.81       206.43 o                         
   2  34   4        880.43       1115.05       163.75 o                         
   4  34   4       1292.44       1408.08       161.03 o                         
   6  34   4         99.10         91.82       134.56 o                         
   8  34   4        336.59        397.00       153.66 o                         
  10  34   4        891.58       1179.03       162.70 o                         
  12  34   4       1809.24       1768.56       188.05 o                         
 -15  35   4        173.06        178.87       179.66 o                         
 -13  35   4         11.03         77.35       132.01 o                         
 -11  35   4        628.30        750.74       155.73 o                         
  -9  35   4         15.91          0.00       129.85 o                         
  -7  35   4        599.96        607.79       142.25 o                         
  -5  35   4          6.70         59.27       142.25 o                         
  -3  35   4         14.58         41.03       135.01 o                         
  -1  35   4       4963.34       5818.27       270.01 o                         
   1  35   4         21.12         31.92       135.01 o                         
   3  35   4        357.76        389.50       142.25 o                         
   5  35   4       2689.39       2997.41       227.67 o                         
   7  35   4        868.90       1106.43       162.70 o                         
   9  35   4       1609.80       1493.19       182.43 o                         
  11  35   4       2038.46       2430.14       335.40 o                         
 -14  36   4         11.82         54.09       133.90 o                         
 -12  36   4        249.79        121.46       134.56 o                         
 -10  36   4        125.07        182.56       137.45 o                         
  -8  36   4        137.79         86.15       135.48 o                         
  -6  36   4         68.46          0.00       142.25 o                         
  -4  36   4        726.51        899.49       163.75 o                         
  -2  36   4         14.95         25.40       142.25 o                         
   0  36   4        584.82        557.15       147.95 o                         
   2  36   4       5778.97       5855.60       277.70 o                         
   4  36   4        235.13        500.10       163.75 o                         
   6  36   4       4375.02       4671.65       256.33 o                         
   8  36   4        836.50        854.73       161.93 o                         
 -11  37   4         89.75        163.00       142.57 o                         
  -9  37   4        256.65        309.31       141.96 o                         
  -7  37   4        903.19        961.82       163.75 o                         
  -5  37   4        656.82        614.11       163.75 o                         
  -3  37   4        143.36        272.65       147.95 o                         
  -1  37   4        606.59        753.09       251.90 o                         
   1  37   4       7993.70       8960.22       607.53 o                         
   3  37   4        362.37        213.38       147.95 o                         
   5  37   4        699.71        918.71       169.95 o                         
  -6  38   4          8.35        100.76       147.95 o                         
  -4  38   4       2855.29       3797.28       234.90 o                         
  -2  38   4        490.00        416.75       163.75 o                         
   0  38   4         56.59         11.85       147.95 o                         
   2  38   4        514.24        845.73       169.95 o                         
 -35   1   5       1259.19       1548.88       166.35 o                         
 -33   1   5       1671.71       1628.83       110.02 o                         
 -31   1   5       1447.29       1517.28       102.77 o                         
 -29   1   5      13966.45      13690.21       301.03 o                         
 -27   1   5        651.03        626.84        67.84 o                         
 -25   1   5      11431.61      10629.58       194.27 o                         
 -23   1   5       1779.37       1709.46        95.17 o                         
 -21   1   5      35888.06      35808.91       438.62 o                         
 -19   1   5       2482.95       2607.92        69.86 o                         
 -17   1   5      21312.54      21515.19       280.29 o                         
 -15   1   5       3152.11       3083.17       145.72 o                         
 -13   1   5       7780.06       6231.63       163.05 o                         
 -11   1   5        260.71        537.04        65.44 o                         
  -9   1   5      20161.56      23122.40       428.60 o                         
  -7   1   5      11178.08      11797.13       226.83 o                         
  -5   1   5       2585.38       3444.78       411.41 o                         
  -3   1   5      21598.39      23599.51       755.71 o                         
  -1   1   5       7863.62       9238.37       296.59 o                         
   1   1   5      16932.12      18317.65       566.38 o                         
   3   1   5      10965.04       9917.32       264.67 o                         
   5   1   5       1933.96       2344.71        61.85 o                         
   7   1   5       3174.02       3229.52       126.72 o                         
   9   1   5       3523.91       3286.71       194.39 o                         
  11   1   5      24901.54      26764.06       533.64 o                         
  13   1   5       5953.02       5295.15       361.49 o                         
  15   1   5         73.74         72.69        97.46 o                         
  17   1   5       3880.27       3450.14       441.29 o                         
  19   1   5        231.89        270.69       137.49 o                         
  21   1   5       6321.10       5712.00       457.70 o                         
  23   1   5        325.96        258.48       166.64 o                         
  25   1   5       3136.53       3576.47       430.85 o                         
  27   1   5        721.77        903.51       243.82 o                         
  29   1   5        905.26        878.49       291.14 o                         
 -36   2   5       3866.27       3568.35       290.87 o                         
 -34   2   5        436.40        372.32        92.11 o                         
 -32   2   5       7293.42       6192.66       181.24 o                         
 -30   2   5       5823.32       5672.32       184.59 o                         
 -28   2   5      24375.84      25449.33       412.53 o                         
 -26   2   5      10299.93      10260.33       215.13 o                         
 -24   2   5      18647.38      19175.43       329.47 o                         
 -22   2   5      45381.60      46486.46       508.94 o                         
 -20   2   5      19684.92      19618.10       277.01 o                         
 -18   2   5      47048.48      45895.16       667.94 o                         
 -16   2   5       4832.86       5044.03       137.22 o                         
 -14   2   5      18108.55      17626.87       417.90 o                         
 -12   2   5       7858.26       9883.29       299.83 o                         
 -10   2   5      82823.58      81594.17      1257.96 o                         
  -8   2   5       4270.94       4025.04       116.12 o                         
  -6   2   5      86677.44      88678.46       988.92 o                         
  -4   2   5         91.67        203.84       205.09 o                         
  -2   2   5     211290.78     229203.38      5259.68 o                         
   0   2   5       6206.10       6083.73       260.40 o                         
   2   2   5      46806.00      43597.59       841.33 o                         
   4   2   5       1860.19       1709.03       203.89 o                         
   6   2   5       4001.99       4615.94       301.26 o                         
   8   2   5       4305.77       4570.37       228.28 o                         
  10   2   5      23439.33      26560.71       689.68 o                         
  12   2   5      10602.03      11507.48       315.88 o                         
  14   2   5      11182.44      11286.73       628.67 o                         
  16   2   5       3805.49       3207.95       335.83 o                         
  18   2   5       4035.79       4151.37       258.75 o                         
  20   2   5       4893.90       4242.37       294.31 o                         
  22   2   5       1039.03       1210.89       208.37 o                         
  24   2   5       7291.80       7243.89       413.08 o                         
  26   2   5       2033.64       2153.70       259.10 o                         
  28   2   5       4399.21       5897.53       651.99 o                         
  30   2   5       1564.63       1303.98       314.34 o                         
 -35   3   5        939.77        583.93       147.06 o                         
 -33   3   5       6267.38       5665.70       171.51 o                         
 -31   3   5        635.97        737.46        88.75 o                         
 -29   3   5      14160.02      14294.46       252.59 o                         
 -27   3   5        321.92        322.19        70.01 o                         
 -25   3   5      15028.23      15090.94       272.44 o                         
 -23   3   5       2755.95       2839.82       100.12 o                         
 -21   3   5      40336.64      41004.79       545.78 o                         
 -19   3   5       4000.56       4031.70       121.51 o                         
 -17   3   5      21369.93      22113.58       326.90 o                         
 -15   3   5       3383.65       3490.97        90.44 o                         
 -13   3   5      17044.94      13906.31       170.66 o                         
 -11   3   5      13296.52      13770.04       326.51 o                         
  -9   3   5      52552.72      51376.05       795.89 o                         
  -7   3   5       4699.65       4135.06       170.63 o                         
  -5   3   5      38672.50      45638.02      1348.93 o                         
  -3   3   5      19549.56      20253.16       785.35 o                         
  -1   3   5       1696.53       1792.84       106.90 o                         
   1   3   5         90.53        184.17        50.29 o                         
   3   3   5         12.53         87.43        43.13 o                         
   5   3   5       9965.51       9567.33       147.62 o                         
   7   3   5       1586.35       1762.42       121.35 o                         
   9   3   5       3182.24       3740.40       123.70 o                         
  11   3   5         53.10        118.54        87.48 o                         
  13   3   5      15148.72      15332.29       882.63 o                         
  15   3   5       2847.70       3135.47       181.66 o                         
  17   3   5       4910.23       4631.36       251.13 o                         
  19   3   5        362.97        281.62       148.15 o                         
  21   3   5       3020.94       2449.84       540.20 o                         
  23   3   5        372.78        171.44       176.01 o                         
  25   3   5      13083.30      13526.74       512.97 o                         
  27   3   5       1240.25       1436.27       265.37 o                         
  29   3   5       3017.68       3022.11       387.26 o                         
 -36   4   5         65.25         45.16       139.24 o                         
 -34   4   5        313.38        221.34        89.70 o                         
 -32   4   5        439.71        344.63        86.91 o                         
 -30   4   5        883.50        903.28        86.56 o                         
 -28   4   5        226.86        191.97        70.83 o                         
 -26   4   5        821.13        849.27        77.14 o                         
 -24   4   5       3191.16       3065.51        98.25 o                         
 -22   4   5        376.31        438.48        56.04 o                         
 -20   4   5        390.04        361.20        42.79 o                         
 -18   4   5        938.31        837.92        44.99 o                         
 -16   4   5         12.13        184.33        44.53 o                         
 -14   4   5       2844.94       3209.65       110.61 o                         
 -12   4   5       2706.47       2758.53       128.26 o                         
 -10   4   5       3991.17       4422.34       110.59 o                         
  -8   4   5       3770.22       4056.59       165.71 o                         
  -6   4   5        129.22         53.10        38.35 o                         
  -4   4   5      66327.28      70499.70      1236.11 o                         
  -2   4   5       4286.27       4375.20        89.83 o                         
   0   4   5       7447.21       9082.76       324.45 o                         
   2   4   5        174.64        163.00        59.27 o                         
   4   4   5        478.25        460.12        84.69 o                         
   6   4   5        166.49         24.03        71.94 o                         
   8   4   5      10405.08      11989.58       267.30 o                         
  10   4   5        700.63        932.73        77.65 o                         
  12   4   5       1926.10       1798.04       144.62 o                         
  14   4   5       1300.76       1591.06       144.35 o                         
  16   4   5        559.18        432.59       142.62 o                         
  18   4   5         40.92         76.19       119.57 o                         
  20   4   5       1493.82       1127.55       367.47 o                         
  22   4   5        404.54        227.03       160.50 o                         
  24   4   5         77.68         65.33       165.95 o                         
  26   4   5        296.07        213.15       193.08 o                         
  28   4   5        417.75        259.31       311.18 o                         
  30   4   5        149.28        226.50       291.14 o                         
 -35   5   5       1839.14       1927.93       175.32 o                         
 -33   5   5       2117.55       2300.39       165.67 o                         
 -31   5   5       2695.60       2579.03       143.50 o                         
 -29   5   5       6299.70       6456.22       161.02 o                         
 -27   5   5       3197.29       3123.22       112.01 o                         
 -25   5   5      10910.68       9975.70       185.58 o                         
 -23   5   5       7046.78       6482.06       172.99 o                         
 -21   5   5       9475.58       9607.82       152.49 o                         
 -19   5   5       1575.78       1446.50        82.88 o                         
 -17   5   5       8007.68       7704.60       226.46 o                         
 -15   5   5         47.31        116.82        58.30 o                         
 -13   5   5      16109.26      15153.97       240.83 o                         
 -11   5   5      20856.63      22029.46       375.61 o                         
  -9   5   5       4622.32       5215.96       220.74 o                         
  -7   5   5       2771.26       1992.42        85.89 o                         
  -5   5   5        331.03        933.73       105.66 o                         
  -3   5   5      23789.27      26221.18       475.65 o                         
  -1   5   5       5761.79       5894.00        64.16 o                         
   1   5   5       1326.75       1556.03        84.45 o                         
   3   5   5      12346.69      12262.07       313.40 o                         
   5   5   5       9345.32       8468.41       463.91 o                         
   7   5   5      41841.11      45699.23       793.01 o                         
   9   5   5         79.95        199.76        73.13 o                         
  11   5   5        755.91        534.87        68.84 o                         
  13   5   5         58.49         49.44        55.92 o                         
  15   5   5       5517.27       5998.41       279.36 o                         
  17   5   5       3728.67       3733.97       239.54 o                         
  19   5   5       1410.89       1277.55       184.86 o                         
  21   5   5       5673.87       5807.41       517.19 o                         
  23   5   5       2850.83       2811.42       326.48 o                         
  25   5   5       4208.82       4883.27       665.38 o
[truncated: 755,002 more chars]
